# Supplementary material for: A Glycoproteome Data Mining Strategy for Characterizing Structural Features of Altered Glycans with Thymic Involution
Source: Adv Sci (Weinh). 2025 Jul 24;12(38):e02013. doi: 10.1002/advs.202502013 (PMC12520470; doi:10.1002/advs.202502013)
Supplement: Supplementary file 2 — Supplementary Table 1 [file ADVS-12-e02013-s002.xlsx]

## Sheet: a, Identification&Glycan code
Supplementary Table 1a. Intact glycopeptides identified in mouse thymus with FDR<1% applied at the glycosite-containing peptide level or at both glycosite-containing peptide and glycan levels.
	Peptide FDR＜0.01	Glycopeptide FDR＜0.01
PSMs	158770	81609
Glycopeptides	NA	18652
Peptides	7403	3679
Glycosites	5910	3503
Glycoproteins	3744	2241
Glycan structures	NA	647
Glycan composition	NA	309
The glycan structure code: Uppercase and lowercase letters represent the beginning and end of a layer, respectively. A represents the first layer of the glycan from the reducing end, "B"represents the second layer of the glycan from the reducing end, and etc. Numbers "1" to "5" represent Hex, HexNAc, NeuAc, NeuGc, and dHex, respectively. An example is shown as follow:

## Sheet: b, Glycopeptide FDR<1%
Supplementary Data 1b. Intact glycopeptides identified in mouse thymus by FDR<1% at both glycosite-containing peptide and glycan levels.
MS2Scan	LowEnergy_MS2Scan	RetentionTime	PrecursorCharge	OriginalPrecursorMz	PMZShift	PeptideSequence	Peptide	PeptideMass	Protein	ProteinID	GeneName	Glycosite_Position	Matched_Pepfragment_Number	Matched_Reporter_Number	GlycanComposition	GlycanMass	structure_coding	PeptideScore	GlycanScore	CoreFucose_probability	Bisection_probability	GlycanType_probability	Branch-1_probability	BranchesOverall_probability	FileName
31721	31724	63.4356	3	1350.95	0	NVTSEDTGSISLSLLGPPASR	n[TMT10plex]NVTSEDTGSISLSLLGPPASR	2329.23	Nuclear pore membrane glycoprotein 210	Q9QY81	Nup210	681	35	10	N2H8+Ammonium(+17)	1719.61	A2B2C1D1E1F1fedD1E1eE1F1fedcba+Ammonium(+17)	335.67	407.633			1			ZZD_MusThymus_aged_IGP_F10_20240124
31635	31638	63.2815	3	1399.3	0	NVTSEDTGSISLSLLGPPASR	n[TMT10plex]NVTSEDTGSISLSLLGPPASR	2329.23	Nuclear pore membrane glycoprotein 210	Q9QY81	Nup210	681	34	10	N2H9	1864.63	A2B2C1D1E1F1fedD1E1F1feE1F1fedcba	321.095	581.941			1			ZZD_MusThymus_aged_IGP_F10_20240124
31748	31750	63.4841	3	1345.61	0	NVTSEDTGSISLSLLGPPASR	n[TMT10plex]NVTSEDTGSISLSLLGPPASR	2329.23	Nuclear pore membrane glycoprotein 210	Q9QY81	Nup210	681	32	10	N2H8	1702.58	A2B2C1D1E1F1fedD1E1eE1F1fedcba	317.712	644.058			1			ZZD_MusThymus_aged_IGP_F10_20240124
27611	27614	55.8959	3	1239.54	0	YLNFTASEMTSK	n[TMT10plex]YLNFTASEMTSK[TMT10plex]	1848.97	Integrin alpha-M	P05555	Itgam	941	23	10	N2H9	1864.63	A2B2C1D1E1F1fedD1E1F1feE1F1fedcba	282.54	662.743			1			ZZD_MusThymus_aged_IGP_F10_20240124
29630	29633	59.6054	3	1097.53	0	AGPNGTLFVVDAYK	n[TMT10plex]AGPNGTLFVVDAYK[TMT10plex]	1909.07	Adipocyte plasma membrane-associated protein	Q9D7N9	Apmap	159	24	10	N2H6	1378.48	A2B2C1D1E1edD1E1eE1edcba	281.327	574.937			1			ZZD_MusThymus_aged_IGP_F10_20240124
24095	24098	49.5051	3	1134.2	0	LAVTNTTMTGTVLK	n[TMT10plex]LAVTNTTMTGTVLK	1677.95	Stromal interaction molecule 1	P70302	Stim1	171	27	10	N2H8+Ammonium(+17)	1719.61	A2B2C1D1E1F1fedD1E1eE1F1fedcba+Ammonium(+17)	281.262	273.4			1			ZZD_MusThymus_aged_IGP_F10_20240124
24222	24225	49.7382	3	1074.51	0	LAVTNTTMTGTVLK	n[TMT10plex]LAVTNTTMTGTVLK	1677.95	Stromal interaction molecule 1	P70302	Stim1	171	27	10	N2H7	1540.53	A2B2C1D1E1edD1E1eE1F1fedcba	278.788	360.24			1			ZZD_MusThymus_aged_IGP_F10_20240124
23815	23818	48.9931	3	1100.87	0	NSTIQAANLAGLK	n[TMT10plex]NSTIQAANLAGLK[TMT10plex]	1758.04	Heat shock 70 kDa protein 13	Q8BM72	Hspa13	184	25	10	N2H7	1540.53	A2B2C1D1E1edD1E1eE1F1fedcba	276.105	330.062			1			ZZD_MusThymus_aged_IGP_F10_20240124
33426	33428	66.5313	3	1188.89	0	AFNISPNDTSSGSCGINLVTLK	n[TMT10plex]AFNISPNDTSSGSC[Carbamidomethyl]GINLVTLK	2523.28	Lysosome-associated membrane glycoprotein 1	P11438	Lamp1	248	33	10	N2H3F1	1038.38	A2B2C1D1dD1dcbB5ba	275.054	704.788	1		0			ZZD_MusThymus_aged_IGP_F10_20240124
13248	13251	29.4538	3	1001.44	1	AEPPLNASAGDQEEK	n[TMT10plex]AEPPLNASAGDQEEK	1783.88	Hypoxia up-regulated protein 1	Q9JKR6	Hyou1	931	29	10	N2H5	1216.42	A2B2C1D1dD1E1eE1edcba	274.739	365.719			1			ZZD_MusThymus_aged_IGP_F10_20240124
24379	24382	50.0306	3	1020.15	0	LAVTNTTMTGTVLK	n[TMT10plex]LAVTNTTMTGTVLK	1677.95	Stromal interaction molecule 1	P70302	Stim1	171	25	10	N2H6	1378.48	A2B2C1D1E1edD1E1eE1edcba	269.267	496.588			1			ZZD_MusThymus_aged_IGP_F10_20240124
37584	37587	74.1026	3	1310.93	0	CIPVLEAQEYIANVTSSPSSR	n[TMT10plex]C[Carbamidomethyl]IPVLEAQEYIANVTSSPSSR	2549.3	LEM domain-containing protein 2	Q6DVA0	Lemd2	319	31	10	N2H6	1378.48	A2B2C1D1E1edD1E1eE1edcba	268.834	245.529			1			ZZD_MusThymus_aged_IGP_F10_20240124
30642	30645	61.4571	3	1218.92	0	SINVTGQGFSLIQK	n[TMT10plex]SINVTGQGFSLIQK[TMT10plex]	1949.14	Plexin-B2	B2RXS4	Plxnb2	1005	25	10	N2H8	1702.58	A2B2C1D1E1F1fedD1E1eE1F1fedcba	268.243	657.788			1			ZZD_MusThymus_aged_IGP_F10_20240124
10518	10520	24.1224	3	906.434	0	ANHSGAVVLLK	n[TMT10plex]ANHSGAVVLLK	1336.8	Integrin alpha-6	Q61739	Itga6	284	22	10	N2H6	1378.48	A2B2C1D1E1edD1E1eE1edcba	267.511	567.283			1			ZZD_MusThymus_aged_IGP_F10_20240124
26851	26854	54.5125	3	1204.91	0	LAVTNTTMTGTVLK	n[TMT10plex]LAVTNTTMTGTVLK[TMT10plex]	1907.12	Stromal interaction molecule 1	P70302	Stim1	171	27	10	N2H8	1702.58	A2B2C1D1E1F1fedD1E1eE1F1fedcba	265.763	314.356			1			ZZD_MusThymus_aged_IGP_F10_20240124
29814	29817	59.9419	3	1042.51	0	AGPNGTLFVVDAYK	n[TMT10plex]AGPNGTLFVVDAYK[TMT10plex]	1909.07	Adipocyte plasma membrane-associated protein	Q9D7N9	Apmap	159	23	10	N2H5	1216.42	A2B2C1D1dD1E1eE1edcba	265.061	496.289			1			ZZD_MusThymus_aged_IGP_F10_20240124
30322	30324	60.8739	3	1067.52	0	DNATQEEILHYLEK	n[TMT10plex]DNATQEEILHYLEK[TMT10plex]	2160.15	Prosaposin	Q61207	Psap	80	23	10	N2H3F1	1038.38	A2B2C1D1dD1dcbB5ba	263.346	921.202			0			ZZD_MusThymus_aged_IGP_F10_20240124
39667	39670	77.9127	3	1313.64	0	GLMVGNGSVLGVVQAVDAETGK	n[TMT10plex]GLMVGNGSVLGVVQAVDAETGK[TMT10plex]	2558.41	Nuclear pore membrane glycoprotein 210	Q9QY81	Nup210	1135	32	10	N2H6	1378.48	A2B2C1D1E1edD1E1eE1edcba	262.396	72.8494			1			ZZD_MusThymus_aged_IGP_F10_20240124
29813	29816	59.9401	2	1564.26	0	AGPNGTLFVVDAYK	n[TMT10plex]AGPNGTLFVVDAYK[TMT10plex]	1909.07	Adipocyte plasma membrane-associated protein	Q9D7N9	Apmap	159	25	10	N2H5	1216.42	A2B2C1D1dD1E1eE1edcba	260.508	895.194			1			ZZD_MusThymus_aged_IGP_F10_20240124
24928	24931	51.0282	3	1238.54	0	MYVTNDTEVAENNYEALK	n[TMT10plex]MYVTNDTEVAENNYEALK	2332.11	Lysosomal protective protein	P16675	Ctsa	140	28	10	N2H6	1378.48	A2B2C1D1E1edD1E1eE1edcba	259.2	252.474			1			ZZD_MusThymus_aged_IGP_F10_20240124
25964	25967	52.9051	3	1325.58	0	EVPLNGTLTLSCTACSR	n[TMT10plex]EVPLNGTLTLSC[Carbamidomethyl]TAC[Carbamidomethyl]SR	2107.06	Interleukin-18-binding protein	Q9Z0M9	Il18bp	74	28	10	N2H9	1864.63	A2B2C1D1E1F1fedD1E1F1feE1F1fedcba	258.8	633.613			1			ZZD_MusThymus_aged_IGP_F10_20240124
22246	22249	46.1309	3	1170.87	0	TPVLNCSVAVCK	n[TMT10plex]TPVLNC[Carbamidomethyl]SVAVC[Carbamidomethyl]K[TMT10plex]	1804.99	Integrin alpha-M	P05555	Itgam	1022	22	10	N2H8	1702.58	A2B2C1D1E1F1fedD1E1eE1F1fedcba	258.699	466.543			1			ZZD_MusThymus_aged_IGP_F10_20240124
18787	18790	39.8019	3	968.434	0	ECHTIQNYTLWR	n[TMT10plex]EC[Carbamidomethyl]HTIQNYTLWR	1848.91	Cathepsin Z	Q9WUU7	Ctsz	186	22	10	N2H4	1054.37	A2B2C1D1dD1E1edcba	258.321	892.4			1			ZZD_MusThymus_aged_IGP_F10_20240124
14970	14973	32.7303	3	1037.17	0	ANHSGAVVLLK	n[TMT10plex]ANHSGAVVLLK[TMT10plex]	1565.97	Integrin alpha-6	Q61739	Itga6	284	22	10	N2H7	1540.53	A2B2C1D1E1edD1E1eE1F1fedcba	258.241	589.257			1			ZZD_MusThymus_aged_IGP_F10_20240124
30557	30560	61.3026	3	1273.26	1	SINVTGQGFSLIQK	n[TMT10plex]SINVTGQGFSLIQK[TMT10plex]	1949.14	Plexin-B2	B2RXS4	Plxnb2	1005	25	10	N2H9	1864.63	A2B2C1D1E1F1fedD1E1F1feE1F1fedcba	258.143	452.969			1			ZZD_MusThymus_aged_IGP_F10_20240124
38638	38641	76.0403	4	1232.31	0	IEAVLPAEFFEVLSSSQNGSYHHIR	n[TMT10plex]IEAVLPAEFFEVLSSSQNGSYHHIR	3058.57	Nuclear pore membrane glycoprotein 210	Q9QY81	Nup210	405	28	10	N2H9	1864.63	A2B2C1D1E1F1fedD1E1F1feE1F1fedcba	258.121	797.999			1			ZZD_MusThymus_aged_IGP_F10_20240124
24842	24844	50.8725	3	1376.58	0	YHYNGTLLDGTAFDNSYSR	n[TMT10plex]YHYNGTLLDGTAFDNSYSR	2422.14	Peptidyl-prolyl cis-trans isomerase FKBP10	Q61576	Fkbp10	181	28	10	N2H8	1702.58	A2B2C1D1E1F1fedD1E1eE1F1fedcba	257.863	682.424			1			ZZD_MusThymus_aged_IGP_F10_20240124
24062	24065	49.4443	3	1128.51	0	LAVTNTTMTGTVLK	n[TMT10plex]LAVTNTTMTGTVLK	1677.95	Stromal interaction molecule 1	P70302	Stim1	171	25	10	N2H8	1702.58	A2B2C1D1E1F1fedD1E1eE1F1fedcba	257.759	585.458			1			ZZD_MusThymus_aged_IGP_F10_20240124
26844	26847	54.499	3	1204.57	0	LAVTNTTMTGTVLK	n[TMT10plex]LAVTNTTMTGTVLK[TMT10plex]	1907.12	Stromal interaction molecule 1	P70302	Stim1	171	26	10	N2H8	1702.58	A2B2C1D1E1F1fedD1E1eE1F1fedcba	257.631	305.292			1			ZZD_MusThymus_aged_IGP_F10_20240124
18436	18439	39.1605	3	1094.15	1	TPVLNCSVAVCK	n[TMT10plex]TPVLNC[Carbamidomethyl]SVAVC[Carbamidomethyl]K	1575.83	Integrin alpha-M	P05555	Itgam	1022	22	10	N2H8	1702.58	A2B2C1D1E1F1fedD1E1eE1F1fedcba	256.428	536.448			1			ZZD_MusThymus_aged_IGP_F10_20240124
31631	31634	63.2745	4	1049.98	0	NVTSEDTGSISLSLLGPPASR	n[TMT10plex]NVTSEDTGSISLSLLGPPASR	2329.23	Nuclear pore membrane glycoprotein 210	Q9QY81	Nup210	681	30	10	N2H9	1864.63	A2B2C1D1E1F1fedD1E1F1feE1F1fedcba	256.217	189.362			1			ZZD_MusThymus_aged_IGP_F10_20240124
24523	24525	50.2906	3	1176.53	0	LQFDDNGTYTCQVK	n[TMT10plex]LQFDDNGTYTC[Carbamidomethyl]QVK[TMT10plex]	2146.08	Myelin protein zero-like protein 2	O70255	Mpzl2	118	24	10	N2H6	1378.48	A2B2C1D1E1edD1E1eE1edcba	256.175	265.101			1			ZZD_MusThymus_aged_IGP_F10_20240124
24003	24005	49.338	3	1047.18	1	NSTIQAANLAGLK	n[TMT10plex]NSTIQAANLAGLK[TMT10plex]	1758.04	Heat shock 70 kDa protein 13	Q8BM72	Hspa13	184	23	10	N2H6	1378.48	A2B2C1D1E1edD1E1eE1edcba	255.661	259.064			1			ZZD_MusThymus_aged_IGP_F10_20240124
18873	18876	39.9591	3	963.773	0	ECHTIQNYTLWR	n[TMT10plex]EC[Carbamidomethyl]HTIQNYTLWR	1848.91	Cathepsin Z	Q9WUU7	Ctsz	186	23	10	N2H3F1	1038.38	A2B2C1D1dD1dcbB5ba	255.163	873.799			0			ZZD_MusThymus_aged_IGP_F10_20240124
21034	21037	43.9105	3	1165.83	0	NVSGTWEFTCQHGELECR	n[TMT10plex]NVSGTWEFTC[Carbamidomethyl]QHGELEC[Carbamidomethyl]R	2438.09	Gamma-interferon-inducible lysosomal thiol reductase	Q9ESY9	Ifi30	105	27	10	N2H4	1054.37	A2B2C1D1dD1E1edcba	252.39	917.92			1			ZZD_MusThymus_aged_IGP_F10_20240124
25212	25215	51.5437	3	1130.16	0	MYVTNDTEVAENNYEALK	n[TMT10plex]MYVTNDTEVAENNYEALK	2332.11	Lysosomal protective protein	P16675	Ctsa	140	28	10	N2H4	1054.37	A2B2C1D1dD1E1edcba	252.342	271.849			1			ZZD_MusThymus_aged_IGP_F10_20240124
10573	10575	24.2299	3	906.435	0	ANHSGAVVLLK	n[TMT10plex]ANHSGAVVLLK	1336.8	Integrin alpha-6	Q61739	Itga6	284	20	9	N2H6	1378.48	A2B2C1D1E1edD1E1eE1edcba	250.332	568.678			1			ZZD_MusThymus_aged_IGP_F10_20240124
38639	38642	76.0425	5	986.049	0	IEAVLPAEFFEVLSSSQNGSYHHIR	n[TMT10plex]IEAVLPAEFFEVLSSSQNGSYHHIR	3058.57	Nuclear pore membrane glycoprotein 210	Q9QY81	Nup210	405	29	10	N2H9	1864.63	A2B2C1D1E1F1fedD1E1F1feE1F1fedcba	250.331	507.552			1			ZZD_MusThymus_aged_IGP_F10_20240124
30042	30045	60.363	3	1002.51	0	GVNETLLVNELK	n[TMT10plex]GVNETLLVNELK[TMT10plex]	1786.06	Periostin	Q62009	Postn	601	22	10	N2H5	1216.42	A2B2C1D1dD1E1eE1edcba	249.965	835.109			1			ZZD_MusThymus_aged_IGP_F10_20240124
27606	27609	55.8871	3	1406.92	0	HFVYQFMGECYFTNGTQR	n[TMT10plex]HFVYQFMGEC[Carbamidomethyl]YFTNGTQR	2513.15	H-2 class II histocompatibility antigen, A beta chain	P14483	H2-Ab1	46	27	10	N2H8	1702.58	A2B2C1D1E1F1fedD1E1eE1F1fedcba	248.499	442.147			1			ZZD_MusThymus_aged_IGP_F10_20240124
32080	32083	64.0879	3	1237.25	0	NVTSEDTGSISLSLLGPPASR	n[TMT10plex]NVTSEDTGSISLSLLGPPASR	2329.23	Nuclear pore membrane glycoprotein 210	Q9QY81	Nup210	681	31	10	N2H6	1378.48	A2B2C1D1E1edD1E1eE1edcba	247.833	808.334			1			ZZD_MusThymus_aged_IGP_F10_20240124
25690	25692	52.4127	4	824.885	0	FVNSTGYLTEAEK	n[TMT10plex]FVNSTGYLTEAEK[TMT10plex]	1916.03	Formylglycine-generating enzyme	Q8R0F3	Sumf1	139	24	10	N2H6	1378.48	A2B2C1D1E1edD1E1eE1edcba	246.309	68.6102			1			ZZD_MusThymus_aged_IGP_F10_20240124
31664	31667	63.3337	3	1084.21	0	AGNASLTLPNLTLK	n[TMT10plex]AGNASLTLPNLTLK[TMT10plex]	1870.13	Tapasin-related protein	Q8VD31	Tapbpl	270	24	10	N2H6	1378.48	A2B2C1D1E1edD1E1eE1edcba	245.923	286.092			1			ZZD_MusThymus_aged_IGP_F10_20240124
30284	30287	60.8002	3	1067.18	0	DNATQEEILHYLEK	n[TMT10plex]DNATQEEILHYLEK[TMT10plex]	2160.15	Prosaposin	Q61207	Psap	80	24	10	N2H3F1	1038.38	A2B2C1D1dD1dcbB5ba	245.852	913.245			0			ZZD_MusThymus_aged_IGP_F10_20240124
18698	18701	39.6416	3	969.103	0	ECHTIQNYTLWR	n[TMT10plex]EC[Carbamidomethyl]HTIQNYTLWR	1848.91	Cathepsin Z	Q9WUU7	Ctsz	186	22	10	N2H4	1054.37	A2B2C1D1dD1E1edcba	245.824	295.44			1			ZZD_MusThymus_aged_IGP_F10_20240124
10708	10710	24.493	3	852.419	0	ANHSGAVVLLK	n[TMT10plex]ANHSGAVVLLK	1336.8	Integrin alpha-6	Q61739	Itga6	284	22	10	N2H5	1216.42	A2B2C1D1dD1E1eE1edcba	245.716	484.062			1			ZZD_MusThymus_aged_IGP_F10_20240124
22194	22197	46.0346	3	1224.55	0	TPVLNCSVAVCK	n[TMT10plex]TPVLNC[Carbamidomethyl]SVAVC[Carbamidomethyl]K[TMT10plex]	1804.99	Integrin alpha-M	P05555	Itgam	1022	23	10	N2H9	1864.63	A2B2C1D1E1F1fedD1E1F1feE1F1fedcba	244.184	441.869			1			ZZD_MusThymus_aged_IGP_F10_20240124
37729	37732	74.3641	3	1256.92	0	CIPVLEAQEYIANVTSSPSSR	n[TMT10plex]C[Carbamidomethyl]IPVLEAQEYIANVTSSPSSR	2549.3	LEM domain-containing protein 2	Q6DVA0	Lemd2	319	30	10	N2H5	1216.42	A2B2C1D1dD1E1eE1edcba	243.43	134.759			1			ZZD_MusThymus_aged_IGP_F10_20240124
44035	44038	86.0062	3	1442.34	0	TMVFPVMYLNESVLIDK	n[TMT10plex]TMVFPVMYLNESVLIDK[TMT10plex]	2456.35	Lysosome membrane protein 2	O35114	Scarb2	412	27	10	N2H9	1864.63	A2B2C1D1E1F1fedD1E1F1feE1F1fedcba	243.408	113.58			1			ZZD_MusThymus_aged_IGP_F10_20240124
31871	31874	63.7097	3	1297.27	0	NVTSEDTGSISLSLLGPPASR	n[TMT10plex]NVTSEDTGSISLSLLGPPASR	2329.23	Nuclear pore membrane glycoprotein 210	Q9QY81	Nup210	681	30	10	N2H7+Ammonium(+17)	1557.55	A2B2C1D1E1edD1E1eE1F1fedcba+Ammonium(+17)	240.567	300.96			1			ZZD_MusThymus_aged_IGP_F10_20240124
24750	24752	50.7075	3	1430.26	0	YHYNGTLLDGTAFDNSYSR	n[TMT10plex]YHYNGTLLDGTAFDNSYSR	2422.14	Peptidyl-prolyl cis-trans isomerase FKBP10	Q61576	Fkbp10	181	29	10	N2H9	1864.63	A2B2C1D1E1F1fedD1E1F1feE1F1fedcba	239.454	763.368			1			ZZD_MusThymus_aged_IGP_F10_20240124
29496	29499	59.3355	3	1063.89	0	NSTKEEILAALEK	n[TMT10plex]NSTK[TMT10plex]EEILAALEK[TMT10plex]	2132.27	Prosaposin	Q61207	Psap	459	23	10	N2H4	1054.37	A2B2C1D1dD1E1edcba	239.449	887.95			1			ZZD_MusThymus_aged_IGP_F10_20240124
25956	25959	52.8911	3	1294.57	0	GIFSDVSASVCNSSK	n[TMT10plex]GIFSDVSASVC[Carbamidomethyl]NSSK[TMT10plex]	2015.04	Collagen alpha-6(VI) chain	Q8C6K9	Col6a6	987	26	10	N2H9	1864.63	A2B2C1D1E1F1fedD1E1F1feE1F1fedcba	239.42	255.751			1			ZZD_MusThymus_aged_IGP_F10_20240124
8995	8998	21.146	4	879.377	0	DNHTSCAECLK	n[TMT10plex]DNHTSC[Carbamidomethyl]AEC[Carbamidomethyl]LK[TMT10plex]	1791.86	Integrin beta-2	P11835	Itgb2	626	20	10	N2H8+Ammonium(+17)	1719.61	A2B2C1D1E1F1fedD1E1eE1F1fedcba+Ammonium(+17)	239.392	451.375			1			ZZD_MusThymus_aged_IGP_F10_20240124
25898	25901	52.7864	3	1032.16	0	HINLTTLSVAGGFR	n[TMT10plex]HINLTTLSVAGGFR	1713.97	GPI inositol-deacylase	Q3UUQ7	Pgap1	234	24	10	N2H6	1378.48	A2B2C1D1E1edD1E1eE1edcba	238.669	910.614			1			ZZD_MusThymus_aged_IGP_F10_20240124
18557	18560	39.3826	3	1023.12	0	ECHTIQNYTLWR	n[TMT10plex]EC[Carbamidomethyl]HTIQNYTLWR	1848.91	Cathepsin Z	Q9WUU7	Ctsz	186	22	10	N2H5	1216.42	A2B2C1D1dD1E1eE1edcba	238.665	431.004			1			ZZD_MusThymus_aged_IGP_F10_20240124
29611	29612	59.5695	3	1097.19	0	AGPNGTLFVVDAYK	n[TMT10plex]AGPNGTLFVVDAYK[TMT10plex]	1909.07	Adipocyte plasma membrane-associated protein	Q9D7N9	Apmap	159	23	10	N2H6	1378.48	A2B2C1D1E1edD1E1eE1edcba	238.516	535.882			1			ZZD_MusThymus_aged_IGP_F10_20240124
18928	18931	40.0603	3	915.087	0	ECHTIQNYTLWR	n[TMT10plex]EC[Carbamidomethyl]HTIQNYTLWR	1848.91	Cathepsin Z	Q9WUU7	Ctsz	186	22	10	N2H3	892.317	A2B2C1D1dD1dcba	235.961	822.997			0			ZZD_MusThymus_aged_IGP_F10_20240124
15190	15193	33.1486	3	982.821	0	ANHSGAVVLLK	n[TMT10plex]ANHSGAVVLLK[TMT10plex]	1565.97	Integrin alpha-6	Q61739	Itga6	284	22	10	N2H6	1378.48	A2B2C1D1E1edD1E1eE1edcba	235.374	476.61			1			ZZD_MusThymus_aged_IGP_F10_20240124
26822	26824	54.4597	3	991.463	0	DNATQEEILHYLEK	n[TMT10plex]DNATQEEILHYLEK	1930.98	Prosaposin	Q61207	Psap	80	23	10	N2H3F1	1038.38	A2B2C1D1dD1dcbB5ba	235.25	899.779			0			ZZD_MusThymus_aged_IGP_F10_20240124
13069	13072	29.1099	3	1055.46	0	AEPPLNASAGDQEEK	n[TMT10plex]AEPPLNASAGDQEEK	1783.88	Hypoxia up-regulated protein 1	Q9JKR6	Hyou1	931	27	10	N2H6	1378.48	A2B2C1D1E1edD1E1eE1edcba	234.821	236.746			1			ZZD_MusThymus_aged_IGP_F10_20240124
25417	25420	51.9141	3	1207.88	0	FVNSTGYLTEAEK	n[TMT10plex]FVNSTGYLTEAEK[TMT10plex]	1916.03	Formylglycine-generating enzyme	Q8R0F3	Sumf1	139	23	10	N2H8	1702.58	A2B2C1D1E1F1fedD1E1eE1F1fedcba	234.044	410.998			1			ZZD_MusThymus_aged_IGP_F10_20240124
14565	14568	31.9729	3	1100.81	0	SSSHLPPSSYFNASGR	n[TMT10plex]SSSHLPPSSYFNASGR	1921.95	Tripeptidyl-peptidase 1	O89023	Tpp1	442	25	10	N2H6	1378.48	A2B2C1D1E1edD1E1eE1edcba	233.613	932.79			1			ZZD_MusThymus_aged_IGP_F10_20240124
30613	30616	61.4054	4	954.701	0	SINVTGQGFSLIQK	n[TMT10plex]SINVTGQGFSLIQK[TMT10plex]	1949.14	Plexin-B2	B2RXS4	Plxnb2	1005	24	10	N2H9	1864.63	A2B2C1D1E1F1fedD1E1F1feE1F1fedcba	232.428	90.6187			1			ZZD_MusThymus_aged_IGP_F10_20240124
19215	19218	40.5842	3	861.068	0	ECHTIQNYTLWR	n[TMT10plex]EC[Carbamidomethyl]HTIQNYTLWR	1848.91	Cathepsin Z	Q9WUU7	Ctsz	186	22	10	N2H2	730.264	A2B2C1D1dcba	232.057	786.918			0			ZZD_MusThymus_aged_IGP_F10_20240124
27030	27033	54.8364	3	937.445	0	DNATQEEILHYLEK	n[TMT10plex]DNATQEEILHYLEK	1930.98	Prosaposin	Q61207	Psap	80	24	10	N2H2F1	876.322	A2B2C1D1dcbB5ba	231.806	924.732			0			ZZD_MusThymus_aged_IGP_F10_20240124
36411	36413	71.9649	4	1029.96	0	MYVTNDTEVAENNYEALKDFFR	n[TMT10plex]MYVTNDTEVAENNYEALKDFFR	2897.37	Lysosomal protective protein	P16675	Ctsa	140	27	10	N2H5	1216.42	A2B2C1D1dD1E1eE1edcba	231.042	428.38			1			ZZD_MusThymus_aged_IGP_F10_20240124
25045	25048	51.2393	3	1184.52	0	MYVTNDTEVAENNYEALK	n[TMT10plex]MYVTNDTEVAENNYEALK	2332.11	Lysosomal protective protein	P16675	Ctsa	140	26	10	N2H5	1216.42	A2B2C1D1dD1E1eE1edcba	230.997	156.312			1			ZZD_MusThymus_aged_IGP_F10_20240124
19143	19146	40.4523	3	861.069	0	ECHTIQNYTLWR	n[TMT10plex]EC[Carbamidomethyl]HTIQNYTLWR	1848.91	Cathepsin Z	Q9WUU7	Ctsz	186	22	10	N2H2	730.264	A2B2C1D1dcba	230.28	642.52			0			ZZD_MusThymus_aged_IGP_F10_20240124
25990	25993	52.9514	3	1325.24	0	EVPLNGTLTLSCTACSR	n[TMT10plex]EVPLNGTLTLSC[Carbamidomethyl]TAC[Carbamidomethyl]SR	2107.06	Interleukin-18-binding protein	Q9Z0M9	Il18bp	74	27	10	N2H9	1864.63	A2B2C1D1E1F1fedD1E1F1feE1F1fedcba	230.244	277.54			1			ZZD_MusThymus_aged_IGP_F10_20240124
14253	14256	31.3862	3	1100.81	0	SSSHLPPSSYFNASGR	n[TMT10plex]SSSHLPPSSYFNASGR	1921.95	Tripeptidyl-peptidase 1	O89023	Tpp1	442	24	10	N2H6	1378.48	A2B2C1D1E1edD1E1eE1edcba	230.166	917.488			1			ZZD_MusThymus_aged_IGP_F10_20240124
25694	25696	52.4199	3	1105.52	0	FVNSTGYLTEAEK	n[TMT10plex]FVNSTGYLTEAEK[TMT10plex]	1916.03	Formylglycine-generating enzyme	Q8R0F3	Sumf1	139	22	10	N2H6+Ammonium(+17)	1395.5	A2B2C1D1E1edD1E1eE1edcba+Ammonium(+17)	229.12	277.406			1			ZZD_MusThymus_aged_IGP_F10_20240124
14862	14865	32.5305	3	1091.2	0	ANHSGAVVLLK	n[TMT10plex]ANHSGAVVLLK[TMT10plex]	1565.97	Integrin alpha-6	Q61739	Itga6	284	21	10	N2H8	1702.58	A2B2C1D1E1F1fedD1E1eE1F1fedcba	228.113	608.698			1			ZZD_MusThymus_aged_IGP_F10_20240124
32059	32062	64.0494	3	996.834	0	NLTNQLGLLAINTR	n[TMT10plex]NLTNQLGLLAINTR	1769.04	Myeloperoxidase	P11247	Mpo	329	24	10	N2H5	1216.42	A2B2C1D1dD1E1eE1edcba	227.712	485.078			1			ZZD_MusThymus_aged_IGP_F10_20240124
28243	28246	57.0402	3	1074.16	0	VLTLANFTTK	n[TMT10plex]VLTLANFTTK	1335.8	Thy-1 membrane glycoprotein	P01831	Thy1	94	20	10	N2H9+Ammonium(+17)	1881.66	A2B2C1D1E1F1fedD1E1F1feE1F1fedcba+Ammonium(+17)	227.378	367.181			1			ZZD_MusThymus_aged_IGP_F10_20240124
30102	30105	60.4706	3	1018.84	0	DNATQEEILHYLEK	n[TMT10plex]DNATQEEILHYLEK[TMT10plex]	2160.15	Prosaposin	Q61207	Psap	80	24	10	N2H3	892.317	A2B2C1D1dD1dcba	226.868	922.932			0			ZZD_MusThymus_aged_IGP_F10_20240124
6959	6962	17.0703	3	1027.13	0	YHSQTYGNGSK	n[TMT10plex]YHSQTYGNGSK[TMT10plex]	1698.87	Protein OS-9	Q8K2C7	Os9	177	22	10	N2H6	1378.48	A2B2C1D1E1edD1E1eE1edcba	226.743	490.967			1			ZZD_MusThymus_aged_IGP_F10_20240124
29074	29077	58.5629	3	1171.59	0	NSTKEEILAALEK	n[TMT10plex]NSTK[TMT10plex]EEILAALEK[TMT10plex]	2132.27	Prosaposin	Q61207	Psap	459	23	10	N2H6	1378.48	A2B2C1D1E1edD1E1eE1edcba	226.469	932.405			1			ZZD_MusThymus_aged_IGP_F10_20240124
37710	37713	74.3299	3	1256.91	0	CIPVLEAQEYIANVTSSPSSR	n[TMT10plex]C[Carbamidomethyl]IPVLEAQEYIANVTSSPSSR	2549.3	LEM domain-containing protein 2	Q6DVA0	Lemd2	319	29	10	N2H5	1216.42	A2B2C1D1dD1E1eE1edcba	225.987	137.396			1			ZZD_MusThymus_aged_IGP_F10_20240124
31921	31923	63.7994	3	1291.6	0	NVTSEDTGSISLSLLGPPASR	n[TMT10plex]NVTSEDTGSISLSLLGPPASR	2329.23	Nuclear pore membrane glycoprotein 210	Q9QY81	Nup210	681	27	10	N2H7	1540.53	A2B2C1D1E1edD1E1eE1F1fedcba	225.542	370.137			1			ZZD_MusThymus_aged_IGP_F10_20240124
40168	40171	78.8764	3	1256.57	0	TNNISILLSDLEFSDTGR	n[TMT10plex]TNNISILLSDLEFSDTGR	2223.16	Sodium channel subunit beta-4	Q7M729	Scn4b	113	27	10	N2H7	1540.53	A2B2C1D1E1edD1E1eE1F1fedcba	225.519	331.508			1			ZZD_MusThymus_aged_IGP_F10_20240124
19042	19045	40.2705	3	909.754	0	ECHTIQNYTLWR	n[TMT10plex]EC[Carbamidomethyl]HTIQNYTLWR	1848.91	Cathepsin Z	Q9WUU7	Ctsz	186	21	10	N2H2F1	876.322	A2B2C1D1dcbB5ba	224.662	823.625	1		0			ZZD_MusThymus_aged_IGP_F10_20240124
18987	18990	40.1699	3	1212.53	0	NPCNVSYSIEK	n[TMT10plex]NPC[Carbamidomethyl]NVSYSIEK[TMT10plex]	1767.92	Toll-like receptor 7	P58681	Tlr7	190	21	10	N2H9	1864.63	A2B2C1D1E1F1fedD1E1F1feE1F1fedcba	224.475	505.718			1			ZZD_MusThymus_aged_IGP_F10_20240124
8944	8947	21.0473	3	1058.46	0	DNHTSCAECLK	n[TMT10plex]DNHTSC[Carbamidomethyl]AEC[Carbamidomethyl]LK[TMT10plex]	1791.86	Integrin beta-2	P11835	Itgb2	626	21	10	N2H6	1378.48	A2B2C1D1E1edD1E1eE1edcba	224.458	894.556			1			ZZD_MusThymus_aged_IGP_F10_20240124
22845	22847	47.22	3	1088.14	0	NVSCLWCNENK	n[TMT10plex]NVSC[Carbamidomethyl]LWC[Carbamidomethyl]NENK[TMT10plex]	1880.93	Pituitary tumor-transforming gene 1 protein-interacting protein	Q8R143	Pttg1ip	51	20	10	N2H6	1378.48	A2B2C1D1E1edD1E1eE1edcba	224.384	280.554			1			ZZD_MusThymus_aged_IGP_F10_20240124
9023	9026	21.2	3	896.069	0	DNHTSCAECLK	n[TMT10plex]DNHTSC[Carbamidomethyl]AEC[Carbamidomethyl]LK[TMT10plex]	1791.86	Integrin beta-2	P11835	Itgb2	626	20	10	N2H3	892.317	A2B2C1D1dD1dcba	223.969	788.718			0			ZZD_MusThymus_aged_IGP_F10_20240124
22506	22509	46.6033	3	1170.86	0	TLLGYYNQSK	n[TMT10plex]TLLGYYNQSK[TMT10plex]	1643.93	H-2 class I histocompatibility antigen, K-B alpha chain	P01901	H2-K1	107	19	10	N2H9	1864.63	A2B2C1D1E1F1fedD1E1F1feE1F1fedcba	223.168	594.125			1			ZZD_MusThymus_aged_IGP_F10_20240124
31615	31618	63.2457	4	1049.71	0	NVTSEDTGSISLSLLGPPASR	n[TMT10plex]NVTSEDTGSISLSLLGPPASR	2329.23	Nuclear pore membrane glycoprotein 210	Q9QY81	Nup210	681	29	10	N2H9	1864.63	A2B2C1D1E1F1fedD1E1F1feE1F1fedcba	223.162	311.471			1			ZZD_MusThymus_aged_IGP_F10_20240124
19043	19046	40.2718	3	1158.18	1	NPCNVSYSIEK	n[TMT10plex]NPC[Carbamidomethyl]NVSYSIEK[TMT10plex]	1767.92	Toll-like receptor 7	P58681	Tlr7	190	21	10	N2H8	1702.58	A2B2C1D1E1F1fedD1E1eE1F1fedcba	222.859	322.979			1			ZZD_MusThymus_aged_IGP_F10_20240124
29866	29869	60.0363	3	989.156	1	AGPNGTLFVVDAYK	n[TMT10plex]AGPNGTLFVVDAYK[TMT10plex]	1909.07	Adipocyte plasma membrane-associated protein	Q9D7N9	Apmap	159	23	10	N2H4	1054.37	A2B2C1D1dD1E1edcba	222.666	263.203			1			ZZD_MusThymus_aged_IGP_F10_20240124
16702	16705	35.9338	3	1222.2	0	AWNPVSQNSSQPVR	n[TMT10plex]AWNPVSQNSSQPVR	1797.93	T-lymphocyte surface antigen Ly-9	Q01965	Ly9	231	23	10	N2H9	1864.63	A2B2C1D1E1F1fedD1E1F1feE1F1fedcba	221.698	529.274			1			ZZD_MusThymus_aged_IGP_F10_20240124
33407	33410	66.4968	3	1188.9	0	AFNISPNDTSSGSCGINLVTLK	n[TMT10plex]AFNISPNDTSSGSC[Carbamidomethyl]GINLVTLK	2523.28	Lysosome-associated membrane glycoprotein 1	P11438	Lamp1	248	30	10	N2H3F1	1038.38	A2B2C1D1dD1dcbB5ba	221.168	759.773	1		0			ZZD_MusThymus_aged_IGP_F10_20240124
21011	21014	43.8674	3	1165.49	0	NVSGTWEFTCQHGELECR	n[TMT10plex]NVSGTWEFTC[Carbamidomethyl]QHGELEC[Carbamidomethyl]R	2438.09	Gamma-interferon-inducible lysosomal thiol reductase	Q9ESY9	Ifi30	105	26	10	N2H4	1054.37	A2B2C1D1dD1E1edcba	220.848	908.722			1			ZZD_MusThymus_aged_IGP_F10_20240124
24872	24875	50.9265	4	1032.69	0	YHYNGTLLDGTAFDNSYSR	n[TMT10plex]YHYNGTLLDGTAFDNSYSR	2422.14	Peptidyl-prolyl cis-trans isomerase FKBP10	Q61576	Fkbp10	181	27	10	N2H8	1702.58	A2B2C1D1E1F1fedD1E1eE1F1fedcba	220.502	391.339			1			ZZD_MusThymus_aged_IGP_F10_20240124
15197	15200	33.161	3	1079.48	0	TVVVDNETVATR	n[TMT10plex]TVVVDNETVATR	1531.84	Solute carrier family 12 member 4	Q9JIS8	Slc12a4	331	23	10	N2H8	1702.58	A2B2C1D1E1F1fedD1E1eE1F1fedcba	220.421	443.439			1			ZZD_MusThymus_aged_IGP_F10_20240124
30363	30366	60.9488	3	1068.66	0	DNATQEEILHYLEK	n[TMT10plex]DNATQEEILHYLEK[TMT10plex]	2160.15	Prosaposin	Q61207	Psap	80	22	10	N2H3F1	1038.38	A2B2C1D1dD1dcbB5ba	220.283	739.988			0			ZZD_MusThymus_aged_IGP_F10_20240124
36414	36417	71.9707	3	1373.27	0	MYVTNDTEVAENNYEALKDFFR	n[TMT10plex]MYVTNDTEVAENNYEALKDFFR	2897.37	Lysosomal protective protein	P16675	Ctsa	140	28	10	N2H5	1216.42	A2B2C1D1dD1E1eE1edcba	220.158	887.353			1			ZZD_MusThymus_aged_IGP_F10_20240124
29616	29619	59.5807	3	1102.87	0	AGPNGTLFVVDAYK	n[TMT10plex]AGPNGTLFVVDAYK[TMT10plex]	1909.07	Adipocyte plasma membrane-associated protein	Q9D7N9	Apmap	159	23	10	N2H6+Ammonium(+17)	1395.5	A2B2C1D1E1edD1E1eE1edcba+Ammonium(+17)	217.973	229.09			1			ZZD_MusThymus_aged_IGP_F10_20240124
27493	27496	55.6834	3	1460.93	0	HFVYQFMGECYFTNGTQR	n[TMT10plex]HFVYQFMGEC[Carbamidomethyl]YFTNGTQR	2513.15	H-2 class II histocompatibility antigen, A beta chain	P14483	H2-Ab1	46	26	10	N2H9	1864.63	A2B2C1D1E1F1fedD1E1F1feE1F1fedcba	217.63	488.618			1			ZZD_MusThymus_aged_IGP_F10_20240124
26235	26238	53.3929	3	1132.52	0	GIFSDVSASVCNSSK	n[TMT10plex]GIFSDVSASVC[Carbamidomethyl]NSSK[TMT10plex]	2015.04	Collagen alpha-6(VI) chain	Q8C6K9	Col6a6	987	24	10	N2H6	1378.48	A2B2C1D1E1edD1E1eE1edcba	217.55	271.181			1			ZZD_MusThymus_aged_IGP_F10_20240124
19168	19171	40.4972	3	860.734	0	ECHTIQNYTLWR	n[TMT10plex]EC[Carbamidomethyl]HTIQNYTLWR	1848.91	Cathepsin Z	Q9WUU7	Ctsz	186	21	10	N2H2	730.264	A2B2C1D1dcba	217.516	688.679			0			ZZD_MusThymus_aged_IGP_F10_20240124
6724	6726	16.5931	3	1135.16	0	YHSQTYGNGSK	n[TMT10plex]YHSQTYGNGSK[TMT10plex]	1698.87	Protein OS-9	Q8K2C7	Os9	177	22	10	N2H8	1702.58	A2B2C1D1E1F1fedD1E1eE1F1fedcba	217.236	844.747			1			ZZD_MusThymus_aged_IGP_F10_20240124
36301	36304	71.7662	4	1070.72	0	MYVTNDTEVAENNYEALKDFFR	n[TMT10plex]MYVTNDTEVAENNYEALKDFFR	2897.37	Lysosomal protective protein	P16675	Ctsa	140	27	10	N2H6	1378.48	A2B2C1D1E1edD1E1eE1edcba	216.035	280.577			1			ZZD_MusThymus_aged_IGP_F10_20240124
23136	23139	47.7468	3	954.792	0	TLLGYYNQSK	n[TMT10plex]TLLGYYNQSK[TMT10plex]	1643.93	H-2 class I histocompatibility antigen, K-B alpha chain	P01901	H2-K1	107	19	10	N2H5	1216.42	A2B2C1D1dD1E1eE1edcba	215.806	417.147			1			ZZD_MusThymus_aged_IGP_F10_20240124
12407	12410	27.8261	3	1173.84	0	CQEAINATCK	n[TMT10plex]C[Carbamidomethyl]QEAINATC[Carbamidomethyl]K[TMT10plex]	1651.84	Disintegrin and metalloproteinase domain-containing protein 17	Q9Z0F8	Adam17	539	20	10	N2H9	1864.63	A2B2C1D1E1F1fedD1E1F1feE1F1fedcba	215.57	632.588			1			ZZD_MusThymus_aged_IGP_F10_20240124
20069	20071	42.1416	3	970.462	0	NSTIQAANLAGLK	n[TMT10plex]NSTIQAANLAGLK	1528.88	Heat shock 70 kDa protein 13	Q8BM72	Hspa13	184	22	10	N2H6	1378.48	A2B2C1D1E1edD1E1eE1edcba	215.266	443.869			1			ZZD_MusThymus_aged_IGP_F10_20240124
13458	13461	29.8592	3	1136.84	1	NPNGTDPIQK	n[TMT10plex]NPNGTDPIQK[TMT10plex]	1540.86	Anoctamin-6	Q6P9J9	Ano6	494	20	10	N2H9	1864.63	A2B2C1D1E1F1fedD1E1F1feE1F1fedcba	215.12	683.278			1			ZZD_MusThymus_aged_IGP_F10_20240124
24740	24743	50.6899	3	1150.2	0	EQQGQLLEVGWNNTASAR	n[TMT10plex]EQQGQLLEVGWNNTASAR	2229.13	Tetraspanin-13	Q9D8C2	Tspan13	113	26	10	N2H5	1216.42	A2B2C1D1dD1E1eE1edcba	214.71	367.593			1			ZZD_MusThymus_aged_IGP_F10_20240124
19717	19720	41.5023	3	972.8	1	IMESHPNGTFSAK	n[TMT10plex]IMESHPNGTFSAK[TMT10plex]	1875.99	Immunoglobulin heavy constant mu	P01872	Ighm	280	22	10	N2H3F1	1038.38	A2B2C1D1dD1dcbB5ba	214.632	871.913			0			ZZD_MusThymus_aged_IGP_F10_20240124
28124	28127	56.8251	3	1122.17	0	VLTLANFTTK	n[TMT10plex]VLTLANFTTK	1335.8	Thy-1 membrane glycoprotein	P01831	Thy1	94	19	10	N2H10	2026.69	A2B2C1D1E1F1G1gfedD1E1F1feE1F1fedcba	214.27	488.565			1			ZZD_MusThymus_aged_IGP_F10_20240124
30463	30466	61.1303	3	1013.83	0	DNATQEEILHYLEK	n[TMT10plex]DNATQEEILHYLEK[TMT10plex]	2160.15	Prosaposin	Q61207	Psap	80	23	10	N2H2F1	876.322	A2B2C1D1dcbB5ba	213.616	936.767			0			ZZD_MusThymus_aged_IGP_F10_20240124
9042	9045	21.2378	4	878.625	0	DNHTSCAECLK	n[TMT10plex]DNHTSC[Carbamidomethyl]AEC[Carbamidomethyl]LK[TMT10plex]	1791.86	Integrin beta-2	P11835	Itgb2	626	19	10	N2H8+Ammonium(+17)	1719.61	A2B2C1D1E1F1fedD1E1eE1F1fedcba+Ammonium(+17)	213.19	461.773			1			ZZD_MusThymus_aged_IGP_F10_20240124
22553	22556	46.6885	3	1196.18	0	NVSCLWCNENK	n[TMT10plex]NVSC[Carbamidomethyl]LWC[Carbamidomethyl]NENK[TMT10plex]	1880.93	Pituitary tumor-transforming gene 1 protein-interacting protein	Q8R143	Pttg1ip	51	21	10	N2H8	1702.58	A2B2C1D1E1F1fedD1E1eE1F1fedcba	213.132	400.301			1			ZZD_MusThymus_aged_IGP_F10_20240124
21259	21262	44.3277	3	1111.48	0	NVSGTWEFTCQHGELECR	n[TMT10plex]NVSGTWEFTC[Carbamidomethyl]QHGELEC[Carbamidomethyl]R	2438.09	Gamma-interferon-inducible lysosomal thiol reductase	Q9ESY9	Ifi30	105	26	10	N2H3	892.317	A2B2C1D1dD1dcba	212.115	804.234			0			ZZD_MusThymus_aged_IGP_F10_20240124
39277	39280	77.1922	3	1444	0	DLNGNVFQDAVFNQTVTVIER	n[TMT10plex]DLNGNVFQDAVFNQTVTVIER	2607.35	Translocon-associated protein subunit alpha	Q9CY50	Ssr1	191	28	10	N2H8+Ammonium(+17)	1719.61	A2B2C1D1E1F1fedD1E1eE1F1fedcba+Ammonium(+17)	211.793	127.352			1			ZZD_MusThymus_aged_IGP_F10_20240124
14944	14947	32.6828	4	818.395	0	ANHSGAVVLLK	n[TMT10plex]ANHSGAVVLLK[TMT10plex]	1565.97	Integrin alpha-6	Q61739	Itga6	284	21	10	N2H8	1702.58	A2B2C1D1E1F1fedD1E1eE1F1fedcba	211.282	455.395			1			ZZD_MusThymus_aged_IGP_F10_20240124
19700	19702	41.4716	3	1361.57	1	NPCTSEQNCTSPFSYK	n[TMT10plex]NPC[Carbamidomethyl]TSEQNC[Carbamidomethyl]TSPFSYK[TMT10plex]	2377.11	Integrin beta-1	P09055	Itgb1	212	23	10	N2H8	1702.58	A2B2C1D1E1F1fedD1E1eE1F1fedcba	211.261	257.381			1			ZZD_MusThymus_aged_IGP_F10_20240124
29631	29619	59.6077	3	1102.87	0	AGPNGTLFVVDAYK	n[TMT10plex]AGPNGTLFVVDAYK[TMT10plex]	1909.07	Adipocyte plasma membrane-associated protein	Q9D7N9	Apmap	159	22	10	N2H6+Ammonium(+17)	1395.5	A2B2C1D1E1edD1E1eE1edcba+Ammonium(+17)	210.523	231.616			1			ZZD_MusThymus_aged_IGP_F10_20240124
11768	11771	26.572	3	1225.85	0	TAQSYYNQSK	n[TMT10plex]TAQSYYNQSK[TMT10plex]	1646.87	H-2 class I histocompatibility antigen, Q7 alpha chain;H-2 class I histocompatibility antigen, Q9 alpha chain (Fragment)	P14429;P14431	H2-Q7;H2-Q9	107;107	20	10	N2H10	2026.69	A2B2C1D1E1F1G1gfedD1E1F1feE1F1fedcba	210.483	504.613			1			ZZD_MusThymus_aged_IGP_F10_20240124
11788	11791	26.61	3	1226.2	0	TAQSYYNQSK	n[TMT10plex]TAQSYYNQSK[TMT10plex]	1646.87	H-2 class I histocompatibility antigen, Q7 alpha chain;H-2 class I histocompatibility antigen, Q9 alpha chain (Fragment)	P14429;P14431	H2-Q7;H2-Q9	107;107	20	10	N2H10	2026.69	A2B2C1D1E1F1G1gfedD1E1F1feE1F1fedcba	210.078	657.24			1			ZZD_MusThymus_aged_IGP_F10_20240124
22407	22410	46.4185	3	1116.51	0	TPVLNCSVAVCK	n[TMT10plex]TPVLNC[Carbamidomethyl]SVAVC[Carbamidomethyl]K[TMT10plex]	1804.99	Integrin alpha-M	P05555	Itgam	1022	21	10	N2H7	1540.53	A2B2C1D1E1edD1E1eE1F1fedcba	210.022	261.816			1			ZZD_MusThymus_aged_IGP_F10_20240124
22258	22261	46.1521	3	1176.55	0	TPVLNCSVAVCK	n[TMT10plex]TPVLNC[Carbamidomethyl]SVAVC[Carbamidomethyl]K[TMT10plex]	1804.99	Integrin alpha-M	P05555	Itgam	1022	21	10	N2H8+Ammonium(+17)	1719.61	A2B2C1D1E1F1fedD1E1eE1F1fedcba+Ammonium(+17)	209.911	459.003			1			ZZD_MusThymus_aged_IGP_F10_20240124
28195	28198	56.9513	3	1068.83	0	VLTLANFTTK	n[TMT10plex]VLTLANFTTK	1335.8	Thy-1 membrane glycoprotein	P01831	Thy1	94	19	10	N2H9	1864.63	A2B2C1D1E1F1fedD1E1F1feE1F1fedcba	209.826	258.358			1			ZZD_MusThymus_aged_IGP_F10_20240124
36302	36305	71.768	4	1069.97	0	MYVTNDTEVAENNYEALKDFFR	n[TMT10plex]MYVTNDTEVAENNYEALKDFFR	2897.37	Lysosomal protective protein	P16675	Ctsa	140	27	10	N2H6	1378.48	A2B2C1D1E1edD1E1eE1edcba	209.811	536.488			1			ZZD_MusThymus_aged_IGP_F10_20240124
8887	8890	20.9358	3	1090.11	0	AMSSNETAAYK	n[TMT10plex]AMSSNETAAYK	1400.68	Dolichyl-diphosphooligosaccharide--protein glycosyltransferase subunit STT3B	Q3TDQ1	Stt3b	638	21	10	N2H9	1864.63	A2B2C1D1E1F1fedD1E1F1feE1F1fedcba	209.745	486.305			1			ZZD_MusThymus_aged_IGP_F10_20240124
18423	18426	39.1373	3	1148.16	0	TPVLNCSVAVCK	n[TMT10plex]TPVLNC[Carbamidomethyl]SVAVC[Carbamidomethyl]K	1575.83	Integrin alpha-M	P05555	Itgam	1022	21	10	N2H9	1864.63	A2B2C1D1E1F1fedD1E1F1feE1F1fedcba	208.831	449.416			1			ZZD_MusThymus_aged_IGP_F10_20240124
41494	41497	81.3159	3	1196.9	0	LWLPVNLTWADLEDKDGR	n[TMT10plex]LWLPVNLTWADLEDKDGR	2369.26	Ceramide synthase 2	Q924Z4	Cers2	19	25	10	N2H5	1216.42	A2B2C1D1dD1E1eE1edcba	208.826	807.925			1			ZZD_MusThymus_aged_IGP_F10_20240124
26388	26390	53.6695	3	1110.16	0	WSFSNGTSWQK	n[TMT10plex]WSFSNGTSWQK[TMT10plex]	1784.93	Sialidase-1	O35657	Neu1	346	19	10	N2H7	1540.53	A2B2C1D1E1edD1E1eE1F1fedcba	208.718	600.961			1			ZZD_MusThymus_aged_IGP_F10_20240124
11779	11781	26.5933	3	1131.5	0	YIHENYTK	n[TMT10plex]YIHENYTK[TMT10plex]	1524.83	Procollagen-lysine,2-oxoglutarate 5-dioxygenase 1	Q9R0E2	Plod1	539	16	10	N2H9	1864.63	A2B2C1D1E1F1fedD1E1F1feE1F1fedcba	207.57	865.849			1			ZZD_MusThymus_aged_IGP_F10_20240124
16862	16864	36.2322	2	1330.59	0	CNVSSPIFK	n[TMT10plex]C[Carbamidomethyl]NVSSPIFK	1279.68	Integrin alpha-L	P24063	Itgal	858	18	10	N2H6	1378.48	A2B2C1D1E1edD1E1eE1edcba	207.36	896.927			1			ZZD_MusThymus_aged_IGP_F10_20240124
31078	31081	62.2521	3	1159.19	0	IFIFNQTGIEAK	n[TMT10plex]IFIFNQTGIEAK	1608.91	Thioredoxin domain-containing protein 15	Q6P6J9	Txndc15	277	22	10	N2H9	1864.63	A2B2C1D1E1F1fedD1E1F1feE1F1fedcba	207.02	353.487			1			ZZD_MusThymus_aged_IGP_F10_20240124
15654	15656	34.0243	4	1054.19	0	IWQGHANASFCPHGYGCR	n[TMT10plex]IWQGHANASFC[Carbamidomethyl]PHGYGC[Carbamidomethyl]R	2346.07	Laminin subunit alpha-5	Q61001	Lama5	1335	23	10	N2H9	1864.63	A2B2C1D1E1F1fedD1E1F1feE1F1fedcba	206.607	817.341			1			ZZD_MusThymus_aged_IGP_F10_20240124
38471	38474	75.7351	4	860.63	1	TYAVYDLFDTAMINNSR	n[TMT10plex]TYAVYDLFDTAMINNSR	2222.09	GPI transamidase component PIG-T	Q8BXQ2	Pigt	331	26	10	N2H5	1216.42	A2B2C1D1dD1E1eE1edcba	206.601	123.997			1			ZZD_MusThymus_aged_IGP_F10_20240124
29416	29419	59.1838	3	1063.55	1	NSTKEEILAALEK	n[TMT10plex]NSTK[TMT10plex]EEILAALEK[TMT10plex]	2132.27	Prosaposin	Q61207	Psap	459	22	10	N2H4	1054.37	A2B2C1D1dD1E1edcba	206.486	829.575			1			ZZD_MusThymus_aged_IGP_F10_20240124
7117	7119	17.3844	3	973.108	0	YHSQTYGNGSK	n[TMT10plex]YHSQTYGNGSK[TMT10plex]	1698.87	Protein OS-9	Q8K2C7	Os9	177	20	10	N2H5	1216.42	A2B2C1D1dD1E1eE1edcba	205.903	421.927			1			ZZD_MusThymus_aged_IGP_F10_20240124
5274	5276	13.6911	4	890.649	0	RYHSQTYGNGSK	n[TMT10plex]RYHSQTYGNGSK[TMT10plex]	1854.97	Protein OS-9	Q8K2C7	Os9	177	22	10	N2H8	1702.58	A2B2C1D1E1F1fedD1E1eE1F1fedcba	205.867	597.422			1			ZZD_MusThymus_aged_IGP_F10_20240124
24960	24963	51.0846	3	1322.23	1	YHYNGTLLDGTAFDNSYSR	n[TMT10plex]YHYNGTLLDGTAFDNSYSR	2422.14	Peptidyl-prolyl cis-trans isomerase FKBP10	Q61576	Fkbp10	181	27	10	N2H7	1540.53	A2B2C1D1E1edD1E1eE1F1fedcba	205.636	684.906			1			ZZD_MusThymus_aged_IGP_F10_20240124
40179	40182	78.8964	3	1261.91	1	TNNISILLSDLEFSDTGR	n[TMT10plex]TNNISILLSDLEFSDTGR	2223.16	Sodium channel subunit beta-4	Q7M729	Scn4b	113	26	10	N2H7+Ammonium(+17)	1557.55	A2B2C1D1E1edD1E1eE1F1fedcba+Ammonium(+17)	205.15	339.448			1			ZZD_MusThymus_aged_IGP_F10_20240124
18839	18841	39.8961	3	1025.45	0	VIYNLTEK	n[TMT10plex]VIYNLTEK	1207.7	BOS complex subunit NCLN	Q8VCM8	Ncln	428	16	10	N2H9	1864.63	A2B2C1D1E1F1fedD1E1F1feE1F1fedcba	204.978	621.872			1			ZZD_MusThymus_aged_IGP_F10_20240124
8996	8999	21.1483	3	1274.53	0	DNHTSCAECLK	n[TMT10plex]DNHTSC[Carbamidomethyl]AEC[Carbamidomethyl]LK[TMT10plex]	1791.86	Integrin beta-2	P11835	Itgb2	626	21	10	N2H10	2026.69	A2B2C1D1E1F1G1gfedD1E1F1feE1F1fedcba	204.256	882.003			1			ZZD_MusThymus_aged_IGP_F10_20240124
29786	29789	59.892	4	782.631	0	AGPNGTLFVVDAYK	n[TMT10plex]AGPNGTLFVVDAYK[TMT10plex]	1909.07	Adipocyte plasma membrane-associated protein	Q9D7N9	Apmap	159	22	10	N2H5	1216.42	A2B2C1D1dD1E1eE1edcba	204.247	150.909			1			ZZD_MusThymus_aged_IGP_F10_20240124
22988	22991	47.4771	3	1039.47	1	NVSCLWCNENK	n[TMT10plex]NVSC[Carbamidomethyl]LWC[Carbamidomethyl]NENK[TMT10plex]	1880.93	Pituitary tumor-transforming gene 1 protein-interacting protein	Q8R143	Pttg1ip	51	20	10	N2H5+Ammonium(+17)	1233.45	A2B2C1D1dD1E1eE1edcba+Ammonium(+17)	204.242	127.113			1			ZZD_MusThymus_aged_IGP_F10_20240124
9191	9194	21.5269	3	842.386	1	DNHTSCAECLK	n[TMT10plex]DNHTSC[Carbamidomethyl]AEC[Carbamidomethyl]LK[TMT10plex]	1791.86	Integrin beta-2	P11835	Itgb2	626	21	10	N2H2	730.264	A2B2C1D1dcba	204.198	761.583			0			ZZD_MusThymus_aged_IGP_F10_20240124
21185	21188	44.1955	3	1160.5	1	NVSGTWEFTCQHGELECR	n[TMT10plex]NVSGTWEFTC[Carbamidomethyl]QHGELEC[Carbamidomethyl]R	2438.09	Gamma-interferon-inducible lysosomal thiol reductase	Q9ESY9	Ifi30	105	25	10	N2H3F1	1038.38	A2B2C1D1dD1dcbB5ba	204.115	756.713			0			ZZD_MusThymus_aged_IGP_F10_20240124
41481	41484	81.2923	3	1196.57	0	LWLPVNLTWADLEDKDGR	n[TMT10plex]LWLPVNLTWADLEDKDGR	2369.26	Ceramide synthase 2	Q924Z4	Cers2	19	25	10	N2H5	1216.42	A2B2C1D1dD1E1eE1edcba	204.006	764.282			1			ZZD_MusThymus_aged_IGP_F10_20240124
21384	21387	44.5588	3	1106.15	0	NVSGTWEFTCQHGELECR	n[TMT10plex]NVSGTWEFTC[Carbamidomethyl]QHGELEC[Carbamidomethyl]R	2438.09	Gamma-interferon-inducible lysosomal thiol reductase	Q9ESY9	Ifi30	105	25	10	N2H2F1	876.322	A2B2C1D1dcbB5ba	203.934	909.013			0			ZZD_MusThymus_aged_IGP_F10_20240124
27194	27197	55.1398	3	1063.79	0	SPLTGTWNFTSCSER	n[TMT10plex]SPLTGTWNFTSC[Carbamidomethyl]SER	1970.94	Lymphocyte antigen 75	Q60767	Ly75	1077	23	10	N2H5	1216.42	A2B2C1D1dD1E1eE1edcba	203.862	400.516			1			ZZD_MusThymus_aged_IGP_F10_20240124
16525	16528	35.6112	3	1182.19	0	KDVNYTQIVVDR	n[TMT10plex]KDVNYTQIVVDR	1677.93	Semaphorin-4D	O09126	Sema4d	419	20	10	N2H9	1864.63	A2B2C1D1E1F1fedD1E1F1feE1F1fedcba	203.721	702.941			1			ZZD_MusThymus_aged_IGP_F10_20240124
36950	36953	72.9429	3	1251.58	0	FSELIVNNATEELLVK	n[TMT10plex]FSELIVNNATEELLVK	2047.14	Prosaposin	Q61207	Psap	334	24	10	N2H8	1702.58	A2B2C1D1E1F1fedD1E1eE1F1fedcba	203.672	231.223			1			ZZD_MusThymus_aged_IGP_F10_20240124
9099	9102	21.3488	4	838.863	1	DNHTSCAECLK	n[TMT10plex]DNHTSC[Carbamidomethyl]AEC[Carbamidomethyl]LK[TMT10plex]	1791.86	Integrin beta-2	P11835	Itgb2	626	20	10	N2H7+Ammonium(+17)	1557.55	A2B2C1D1E1edD1E1eE1F1fedcba+Ammonium(+17)	202.981	498.461			1			ZZD_MusThymus_aged_IGP_F10_20240124
26802	26805	54.4237	3	888.427	0	DNATQEEILHYLEK	n[TMT10plex]DNATQEEILHYLEK	1930.98	Prosaposin	Q61207	Psap	80	23	10	N2H2	730.264	A2B2C1D1dcba	202.636	876.194			0			ZZD_MusThymus_aged_IGP_F10_20240124
20541	20543	43.0073	3	1268.57	0	EKANTSICLEWK	n[TMT10plex]EKANTSIC[Carbamidomethyl]LEWK[TMT10plex]	1936.05	Receptor-type tyrosine-protein phosphatase C	P06800	Ptprc	292	20	10	N2H9	1864.63	A2B2C1D1E1F1fedD1E1F1feE1F1fedcba	202.347	474.869			1			ZZD_MusThymus_aged_IGP_F10_20240124
22510	22513	46.6107	3	1176.54	0	TLLGYYNQSK	n[TMT10plex]TLLGYYNQSK[TMT10plex]	1643.93	H-2 class I histocompatibility antigen, K-B alpha chain	P01901	H2-K1	107	19	10	N2H9+Ammonium(+17)	1881.66	A2B2C1D1E1F1fedD1E1F1feE1F1fedcba+Ammonium(+17)	202.15	326.434			1			ZZD_MusThymus_aged_IGP_F10_20240124
9074	9077	21.2996	4	712.817	0	DNHTSCAECLK	n[TMT10plex]DNHTSC[Carbamidomethyl]AEC[Carbamidomethyl]LK[TMT10plex]	1791.86	Integrin beta-2	P11835	Itgb2	626	19	10	N2H4	1054.37	A2B2C1D1dD1E1edcba	201.805	236.872			1			ZZD_MusThymus_aged_IGP_F10_20240124
25982	25984	52.9368	3	1240.55	1	GIFSDVSASVCNSSK	n[TMT10plex]GIFSDVSASVC[Carbamidomethyl]NSSK[TMT10plex]	2015.04	Collagen alpha-6(VI) chain	Q8C6K9	Col6a6	987	22	10	N2H8	1702.58	A2B2C1D1E1F1fedD1E1eE1F1fedcba	201.674	335.11			1			ZZD_MusThymus_aged_IGP_F10_20240124
34051	34040	67.6756	4	1143.02	0	VFDLHQNMGSVNVSVGCTPAQLIETSR	n[TMT10plex]VFDLHQNMGSVNVSVGC[Carbamidomethyl]TPAQLIETSR	3187.6	Laminin subunit alpha-5	Q61001	Lama5	3291	29	10	N2H6	1378.48	A2B2C1D1E1edD1E1eE1edcba	200.936	81.6299			1			ZZD_MusThymus_aged_IGP_F10_20240124
22777	22780	47.095	3	968.443	0	VYINDSVELSR	n[TMT10plex]VYINDSVELSR	1522.82	Cathepsin F	Q9R013	Ctsf	356	20	10	N2H6	1378.48	A2B2C1D1E1edD1E1eE1edcba	200.919	489.531			1			ZZD_MusThymus_aged_IGP_F10_20240124
24327	24330	49.9317	3	1230.56	0	LQFDDNGTYTCQVK	n[TMT10plex]LQFDDNGTYTC[Carbamidomethyl]QVK[TMT10plex]	2146.08	Myelin protein zero-like protein 2	O70255	Mpzl2	118	22	10	N2H7	1540.53	A2B2C1D1E1edD1E1eE1F1fedcba	200.548	164.549			1			ZZD_MusThymus_aged_IGP_F10_20240124
31662	31665	63.3302	4	813.409	0	AGNASLTLPNLTLK	n[TMT10plex]AGNASLTLPNLTLK[TMT10plex]	1870.13	Tapasin-related protein	Q8VD31	Tapbpl	270	22	10	N2H6	1378.48	A2B2C1D1E1edD1E1eE1edcba	200.072	94.98			1			ZZD_MusThymus_aged_IGP_F10_20240124
10739	10741	24.554	3	906.436	0	ANHSGAVVLLK	n[TMT10plex]ANHSGAVVLLK	1336.8	Integrin alpha-6	Q61739	Itga6	284	21	10	N2H6	1378.48	A2B2C1D1E1edD1E1eE1edcba	199.844	542.452			1			ZZD_MusThymus_aged_IGP_F10_20240124
26568	26571	53.9962	3	942.441	0	DNATQEEILHYLEK	n[TMT10plex]DNATQEEILHYLEK	1930.98	Prosaposin	Q61207	Psap	80	23	10	N2H3	892.317	A2B2C1D1dD1dcba	199.75	807.694			0			ZZD_MusThymus_aged_IGP_F10_20240124
34128	34131	67.8137	4	1143.03	0	VFDLHQNMGSVNVSVGCTPAQLIETSR	n[TMT10plex]VFDLHQNMGSVNVSVGC[Carbamidomethyl]TPAQLIETSR	3187.6	Laminin subunit alpha-5	Q61001	Lama5	3291	30	10	N2H6	1378.48	A2B2C1D1E1edD1E1eE1edcba	199.638	77.7733			1			ZZD_MusThymus_aged_IGP_F10_20240124
24371	24374	50.0158	3	1025.83	0	LAVTNTTMTGTVLK	n[TMT10plex]LAVTNTTMTGTVLK	1677.95	Stromal interaction molecule 1	P70302	Stim1	171	23	10	N2H6+Ammonium(+17)	1395.5	A2B2C1D1E1edD1E1eE1edcba+Ammonium(+17)	199.154	380.88			1			ZZD_MusThymus_aged_IGP_F10_20240124
22902	22904	47.3221	3	944.083	0	ANTSICLEWK	n[TMT10plex]ANTSIC[Carbamidomethyl]LEWK	1449.75	Receptor-type tyrosine-protein phosphatase C	P06800	Ptprc	292	18	10	N2H6	1378.48	A2B2C1D1E1edD1E1eE1edcba	199.013	584.577			1			ZZD_MusThymus_aged_IGP_F10_20240124
29448	29451	59.2465	3	1063.55	0	NSTKEEILAALEK	n[TMT10plex]NSTK[TMT10plex]EEILAALEK[TMT10plex]	2132.27	Prosaposin	Q61207	Psap	459	21	10	N2H4	1054.37	A2B2C1D1dD1E1edcba	198.867	958.317			1			ZZD_MusThymus_aged_IGP_F10_20240124
9179	9182	21.5044	4	834.356	0	DNHTSCAECLK	n[TMT10plex]DNHTSC[Carbamidomethyl]AEC[Carbamidomethyl]LK[TMT10plex]	1791.86	Integrin beta-2	P11835	Itgb2	626	19	10	N2H7	1540.53	A2B2C1D1E1edD1E1eE1F1fedcba	198.558	581			1			ZZD_MusThymus_aged_IGP_F10_20240124
38651	38654	76.0637	4	1191.54	0	IEAVLPAEFFEVLSSSQNGSYHHIR	n[TMT10plex]IEAVLPAEFFEVLSSSQNGSYHHIR	3058.57	Nuclear pore membrane glycoprotein 210	Q9QY81	Nup210	405	29	10	N2H8	1702.58	A2B2C1D1E1F1fedD1E1eE1F1fedcba	197.93	566.14			1			ZZD_MusThymus_aged_IGP_F10_20240124
18575	18578	39.4145	3	1023.74	0	ECHTIQNYTLWR	n[TMT10plex]EC[Carbamidomethyl]HTIQNYTLWR	1848.91	Cathepsin Z	Q9WUU7	Ctsz	186	20	10	N2H5	1216.42	A2B2C1D1dD1E1eE1edcba	197.601	831.037			1			ZZD_MusThymus_aged_IGP_F10_20240124
19927	19930	41.8857	3	1155.16	0	NTSWDNAGFK	n[TMT10plex]NTSWDNAGFK[TMT10plex]	1596.83	Disintegrin and metalloproteinase domain-containing protein 17	Q9Z0F8	Adam17	264	18	10	N2H9	1864.63	A2B2C1D1E1F1fedD1E1F1feE1F1fedcba	197.498	697.7			1			ZZD_MusThymus_aged_IGP_F10_20240124
27688	27691	56.0345	4	929.908	0	YLNFTASEMTSK	n[TMT10plex]YLNFTASEMTSK[TMT10plex]	1848.97	Integrin alpha-M	P05555	Itgam	941	20	10	N2H9	1864.63	A2B2C1D1E1F1fedD1E1F1feE1F1fedcba	197.492	94.1338			1			ZZD_MusThymus_aged_IGP_F10_20240124
36825	36828	72.7158	3	1305.6	0	FSELIVNNATEELLVK	n[TMT10plex]FSELIVNNATEELLVK	2047.14	Prosaposin	Q61207	Psap	334	23	10	N2H9	1864.63	A2B2C1D1E1F1fedD1E1F1feE1F1fedcba	197.182	493.797			1			ZZD_MusThymus_aged_IGP_F10_20240124
44176	44179	86.2681	3	1387.98	0	TMVFPVMYLNESVLIDK	n[TMT10plex]TMVFPVMYLNESVLIDK[TMT10plex]	2456.35	Lysosome membrane protein 2	O35114	Scarb2	412	25	10	N2H8	1702.58	A2B2C1D1E1F1fedD1E1eE1F1fedcba	197.073	248.551			1			ZZD_MusThymus_aged_IGP_F10_20240124
8967	8969	21.092	3	1004.44	0	DNHTSCAECLK	n[TMT10plex]DNHTSC[Carbamidomethyl]AEC[Carbamidomethyl]LK[TMT10plex]	1791.86	Integrin beta-2	P11835	Itgb2	626	19	10	N2H5	1216.42	A2B2C1D1dD1E1eE1edcba	196.821	888.612			1			ZZD_MusThymus_aged_IGP_F10_20240124
19757	19760	41.5796	3	918.78	0	IMESHPNGTFSAK	n[TMT10plex]IMESHPNGTFSAK[TMT10plex]	1875.99	Immunoglobulin heavy constant mu	P01872	Ighm	280	21	10	N2H2F1	876.322	A2B2C1D1dcbB5ba	196.772	853.708			0			ZZD_MusThymus_aged_IGP_F10_20240124
19645	19648	41.3703	3	1415.59	0	NPCTSEQNCTSPFSYK	n[TMT10plex]NPC[Carbamidomethyl]TSEQNC[Carbamidomethyl]TSPFSYK[TMT10plex]	2377.11	Integrin beta-1	P09055	Itgb1	212	23	10	N2H9	1864.63	A2B2C1D1E1F1fedD1E1F1feE1F1fedcba	196.628	472.184			1			ZZD_MusThymus_aged_IGP_F10_20240124
7143	7145	17.4345	4	730.082	0	YHSQTYGNGSK	n[TMT10plex]YHSQTYGNGSK[TMT10plex]	1698.87	Protein OS-9	Q8K2C7	Os9	177	20	10	N2H5	1216.42	A2B2C1D1dD1E1eE1edcba	196.339	112.334			1			ZZD_MusThymus_aged_IGP_F10_20240124
17675	17678	37.7453	3	1209.84	0	GHFYYNISDVR	n[TMT10plex]GHFYYNISDVR	1598.8	Phospholipid transfer protein	P55065	Pltp	64	20	10	N2H10	2026.69	A2B2C1D1E1F1G1gfedD1E1F1feE1F1fedcba	196.019	728.463			1			ZZD_MusThymus_aged_IGP_F10_20240124
16536	16539	35.6311	3	1300.91	0	FSAQMPNQSHSTLK	n[TMT10plex]FSAQMPNQSHSTLK[TMT10plex]	2033.08	T-cell receptor beta chain V region CTL-F3	P06320	Unknown	90	22	10	N2H9	1864.63	A2B2C1D1E1F1fedD1E1F1feE1F1fedcba	195.859	686.974			1			ZZD_MusThymus_aged_IGP_F10_20240124
16835	16837	36.1824	3	887.394	0	CNVSSPIFK	n[TMT10plex]C[Carbamidomethyl]NVSSPIFK	1279.68	Integrin alpha-L	P24063	Itgal	858	17	10	N2H6	1378.48	A2B2C1D1E1edD1E1eE1edcba	195.85	561.896			1			ZZD_MusThymus_aged_IGP_F10_20240124
12379	12381	27.7718	3	1048.13	0	SPGAQDNVSVSQGMR	n[TMT10plex]SPGAQDNVSVSQGMR	1760.87	Alkylglycerol monooxygenase	Q8BS35	Agmo	9	24	10	N2H6	1378.48	A2B2C1D1E1edD1E1eE1edcba	195.596	800.66			1			ZZD_MusThymus_aged_IGP_F10_20240124
20723	20726	43.3371	3	1160.54	0	EKANTSICLEWK	n[TMT10plex]EKANTSIC[Carbamidomethyl]LEWK[TMT10plex]	1936.05	Receptor-type tyrosine-protein phosphatase C	P06800	Ptprc	292	20	10	N2H7	1540.53	A2B2C1D1E1edD1E1eE1F1fedcba	194.837	375.851			1			ZZD_MusThymus_aged_IGP_F10_20240124
39163	39166	76.9866	3	1438.66	0	DLNGNVFQDAVFNQTVTVIER	n[TMT10plex]DLNGNVFQDAVFNQTVTVIER	2607.35	Translocon-associated protein subunit alpha	Q9CY50	Ssr1	191	26	10	N2H8	1702.58	A2B2C1D1E1F1fedD1E1eE1F1fedcba	194.144	414.901			1			ZZD_MusThymus_aged_IGP_F10_20240124
36216	36219	71.6111	4	1110.98	0	MYVTNDTEVAENNYEALKDFFR	n[TMT10plex]MYVTNDTEVAENNYEALKDFFR	2897.37	Lysosomal protective protein	P16675	Ctsa	140	27	10	N2H7	1540.53	A2B2C1D1E1edD1E1eE1F1fedcba	194.043	559.321			1			ZZD_MusThymus_aged_IGP_F10_20240124
24478	24481	50.2089	4	1002.23	1	VSTLYANNGSVLQGSTVASVYHK	n[TMT10plex]VSTLYANNGSVLQGSTVASVYHK	2623.38	Serum paraoxonase/lactonase 3	Q62087	Pon3	323	28	10	N2H6	1378.48	A2B2C1D1E1edD1E1eE1edcba	194.034	246.914			1			ZZD_MusThymus_aged_IGP_F10_20240124
19073	19076	40.3261	3	1148.49	0	TLLGYYNQSK	n[TMT10plex]TLLGYYNQSK	1414.77	H-2 class I histocompatibility antigen, K-B alpha chain	P01901	H2-K1	107	18	10	N2H10	2026.69	A2B2C1D1E1F1G1gfedD1E1F1feE1F1fedcba	193.467	458.006			1			ZZD_MusThymus_aged_IGP_F10_20240124
29722	29725	59.7778	3	1043.17	0	AGPNGTLFVVDAYK	n[TMT10plex]AGPNGTLFVVDAYK[TMT10plex]	1909.07	Adipocyte plasma membrane-associated protein	Q9D7N9	Apmap	159	21	10	N2H5	1216.42	A2B2C1D1dD1E1eE1edcba	193.429	468.573			1			ZZD_MusThymus_aged_IGP_F10_20240124
22396	22399	46.3992	4	967.77	0	EKANTSICLEWK	n[TMT10plex]EK[TMT10plex]ANTSIC[Carbamidomethyl]LEWK[TMT10plex]	2165.21	Receptor-type tyrosine-protein phosphatase C	P06800	Ptprc	292	19	10	N2H8	1702.58	A2B2C1D1E1F1fedD1E1eE1F1fedcba	193.101	332.371			1			ZZD_MusThymus_aged_IGP_F10_20240124
43764	43767	85.4957	3	1595.59	0	YPQDYQFYIQNFTALPLNTVVPPQR	n[TMT10plex]YPQDYQFYIQNFTALPLNTVVPPQR	3240.68	Translocon-associated protein subunit alpha	Q9CY50	Ssr1	136	27	10	N2H7	1540.53	A2B2C1D1E1edD1E1eE1F1fedcba	193.014	68.7677			1			ZZD_MusThymus_aged_IGP_F10_20240124
16848	16851	36.2062	3	934.089	0	YQTLNCSVNVR	n[TMT10plex]YQTLNC[Carbamidomethyl]SVNVR	1581.81	Integrin alpha-6	Q61739	Itga6	927	20	10	N2H5	1216.42	A2B2C1D1dD1E1eE1edcba	192.932	449.569			1			ZZD_MusThymus_aged_IGP_F10_20240124
22802	22805	47.1418	2	1496.65	0	ANTSICLEWK	n[TMT10plex]ANTSIC[Carbamidomethyl]LEWK	1449.75	Receptor-type tyrosine-protein phosphatase C	P06800	Ptprc	292	19	10	N2H7	1540.53	A2B2C1D1E1edD1E1eE1F1fedcba	192.712	785.003			1			ZZD_MusThymus_aged_IGP_F10_20240124
20377	20380	42.7067	3	1017.8	1	CNVSSPIFK	n[TMT10plex]C[Carbamidomethyl]NVSSPIFK[TMT10plex]	1508.84	Integrin alpha-L	P24063	Itgal	858	17	10	N2H7	1540.53	A2B2C1D1E1edD1E1eE1F1fedcba	192.563	329.501			1			ZZD_MusThymus_aged_IGP_F10_20240124
14874	14877	32.5527	4	818.391	0	ANHSGAVVLLK	n[TMT10plex]ANHSGAVVLLK[TMT10plex]	1565.97	Integrin alpha-6	Q61739	Itga6	284	20	10	N2H8	1702.58	A2B2C1D1E1F1fedD1E1eE1F1fedcba	192.124	270.024			1			ZZD_MusThymus_aged_IGP_F10_20240124
12151	12154	27.3131	3	874.423	0	NATLAEQAK	n[TMT10plex]NATLAEQAK[TMT10plex]	1402.82	Hypoxia up-regulated protein 1	Q9JKR6	Hyou1	869	17	10	N2H5	1216.42	A2B2C1D1dD1E1eE1edcba	191.967	454.212			1			ZZD_MusThymus_aged_IGP_F10_20240124
29782	29785	59.885	3	1049.46	0	AGPNGTLFVVDAYK	n[TMT10plex]AGPNGTLFVVDAYK[TMT10plex]	1909.07	Adipocyte plasma membrane-associated protein	Q9D7N9	Apmap	159	20	10	N2H5+Ammonium(+17)	1233.45	A2B2C1D1dD1E1eE1edcba+Ammonium(+17)	191.956	451.907			1			ZZD_MusThymus_aged_IGP_F10_20240124
21390	21393	44.5689	4	829.863	0	NVSGTWEFTCQHGELECR	n[TMT10plex]NVSGTWEFTC[Carbamidomethyl]QHGELEC[Carbamidomethyl]R	2438.09	Gamma-interferon-inducible lysosomal thiol reductase	Q9ESY9	Ifi30	105	24	10	N2H2F1	876.322	A2B2C1D1dcbB5ba	191.817	875.365	1		0			ZZD_MusThymus_aged_IGP_F10_20240124
26044	26047	53.0499	3	978.141	0	HINLTTLSVAGGFR	n[TMT10plex]HINLTTLSVAGGFR	1713.97	GPI inositol-deacylase	Q3UUQ7	Pgap1	234	22	10	N2H5	1216.42	A2B2C1D1dD1E1eE1edcba	191.76	422.361			1			ZZD_MusThymus_aged_IGP_F10_20240124
25935	25938	52.8529	3	1481.37	0	NCSVQCAGMTLQTIPLKK	n[TMT10plex]NC[Carbamidomethyl]SVQC[Carbamidomethyl]AGMTLQTIPLK[TMT10plex]K[TMT10plex]	2735.51	Integrin beta-2	P11835	Itgb2	644	26	10	N2H8	1702.58	A2B2C1D1E1F1fedD1E1eE1F1fedcba	191.758	772.001			1			ZZD_MusThymus_aged_IGP_F10_20240124
23075	23077	47.6325	2	1334.59	0	ANTSICLEWK	n[TMT10plex]ANTSIC[Carbamidomethyl]LEWK	1449.75	Receptor-type tyrosine-protein phosphatase C	P06800	Ptprc	292	18	10	N2H5	1216.42	A2B2C1D1dD1E1eE1edcba	191.693	843.463			1			ZZD_MusThymus_aged_IGP_F10_20240124
23034	23037	47.5586	3	1336.23	1	EKLNDTYVNVGLYSTK	n[TMT10plex]EKLNDTYVNVGLYSTK[TMT10plex]	2301.26	Nuclear envelope integral membrane protein 1	Q6ZQE4	Nemp1	123	23	10	N2H8	1702.58	A2B2C1D1E1F1fedD1E1eE1F1fedcba	191.194	341.046			1			ZZD_MusThymus_aged_IGP_F10_20240124
20580	20583	43.0798	3	1214.22	0	EKANTSICLEWK	n[TMT10plex]EKANTSIC[Carbamidomethyl]LEWK[TMT10plex]	1936.05	Receptor-type tyrosine-protein phosphatase C	P06800	Ptprc	292	20	10	N2H8	1702.58	A2B2C1D1E1F1fedD1E1eE1F1fedcba	191.13	413.868			1			ZZD_MusThymus_aged_IGP_F10_20240124
16700	16703	35.9303	3	1276.55	0	AWNPVSQNSSQPVR	n[TMT10plex]AWNPVSQNSSQPVR	1797.93	T-lymphocyte surface antigen Ly-9	Q01965	Ly9	231	22	10	N2H10	2026.69	A2B2C1D1E1F1G1gfedD1E1F1feE1F1fedcba	191.069	669.743			1			ZZD_MusThymus_aged_IGP_F10_20240124
22534	22536	46.6545	4	887.431	0	EKANTSICLEWK	n[TMT10plex]EK[TMT10plex]ANTSIC[Carbamidomethyl]LEWK[TMT10plex]	2165.21	Receptor-type tyrosine-protein phosphatase C	P06800	Ptprc	292	19	10	N2H6	1378.48	A2B2C1D1E1edD1E1eE1edcba	190.8	548.179			1			ZZD_MusThymus_aged_IGP_F10_20240124
25722	25724	52.4697	3	1099.51	0	FVNSTGYLTEAEK	n[TMT10plex]FVNSTGYLTEAEK[TMT10plex]	1916.03	Formylglycine-generating enzyme	Q8R0F3	Sumf1	139	20	10	N2H6	1378.48	A2B2C1D1E1edD1E1eE1edcba	190.739	218.347			1			ZZD_MusThymus_aged_IGP_F10_20240124
18753	18755	39.74	3	1040.46	0	QPNMNLTQLK	n[TMT10plex]QPNMNLTQLK	1414.78	Serum paraoxonase/arylesterase 2	Q62086	Pon2	254	17	9	N2H8	1702.58	A2B2C1D1E1F1fedD1E1eE1F1fedcba	190.724	678.313			1			ZZD_MusThymus_aged_IGP_F10_20240124
14166	14169	31.2233	2	1197.06	1	LNDTVGVTK	n[TMT10plex]LNDTVGVTK	1174.68	Laminin subunit alpha-3	Q61789	Lama3	2747	18	10	N2H5	1216.42	A2B2C1D1dD1E1eE1edcba	190.668	829.8			1			ZZD_MusThymus_aged_IGP_F10_20240124
24758	24761	50.7224	3	1430.6	0	YHYNGTLLDGTAFDNSYSR	n[TMT10plex]YHYNGTLLDGTAFDNSYSR	2422.14	Peptidyl-prolyl cis-trans isomerase FKBP10	Q61576	Fkbp10	181	26	10	N2H9	1864.63	A2B2C1D1E1F1fedD1E1F1feE1F1fedcba	190.558	602.677			1			ZZD_MusThymus_aged_IGP_F10_20240124
30298	30301	60.8255	4	800.889	0	DNATQEEILHYLEK	n[TMT10plex]DNATQEEILHYLEK[TMT10plex]	2160.15	Prosaposin	Q61207	Psap	80	21	10	N2H3F1	1038.38	A2B2C1D1dD1dcbB5ba	190.52	891.96			0			ZZD_MusThymus_aged_IGP_F10_20240124
23063	23066	47.6106	3	1336.3	0	EKLNDTYVNVGLYSTK	n[TMT10plex]EKLNDTYVNVGLYSTK[TMT10plex]	2301.26	Nuclear envelope integral membrane protein 1	Q6ZQE4	Nemp1	123	23	10	N2H8	1702.58	A2B2C1D1E1F1fedD1E1eE1F1fedcba	190.511	277.035			1			ZZD_MusThymus_aged_IGP_F10_20240124
6662	6665	16.4708	3	1189.18	0	YHSQTYGNGSK	n[TMT10plex]YHSQTYGNGSK[TMT10plex]	1698.87	Protein OS-9	Q8K2C7	Os9	177	21	10	N2H9	1864.63	A2B2C1D1E1F1fedD1E1F1feE1F1fedcba	190.238	856.686			1			ZZD_MusThymus_aged_IGP_F10_20240124
22591	22593	46.7576	3	1052.12	0	ANTSICLEWK	n[TMT10plex]ANTSIC[Carbamidomethyl]LEWK	1449.75	Receptor-type tyrosine-protein phosphatase C	P06800	Ptprc	292	18	10	N2H8	1702.58	A2B2C1D1E1F1fedD1E1eE1F1fedcba	189.813	675.655			1			ZZD_MusThymus_aged_IGP_F10_20240124
30500	30503	61.1971	3	1069.14	0	DMSDGFISNLTIQR	n[TMT10plex]DMSDGFISNLTIQR	1824.92	Prolyl 4-hydroxylase subunit alpha-1	Q60715	P4ha1	113	21	10	N2H6	1378.48	A2B2C1D1E1edD1E1eE1edcba	189.673	237.386			1			ZZD_MusThymus_aged_IGP_F10_20240124
9185	9188	21.5149	3	1004.44	0	DNHTSCAECLK	n[TMT10plex]DNHTSC[Carbamidomethyl]AEC[Carbamidomethyl]LK[TMT10plex]	1791.86	Integrin beta-2	P11835	Itgb2	626	20	10	N2H5	1216.42	A2B2C1D1dD1E1eE1edcba	189.516	838.88			1			ZZD_MusThymus_aged_IGP_F10_20240124
8907	8910	20.9749	3	1220.51	0	DNHTSCAECLK	n[TMT10plex]DNHTSC[Carbamidomethyl]AEC[Carbamidomethyl]LK[TMT10plex]	1791.86	Integrin beta-2	P11835	Itgb2	626	19	10	N2H9	1864.63	A2B2C1D1E1F1fedD1E1F1feE1F1fedcba	188.997	899.64			1			ZZD_MusThymus_aged_IGP_F10_20240124
20926	20929	43.7131	3	1219.52	0	NVSGTWEFTCQHGELECR	n[TMT10plex]NVSGTWEFTC[Carbamidomethyl]QHGELEC[Carbamidomethyl]R	2438.09	Gamma-interferon-inducible lysosomal thiol reductase	Q9ESY9	Ifi30	105	24	10	N2H5	1216.42	A2B2C1D1dD1E1eE1edcba	188.765	440.426			1			ZZD_MusThymus_aged_IGP_F10_20240124
41801	41803	81.8806	4	1174.55	0	LLYISAEDFSIDHSPNSTAGPSCSLLQEAFR	n[TMT10plex]LLYISAEDFSIDHSPNSTAGPSC[Carbamidomethyl]SLLQEAFR	3653.79	Beta-hexosaminidase subunit beta	P20060	Hexb	63	30	10	N2H3F1	1038.38	A2B2C1D1dD1dcbB5ba	188.718	792.357			0			ZZD_MusThymus_aged_IGP_F10_20240124
38643	38646	76.0496	5	989.452	0	IEAVLPAEFFEVLSSSQNGSYHHIR	n[TMT10plex]IEAVLPAEFFEVLSSSQNGSYHHIR	3058.57	Nuclear pore membrane glycoprotein 210	Q9QY81	Nup210	405	27	10	N2H9+Ammonium(+17)	1881.66	A2B2C1D1E1F1fedD1E1F1feE1F1fedcba+Ammonium(+17)	188.707	368.871			1			ZZD_MusThymus_aged_IGP_F10_20240124
27680	27683	56.0192	3	1509.36	1	GENPSQYGITAFNHPLNLTK	n[TMT10plex]GENPSQYGITAFNHPLNLTK[TMT10plex]	2658.42	Phospholipid-transporting ATPase ABCA1	P41233	Abca1	1637	27	10	N2H9	1864.63	A2B2C1D1E1F1fedD1E1F1feE1F1fedcba	188.467	748.577			1			ZZD_MusThymus_aged_IGP_F10_20240124
14793	14796	32.4029	3	1144.88	0	ANHSGAVVLLK	n[TMT10plex]ANHSGAVVLLK[TMT10plex]	1565.97	Integrin alpha-6	Q61739	Itga6	284	19	10	N2H9	1864.63	A2B2C1D1E1F1fedD1E1F1feE1F1fedcba	188.416	815.797			1			ZZD_MusThymus_aged_IGP_F10_20240124
20295	20298	42.5574	3	1126.17	0	CNVSSPIFK	n[TMT10plex]C[Carbamidomethyl]NVSSPIFK[TMT10plex]	1508.84	Integrin alpha-L	P24063	Itgal	858	16	10	N2H9	1864.63	A2B2C1D1E1F1fedD1E1F1feE1F1fedcba	188.268	697.226			1			ZZD_MusThymus_aged_IGP_F10_20240124
22679	22682	46.9155	3	1128.55	0	EKANTSICLEWK	n[TMT10plex]EK[TMT10plex]ANTSIC[Carbamidomethyl]LEWK[TMT10plex]	2165.21	Receptor-type tyrosine-protein phosphatase C	P06800	Ptprc	292	19	10	N2H5	1216.42	A2B2C1D1dD1E1eE1edcba	188.21	852.264			1			ZZD_MusThymus_aged_IGP_F10_20240124
8980	8982	21.1164	3	842.053	1	DNHTSCAECLK	n[TMT10plex]DNHTSC[Carbamidomethyl]AEC[Carbamidomethyl]LK[TMT10plex]	1791.86	Integrin beta-2	P11835	Itgb2	626	19	10	N2H2	730.264	A2B2C1D1dcba	187.97	731.695			0			ZZD_MusThymus_aged_IGP_F10_20240124
25869	25871	52.7316	4	1151.55	0	NCSVQCAGMTLQTIPLKK	n[TMT10plex]NC[Carbamidomethyl]SVQC[Carbamidomethyl]AGMTLQTIPLK[TMT10plex]K[TMT10plex]	2735.51	Integrin beta-2	P11835	Itgb2	644	22	10	N2H9	1864.63	A2B2C1D1E1F1fedD1E1F1feE1F1fedcba	187.94	515.274			1			ZZD_MusThymus_aged_IGP_F10_20240124
31370	31373	62.7954	3	1192.58	1	AGNASLTLPNLTLK	n[TMT10plex]AGNASLTLPNLTLK[TMT10plex]	1870.13	Tapasin-related protein	Q8VD31	Tapbpl	270	22	10	N2H8	1702.58	A2B2C1D1E1F1fedD1E1eE1F1fedcba	187.846	544.23			1			ZZD_MusThymus_aged_IGP_F10_20240124
28182	28184	56.9278	4	821.652	0	NSTKEEILAALEK	n[TMT10plex]NSTKEEILAALEK[TMT10plex]	1903.1	Prosaposin	Q61207	Psap	459	19	10	N2H6	1378.48	A2B2C1D1E1edD1E1eE1edcba	187.714	84.6262			1			ZZD_MusThymus_aged_IGP_F10_20240124
26062	26065	53.0817	3	1186.54	0	GIFSDVSASVCNSSK	n[TMT10plex]GIFSDVSASVC[Carbamidomethyl]NSSK[TMT10plex]	2015.04	Collagen alpha-6(VI) chain	Q8C6K9	Col6a6	987	22	10	N2H7	1540.53	A2B2C1D1E1edD1E1eE1F1fedcba	187.591	335.428			1			ZZD_MusThymus_aged_IGP_F10_20240124
22345	22348	46.3078	3	1116.85	0	TPVLNCSVAVCK	n[TMT10plex]TPVLNC[Carbamidomethyl]SVAVC[Carbamidomethyl]K[TMT10plex]	1804.99	Integrin alpha-M	P05555	Itgam	1022	20	10	N2H7	1540.53	A2B2C1D1E1edD1E1eE1F1fedcba	187.549	321.403			1			ZZD_MusThymus_aged_IGP_F10_20240124
28103	28106	56.7874	3	1122.17	0	VLTLANFTTK	n[TMT10plex]VLTLANFTTK	1335.8	Thy-1 membrane glycoprotein	P01831	Thy1	94	18	10	N2H10	2026.69	A2B2C1D1E1F1G1gfedD1E1F1feE1F1fedcba	187.488	70.8518			1			ZZD_MusThymus_aged_IGP_F10_20240124
22425	22428	46.4565	3	1236.92	0	EKANTSICLEWK	n[TMT10plex]EK[TMT10plex]ANTSIC[Carbamidomethyl]LEWK[TMT10plex]	2165.21	Receptor-type tyrosine-protein phosphatase C	P06800	Ptprc	292	19	10	N2H7	1540.53	A2B2C1D1E1edD1E1eE1F1fedcba	187.395	863.644			1			ZZD_MusThymus_aged_IGP_F10_20240124
31828	31831	63.6276	4	968.951	0	NVTSEDTGSISLSLLGPPASR	n[TMT10plex]NVTSEDTGSISLSLLGPPASR	2329.23	Nuclear pore membrane glycoprotein 210	Q9QY81	Nup210	681	27	10	N2H7	1540.53	A2B2C1D1E1edD1E1eE1F1fedcba	187.354	278.166			1			ZZD_MusThymus_aged_IGP_F10_20240124
12186	12189	27.3872	3	766.387	1	NATLAEQAK	n[TMT10plex]NATLAEQAK[TMT10plex]	1402.82	Hypoxia up-regulated protein 1	Q9JKR6	Hyou1	869	17	10	N2H3	892.317	A2B2C1D1dD1dcba	187.191	750.431			0			ZZD_MusThymus_aged_IGP_F10_20240124
39005	39007	76.7037	4	1295.31	0	DVGSGTTNNSQACAQFLEQYFHNSDLTEFMR	n[TMT10plex]DVGSGTTNNSQAC[Carbamidomethyl]AQFLEQYFHNSDLTEFMR	3795.71	Tripeptidyl-peptidase 1	O89023	Tpp1	221	28	10	N2H6	1378.48	A2B2C1D1E1edD1E1eE1edcba	187.151	561.002			1			ZZD_MusThymus_aged_IGP_F10_20240124
18589	18592	39.4402	3	982.799	1	LNDTVGVTK	n[TMT10plex]LNDTVGVTK[TMT10plex]	1403.84	Laminin subunit alpha-3	Q61789	Lama3	2747	17	10	N2H7	1540.53	A2B2C1D1E1edD1E1eE1F1fedcba	186.886	379.607			1			ZZD_MusThymus_aged_IGP_F10_20240124
19518	19521	41.1389	3	1032.48	0	IMESHPNGTFSAK	n[TMT10plex]IMESHPNGTFSAK[TMT10plex]	1875.99	Immunoglobulin heavy constant mu	P01872	Ighm	280	21	10	N2H5	1216.42	A2B2C1D1dD1E1eE1edcba	186.755	783.208			1			ZZD_MusThymus_aged_IGP_F10_20240124
28955	28957	58.3422	4	919.458	0	NSTKEEILAALEK	n[TMT10plex]NSTK[TMT10plex]EEILAALEK[TMT10plex]	2132.27	Prosaposin	Q61207	Psap	459	20	10	N2H7	1540.53	A2B2C1D1E1edD1E1eE1F1fedcba	186.67	606.653			1			ZZD_MusThymus_aged_IGP_F10_20240124
39549	39552	77.6995	3	1329.95	0	DLNGNVFQDAVFNQTVTVIER	n[TMT10plex]DLNGNVFQDAVFNQTVTVIER	2607.35	Translocon-associated protein subunit alpha	Q9CY50	Ssr1	191	26	10	N2H6	1378.48	A2B2C1D1E1edD1E1eE1edcba	186.542	559.316			1			ZZD_MusThymus_aged_IGP_F10_20240124
9816	9819	22.7649	4	1050.2	0	TSSEFCQPVSLHGSNHTSK	n[TMT10plex]TSSEFC[Carbamidomethyl]QPVSLHGSNHTSK	2331.11	Integrin alpha-L	P24063	Itgal	86	26	10	N2H9	1864.63	A2B2C1D1E1F1fedD1E1F1feE1F1fedcba	186.527	666.97			1			ZZD_MusThymus_aged_IGP_F10_20240124
15024	15027	32.8293	4	778.133	0	ANHSGAVVLLK	n[TMT10plex]ANHSGAVVLLK[TMT10plex]	1565.97	Integrin alpha-6	Q61739	Itga6	284	19	10	N2H7	1540.53	A2B2C1D1E1edD1E1eE1F1fedcba	186.347	379.289			1			ZZD_MusThymus_aged_IGP_F10_20240124
22358	22361	46.3308	3	1224.56	1	TLLGYYNQSK	n[TMT10plex]TLLGYYNQSK[TMT10plex]	1643.93	H-2 class I histocompatibility antigen, K-B alpha chain	P01901	H2-K1	107	18	10	N2H10	2026.69	A2B2C1D1E1F1G1gfedD1E1F1feE1F1fedcba	186.252	511.391			1			ZZD_MusThymus_aged_IGP_F10_20240124
29271	29274	58.9225	3	1117.05	0	NSTKEEILAALEK	n[TMT10plex]NSTK[TMT10plex]EEILAALEK[TMT10plex]	2132.27	Prosaposin	Q61207	Psap	459	20	10	N2H5	1216.42	A2B2C1D1dD1E1eE1edcba	186.108	868.731			1			ZZD_MusThymus_aged_IGP_F10_20240124
18392	18395	39.08	3	1091.17	1	LNDTVGVTK	n[TMT10plex]LNDTVGVTK[TMT10plex]	1403.84	Laminin subunit alpha-3	Q61789	Lama3	2747	17	10	N2H9	1864.63	A2B2C1D1E1F1fedD1E1F1feE1F1fedcba	186.059	484.613			1			ZZD_MusThymus_aged_IGP_F10_20240124
22248	22251	46.1344	4	878.403	0	TPVLNCSVAVCK	n[TMT10plex]TPVLNC[Carbamidomethyl]SVAVC[Carbamidomethyl]K[TMT10plex]	1804.99	Integrin alpha-M	P05555	Itgam	1022	19	10	N2H8	1702.58	A2B2C1D1E1F1fedD1E1eE1F1fedcba	185.984	143.434			1			ZZD_MusThymus_aged_IGP_F10_20240124
19896	19898	41.8294	3	1307.55	0	NPCTSEQNCTSPFSYK	n[TMT10plex]NPC[Carbamidomethyl]TSEQNC[Carbamidomethyl]TSPFSYK[TMT10plex]	2377.11	Integrin beta-1	P09055	Itgb1	212	21	10	N2H7	1540.53	A2B2C1D1E1edD1E1eE1F1fedcba	185.885	344.894			1			ZZD_MusThymus_aged_IGP_F10_20240124
11798	11801	26.6279	3	1269.51	0	DTCAQECSHFNLTK	n[TMT10plex]DTC[Carbamidomethyl]AQEC[Carbamidomethyl]SHFNLTK	1938.88	Integrin beta-1	P09055	Itgb1	669	23	10	N2H9	1864.63	A2B2C1D1E1F1fedD1E1F1feE1F1fedcba	185.758	654.706			1			ZZD_MusThymus_aged_IGP_F10_20240124
31892	31895	63.7482	3	1345.95	1	NVTSEDTGSISLSLLGPPASR	n[TMT10plex]NVTSEDTGSISLSLLGPPASR	2329.23	Nuclear pore membrane glycoprotein 210	Q9QY81	Nup210	681	26	10	N2H8	1702.58	A2B2C1D1E1F1fedD1E1eE1F1fedcba	185.282	618.407			1			ZZD_MusThymus_aged_IGP_F10_20240124
38747	38750	76.2389	4	1192.05	0	IEAVLPAEFFEVLSSSQNGSYHHIR	n[TMT10plex]IEAVLPAEFFEVLSSSQNGSYHHIR	3058.57	Nuclear pore membrane glycoprotein 210	Q9QY81	Nup210	405	27	10	N2H8	1702.58	A2B2C1D1E1F1fedD1E1eE1F1fedcba	185.229	673.499			1			ZZD_MusThymus_aged_IGP_F10_20240124
16483	16486	35.5326	3	1354.93	0	FSAQMPNQSHSTLK	n[TMT10plex]FSAQMPNQSHSTLK[TMT10plex]	2033.08	T-cell receptor beta chain V region CTL-F3	P06320	Unknown	90	22	10	N2H10	2026.69	A2B2C1D1E1F1G1gfedD1E1F1feE1F1fedcba	185.164	878.569			1			ZZD_MusThymus_aged_IGP_F10_20240124
22652	22655	46.8675	3	1117.18	0	TLLGYYNQSK	n[TMT10plex]TLLGYYNQSK[TMT10plex]	1643.93	H-2 class I histocompatibility antigen, K-B alpha chain	P01901	H2-K1	107	18	10	N2H8	1702.58	A2B2C1D1E1F1fedD1E1eE1F1fedcba	184.776	223.101			1			ZZD_MusThymus_aged_IGP_F10_20240124
27660	27663	55.984	3	1244.88	0	YLNFTASEMTSK	n[TMT10plex]YLNFTASEMTSK[TMT10plex]	1848.97	Integrin alpha-M	P05555	Itgam	941	19	10	N2H9+Ammonium(+17)	1881.66	A2B2C1D1E1F1fedD1E1F1feE1F1fedcba+Ammonium(+17)	184.597	444.281			1			ZZD_MusThymus_aged_IGP_F10_20240124
44115	44117	86.1567	3	1441.31	0	TMVFPVMYLNESVLIDK	n[TMT10plex]TMVFPVMYLNESVLIDK[TMT10plex]	2456.35	Lysosome membrane protein 2	O35114	Scarb2	412	22	10	N2H9	1864.63	A2B2C1D1E1F1fedD1E1F1feE1F1fedcba	184.231	208.272			1			ZZD_MusThymus_aged_IGP_F10_20240124
8972	8975	21.1015	3	1112.47	0	DNHTSCAECLK	n[TMT10plex]DNHTSC[Carbamidomethyl]AEC[Carbamidomethyl]LK[TMT10plex]	1791.86	Integrin beta-2	P11835	Itgb2	626	19	10	N2H7	1540.53	A2B2C1D1E1edD1E1eE1F1fedcba	184.083	881.273			1			ZZD_MusThymus_aged_IGP_F10_20240124
28131	28134	56.8374	3	1127.84	0	VLTLANFTTK	n[TMT10plex]VLTLANFTTK	1335.8	Thy-1 membrane glycoprotein	P01831	Thy1	94	18	10	N2H10+Ammonium(+17)	2043.71	A2B2C1D1E1F1G1gfedD1E1F1feE1F1fedcba+Ammonium(+17)	183.946	443.032			1			ZZD_MusThymus_aged_IGP_F10_20240124
40409	40412	79.3178	3	1201.55	0	TNNISILLSDLEFSDTGR	n[TMT10plex]TNNISILLSDLEFSDTGR	2223.16	Sodium channel subunit beta-4	Q7M729	Scn4b	113	25	10	N2H6	1378.48	A2B2C1D1E1edD1E1eE1edcba	183.795	716.475			1			ZZD_MusThymus_aged_IGP_F10_20240124
20696	20699	43.289	3	963.719	0	CNVSSPIFK	n[TMT10plex]C[Carbamidomethyl]NVSSPIFK[TMT10plex]	1508.84	Integrin alpha-L	P24063	Itgal	858	16	10	N2H6	1378.48	A2B2C1D1E1edD1E1eE1edcba	183.28	544.383			1			ZZD_MusThymus_aged_IGP_F10_20240124
18963	18966	40.1229	3	993.824	1	NITAQICIDKK	n[TMT10plex]NITAQIC[Carbamidomethyl]IDKK[TMT10plex]	1761.02	Collagen alpha-1(VI) chain	Q04857	Col6a1	801	20	10	N2H5	1216.42	A2B2C1D1dD1E1eE1edcba	182.986	297.745			1			ZZD_MusThymus_aged_IGP_F10_20240124
12156	12159	27.3225	3	928.447	1	NATLAEQAK	n[TMT10plex]NATLAEQAK[TMT10plex]	1402.82	Hypoxia up-regulated protein 1	Q9JKR6	Hyou1	869	17	10	N2H6	1378.48	A2B2C1D1E1edD1E1eE1edcba	182.745	499.663			1			ZZD_MusThymus_aged_IGP_F10_20240124
25301	25304	51.7072	3	1130.17	0	MYVTNDTEVAENNYEALK	n[TMT10plex]MYVTNDTEVAENNYEALK	2332.11	Lysosomal protective protein	P16675	Ctsa	140	24	10	N2H4	1054.37	A2B2C1D1dD1E1edcba	182.735	255.932			1			ZZD_MusThymus_aged_IGP_F10_20240124
9187	9189	21.5187	4	793.842	0	DNHTSCAECLK	n[TMT10plex]DNHTSC[Carbamidomethyl]AEC[Carbamidomethyl]LK[TMT10plex]	1791.86	Integrin beta-2	P11835	Itgb2	626	19	10	N2H6	1378.48	A2B2C1D1E1edD1E1eE1edcba	182.704	515.149			1			ZZD_MusThymus_aged_IGP_F10_20240124
22700	22703	46.9525	3	998.099	0	ANTSICLEWK	n[TMT10plex]ANTSIC[Carbamidomethyl]LEWK	1449.75	Receptor-type tyrosine-protein phosphatase C	P06800	Ptprc	292	18	10	N2H7	1540.53	A2B2C1D1E1edD1E1eE1F1fedcba	182.453	546.076			1			ZZD_MusThymus_aged_IGP_F10_20240124
6707	6710	16.5602	4	851.874	0	YHSQTYGNGSK	n[TMT10plex]YHSQTYGNGSK[TMT10plex]	1698.87	Protein OS-9	Q8K2C7	Os9	177	20	10	N2H8	1702.58	A2B2C1D1E1F1fedD1E1eE1F1fedcba	182.252	208.475			1			ZZD_MusThymus_aged_IGP_F10_20240124
22868	22871	47.2609	2	1497.15	0	ANTSICLEWK	n[TMT10plex]ANTSIC[Carbamidomethyl]LEWK	1449.75	Receptor-type tyrosine-protein phosphatase C	P06800	Ptprc	292	19	10	N2H7	1540.53	A2B2C1D1E1edD1E1eE1F1fedcba	182.213	810.687			1			ZZD_MusThymus_aged_IGP_F10_20240124
16649	16652	35.8369	3	941.41	0	CNVSSPIFK	n[TMT10plex]C[Carbamidomethyl]NVSSPIFK	1279.68	Integrin alpha-L	P24063	Itgal	858	17	10	N2H7	1540.53	A2B2C1D1E1edD1E1eE1F1fedcba	182.086	576.323			1			ZZD_MusThymus_aged_IGP_F10_20240124
11157	11159	25.3739	3	990.437	0	NAVNCTYK	n[TMT10plex]NAVNC[Carbamidomethyl]TYK[TMT10plex]	1426.76	Integrin beta-3	O54890	Itgb3	679	15	10	N2H7	1540.53	A2B2C1D1E1edD1E1eE1F1fedcba	181.75	619.259			1			ZZD_MusThymus_aged_IGP_F10_20240124
9270	9273	21.6921	3	1158.14	0	NCTEPGEQLSSR	n[TMT10plex]NC[Carbamidomethyl]TEPGEQLSSR	1605.76	Ribonuclease T2-A;Ribonuclease T2-B	C0HKG5;C0HKG6	Rnaset2a;Rnaset2b	216;216	21	10	N2H9	1864.63	A2B2C1D1E1F1fedD1E1F1feE1F1fedcba	181.62	639.043			1			ZZD_MusThymus_aged_IGP_F10_20240124
9252	9254	21.6555	3	1166.16	0	DNHTSCAECLK	n[TMT10plex]DNHTSC[Carbamidomethyl]AEC[Carbamidomethyl]LK[TMT10plex]	1791.86	Integrin beta-2	P11835	Itgb2	626	19	10	N2H8	1702.58	A2B2C1D1E1F1fedD1E1eE1F1fedcba	181.598	878.237			1			ZZD_MusThymus_aged_IGP_F10_20240124
19703	19706	41.4774	3	1367.25	1	NPCTSEQNCTSPFSYK	n[TMT10plex]NPC[Carbamidomethyl]TSEQNC[Carbamidomethyl]TSPFSYK[TMT10plex]	2377.11	Integrin beta-1	P09055	Itgb1	212	23	10	N2H8+Ammonium(+17)	1719.61	A2B2C1D1E1F1fedD1E1eE1F1fedcba+Ammonium(+17)	181.466	381.238			1			ZZD_MusThymus_aged_IGP_F10_20240124
5246	5248	13.6349	3	825.363	0	CVNESYKK	n[TMT10plex]C[Carbamidomethyl]VNESYKK	1255.64	Palmitoyl-protein thioesterase 1	O88531	Ppt1	212	15	8	N2H5	1216.42	A2B2C1D1dD1E1eE1edcba	181.411	895.441			1			ZZD_MusThymus_aged_IGP_F10_20240124
38618	38621	76	5	990.249	0	IEAVLPAEFFEVLSSSQNGSYHHIR	n[TMT10plex]IEAVLPAEFFEVLSSSQNGSYHHIR	3058.57	Nuclear pore membrane glycoprotein 210	Q9QY81	Nup210	405	27	10	N2H9+Ammonium(+17)	1881.66	A2B2C1D1E1F1fedD1E1F1feE1F1fedcba+Ammonium(+17)	181.308	339.5			1			ZZD_MusThymus_aged_IGP_F10_20240124
19799	19802	41.6556	3	1267.9	0	EKANTSICLEWK	n[TMT10plex]EKANTSIC[Carbamidomethyl]LEWK[TMT10plex]	1936.05	Receptor-type tyrosine-protein phosphatase C	P06800	Ptprc	292	20	10	N2H9	1864.63	A2B2C1D1E1F1fedD1E1F1feE1F1fedcba	181.144	830.006			1			ZZD_MusThymus_aged_IGP_F10_20240124
20739	20742	43.3659	3	963.974	0	CNVSSPIFK	n[TMT10plex]C[Carbamidomethyl]NVSSPIFK[TMT10plex]	1508.84	Integrin alpha-L	P24063	Itgal	858	16	10	N2H6	1378.48	A2B2C1D1E1edD1E1eE1edcba	181.085	554.747			1			ZZD_MusThymus_aged_IGP_F10_20240124
31829	31832	63.6293	3	1183.9	0	NVTSEDTGSISLSLLGPPASR	n[TMT10plex]NVTSEDTGSISLSLLGPPASR	2329.23	Nuclear pore membrane glycoprotein 210	Q9QY81	Nup210	681	27	10	N2H5	1216.42	A2B2C1D1dD1E1eE1edcba	180.835	111.859			1			ZZD_MusThymus_aged_IGP_F10_20240124
24043	24046	49.4099	3	1128.91	1	LAVTNTTMTGTVLK	n[TMT10plex]LAVTNTTMTGTVLK	1677.95	Stromal interaction molecule 1	P70302	Stim1	171	22	10	N2H8	1702.58	A2B2C1D1E1F1fedD1E1eE1F1fedcba	180.423	291.259			1			ZZD_MusThymus_aged_IGP_F10_20240124
11466	11469	25.9854	3	828.724	1	NAVNCTYK	n[TMT10plex]NAVNC[Carbamidomethyl]TYK[TMT10plex]	1426.76	Integrin beta-3	O54890	Itgb3	679	16	10	N2H4	1054.37	A2B2C1D1dD1E1edcba	180.314	241.357			1			ZZD_MusThymus_aged_IGP_F10_20240124
6994	6997	17.1397	3	974.079	0	VINSSSNCNR	n[TMT10plex]VINSSSNC[Carbamidomethyl]NR	1378.68	ER degradation-enhancing alpha-mannosidase-like protein 1	Q925U4	Edem1	619	20	10	N2H7	1540.53	A2B2C1D1E1edD1E1eE1F1fedcba	180.226	323.721			1			ZZD_MusThymus_aged_IGP_F10_20240124
18782	18784	39.7924	3	986.446	0	QPNMNLTQLK	n[TMT10plex]QPNMNLTQLK	1414.78	Serum paraoxonase/arylesterase 2	Q62086	Pon2	254	18	10	N2H7	1540.53	A2B2C1D1E1edD1E1eE1F1fedcba	179.462	775.192			1			ZZD_MusThymus_aged_IGP_F10_20240124
22660	22663	46.8816	3	1128.83	0	EKANTSICLEWK	n[TMT10plex]EK[TMT10plex]ANTSIC[Carbamidomethyl]LEWK[TMT10plex]	2165.21	Receptor-type tyrosine-protein phosphatase C	P06800	Ptprc	292	19	10	N2H5	1216.42	A2B2C1D1dD1E1eE1edcba	179.4	823.324			1			ZZD_MusThymus_aged_IGP_F10_20240124
18522	18525	39.3155	2	1640.71	0	TPVLNCSVAVCK	n[TMT10plex]TPVLNC[Carbamidomethyl]SVAVC[Carbamidomethyl]K	1575.83	Integrin alpha-M	P05555	Itgam	1022	21	10	N2H8	1702.58	A2B2C1D1E1F1fedD1E1eE1F1fedcba	179.225	806.096			1			ZZD_MusThymus_aged_IGP_F10_20240124
12822	12825	28.6316	3	1221.2	0	GVYELTHNNK	n[TMT10plex]GVYELTHNNK[TMT10plex]	1631.9	Probable C-mannosyltransferase DPY19L4	A2AJQ3	Dpy19l4	122	19	10	N2H10	2026.69	A2B2C1D1E1F1G1gfedD1E1F1feE1F1fedcba	179.223	911.762			1			ZZD_MusThymus_aged_IGP_F10_20240124
21197	21200	44.2162	4	870.127	0	NVSGTWEFTCQHGELECR	n[TMT10plex]NVSGTWEFTC[Carbamidomethyl]QHGELEC[Carbamidomethyl]R	2438.09	Gamma-interferon-inducible lysosomal thiol reductase	Q9ESY9	Ifi30	105	24	10	N2H3F1	1038.38	A2B2C1D1dD1dcbB5ba	179.13	822.437			0			ZZD_MusThymus_aged_IGP_F10_20240124
12273	12275	27.557	3	955.771	0	TAQSYYNQSK	n[TMT10plex]TAQSYYNQSK[TMT10plex]	1646.87	H-2 class I histocompatibility antigen, Q7 alpha chain;H-2 class I histocompatibility antigen, Q9 alpha chain (Fragment)	P14429;P14431	H2-Q7;H2-Q9	107;107	18	10	N2H5	1216.42	A2B2C1D1dD1E1eE1edcba	178.931	266.187			1			ZZD_MusThymus_aged_IGP_F10_20240124
12121	12124	27.2578	3	982.461	0	NATLAEQAK	n[TMT10plex]NATLAEQAK[TMT10plex]	1402.82	Hypoxia up-regulated protein 1	Q9JKR6	Hyou1	869	17	10	N2H7	1540.53	A2B2C1D1E1edD1E1eE1F1fedcba	178.818	329.441			1			ZZD_MusThymus_aged_IGP_F10_20240124
24148	24150	49.6035	3	1128.52	0	LAVTNTTMTGTVLK	n[TMT10plex]LAVTNTTMTGTVLK	1677.95	Stromal interaction molecule 1	P70302	Stim1	171	21	10	N2H8	1702.58	A2B2C1D1E1F1fedD1E1eE1F1fedcba	178.574	347.207			1			ZZD_MusThymus_aged_IGP_F10_20240124
20931	20934	43.7219	4	915.137	0	NVSGTWEFTCQHGELECR	n[TMT10plex]NVSGTWEFTC[Carbamidomethyl]QHGELEC[Carbamidomethyl]R	2438.09	Gamma-interferon-inducible lysosomal thiol reductase	Q9ESY9	Ifi30	105	23	10	N2H5	1216.42	A2B2C1D1dD1E1eE1edcba	178.525	448.883			1			ZZD_MusThymus_aged_IGP_F10_20240124
30323	30326	60.8762	4	800.889	0	DNATQEEILHYLEK	n[TMT10plex]DNATQEEILHYLEK[TMT10plex]	2160.15	Prosaposin	Q61207	Psap	80	20	10	N2H3F1	1038.38	A2B2C1D1dD1dcbB5ba	178.192	877.565			0			ZZD_MusThymus_aged_IGP_F10_20240124
22817	22820	47.1692	3	1087.81	0	NVSCLWCNENK	n[TMT10plex]NVSC[Carbamidomethyl]LWC[Carbamidomethyl]NENK[TMT10plex]	1880.93	Pituitary tumor-transforming gene 1 protein-interacting protein	Q8R143	Pttg1ip	51	18	10	N2H6	1378.48	A2B2C1D1E1edD1E1eE1edcba	178.134	285.506			1			ZZD_MusThymus_aged_IGP_F10_20240124
15664	15667	34.0425	3	1405.25	0	IWQGHANASFCPHGYGCR	n[TMT10plex]IWQGHANASFC[Carbamidomethyl]PHGYGC[Carbamidomethyl]R	2346.07	Laminin subunit alpha-5	Q61001	Lama5	1335	25	10	N2H9	1864.63	A2B2C1D1E1F1fedD1E1F1feE1F1fedcba	177.926	945.502			1			ZZD_MusThymus_aged_IGP_F10_20240124
32533	32536	64.9139	3	1319.25	0	VQDSDFWNCTVTLDQK	n[TMT10plex]VQDSDFWNC[Carbamidomethyl]TVTLDQK[TMT10plex]	2413.2	T-cell surface glycoprotein CD4	P06332	Cd4	187	23	10	N2H7	1540.53	A2B2C1D1E1edD1E1eE1F1fedcba	177.789	388.005			1			ZZD_MusThymus_aged_IGP_F10_20240124
20437	20440	42.8152	3	1017.47	0	CNVSSPIFK	n[TMT10plex]C[Carbamidomethyl]NVSSPIFK[TMT10plex]	1508.84	Integrin alpha-L	P24063	Itgal	858	16	10	N2H7	1540.53	A2B2C1D1E1edD1E1eE1F1fedcba	177.592	611.103			1			ZZD_MusThymus_aged_IGP_F10_20240124
18677	18680	39.6039	3	1040.46	0	QPNMNLTQLK	n[TMT10plex]QPNMNLTQLK	1414.78	Serum paraoxonase/arylesterase 2	Q62086	Pon2	254	17	10	N2H8	1702.58	A2B2C1D1E1F1fedD1E1eE1F1fedcba	177.269	647.281			1			ZZD_MusThymus_aged_IGP_F10_20240124
22678	22680	46.9133	4	846.918	0	EKANTSICLEWK	n[TMT10plex]EK[TMT10plex]ANTSIC[Carbamidomethyl]LEWK[TMT10plex]	2165.21	Receptor-type tyrosine-protein phosphatase C	P06800	Ptprc	292	18	10	N2H5	1216.42	A2B2C1D1dD1E1eE1edcba	177.254	462.994			1			ZZD_MusThymus_aged_IGP_F10_20240124
11954	11957	26.9289	3	1161.15	0	DTCAQECSHFNLTK	n[TMT10plex]DTC[Carbamidomethyl]AQEC[Carbamidomethyl]SHFNLTK	1938.88	Integrin beta-1	P09055	Itgb1	669	23	10	N2H7	1540.53	A2B2C1D1E1edD1E1eE1F1fedcba	177.233	703.293			1			ZZD_MusThymus_aged_IGP_F10_20240124
12185	12188	27.3854	4	782.117	0	NATLAEQAK	n[TMT10plex]NATLAEQAK[TMT10plex]	1402.82	Hypoxia up-regulated protein 1	Q9JKR6	Hyou1	869	18	10	N2H8+Ammonium(+17)	1719.61	A2B2C1D1E1F1fedD1E1eE1F1fedcba+Ammonium(+17)	176.915	134.01			1			ZZD_MusThymus_aged_IGP_F10_20240124
12140	12143	27.2934	4	777.608	0	NATLAEQAK	n[TMT10plex]NATLAEQAK[TMT10plex]	1402.82	Hypoxia up-regulated protein 1	Q9JKR6	Hyou1	869	17	10	N2H8	1702.58	A2B2C1D1E1F1fedD1E1eE1F1fedcba	176.268	156.781			1			ZZD_MusThymus_aged_IGP_F10_20240124
15082	15085	32.9444	3	1091.19	0	ANHSGAVVLLK	n[TMT10plex]ANHSGAVVLLK[TMT10plex]	1565.97	Integrin alpha-6	Q61739	Itga6	284	20	10	N2H8	1702.58	A2B2C1D1E1F1fedD1E1eE1F1fedcba	176.158	326.199			1			ZZD_MusThymus_aged_IGP_F10_20240124
19149	19152	40.4631	3	1104.49	0	NPCNVSYSIEK	n[TMT10plex]NPC[Carbamidomethyl]NVSYSIEK[TMT10plex]	1767.92	Toll-like receptor 7	P58681	Tlr7	190	19	10	N2H7	1540.53	A2B2C1D1E1edD1E1eE1F1fedcba	175.964	169.521			1			ZZD_MusThymus_aged_IGP_F10_20240124
27889	27892	56.4025	4	862.166	0	NSTKEEILAALEK	n[TMT10plex]NSTKEEILAALEK[TMT10plex]	1903.1	Prosaposin	Q61207	Psap	459	20	10	N2H7	1540.53	A2B2C1D1E1edD1E1eE1F1fedcba	175.885	63.5761			1			ZZD_MusThymus_aged_IGP_F10_20240124
12180	12183	27.3756	2	1554.21	0	NATLAEQAK	n[TMT10plex]NATLAEQAK[TMT10plex]	1402.82	Hypoxia up-regulated protein 1	Q9JKR6	Hyou1	869	18	10	N2H8	1702.58	A2B2C1D1E1F1fedD1E1eE1F1fedcba	175.817	963.203			1			ZZD_MusThymus_aged_IGP_F10_20240124
20255	20258	42.485	3	1125.83	0	CNVSSPIFK	n[TMT10plex]C[Carbamidomethyl]NVSSPIFK[TMT10plex]	1508.84	Integrin alpha-L	P24063	Itgal	858	16	10	N2H9	1864.63	A2B2C1D1E1F1fedD1E1F1feE1F1fedcba	175.796	671.829			1			ZZD_MusThymus_aged_IGP_F10_20240124
21016	21019	43.8762	4	874.374	0	NVSGTWEFTCQHGELECR	n[TMT10plex]NVSGTWEFTC[Carbamidomethyl]QHGELEC[Carbamidomethyl]R	2438.09	Gamma-interferon-inducible lysosomal thiol reductase	Q9ESY9	Ifi30	105	23	10	N2H4	1054.37	A2B2C1D1dD1E1edcba	175.736	286.997			1			ZZD_MusThymus_aged_IGP_F10_20240124
21903	21906	45.5005	4	882.926	0	LENITTGTYTIHAQK	n[TMT10plex]LENITTGTYTIHAQK[TMT10plex]	2147.2	BOS complex subunit NOMO1	Q6GQT9	Nomo1	361	21	10	N2H6	1378.48	A2B2C1D1E1edD1E1eE1edcba	175.693	81.5546			1			ZZD_MusThymus_aged_IGP_F10_20240124
24824	24827	50.8404	3	1072.95	0	NSTKEEILAALEK	n[TMT10plex]NSTKEEILAALEK	1673.94	Prosaposin	Q61207	Psap	459	19	10	N2H7	1540.53	A2B2C1D1E1edD1E1eE1F1fedcba	175.323	368.166			1			ZZD_MusThymus_aged_IGP_F10_20240124
20063	20066	42.1309	3	1101.48	0	NTSWDNAGFK	n[TMT10plex]NTSWDNAGFK[TMT10plex]	1596.83	Disintegrin and metalloproteinase domain-containing protein 17	Q9Z0F8	Adam17	264	18	10	N2H8	1702.58	A2B2C1D1E1F1fedD1E1eE1F1fedcba	175.283	419.401			1			ZZD_MusThymus_aged_IGP_F10_20240124
19601	19604	41.2904	3	1415.59	0	NPCTSEQNCTSPFSYK	n[TMT10plex]NPC[Carbamidomethyl]TSEQNC[Carbamidomethyl]TSPFSYK[TMT10plex]	2377.11	Integrin beta-1	P09055	Itgb1	212	22	10	N2H9	1864.63	A2B2C1D1E1F1fedD1E1F1feE1F1fedcba	175.273	468.191			1			ZZD_MusThymus_aged_IGP_F10_20240124
28013	28016	56.6269	3	1095.2	0	NSTKEEILAALEK	n[TMT10plex]NSTKEEILAALEK[TMT10plex]	1903.1	Prosaposin	Q61207	Psap	459	19	10	N2H6	1378.48	A2B2C1D1E1edD1E1eE1edcba	174.995	579.228			1			ZZD_MusThymus_aged_IGP_F10_20240124
38955	38958	76.6091	3	1780.76	0	DVGSGTTNNSQACAQFLEQYFHNSDLTEFMR	n[TMT10plex]DVGSGTTNNSQAC[Carbamidomethyl]AQFLEQYFHNSDLTEFMR	3795.71	Tripeptidyl-peptidase 1	O89023	Tpp1	221	31	10	N2H7	1540.53	A2B2C1D1E1edD1E1eE1F1fedcba	174.321	844.365			1			ZZD_MusThymus_aged_IGP_F10_20240124
24305	24308	49.8903	3	1080.18	0	LAVTNTTMTGTVLK	n[TMT10plex]LAVTNTTMTGTVLK	1677.95	Stromal interaction molecule 1	P70302	Stim1	171	22	10	N2H7+Ammonium(+17)	1557.55	A2B2C1D1E1edD1E1eE1F1fedcba+Ammonium(+17)	173.868	288.793			1			ZZD_MusThymus_aged_IGP_F10_20240124
41772	41774	81.8287	4	1117.27	0	LWLPVNLTWADLEDKDGR	n[TMT10plex]LWLPVNLTWADLEDK[TMT10plex]DGR	2598.42	Ceramide synthase 2	Q924Z4	Cers2	19	23	10	N2H9	1864.63	A2B2C1D1E1F1fedD1E1F1feE1F1fedcba	173.749	467.932			1			ZZD_MusThymus_aged_IGP_F10_20240124
17789	17792	37.9585	4	867.118	0	GHFYYNISDVR	n[TMT10plex]GHFYYNISDVR	1598.8	Phospholipid transfer protein	P55065	Pltp	64	19	10	N2H9	1864.63	A2B2C1D1E1F1fedD1E1F1feE1F1fedcba	173.72	346.962			1			ZZD_MusThymus_aged_IGP_F10_20240124
22768	22771	47.0766	3	1182.91	0	KSPLTGTWNFTSCSER	n[TMT10plex]K[TMT10plex]SPLTGTWNFTSC[Carbamidomethyl]SER	2328.19	Lymphocyte antigen 75	Q60767	Ly75	1077	22	10	N2H5	1216.42	A2B2C1D1dD1E1eE1edcba	173.633	746.915			1			ZZD_MusThymus_aged_IGP_F10_20240124
12361	12364	27.7359	3	1045.81	1	GCFLNQTAK	n[TMT10plex]GC[Carbamidomethyl]FLNQTAK	1266.66	Integrin alpha-E	Q60677	Itgae	437	17	10	N2H9	1864.63	A2B2C1D1E1F1fedD1E1F1feE1F1fedcba	173.58	545.489			1			ZZD_MusThymus_aged_IGP_F10_20240124
31516	31519	63.0688	3	1138.23	0	AGNASLTLPNLTLK	n[TMT10plex]AGNASLTLPNLTLK[TMT10plex]	1870.13	Tapasin-related protein	Q8VD31	Tapbpl	270	21	10	N2H7	1540.53	A2B2C1D1E1edD1E1eE1F1fedcba	173.412	350.983			1			ZZD_MusThymus_aged_IGP_F10_20240124
11158	11161	25.3762	3	1044.46	0	NAVNCTYK	n[TMT10plex]NAVNC[Carbamidomethyl]TYK[TMT10plex]	1426.76	Integrin beta-3	O54890	Itgb3	679	16	10	N2H8	1702.58	A2B2C1D1E1F1fedD1E1eE1F1fedcba	173.307	659.159			1			ZZD_MusThymus_aged_IGP_F10_20240124
36307	36310	71.7767	3	1427.3	0	MYVTNDTEVAENNYEALKDFFR	n[TMT10plex]MYVTNDTEVAENNYEALKDFFR	2897.37	Lysosomal protective protein	P16675	Ctsa	140	25	10	N2H6	1378.48	A2B2C1D1E1edD1E1eE1edcba	173.29	824.733			1			ZZD_MusThymus_aged_IGP_F10_20240124
20917	20919	43.6968	4	1138.75	0	EQNYTCHVYHEGLPEPLTLR	n[TMT10plex]EQNYTC[Carbamidomethyl]HVYHEGLPEPLTLR	2684.32	H-2 class I histocompatibility antigen, Q10 alpha chain;H-2 class I histocompatibility antigen, D-K alpha chain	P01898;P14426	H2-Q10;H2-D1	280;280	22	10	N2H9	1864.63	A2B2C1D1E1F1fedD1E1F1feE1F1fedcba	173.192	644.442			1			ZZD_MusThymus_aged_IGP_F10_20240124
22480	22483	46.5563	3	1116.52	0	TPVLNCSVAVCK	n[TMT10plex]TPVLNC[Carbamidomethyl]SVAVC[Carbamidomethyl]K[TMT10plex]	1804.99	Integrin alpha-M	P05555	Itgam	1022	20	10	N2H7	1540.53	A2B2C1D1E1edD1E1eE1F1fedcba	172.875	97.9127			1			ZZD_MusThymus_aged_IGP_F10_20240124
9281	9284	21.7138	4	874.869	0	DNHTSCAECLK	n[TMT10plex]DNHTSC[Carbamidomethyl]AEC[Carbamidomethyl]LK[TMT10plex]	1791.86	Integrin beta-2	P11835	Itgb2	626	19	10	N2H8	1702.58	A2B2C1D1E1F1fedD1E1eE1F1fedcba	172.649	428.577			1			ZZD_MusThymus_aged_IGP_F10_20240124
12298	12300	27.6098	3	1036.48	0	NATLAEQAK	n[TMT10plex]NATLAEQAK[TMT10plex]	1402.82	Hypoxia up-regulated protein 1	Q9JKR6	Hyou1	869	17	10	N2H8	1702.58	A2B2C1D1E1F1fedD1E1eE1F1fedcba	172.531	296.229			1			ZZD_MusThymus_aged_IGP_F10_20240124
22708	22711	46.9673	3	1116.85	0	TLLGYYNQSK	n[TMT10plex]TLLGYYNQSK[TMT10plex]	1643.93	H-2 class I histocompatibility antigen, K-B alpha chain	P01901	H2-K1	107	18	10	N2H8	1702.58	A2B2C1D1E1F1fedD1E1eE1F1fedcba	172.224	349.913			1			ZZD_MusThymus_aged_IGP_F10_20240124
20542	20545	43.0096	2	1526.2	0	CNVSSPIFK	n[TMT10plex]C[Carbamidomethyl]NVSSPIFK[TMT10plex]	1508.84	Integrin alpha-L	P24063	Itgal	858	17	10	N2H7	1540.53	A2B2C1D1E1edD1E1eE1F1fedcba	172.156	779.859			1			ZZD_MusThymus_aged_IGP_F10_20240124
27720	27723	56.0926	3	1460.94	0	HFVYQFMGECYFTNGTQR	n[TMT10plex]HFVYQFMGEC[Carbamidomethyl]YFTNGTQR	2513.15	H-2 class II histocompatibility antigen, A beta chain	P14483	H2-Ab1	46	24	10	N2H9	1864.63	A2B2C1D1E1F1fedD1E1F1feE1F1fedcba	171.983	508.659			1			ZZD_MusThymus_aged_IGP_F10_20240124
22789	22792	47.119	4	1162	0	HNNDTQHIWESDSNEFSVIADPR	n[TMT10plex]HNNDTQHIWESDSNEFSVIADPR	2939.36	Endoplasmin	P08113	Hsp90b1	217	26	10	N2H8	1702.58	A2B2C1D1E1F1fedD1E1eE1F1fedcba	171.74	606.864			1			ZZD_MusThymus_aged_IGP_F10_20240124
22316	22319	46.2562	3	1290.94	0	EKANTSICLEWK	n[TMT10plex]EK[TMT10plex]ANTSIC[Carbamidomethyl]LEWK[TMT10plex]	2165.21	Receptor-type tyrosine-protein phosphatase C	P06800	Ptprc	292	19	10	N2H8	1702.58	A2B2C1D1E1F1fedD1E1eE1F1fedcba	171.524	861.929			1			ZZD_MusThymus_aged_IGP_F10_20240124
23990	23993	49.3126	3	1052.85	0	NSTIQAANLAGLK	n[TMT10plex]NSTIQAANLAGLK[TMT10plex]	1758.04	Heat shock 70 kDa protein 13	Q8BM72	Hspa13	184	20	10	N2H6+Ammonium(+17)	1395.5	A2B2C1D1E1edD1E1eE1edcba+Ammonium(+17)	171.163	179.425			1			ZZD_MusThymus_aged_IGP_F10_20240124
25269	25272	51.65	3	1097.5	0	IWTLNQVNDTAAR	n[TMT10plex]IWTLNQVNDTAAR	1729.93	Desmocollin-3	P55850	Dsc3	630	20	10	N2H7+Ammonium(+17)	1557.55	A2B2C1D1E1edD1E1eE1F1fedcba+Ammonium(+17)	171.128	344.602			1			ZZD_MusThymus_aged_IGP_F10_20240124
19972	19975	41.9657	4	866.624	0	NTSWDNAGFK	n[TMT10plex]NTSWDNAGFK[TMT10plex]	1596.83	Disintegrin and metalloproteinase domain-containing protein 17	Q9Z0F8	Adam17	264	18	10	N2H9	1864.63	A2B2C1D1E1F1fedD1E1F1feE1F1fedcba	171.117	80.5356			1			ZZD_MusThymus_aged_IGP_F10_20240124
14297	14300	31.4747	3	1169.51	0	SSSHLPPSSYFNASGR	n[TMT10plex]SSSHLPPSSYFNASGR	1921.95	Tripeptidyl-peptidase 1	O89023	Tpp1	442	23	10	N3H6	1581.56	A2B2C1D1E1edD2dD1E1eE1edcba	171.089	670.263		1	1			ZZD_MusThymus_aged_IGP_F10_20240124
38645	38648	76.0531	3	1642.75	0	IEAVLPAEFFEVLSSSQNGSYHHIR	n[TMT10plex]IEAVLPAEFFEVLSSSQNGSYHHIR	3058.57	Nuclear pore membrane glycoprotein 210	Q9QY81	Nup210	405	27	10	N2H9	1864.63	A2B2C1D1E1F1fedD1E1F1feE1F1fedcba	171.082	817.345			1			ZZD_MusThymus_aged_IGP_F10_20240124
28218	28221	56.9933	3	1041.96	0	NSTKEEILAALEK	n[TMT10plex]NSTKEEILAALEK[TMT10plex]	1903.1	Prosaposin	Q61207	Psap	459	19	10	N2H5	1216.42	A2B2C1D1dD1E1eE1edcba	170.781	391.898			1			ZZD_MusThymus_aged_IGP_F10_20240124
16667	16670	35.8686	3	1282.56	0	AWNPVSQNSSQPVR	n[TMT10plex]AWNPVSQNSSQPVR	1797.93	T-lymphocyte surface antigen Ly-9	Q01965	Ly9	231	22	10	N2H10+Ammonium(+17)	2043.71	A2B2C1D1E1F1G1gfedD1E1F1feE1F1fedcba+Ammonium(+17)	170.777	538.993			1			ZZD_MusThymus_aged_IGP_F10_20240124
28381	28384	57.2905	4	781.392	0	NSTKEEILAALEK	n[TMT10plex]NSTKEEILAALEK[TMT10plex]	1903.1	Prosaposin	Q61207	Psap	459	19	10	N2H5	1216.42	A2B2C1D1dD1E1eE1edcba	170.142	131.2			1			ZZD_MusThymus_aged_IGP_F10_20240124
21477	21480	44.7282	3	940.087	1	GELNSTLFSSR	n[TMT10plex]GELNSTLFSSR	1438.76	Prenylcysteine oxidase 1	Q9CQF9	Pcyox1	353	18	10	N2H6	1378.48	A2B2C1D1E1edD1E1eE1edcba	169.677	532.977			1			ZZD_MusThymus_aged_IGP_F10_20240124
11674	11677	26.3907	3	1123.81	0	NTNFTHVVADR	n[TMT10plex]NTNFTHVVADR	1501.78	Semaphorin-4C	Q64151	Sema4c	419	19	10	N2H9	1864.63	A2B2C1D1E1F1fedD1E1F1feE1F1fedcba	169.608	806.855			1			ZZD_MusThymus_aged_IGP_F10_20240124
6907	6909	16.9654	3	1028.43	0	VINSSSNCNR	n[TMT10plex]VINSSSNC[Carbamidomethyl]NR	1378.68	ER degradation-enhancing alpha-mannosidase-like protein 1	Q925U4	Edem1	619	19	10	N2H8	1702.58	A2B2C1D1E1F1fedD1E1eE1F1fedcba	169.411	537.013			1			ZZD_MusThymus_aged_IGP_F10_20240124
21509	21512	44.7856	3	1171.55	0	KNITDLVEGAK	n[TMT10plex]KNITDLVEGAK[TMT10plex]	1644.98	Choline transporter-like protein 2	Q8BY89	Slc44a2	200	19	10	N2H9	1864.63	A2B2C1D1E1F1fedD1E1F1feE1F1fedcba	169.305	428.947			1			ZZD_MusThymus_aged_IGP_F10_20240124
34037	34040	67.6503	4	1143.03	0	VFDLHQNMGSVNVSVGCTPAQLIETSR	n[TMT10plex]VFDLHQNMGSVNVSVGC[Carbamidomethyl]TPAQLIETSR	3187.6	Laminin subunit alpha-5	Q61001	Lama5	3291	28	10	N2H6	1378.48	A2B2C1D1E1edD1E1eE1edcba	169.231	89.7623			1			ZZD_MusThymus_aged_IGP_F10_20240124
22905	22908	47.3279	2	1415.62	0	ANTSICLEWK	n[TMT10plex]ANTSIC[Carbamidomethyl]LEWK	1449.75	Receptor-type tyrosine-protein phosphatase C	P06800	Ptprc	292	17	10	N2H6	1378.48	A2B2C1D1E1edD1E1eE1edcba	169.065	836.744			1			ZZD_MusThymus_aged_IGP_F10_20240124
26423	26426	53.7326	3	1162.86	1	TFDVSNFQNSSIK	n[TMT10plex]TFDVSNFQNSSIK[TMT10plex]	1944.04	Angiotensin-converting enzyme	P09470	Ace	719	20	10	N2H7	1540.53	A2B2C1D1E1edD1E1eE1F1fedcba	169.032	335.553			1			ZZD_MusThymus_aged_IGP_F10_20240124
25902	25905	52.7934	4	1029.75	1	NCSVQCAGMTLQTIPLKK	n[TMT10plex]NC[Carbamidomethyl]SVQC[Carbamidomethyl]AGMTLQTIPLK[TMT10plex]K[TMT10plex]	2735.51	Integrin beta-2	P11835	Itgb2	644	23	10	N2H6	1378.48	A2B2C1D1E1edD1E1eE1edcba	168.971	225.435			1			ZZD_MusThymus_aged_IGP_F10_20240124
16680	16683	35.8936	2	1411.62	0	CNVSSPIFK	n[TMT10plex]C[Carbamidomethyl]NVSSPIFK	1279.68	Integrin alpha-L	P24063	Itgal	858	17	10	N2H7	1540.53	A2B2C1D1E1edD1E1eE1F1fedcba	168.961	862.327			1			ZZD_MusThymus_aged_IGP_F10_20240124
9600	9602	22.3358	3	923.389	0	EDYNSTLR	n[TMT10plex]EDYNSTLR	1225.61	Ig gamma-2A chain C region, membrane-bound form;Ig gamma-2A chain C region, A allele;Ig gamma-2A chain C region secreted form	P01865;P01863;P01864	Igh-1a;Ighg;Unknown	179;180;185	16	10	N2H7	1540.53	A2B2C1D1E1edD1E1eE1F1fedcba	168.843	620.952			1			ZZD_MusThymus_aged_IGP_F10_20240124
43701	43704	85.3817	3	1595.41	0	YPQDYQFYIQNFTALPLNTVVPPQR	n[TMT10plex]YPQDYQFYIQNFTALPLNTVVPPQR	3240.68	Translocon-associated protein subunit alpha	Q9CY50	Ssr1	136	25	10	N2H7	1540.53	A2B2C1D1E1edD1E1eE1F1fedcba	168.463	63.3278			1			ZZD_MusThymus_aged_IGP_F10_20240124
15440	15443	33.6168	3	935.42	0	AIQLNCSVK	n[TMT10plex]AIQLNC[Carbamidomethyl]SVK	1260.71	Immunoglobulin superfamily member 3	Q6ZQA6	Igsf3	700	17	10	N2H7	1540.53	A2B2C1D1E1edD1E1eE1F1fedcba	168.407	329.739			1			ZZD_MusThymus_aged_IGP_F10_20240124
28174	28177	56.9137	3	1312.28	0	NALNLTFHAQNLGEGGAYEAELR	n[TMT10plex]NALNLTFHAQNLGEGGAYEAELR	2716.38	Integrin alpha-5	P11688	Itga5	678	27	10	N2H5	1216.42	A2B2C1D1dD1E1eE1edcba	168.297	661.221			1			ZZD_MusThymus_aged_IGP_F10_20240124
9206	9209	21.5594	4	879.377	0	DNHTSCAECLK	n[TMT10plex]DNHTSC[Carbamidomethyl]AEC[Carbamidomethyl]LK[TMT10plex]	1791.86	Integrin beta-2	P11835	Itgb2	626	19	10	N2H8+Ammonium(+17)	1719.61	A2B2C1D1E1F1fedD1E1eE1F1fedcba+Ammonium(+17)	168.276	606.455			1			ZZD_MusThymus_aged_IGP_F10_20240124
19995	19998	42.0074	3	1253.53	0	NPCTSEQNCTSPFSYK	n[TMT10plex]NPC[Carbamidomethyl]TSEQNC[Carbamidomethyl]TSPFSYK[TMT10plex]	2377.11	Integrin beta-1	P09055	Itgb1	212	22	10	N2H6	1378.48	A2B2C1D1E1edD1E1eE1edcba	168.066	541.86			1			ZZD_MusThymus_aged_IGP_F10_20240124
11813	11801	26.6567	3	1269.51	0	DTCAQECSHFNLTK	n[TMT10plex]DTC[Carbamidomethyl]AQEC[Carbamidomethyl]SHFNLTK	1938.88	Integrin beta-1	P09055	Itgb1	669	22	10	N2H9	1864.63	A2B2C1D1E1F1fedD1E1F1feE1F1fedcba	168.059	660.232			1			ZZD_MusThymus_aged_IGP_F10_20240124
28340	28343	57.2168	4	785.144	0	NSTKEEILAALEK	n[TMT10plex]NSTKEEILAALEK[TMT10plex]	1903.1	Prosaposin	Q61207	Psap	459	19	10	N2H5+Ammonium(+17)	1233.45	A2B2C1D1dD1E1eE1edcba+Ammonium(+17)	167.998	129.768			1			ZZD_MusThymus_aged_IGP_F10_20240124
41789	41792	81.8591	3	1435.68	0	LWLPVNLTWADLEDKDGR	n[TMT10plex]LWLPVNLTWADLEDK[TMT10plex]DGR	2598.42	Ceramide synthase 2	Q924Z4	Cers2	19	23	10	N2H8	1702.58	A2B2C1D1E1F1fedD1E1eE1F1fedcba	167.934	866.306			1			ZZD_MusThymus_aged_IGP_F10_20240124
21511	21514	44.7891	2	1409.63	1	GELNSTLFSSR	n[TMT10plex]GELNSTLFSSR	1438.76	Prenylcysteine oxidase 1	Q9CQF9	Pcyox1	353	20	10	N2H6	1378.48	A2B2C1D1E1edD1E1eE1edcba	167.913	827.35			1			ZZD_MusThymus_aged_IGP_F10_20240124
24437	24440	50.1364	3	1025.82	0	LAVTNTTMTGTVLK	n[TMT10plex]LAVTNTTMTGTVLK	1677.95	Stromal interaction molecule 1	P70302	Stim1	171	21	10	N2H6+Ammonium(+17)	1395.5	A2B2C1D1E1edD1E1eE1edcba+Ammonium(+17)	167.77	231.402			1			ZZD_MusThymus_aged_IGP_F10_20240124
31783	31786	63.5469	3	1050.84	0	NLTNQLGLLAINTR	n[TMT10plex]NLTNQLGLLAINTR	1769.04	Myeloperoxidase	P11247	Mpo	329	20	10	N2H6	1378.48	A2B2C1D1E1edD1E1eE1edcba	167.599	391.616			1			ZZD_MusThymus_aged_IGP_F10_20240124
10982	10985	25.0379	3	899.038	1	NSSMCTVMR	n[TMT10plex]NSSMC[Carbamidomethyl]TVMR	1313.61	Cell surface hyaluronidase	Q5FWI3	Cemip2	636	17	10	N2H6	1378.48	A2B2C1D1E1edD1E1eE1edcba	167.548	474.771			1			ZZD_MusThymus_aged_IGP_F10_20240124
5253	5256	13.6478	3	858.075	0	GPGIKPNQTSK	n[TMT10plex]GPGIKPNQTSK	1354.78	N-acetylglucosamine-6-sulfatase	Q8BFR4	Gns	354	18	10	N2H5	1216.42	A2B2C1D1dD1E1eE1edcba	167.458	861.857			1			ZZD_MusThymus_aged_IGP_F10_20240124
20352	20355	42.662	3	1078.16	0	CNVSSPIFK	n[TMT10plex]C[Carbamidomethyl]NVSSPIFK[TMT10plex]	1508.84	Integrin alpha-L	P24063	Itgal	858	16	10	N2H8+Ammonium(+17)	1719.61	A2B2C1D1E1F1fedD1E1eE1F1fedcba+Ammonium(+17)	167.313	405.052			1			ZZD_MusThymus_aged_IGP_F10_20240124
10384	10387	23.8656	3	1081.82	0	HTLELAPNSTAR	n[TMT10plex]HTLELAPNSTAR	1537.84	Piezo-type mechanosensitive ion channel component 1	E2JF22	Piezo1	2347	20	10	N2H8	1702.58	A2B2C1D1E1F1fedD1E1eE1F1fedcba	167.271	632.153			1			ZZD_MusThymus_aged_IGP_F10_20240124
23140	23143	47.7538	3	836.048	0	ANTSICLEWK	n[TMT10plex]ANTSIC[Carbamidomethyl]LEWK	1449.75	Receptor-type tyrosine-protein phosphatase C	P06800	Ptprc	292	17	10	N2H4	1054.37	A2B2C1D1dD1E1edcba	166.882	257.29			1			ZZD_MusThymus_aged_IGP_F10_20240124
24938	24941	51.0453	4	929.414	0	MYVTNDTEVAENNYEALK	n[TMT10plex]MYVTNDTEVAENNYEALK	2332.11	Lysosomal protective protein	P16675	Ctsa	140	23	10	N2H6	1378.48	A2B2C1D1E1edD1E1eE1edcba	166.866	65.5308			1			ZZD_MusThymus_aged_IGP_F10_20240124
22794	22797	47.1278	4	887.415	1	KSPLTGTWNFTSCSER	n[TMT10plex]K[TMT10plex]SPLTGTWNFTSC[Carbamidomethyl]SER	2328.19	Lymphocyte antigen 75	Q60767	Ly75	1077	21	10	N2H5	1216.42	A2B2C1D1dD1E1eE1edcba	166.829	387.829			1			ZZD_MusThymus_aged_IGP_F10_20240124
28429	28432	57.3769	3	987.503	0	NSTKEEILAALEK	n[TMT10plex]NSTKEEILAALEK[TMT10plex]	1903.1	Prosaposin	Q61207	Psap	459	19	10	N2H4	1054.37	A2B2C1D1dD1E1edcba	166.68	300.655			1			ZZD_MusThymus_aged_IGP_F10_20240124
20550	20553	43.0239	4	951.68	0	EKANTSICLEWK	n[TMT10plex]EKANTSIC[Carbamidomethyl]LEWK[TMT10plex]	1936.05	Receptor-type tyrosine-protein phosphatase C	P06800	Ptprc	292	18	10	N2H9	1864.63	A2B2C1D1E1F1fedD1E1F1feE1F1fedcba	166.516	59.1135			1			ZZD_MusThymus_aged_IGP_F10_20240124
11241	11244	25.539	3	936.423	0	NAVNCTYK	n[TMT10plex]NAVNC[Carbamidomethyl]TYK[TMT10plex]	1426.76	Integrin beta-3	O54890	Itgb3	679	15	10	N2H6	1378.48	A2B2C1D1E1edD1E1eE1edcba	166.087	527.807			1			ZZD_MusThymus_aged_IGP_F10_20240124
39294	39296	77.2222	3	1438.65	0	DLNGNVFQDAVFNQTVTVIER	n[TMT10plex]DLNGNVFQDAVFNQTVTVIER	2607.35	Translocon-associated protein subunit alpha	Q9CY50	Ssr1	191	23	10	N2H8	1702.58	A2B2C1D1E1F1fedD1E1eE1F1fedcba	165.801	442.309			1			ZZD_MusThymus_aged_IGP_F10_20240124
26838	26841	54.4884	3	1212.19	1	NATFQITPDMIK	n[TMT10plex]NATFQITPDMIK	1606.86	MAM domain-containing glycosylphosphatidylinositol anchor protein 1	Q0PMG2	Mdga1	331	20	10	N2H10	2026.69	A2B2C1D1E1F1G1gfedD1E1F1feE1F1fedcba	165.669	384.17			1			ZZD_MusThymus_aged_IGP_F10_20240124
19825	19828	41.702	3	1268.24	0	EKANTSICLEWK	n[TMT10plex]EKANTSIC[Carbamidomethyl]LEWK[TMT10plex]	1936.05	Receptor-type tyrosine-protein phosphatase C	P06800	Ptprc	292	19	10	N2H9	1864.63	A2B2C1D1E1F1fedD1E1F1feE1F1fedcba	165.582	807.034			1			ZZD_MusThymus_aged_IGP_F10_20240124
39095	39098	76.8655	3	1492.33	0	DLNGNVFQDAVFNQTVTVIER	n[TMT10plex]DLNGNVFQDAVFNQTVTVIER	2607.35	Translocon-associated protein subunit alpha	Q9CY50	Ssr1	191	24	10	N2H9	1864.63	A2B2C1D1E1F1fedD1E1F1feE1F1fedcba	165.555	380.08			1			ZZD_MusThymus_aged_IGP_F10_20240124
24853	24856	50.8923	3	1018.81	0	NSTKEEILAALEK	n[TMT10plex]NSTKEEILAALEK	1673.94	Prosaposin	Q61207	Psap	459	19	10	N2H6	1378.48	A2B2C1D1E1edD1E1eE1edcba	165.376	470.399			1			ZZD_MusThymus_aged_IGP_F10_20240124
17703	17705	37.7953	3	1155.82	0	GHFYYNISDVR	n[TMT10plex]GHFYYNISDVR	1598.8	Phospholipid transfer protein	P55065	Pltp	64	17	10	N2H9	1864.63	A2B2C1D1E1F1fedD1E1F1feE1F1fedcba	165.289	738.832			1			ZZD_MusThymus_aged_IGP_F10_20240124
9359	9362	21.8703	3	966.447	0	ASQNITYHCK	n[TMT10plex]ASQNITYHC[Carbamidomethyl]K[TMT10plex]	1678.89	Collagen alpha-1(III) chain;Collagen alpha-2(I) chain	P08121;Q01149	Col3a1;Col1a2	1365;1273	17	10	N2H5	1216.42	A2B2C1D1dD1E1eE1edcba	165.289	317.139			1			ZZD_MusThymus_aged_IGP_F10_20240124
7838	7841	18.8269	3	993.09	0	NIGNTSEGPR	n[TMT10plex]NIGNTSEGPR	1272.66	Osteopetrosis-associated transmembrane protein 1	Q8BGT0	Ostm1	139	18	10	N2H8	1702.58	A2B2C1D1E1F1fedD1E1eE1F1fedcba	165.264	667.028			1			ZZD_MusThymus_aged_IGP_F10_20240124
38614	38617	75.9929	4	1191.81	1	IEAVLPAEFFEVLSSSQNGSYHHIR	n[TMT10plex]IEAVLPAEFFEVLSSSQNGSYHHIR	3058.57	Nuclear pore membrane glycoprotein 210	Q9QY81	Nup210	405	27	10	N2H8	1702.58	A2B2C1D1E1F1fedD1E1eE1F1fedcba	165.22	578.075			1			ZZD_MusThymus_aged_IGP_F10_20240124
11784	11787	26.6028	3	1077.15	0	YIHENYTK	n[TMT10plex]YIHENYTK[TMT10plex]	1524.83	Procollagen-lysine,2-oxoglutarate 5-dioxygenase 1	Q9R0E2	Plod1	539	15	10	N2H8	1702.58	A2B2C1D1E1F1fedD1E1eE1F1fedcba	165.186	914.163			1			ZZD_MusThymus_aged_IGP_F10_20240124
22961	22964	47.4292	3	1034.13	0	NVSCLWCNENK	n[TMT10plex]NVSC[Carbamidomethyl]LWC[Carbamidomethyl]NENK[TMT10plex]	1880.93	Pituitary tumor-transforming gene 1 protein-interacting protein	Q8R143	Pttg1ip	51	17	10	N2H5	1216.42	A2B2C1D1dD1E1eE1edcba	165.138	461.455			1			ZZD_MusThymus_aged_IGP_F10_20240124
19942	19945	41.912	3	1160.84	1	NTSWDNAGFK	n[TMT10plex]NTSWDNAGFK[TMT10plex]	1596.83	Disintegrin and metalloproteinase domain-containing protein 17	Q9Z0F8	Adam17	264	17	10	N2H9+Ammonium(+17)	1881.66	A2B2C1D1E1F1fedD1E1F1feE1F1fedcba+Ammonium(+17)	165.069	482.914			1			ZZD_MusThymus_aged_IGP_F10_20240124
15741	15744	34.1866	3	1078.77	0	NTSWDNAGFK	n[TMT10plex]NTSWDNAGFK	1367.67	Disintegrin and metalloproteinase domain-containing protein 17	Q9Z0F8	Adam17	264	18	10	N2H9	1864.63	A2B2C1D1E1F1fedD1E1F1feE1F1fedcba	164.968	485.98			1			ZZD_MusThymus_aged_IGP_F10_20240124
28471	28474	57.4569	3	981.834	0	NSTKEEILAALEK	n[TMT10plex]NSTKEEILAALEK[TMT10plex]	1903.1	Prosaposin	Q61207	Psap	459	19	10	N2H3F1	1038.38	A2B2C1D1dD1dcbB5ba	164.854	851.483			0			ZZD_MusThymus_aged_IGP_F10_20240124
6971	6974	17.0937	4	770.845	0	YHSQTYGNGSK	n[TMT10plex]YHSQTYGNGSK[TMT10plex]	1698.87	Protein OS-9	Q8K2C7	Os9	177	19	10	N2H6	1378.48	A2B2C1D1E1edD1E1eE1edcba	164.631	195.4			1			ZZD_MusThymus_aged_IGP_F10_20240124
9811	9814	22.755	3	1018.8	0	TVTSATANK	n[TMT10plex]TVTSATANK[TMT10plex]	1349.79	Selenoprotein P	P70274	Selenop	195	17	10	N2H8	1702.58	A2B2C1D1E1F1fedD1E1eE1F1fedcba	164.527	602.88			1			ZZD_MusThymus_aged_IGP_F10_20240124
9213	9216	21.5726	3	896.406	0	DNHTSCAECLK	n[TMT10plex]DNHTSC[Carbamidomethyl]AEC[Carbamidomethyl]LK[TMT10plex]	1791.86	Integrin beta-2	P11835	Itgb2	626	19	10	N2H3	892.317	A2B2C1D1dD1dcba	164.395	602.057			0			ZZD_MusThymus_aged_IGP_F10_20240124
15637	15640	33.9931	3	881.068	0	AIQLNCSVK	n[TMT10plex]AIQLNC[Carbamidomethyl]SVK	1260.71	Immunoglobulin superfamily member 3	Q6ZQA6	Igsf3	700	17	10	N2H6	1378.48	A2B2C1D1E1edD1E1eE1edcba	164.373	805.066			1			ZZD_MusThymus_aged_IGP_F10_20240124
28025	28028	56.6479	4	1024.72	1	NALNLTFHAQNLGEGGAYEAELR	n[TMT10plex]NALNLTFHAQNLGEGGAYEAELR	2716.38	Integrin alpha-5	P11688	Itga5	678	26	10	N2H6	1378.48	A2B2C1D1E1edD1E1eE1edcba	164.263	555.486			1			ZZD_MusThymus_aged_IGP_F10_20240124
18879	18882	39.9696	3	971.431	0	VIYNLTEK	n[TMT10plex]VIYNLTEK	1207.7	BOS complex subunit NCLN	Q8VCM8	Ncln	428	15	10	N2H8	1702.58	A2B2C1D1E1F1fedD1E1eE1F1fedcba	164.138	406.834			1			ZZD_MusThymus_aged_IGP_F10_20240124
20485	20487	42.9067	3	1023.47	0	CNVSSPIFK	n[TMT10plex]C[Carbamidomethyl]NVSSPIFK[TMT10plex]	1508.84	Integrin alpha-L	P24063	Itgal	858	16	10	N2H7+Ammonium(+17)	1557.55	A2B2C1D1E1edD1E1eE1F1fedcba+Ammonium(+17)	163.966	563.824			1			ZZD_MusThymus_aged_IGP_F10_20240124
19901	19904	41.8387	4	978.418	0	YGNMTQDHVMHLLTR	n[TMT10plex]YGNMTQDHVMHLLTR	2044.02	H-2 class II histocompatibility antigen gamma chain	P04441	Cd74	119	21	10	N2H9	1864.63	A2B2C1D1E1F1fedD1E1F1feE1F1fedcba	163.946	470.844			1			ZZD_MusThymus_aged_IGP_F10_20240124
20537	20539	43.0001	3	909.764	1	CNVSSPIFK	n[TMT10plex]C[Carbamidomethyl]NVSSPIFK[TMT10plex]	1508.84	Integrin alpha-L	P24063	Itgal	858	16	10	N2H5	1216.42	A2B2C1D1dD1E1eE1edcba	163.936	353.836			1			ZZD_MusThymus_aged_IGP_F10_20240124
9417	9420	21.9817	3	936.734	0	SCNISVTEK	n[TMT10plex]SC[Carbamidomethyl]NISVTEK	1265.65	Embigin	P21995	Emb	62	16	10	N2H7	1540.53	A2B2C1D1E1edD1E1eE1F1fedcba	163.674	537.381			1			ZZD_MusThymus_aged_IGP_F10_20240124
8968	8971	21.0943	4	834.357	0	DNHTSCAECLK	n[TMT10plex]DNHTSC[Carbamidomethyl]AEC[Carbamidomethyl]LK[TMT10plex]	1791.86	Integrin beta-2	P11835	Itgb2	626	17	10	N2H7	1540.53	A2B2C1D1E1edD1E1eE1F1fedcba	163.619	546.233			1			ZZD_MusThymus_aged_IGP_F10_20240124
43677	43680	85.3369	3	1650.27	1	YPQDYQFYIQNFTALPLNTVVPPQR	n[TMT10plex]YPQDYQFYIQNFTALPLNTVVPPQR	3240.68	Translocon-associated protein subunit alpha	Q9CY50	Ssr1	136	25	10	N2H8	1702.58	A2B2C1D1E1F1fedD1E1eE1F1fedcba	163.579	131.794			1			ZZD_MusThymus_aged_IGP_F10_20240124
30564	30567	61.3155	4	760.376	1	DNATQEEILHYLEK	n[TMT10plex]DNATQEEILHYLEK[TMT10plex]	2160.15	Prosaposin	Q61207	Psap	80	21	10	N2H2F1	876.322	A2B2C1D1dcbB5ba	163.57	763.17	1		0			ZZD_MusThymus_aged_IGP_F10_20240124
9126	9129	21.4004	4	915.633	0	DNHTSCAECLK	n[TMT10plex]DNHTSC[Carbamidomethyl]AEC[Carbamidomethyl]LK[TMT10plex]	1791.86	Integrin beta-2	P11835	Itgb2	626	18	10	N2H9	1864.63	A2B2C1D1E1F1fedD1E1F1feE1F1fedcba	163.555	459.318			1			ZZD_MusThymus_aged_IGP_F10_20240124
29682	29685	59.7035	3	1043.5	0	AGPNGTLFVVDAYK	n[TMT10plex]AGPNGTLFVVDAYK[TMT10plex]	1909.07	Adipocyte plasma membrane-associated protein	Q9D7N9	Apmap	159	20	10	N2H5	1216.42	A2B2C1D1dD1E1eE1edcba	163.509	427.304			1			ZZD_MusThymus_aged_IGP_F10_20240124
19464	19467	41.0418	3	1026.48	2	IMESHPNGTFSAK	n[TMT10plex]IMESHPNGTFSAK[TMT10plex]	1875.99	Immunoglobulin heavy constant mu	P01872	Ighm	280	20	10	N2H4F1	1200.43	A2B2C1D1dD1E1edcbB5ba	163.324	628.563			1			ZZD_MusThymus_aged_IGP_F10_20240124
39454	39457	77.5205	3	1491.68	1	DLNGNVFQDAVFNQTVTVIER	n[TMT10plex]DLNGNVFQDAVFNQTVTVIER	2607.35	Translocon-associated protein subunit alpha	Q9CY50	Ssr1	191	26	10	N2H9	1864.63	A2B2C1D1E1F1fedD1E1F1feE1F1fedcba	163.324	213.194			1			ZZD_MusThymus_aged_IGP_F10_20240124
20023	20026	42.0595	3	1144.49	0	GMSETLSNLTQR	n[TMT10plex]GMSETLSNLTQR	1564.81	EF-hand calcium-binding domain-containing protein 14	Q8BGQ6	Efcab14	294	19	10	N2H9	1864.63	A2B2C1D1E1F1fedD1E1F1feE1F1fedcba	163.165	486.967			1			ZZD_MusThymus_aged_IGP_F10_20240124
22963	22966	47.4323	3	1085.83	0	NISQVLEK	n[TMT10plex]NISQVLEK[TMT10plex]	1387.84	Disintegrin and metalloproteinase domain-containing protein 10	O35598	Adam10	440	15	10	N2H9	1864.63	A2B2C1D1E1F1fedD1E1F1feE1F1fedcba	162.995	504.356			1			ZZD_MusThymus_aged_IGP_F10_20240124
20999	21002	43.8453	3	1102.48	1	GELNSTLFSSR	n[TMT10plex]GELNSTLFSSR	1438.76	Prenylcysteine oxidase 1	Q9CQF9	Pcyox1	353	19	10	N2H9	1864.63	A2B2C1D1E1F1fedD1E1F1feE1F1fedcba	162.926	577.107			1			ZZD_MusThymus_aged_IGP_F10_20240124
11895	11898	26.8143	3	1215.16	0	DTCAQECSHFNLTK	n[TMT10plex]DTC[Carbamidomethyl]AQEC[Carbamidomethyl]SHFNLTK	1938.88	Integrin beta-1	P09055	Itgb1	669	22	10	N2H8	1702.58	A2B2C1D1E1F1fedD1E1eE1F1fedcba	162.629	371.683			1			ZZD_MusThymus_aged_IGP_F10_20240124
21096	21099	44.0243	4	874.625	0	NVSGTWEFTCQHGELECR	n[TMT10plex]NVSGTWEFTC[Carbamidomethyl]QHGELEC[Carbamidomethyl]R	2438.09	Gamma-interferon-inducible lysosomal thiol reductase	Q9ESY9	Ifi30	105	21	10	N2H4	1054.37	A2B2C1D1dD1E1edcba	162.383	303.739			1			ZZD_MusThymus_aged_IGP_F10_20240124
20408	20411	42.7627	3	963.444	1	CNVSSPIFK	n[TMT10plex]C[Carbamidomethyl]NVSSPIFK[TMT10plex]	1508.84	Integrin alpha-L	P24063	Itgal	858	16	10	N2H6	1378.48	A2B2C1D1E1edD1E1eE1edcba	162.248	467.415			1			ZZD_MusThymus_aged_IGP_F10_20240124
8660	8663	20.4784	3	1166.49	0	DNHTSCAECLK	n[TMT10plex]DNHTSC[Carbamidomethyl]AEC[Carbamidomethyl]LK[TMT10plex]	1791.86	Integrin beta-2	P11835	Itgb2	626	19	10	N2H8	1702.58	A2B2C1D1E1F1fedD1E1eE1F1fedcba	162.2	900.04			1			ZZD_MusThymus_aged_IGP_F10_20240124
18078	18081	38.492	3	1052.8	0	DINASLAK	n[TMT10plex]DINASLAK[TMT10plex]	1288.78	Integrin alpha-E	Q60677	Itgae	256	15	10	N2H9	1864.63	A2B2C1D1E1F1fedD1E1F1feE1F1fedcba	161.973	406.865			1			ZZD_MusThymus_aged_IGP_F10_20240124
41703	41706	81.7014	4	1178.79	0	LLYISAEDFSIDHSPNSTAGPSCSLLQEAFR	n[TMT10plex]LLYISAEDFSIDHSPNSTAGPSC[Carbamidomethyl]SLLQEAFR	3653.79	Beta-hexosaminidase subunit beta	P20060	Hexb	63	29	10	N2H4	1054.37	A2B2C1D1dD1E1edcba	161.716	267.208			1			ZZD_MusThymus_aged_IGP_F10_20240124
20400	20403	42.7483	4	804.363	0	CNVSSPIFK	n[TMT10plex]C[Carbamidomethyl]NVSSPIFK[TMT10plex]	1508.84	Integrin alpha-L	P24063	Itgal	858	16	10	N2H8	1702.58	A2B2C1D1E1F1fedD1E1eE1F1fedcba	161.527	117.206			1			ZZD_MusThymus_aged_IGP_F10_20240124
18628	18631	39.5155	2	1356.62	1	SCNISVTEK	n[TMT10plex]SC[Carbamidomethyl]NISVTEK[TMT10plex]	1494.81	Embigin	P21995	Emb	62	17	10	N2H5	1216.42	A2B2C1D1dD1E1eE1edcba	161.283	851.179			1			ZZD_MusThymus_aged_IGP_F10_20240124
22524	22527	46.6357	3	1183.24	0	EKANTSICLEWK	n[TMT10plex]EK[TMT10plex]ANTSIC[Carbamidomethyl]LEWK[TMT10plex]	2165.21	Receptor-type tyrosine-protein phosphatase C	P06800	Ptprc	292	18	10	N2H6	1378.48	A2B2C1D1E1edD1E1eE1edcba	161.148	844.486			1			ZZD_MusThymus_aged_IGP_F10_20240124
9743	9746	22.6226	3	1072.49	0	TVTSATANK	n[TMT10plex]TVTSATANK[TMT10plex]	1349.79	Selenoprotein P	P70274	Selenop	195	17	10	N2H9	1864.63	A2B2C1D1E1F1fedD1E1F1feE1F1fedcba	160.95	665.958			1			ZZD_MusThymus_aged_IGP_F10_20240124
22516	22519	46.6212	3	1224.88	1	TLLGYYNQSK	n[TMT10plex]TLLGYYNQSK[TMT10plex]	1643.93	H-2 class I histocompatibility antigen, K-B alpha chain	P01901	H2-K1	107	18	10	N2H10	2026.69	A2B2C1D1E1F1G1gfedD1E1F1feE1F1fedcba	160.684	575.356			1			ZZD_MusThymus_aged_IGP_F10_20240124
19137	19140	40.4418	4	1028.16	1	GNPAAYGITVTNHPMNK	n[TMT10plex]GNPAAYGITVTNHPMNK[TMT10plex]	2242.19	ATP-binding cassette sub-family A member 2	P41234	Abca2	1776	22	10	N2H9	1864.63	A2B2C1D1E1F1fedD1E1F1feE1F1fedcba	160.54	482.734			1			ZZD_MusThymus_aged_IGP_F10_20240124
22787	22790	47.1155	3	1182.88	0	KSPLTGTWNFTSCSER	n[TMT10plex]K[TMT10plex]SPLTGTWNFTSC[Carbamidomethyl]SER	2328.19	Lymphocyte antigen 75	Q60767	Ly75	1077	21	10	N2H5	1216.42	A2B2C1D1dD1E1eE1edcba	160.449	712.846			1			ZZD_MusThymus_aged_IGP_F10_20240124
5475	5478	14.0787	3	954.753	0	IANETGGHGSGPR	n[TMT10plex]IANETGGHGSGPR	1480.76	Beta-glucuronidase	P12265	Gusb	627	21	10	N2H6	1378.48	A2B2C1D1E1edD1E1eE1edcba	160.342	782.309			1			ZZD_MusThymus_aged_IGP_F10_20240124
20925	20928	43.7114	3	1268.53	1	NVSGTWEFTCQHGELECR	n[TMT10plex]NVSGTWEFTC[Carbamidomethyl]QHGELEC[Carbamidomethyl]R	2438.09	Gamma-interferon-inducible lysosomal thiol reductase	Q9ESY9	Ifi30	105	24	10	N2H5F1	1362.48	A2B2C1D1dD1E1eE1edcbB5ba	160.3	700.906			1			ZZD_MusThymus_aged_IGP_F10_20240124
22545	22548	46.6745	4	927.229	0	EKANTSICLEWK	n[TMT10plex]EK[TMT10plex]ANTSIC[Carbamidomethyl]LEWK[TMT10plex]	2165.21	Receptor-type tyrosine-protein phosphatase C	P06800	Ptprc	292	18	10	N2H7	1540.53	A2B2C1D1E1edD1E1eE1F1fedcba	160.243	577.514			1			ZZD_MusThymus_aged_IGP_F10_20240124
19474	19477	41.0602	2	1320.14	1	YNVSSLEK	n[TMT10plex]YNVSSLEK[TMT10plex]	1396.8	Lymphocyte antigen 75	Q60767	Ly75	935	15	10	N3H3F1	1241.45	A2B2C1D1dD2dD1dcbB5ba	159.926	846.304		1	0			ZZD_MusThymus_aged_IGP_F10_20240124
8961	8964	21.0803	3	1182.52	1	ASQNITYHCK	n[TMT10plex]ASQNITYHC[Carbamidomethyl]K[TMT10plex]	1678.89	Collagen alpha-1(III) chain;Collagen alpha-2(I) chain	P08121;Q01149	Col3a1;Col1a2	1365;1273	18	10	N2H9	1864.63	A2B2C1D1E1F1fedD1E1F1feE1F1fedcba	159.751	777.808			1			ZZD_MusThymus_aged_IGP_F10_20240124
27956	27959	56.5248	4	821.652	0	NSTKEEILAALEK	n[TMT10plex]NSTKEEILAALEK[TMT10plex]	1903.1	Prosaposin	Q61207	Psap	459	19	10	N2H6	1378.48	A2B2C1D1E1edD1E1eE1edcba	159.668	81.0578			1			ZZD_MusThymus_aged_IGP_F10_20240124
20908	20911	43.6791	4	1098.23	0	EQNYTCHVYHEGLPEPLTLR	n[TMT10plex]EQNYTC[Carbamidomethyl]HVYHEGLPEPLTLR	2684.32	H-2 class I histocompatibility antigen, Q10 alpha chain;H-2 class I histocompatibility antigen, D-K alpha chain	P01898;P14426	H2-Q10;H2-D1	280;280	23	10	N2H8	1702.58	A2B2C1D1E1F1fedD1E1eE1F1fedcba	159.605	431.412			1			ZZD_MusThymus_aged_IGP_F10_20240124
41746	41749	81.7801	4	1178.55	0	LLYISAEDFSIDHSPNSTAGPSCSLLQEAFR	n[TMT10plex]LLYISAEDFSIDHSPNSTAGPSC[Carbamidomethyl]SLLQEAFR	3653.79	Beta-hexosaminidase subunit beta	P20060	Hexb	63	28	10	N2H4	1054.37	A2B2C1D1dD1E1edcba	159.559	239.983			1			ZZD_MusThymus_aged_IGP_F10_20240124
42057	42060	82.356	4	1097.78	0	LLYISAEDFSIDHSPNSTAGPSCSLLQEAFR	n[TMT10plex]LLYISAEDFSIDHSPNSTAGPSC[Carbamidomethyl]SLLQEAFR	3653.79	Beta-hexosaminidase subunit beta	P20060	Hexb	63	29	10	N2H2	730.264	A2B2C1D1dcba	159.491	823.393			0			ZZD_MusThymus_aged_IGP_F10_20240124
28497	28500	57.5036	4	736.377	0	NSTKEEILAALEK	n[TMT10plex]NSTKEEILAALEK[TMT10plex]	1903.1	Prosaposin	Q61207	Psap	459	19	10	N2H3F1	1038.38	A2B2C1D1dD1dcbB5ba	159.49	779.004	1		0			ZZD_MusThymus_aged_IGP_F10_20240124
26080	26083	53.114	3	1271.22	0	EVPLNGTLTLSCTACSR	n[TMT10plex]EVPLNGTLTLSC[Carbamidomethyl]TAC[Carbamidomethyl]SR	2107.06	Interleukin-18-binding protein	Q9Z0M9	Il18bp	74	23	10	N2H8	1702.58	A2B2C1D1E1F1fedD1E1eE1F1fedcba	159.457	215.115			1			ZZD_MusThymus_aged_IGP_F10_20240124
38948	38951	76.5963	4	1335.57	0	DVGSGTTNNSQACAQFLEQYFHNSDLTEFMR	n[TMT10plex]DVGSGTTNNSQAC[Carbamidomethyl]AQFLEQYFHNSDLTEFMR	3795.71	Tripeptidyl-peptidase 1	O89023	Tpp1	221	26	7	N2H7	1540.53	A2B2C1D1E1edD1E1eE1F1fedcba	159.213	396.769			1			ZZD_MusThymus_aged_IGP_F10_20240124
20391	20394	42.7312	2	1607.21	0	CNVSSPIFK	n[TMT10plex]C[Carbamidomethyl]NVSSPIFK[TMT10plex]	1508.84	Integrin alpha-L	P24063	Itgal	858	16	10	N2H8	1702.58	A2B2C1D1E1F1fedD1E1eE1F1fedcba	159.208	877.739			1			ZZD_MusThymus_aged_IGP_F10_20240124
20967	20970	43.7884	3	1218.56	0	NVSGTWEFTCQHGELECR	n[TMT10plex]NVSGTWEFTC[Carbamidomethyl]QHGELEC[Carbamidomethyl]R	2438.09	Gamma-interferon-inducible lysosomal thiol reductase	Q9ESY9	Ifi30	105	23	10	N2H5	1216.42	A2B2C1D1dD1E1eE1edcba	159.12	822.985			1			ZZD_MusThymus_aged_IGP_F10_20240124
31695	31698	63.3892	3	1090.22	0	AGNASLTLPNLTLK	n[TMT10plex]AGNASLTLPNLTLK[TMT10plex]	1870.13	Tapasin-related protein	Q8VD31	Tapbpl	270	20	10	N2H6+Ammonium(+17)	1395.5	A2B2C1D1E1edD1E1eE1edcba+Ammonium(+17)	158.712	233.648			1			ZZD_MusThymus_aged_IGP_F10_20240124
14193	14196	31.2734	3	798.376	1	LNDTVGVTK	n[TMT10plex]LNDTVGVTK	1174.68	Laminin subunit alpha-3	Q61789	Lama3	2747	17	10	N2H5	1216.42	A2B2C1D1dD1E1eE1edcba	158.331	358.608			1			ZZD_MusThymus_aged_IGP_F10_20240124
19209	19211	40.5718	2	1320.64	1	YNVSSLEK	n[TMT10plex]YNVSSLEK[TMT10plex]	1396.8	Lymphocyte antigen 75	Q60767	Ly75	935	16	10	N3H3F1	1241.45	A2B2C1D1dD2dD1dcbB5ba	158.246	827.343		1	0			ZZD_MusThymus_aged_IGP_F10_20240124
39066	39069	76.8139	4	1254.79	0	DVGSGTTNNSQACAQFLEQYFHNSDLTEFMR	n[TMT10plex]DVGSGTTNNSQAC[Carbamidomethyl]AQFLEQYFHNSDLTEFMR	3795.71	Tripeptidyl-peptidase 1	O89023	Tpp1	221	28	10	N2H5	1216.42	A2B2C1D1dD1E1eE1edcba	158.172	152.226			1			ZZD_MusThymus_aged_IGP_F10_20240124
9157	9160	21.4599	3	1074.48	0	ASQNITYHCK	n[TMT10plex]ASQNITYHC[Carbamidomethyl]K[TMT10plex]	1678.89	Collagen alpha-1(III) chain;Collagen alpha-2(I) chain	P08121;Q01149	Col3a1;Col1a2	1365;1273	17	10	N2H7	1540.53	A2B2C1D1E1edD1E1eE1F1fedcba	157.862	831.828			1			ZZD_MusThymus_aged_IGP_F10_20240124
8984	8987	21.1243	4	753.582	0	DNHTSCAECLK	n[TMT10plex]DNHTSC[Carbamidomethyl]AEC[Carbamidomethyl]LK[TMT10plex]	1791.86	Integrin beta-2	P11835	Itgb2	626	17	10	N2H5	1216.42	A2B2C1D1dD1E1eE1edcba	157.53	388			1			ZZD_MusThymus_aged_IGP_F10_20240124
9258	9261	21.6679	3	1004.11	0	DNHTSCAECLK	n[TMT10plex]DNHTSC[Carbamidomethyl]AEC[Carbamidomethyl]LK[TMT10plex]	1791.86	Integrin beta-2	P11835	Itgb2	626	19	10	N2H5	1216.42	A2B2C1D1dD1E1eE1edcba	157.259	820.612			1			ZZD_MusThymus_aged_IGP_F10_20240124
30396	30399	61.009	4	804.895	0	DNATQEEILHYLEK	n[TMT10plex]DNATQEEILHYLEK[TMT10plex]	2160.15	Prosaposin	Q61207	Psap	80	20	10	N2H3F1+Ammonium(+17)	1055.4	A2B2C1D1dD1dcbB5ba+Ammonium(+17)	157.205	818.301			0			ZZD_MusThymus_aged_IGP_F10_20240124
7384	7386	17.9206	4	871.646	0	SHTNTSHVMQYGNK	n[TMT10plex]SHTNTSHVMQYGNK[TMT10plex]	2061.05	Legumain	O89017	Lgmn	265	19	10	N3H5	1419.5	A2B2C1D1dD2dD1E1eE1edcba	157.186	136.126		1	1			ZZD_MusThymus_aged_IGP_F10_20240124
43786	43789	85.5365	3	1541.07	0	YPQDYQFYIQNFTALPLNTVVPPQR	n[TMT10plex]YPQDYQFYIQNFTALPLNTVVPPQR	3240.68	Translocon-associated protein subunit alpha	Q9CY50	Ssr1	136	26	10	N2H6	1378.48	A2B2C1D1E1edD1E1eE1edcba	156.716	80.4961			1			ZZD_MusThymus_aged_IGP_F10_20240124
25297	25300	51.6996	3	1091.83	0	IWTLNQVNDTAAR	n[TMT10plex]IWTLNQVNDTAAR	1729.93	Desmocollin-3	P55850	Dsc3	630	18	10	N2H7	1540.53	A2B2C1D1E1edD1E1eE1F1fedcba	156.669	602.522			1			ZZD_MusThymus_aged_IGP_F10_20240124
12029	12031	27.0772	3	1090.5	0	NATLAEQAK	n[TMT10plex]NATLAEQAK[TMT10plex]	1402.82	Hypoxia up-regulated protein 1	Q9JKR6	Hyou1	869	16	10	N2H9	1864.63	A2B2C1D1E1F1fedD1E1F1feE1F1fedcba	156.515	713.981			1			ZZD_MusThymus_aged_IGP_F10_20240124
27875	27878	56.3772	3	1474.3	1	NALNLTFHAQNLGEGGAYEAELR	n[TMT10plex]NALNLTFHAQNLGEGGAYEAELR	2716.38	Integrin alpha-5	P11688	Itga5	678	27	10	N2H8	1702.58	A2B2C1D1E1F1fedD1E1eE1F1fedcba	156.275	351.436			1			ZZD_MusThymus_aged_IGP_F10_20240124
27499	27502	55.694	3	1148.98	1	SAENFTVLIK	n[TMT10plex]SAENFTVLIK[TMT10plex]	1578.94	P2X purinoceptor 7	Q9Z1M0	P2rx7	187	16	10	N2H9	1864.63	A2B2C1D1E1F1fedD1E1F1feE1F1fedcba	156.194	371.408			1			ZZD_MusThymus_aged_IGP_F10_20240124
12034	12037	27.0867	3	1077.15	0	YIHENYTK	n[TMT10plex]YIHENYTK[TMT10plex]	1524.83	Procollagen-lysine,2-oxoglutarate 5-dioxygenase 1	Q9R0E2	Plod1	539	16	10	N2H8	1702.58	A2B2C1D1E1F1fedD1E1eE1F1fedcba	156.166	487.889			1			ZZD_MusThymus_aged_IGP_F10_20240124
27776	27779	56.1953	3	1041.5	0	SAENFTVLIK	n[TMT10plex]SAENFTVLIK[TMT10plex]	1578.94	P2X purinoceptor 7	Q9Z1M0	P2rx7	187	17	10	N2H7	1540.53	A2B2C1D1E1edD1E1eE1F1fedcba	156.102	324.773			1			ZZD_MusThymus_aged_IGP_F10_20240124
18646	18649	39.5487	3	1094.48	1	QPNMNLTQLK	n[TMT10plex]QPNMNLTQLK	1414.78	Serum paraoxonase/arylesterase 2	Q62086	Pon2	254	17	10	N2H9	1864.63	A2B2C1D1E1F1fedD1E1F1feE1F1fedcba	155.904	427.142			1			ZZD_MusThymus_aged_IGP_F10_20240124
29292	29295	58.9605	3	1259.58	1	NLTLMATTSQFPK	n[TMT10plex]NLTLMATTSQFPK[TMT10plex]	1909.07	Lysosomal acid phosphatase	P24638	Acp2	267	20	10	N2H9	1864.63	A2B2C1D1E1F1fedD1E1F1feE1F1fedcba	155.83	133.754			1			ZZD_MusThymus_aged_IGP_F10_20240124
31454	31457	62.9488	3	1138.91	1	AGNASLTLPNLTLK	n[TMT10plex]AGNASLTLPNLTLK[TMT10plex]	1870.13	Tapasin-related protein	Q8VD31	Tapbpl	270	20	10	N2H7	1540.53	A2B2C1D1E1edD1E1eE1F1fedcba	155.787	262.082			1			ZZD_MusThymus_aged_IGP_F10_20240124
27543	27546	55.7745	3	1149.19	0	SAENFTVLIK	n[TMT10plex]SAENFTVLIK[TMT10plex]	1578.94	P2X purinoceptor 7	Q9Z1M0	P2rx7	187	16	10	N2H9	1864.63	A2B2C1D1E1F1fedD1E1F1feE1F1fedcba	155.724	314.322			1			ZZD_MusThymus_aged_IGP_F10_20240124
20710	20713	43.3136	3	969.461	0	CNVSSPIFK	n[TMT10plex]C[Carbamidomethyl]NVSSPIFK[TMT10plex]	1508.84	Integrin alpha-L	P24063	Itgal	858	16	10	N2H6+Ammonium(+17)	1395.5	A2B2C1D1E1edD1E1eE1edcba+Ammonium(+17)	155.702	399.862			1			ZZD_MusThymus_aged_IGP_F10_20240124
38842	38845	76.4079	5	1068.86	0	DVGSGTTNNSQACAQFLEQYFHNSDLTEFMR	n[TMT10plex]DVGSGTTNNSQAC[Carbamidomethyl]AQFLEQYFHNSDLTEFMR	3795.71	Tripeptidyl-peptidase 1	O89023	Tpp1	221	27	10	N2H7	1540.53	A2B2C1D1E1edD1E1eE1F1fedcba	155.353	65.0918			1			ZZD_MusThymus_aged_IGP_F10_20240124
9701	9703	22.5402	3	882.716	0	SCNISVTEK	n[TMT10plex]SC[Carbamidomethyl]NISVTEK	1265.65	Embigin	P21995	Emb	62	16	10	N2H6	1378.48	A2B2C1D1E1edD1E1eE1edcba	155.176	497.412			1			ZZD_MusThymus_aged_IGP_F10_20240124
28113	28116	56.8049	3	987.169	1	NSTKEEILAALEK	n[TMT10plex]NSTKEEILAALEK[TMT10plex]	1903.1	Prosaposin	Q61207	Psap	459	19	10	N2H4	1054.37	A2B2C1D1dD1E1edcba	155.168	227.285			1			ZZD_MusThymus_aged_IGP_F10_20240124
18853	18856	39.9212	2	1537.67	0	VIYNLTEK	n[TMT10plex]VIYNLTEK	1207.7	BOS complex subunit NCLN	Q8VCM8	Ncln	428	15	10	N2H9	1864.63	A2B2C1D1E1F1fedD1E1F1feE1F1fedcba	155.119	826.761			1			ZZD_MusThymus_aged_IGP_F10_20240124
11141	11144	25.3426	3	1050.46	1	NAVNCTYK	n[TMT10plex]NAVNC[Carbamidomethyl]TYK[TMT10plex]	1426.76	Integrin beta-3	O54890	Itgb3	679	16	10	N2H8+Ammonium(+17)	1719.61	A2B2C1D1E1F1fedD1E1eE1F1fedcba+Ammonium(+17)	154.819	648.71			1			ZZD_MusThymus_aged_IGP_F10_20240124
31944	31947	63.8402	3	1399.63	0	NVTSEDTGSISLSLLGPPASR	n[TMT10plex]NVTSEDTGSISLSLLGPPASR	2329.23	Nuclear pore membrane glycoprotein 210	Q9QY81	Nup210	681	25	10	N2H9	1864.63	A2B2C1D1E1F1fedD1E1F1feE1F1fedcba	154.764	163.699			1			ZZD_MusThymus_aged_IGP_F10_20240124
18924	18925	40.0507	3	917.087	1	VIYNLTEK	n[TMT10plex]VIYNLTEK	1207.7	BOS complex subunit NCLN	Q8VCM8	Ncln	428	15	10	N2H7	1540.53	A2B2C1D1E1edD1E1eE1F1fedcba	154.475	253.789			1			ZZD_MusThymus_aged_IGP_F10_20240124
8940	8943	21.0401	4	874.87	0	DNHTSCAECLK	n[TMT10plex]DNHTSC[Carbamidomethyl]AEC[Carbamidomethyl]LK[TMT10plex]	1791.86	Integrin beta-2	P11835	Itgb2	626	17	10	N2H8	1702.58	A2B2C1D1E1F1fedD1E1eE1F1fedcba	154.392	657.009			1			ZZD_MusThymus_aged_IGP_F10_20240124
23429	23432	48.2794	3	993.809	0	VIYNLTEK	n[TMT10plex]VIYNLTEK[TMT10plex]	1436.86	BOS complex subunit NCLN	Q8VCM8	Ncln	428	15	10	N2H7	1540.53	A2B2C1D1E1edD1E1eE1F1fedcba	154.304	257.861			1			ZZD_MusThymus_aged_IGP_F10_20240124
9440	9443	22.0259	2	1405.1	0	SCNISVTEK	n[TMT10plex]SC[Carbamidomethyl]NISVTEK	1265.65	Embigin	P21995	Emb	62	16	10	N2H7	1540.53	A2B2C1D1E1edD1E1eE1F1fedcba	154.209	866.383			1			ZZD_MusThymus_aged_IGP_F10_20240124
25853	25856	52.7034	4	1155.8	0	NCSVQCAGMTLQTIPLKK	n[TMT10plex]NC[Carbamidomethyl]SVQC[Carbamidomethyl]AGMTLQTIPLK[TMT10plex]K[TMT10plex]	2735.51	Integrin beta-2	P11835	Itgb2	644	22	10	N2H9+Ammonium(+17)	1881.66	A2B2C1D1E1F1fedD1E1F1feE1F1fedcba+Ammonium(+17)	153.937	271.817			1			ZZD_MusThymus_aged_IGP_F10_20240124
19638	19641	41.3569	3	1421.6	0	NPCTSEQNCTSPFSYK	n[TMT10plex]NPC[Carbamidomethyl]TSEQNC[Carbamidomethyl]TSPFSYK[TMT10plex]	2377.11	Integrin beta-1	P09055	Itgb1	212	21	10	N2H9+Ammonium(+17)	1881.66	A2B2C1D1E1F1fedD1E1F1feE1F1fedcba+Ammonium(+17)	153.909	174.648			1			ZZD_MusThymus_aged_IGP_F10_20240124
16580	16582	35.7089	3	995.095	1	CNVSSPIFK	n[TMT10plex]C[Carbamidomethyl]NVSSPIFK	1279.68	Integrin alpha-L	P24063	Itgal	858	16	10	N2H8	1702.58	A2B2C1D1E1F1fedD1E1eE1F1fedcba	153.902	563.577			1			ZZD_MusThymus_aged_IGP_F10_20240124
28144	28147	56.8602	3	933.151	0	NSTKEEILAALEK	n[TMT10plex]NSTKEEILAALEK[TMT10plex]	1903.1	Prosaposin	Q61207	Psap	459	19	10	N2H3	892.317	A2B2C1D1dD1dcba	153.891	590.586			0			ZZD_MusThymus_aged_IGP_F10_20240124
39070	39073	76.821	4	1335.57	0	DVGSGTTNNSQACAQFLEQYFHNSDLTEFMR	n[TMT10plex]DVGSGTTNNSQAC[Carbamidomethyl]AQFLEQYFHNSDLTEFMR	3795.71	Tripeptidyl-peptidase 1	O89023	Tpp1	221	29	10	N2H7	1540.53	A2B2C1D1E1edD1E1eE1F1fedcba	153.891	339.996			1			ZZD_MusThymus_aged_IGP_F10_20240124
17814	17817	38.006	3	1101.81	0	GHFYYNISDVR	n[TMT10plex]GHFYYNISDVR	1598.8	Phospholipid transfer protein	P55065	Pltp	64	17	10	N2H8	1702.58	A2B2C1D1E1F1fedD1E1eE1F1fedcba	153.659	553.969			1			ZZD_MusThymus_aged_IGP_F10_20240124
16857	16860	36.2231	3	1121.49	0	GCFLNQTAK	n[TMT10plex]GC[Carbamidomethyl]FLNQTAK[TMT10plex]	1495.82	Integrin alpha-E	Q60677	Itgae	437	16	10	N2H9	1864.63	A2B2C1D1E1F1fedD1E1F1feE1F1fedcba	153.648	408.807			1			ZZD_MusThymus_aged_IGP_F10_20240124
20074	20077	42.151	3	1101.15	0	NTSWDNAGFK	n[TMT10plex]NTSWDNAGFK[TMT10plex]	1596.83	Disintegrin and metalloproteinase domain-containing protein 17	Q9Z0F8	Adam17	264	17	10	N2H8	1702.58	A2B2C1D1E1F1fedD1E1eE1F1fedcba	153.614	377.931			1			ZZD_MusThymus_aged_IGP_F10_20240124
9153	9155	21.4508	3	1058.12	0	DNHTSCAECLK	n[TMT10plex]DNHTSC[Carbamidomethyl]AEC[Carbamidomethyl]LK[TMT10plex]	1791.86	Integrin beta-2	P11835	Itgb2	626	18	10	N2H6	1378.48	A2B2C1D1E1edD1E1eE1edcba	153.552	778.931			1			ZZD_MusThymus_aged_IGP_F10_20240124
31641	31644	63.292	4	1054.48	0	NVTSEDTGSISLSLLGPPASR	n[TMT10plex]NVTSEDTGSISLSLLGPPASR	2329.23	Nuclear pore membrane glycoprotein 210	Q9QY81	Nup210	681	24	10	N2H9+Ammonium(+17)	1881.66	A2B2C1D1E1F1fedD1E1F1feE1F1fedcba+Ammonium(+17)	153.513	81.0251			1			ZZD_MusThymus_aged_IGP_F10_20240124
5444	5446	14.0203	3	1089.78	1	DNHTSCAECLK	n[TMT10plex]DNHTSC[Carbamidomethyl]AEC[Carbamidomethyl]LK	1562.7	Integrin beta-2	P11835	Itgb2	626	19	10	N2H8	1702.58	A2B2C1D1E1F1fedD1E1eE1F1fedcba	153.126	300.298			1			ZZD_MusThymus_aged_IGP_F10_20240124
28002	28004	56.6068	3	1041.19	0	NSTKEEILAALEK	n[TMT10plex]NSTKEEILAALEK[TMT10plex]	1903.1	Prosaposin	Q61207	Psap	459	20	10	N2H5	1216.42	A2B2C1D1dD1E1eE1edcba	153.115	696.867			1			ZZD_MusThymus_aged_IGP_F10_20240124
9161	9163	21.4673	3	1020.49	0	ASQNITYHCK	n[TMT10plex]ASQNITYHC[Carbamidomethyl]K[TMT10plex]	1678.89	Collagen alpha-1(III) chain;Collagen alpha-2(I) chain	P08121;Q01149	Col3a1;Col1a2	1365;1273	17	10	N2H6	1378.48	A2B2C1D1E1edD1E1eE1edcba	153.009	834.489			1			ZZD_MusThymus_aged_IGP_F10_20240124
8939	8941	21.0378	4	919.89	0	DNHTSCAECLK	n[TMT10plex]DNHTSC[Carbamidomethyl]AEC[Carbamidomethyl]LK[TMT10plex]	1791.86	Integrin beta-2	P11835	Itgb2	626	16	10	N2H9+Ammonium(+17)	1881.66	A2B2C1D1E1F1fedD1E1F1feE1F1fedcba+Ammonium(+17)	152.904	660.135			1			ZZD_MusThymus_aged_IGP_F10_20240124
28176	28179	56.9172	4	984.71	1	NALNLTFHAQNLGEGGAYEAELR	n[TMT10plex]NALNLTFHAQNLGEGGAYEAELR	2716.38	Integrin alpha-5	P11688	Itga5	678	25	10	N2H5	1216.42	A2B2C1D1dD1E1eE1edcba	152.81	399.695			1			ZZD_MusThymus_aged_IGP_F10_20240124
9546	9549	22.2343	3	1031.76	0	EDYNSTLR	n[TMT10plex]EDYNSTLR	1225.61	Ig gamma-2A chain C region, membrane-bound form;Ig gamma-2A chain C region, A allele;Ig gamma-2A chain C region secreted form	P01865;P01863;P01864	Igh-1a;Ighg;Unknown	179;180;185	15	10	N2H9	1864.63	A2B2C1D1E1F1fedD1E1F1feE1F1fedcba	152.707	487.195			1			ZZD_MusThymus_aged_IGP_F10_20240124
16979	16982	36.4553	3	1067.47	1	GCFLNQTAK	n[TMT10plex]GC[Carbamidomethyl]FLNQTAK[TMT10plex]	1495.82	Integrin alpha-E	Q60677	Itgae	437	16	10	N2H8	1702.58	A2B2C1D1E1F1fedD1E1eE1F1fedcba	152.65	536.821			1			ZZD_MusThymus_aged_IGP_F10_20240124
38658	38661	76.0762	5	953.631	1	IEAVLPAEFFEVLSSSQNGSYHHIR	n[TMT10plex]IEAVLPAEFFEVLSSSQNGSYHHIR	3058.57	Nuclear pore membrane glycoprotein 210	Q9QY81	Nup210	405	26	10	N2H8	1702.58	A2B2C1D1E1F1fedD1E1eE1F1fedcba	152.599	395.156			1			ZZD_MusThymus_aged_IGP_F10_20240124
47042	47044	91.6963	3	1487.71	0	GTEVNATVIGESDPIDEVQGFLFGK	n[TMT10plex]GTEVNATVIGESDPIDEVQGFLFGK[TMT10plex]	3079.61	UDP-glucose:glycoprotein glucosyltransferase 1	Q6P5E4	Uggt1	269	25	10	N2H6	1378.48	A2B2C1D1E1edD1E1eE1edcba	152.44	85.0422			1			ZZD_MusThymus_aged_IGP_F10_20240124
41940	41943	82.1411	3	1381.33	0	LWLPVNLTWADLEDKDGR	n[TMT10plex]LWLPVNLTWADLEDK[TMT10plex]DGR	2598.42	Ceramide synthase 2	Q924Z4	Cers2	19	22	10	N2H7	1540.53	A2B2C1D1E1edD1E1eE1F1fedcba	152.279	795.405			1			ZZD_MusThymus_aged_IGP_F10_20240124
14818	14821	32.4486	3	1046.85	0	SSSHLPPSSYFNASGR	n[TMT10plex]SSSHLPPSSYFNASGR	1921.95	Tripeptidyl-peptidase 1	O89023	Tpp1	442	20	10	N2H5	1216.42	A2B2C1D1dD1E1eE1edcba	152.258	855.552			1			ZZD_MusThymus_aged_IGP_F10_20240124
23099	23101	47.6769	3	836.05	0	ANTSICLEWK	n[TMT10plex]ANTSIC[Carbamidomethyl]LEWK	1449.75	Receptor-type tyrosine-protein phosphatase C	P06800	Ptprc	292	16	10	N2H4	1054.37	A2B2C1D1dD1E1edcba	152.02	244.191			1			ZZD_MusThymus_aged_IGP_F10_20240124
21699	21701	45.131	4	963.955	0	LENITTGTYTIHAQK	n[TMT10plex]LENITTGTYTIHAQK[TMT10plex]	2147.2	BOS complex subunit NOMO1	Q6GQT9	Nomo1	361	19	10	N2H8	1702.58	A2B2C1D1E1F1fedD1E1eE1F1fedcba	151.839	416.65			1			ZZD_MusThymus_aged_IGP_F10_20240124
15739	15742	34.183	4	1013.68	0	IWQGHANASFCPHGYGCR	n[TMT10plex]IWQGHANASFC[Carbamidomethyl]PHGYGC[Carbamidomethyl]R	2346.07	Laminin subunit alpha-5	Q61001	Lama5	1335	23	10	N2H8	1702.58	A2B2C1D1E1F1fedD1E1eE1F1fedcba	151.794	353.521			1			ZZD_MusThymus_aged_IGP_F10_20240124
29507	29510	59.3553	4	797.669	1	NSTKEEILAALEK	n[TMT10plex]NSTK[TMT10plex]EEILAALEK[TMT10plex]	2132.27	Prosaposin	Q61207	Psap	459	18	10	N2H4	1054.37	A2B2C1D1dD1E1edcba	151.549	211.946			1			ZZD_MusThymus_aged_IGP_F10_20240124
19955	19957	41.9353	3	1120.5	0	NQSVGDPNVDLIR	n[TMT10plex]NQSVGDPNVDLIR	1654.88	Lysosome membrane protein 2	O35114	Scarb2	122	18	10	N2H8	1702.58	A2B2C1D1E1F1fedD1E1eE1F1fedcba	151.534	392.726			1			ZZD_MusThymus_aged_IGP_F10_20240124
9500	9503	22.144	3	882.38	1	SCNISVTEK	n[TMT10plex]SC[Carbamidomethyl]NISVTEK	1265.65	Embigin	P21995	Emb	62	16	10	N2H6	1378.48	A2B2C1D1E1edD1E1eE1edcba	151.181	292.561			1			ZZD_MusThymus_aged_IGP_F10_20240124
41525	41528	81.3772	4	1219.06	0	LLYISAEDFSIDHSPNSTAGPSCSLLQEAFR	n[TMT10plex]LLYISAEDFSIDHSPNSTAGPSC[Carbamidomethyl]SLLQEAFR	3653.79	Beta-hexosaminidase subunit beta	P20060	Hexb	63	28	10	N2H5	1216.42	A2B2C1D1dD1E1eE1edcba	150.327	142.661			1			ZZD_MusThymus_aged_IGP_F10_20240124
29819	29822	59.9507	4	742.119	1	AGPNGTLFVVDAYK	n[TMT10plex]AGPNGTLFVVDAYK[TMT10plex]	1909.07	Adipocyte plasma membrane-associated protein	Q9D7N9	Apmap	159	19	10	N2H4	1054.37	A2B2C1D1dD1E1edcba	150.159	215.676			1			ZZD_MusThymus_aged_IGP_F10_20240124
8970	8973	21.0979	3	950.089	0	DNHTSCAECLK	n[TMT10plex]DNHTSC[Carbamidomethyl]AEC[Carbamidomethyl]LK[TMT10plex]	1791.86	Integrin beta-2	P11835	Itgb2	626	17	10	N2H4	1054.37	A2B2C1D1dD1E1edcba	149.987	871.3			1			ZZD_MusThymus_aged_IGP_F10_20240124
5356	5359	13.852	2	1130.97	0	CPTNNTCCK	n[TMT10plex]C[Carbamidomethyl]PTNNTC[Carbamidomethyl]C[Carbamidomethyl]K	1382.59	Progranulin	P28798	Grn	373	16	10	N2H2F1	876.322	A2B2C1D1dcbB5ba	149.864	805.759			0			ZZD_MusThymus_aged_IGP_F10_20240124
22995	22998	47.4893	3	914.756	0	VYINDSVELSR	n[TMT10plex]VYINDSVELSR	1522.82	Cathepsin F	Q9R013	Ctsf	356	17	10	N2H5	1216.42	A2B2C1D1dD1E1eE1edcba	149.79	441.558			1			ZZD_MusThymus_aged_IGP_F10_20240124
25878	25881	52.748	4	1111.03	0	NCSVQCAGMTLQTIPLKK	n[TMT10plex]NC[Carbamidomethyl]SVQC[Carbamidomethyl]AGMTLQTIPLK[TMT10plex]K[TMT10plex]	2735.51	Integrin beta-2	P11835	Itgb2	644	21	10	N2H8	1702.58	A2B2C1D1E1F1fedD1E1eE1F1fedcba	149.763	295.188			1			ZZD_MusThymus_aged_IGP_F10_20240124
7637	7640	18.4257	3	753.971	0	NFSSHINR	n[TMT10plex]NFSSHINR	1202.64	5'-3' exonuclease PLD4	Q8BG07	Pld4	279	15	10	N2H4	1054.37	A2B2C1D1dD1E1edcba	149.546	296.708			1			ZZD_MusThymus_aged_IGP_F10_20240124
9347	9350	21.8443	3	1104.45	0	NCTEPGEQLSSR	n[TMT10plex]NC[Carbamidomethyl]TEPGEQLSSR	1605.76	Ribonuclease T2-A;Ribonuclease T2-B	C0HKG5;C0HKG6	Rnaset2a;Rnaset2b	216;216	19	10	N2H8	1702.58	A2B2C1D1E1F1fedD1E1eE1F1fedcba	149.499	502.078			1			ZZD_MusThymus_aged_IGP_F10_20240124
20689	20692	43.2768	4	911.167	0	EKANTSICLEWK	n[TMT10plex]EKANTSIC[Carbamidomethyl]LEWK[TMT10plex]	1936.05	Receptor-type tyrosine-protein phosphatase C	P06800	Ptprc	292	17	10	N2H8	1702.58	A2B2C1D1E1F1fedD1E1eE1F1fedcba	149.351	141.451			1			ZZD_MusThymus_aged_IGP_F10_20240124
22931	22934	47.3749	4	1121.48	0	HNNDTQHIWESDSNEFSVIADPR	n[TMT10plex]HNNDTQHIWESDSNEFSVIADPR	2939.36	Endoplasmin	P08113	Hsp90b1	217	24	10	N2H7	1540.53	A2B2C1D1E1edD1E1eE1F1fedcba	149.314	336.208			1			ZZD_MusThymus_aged_IGP_F10_20240124
43450	43453	84.9192	3	1709.13	0	YPQDYQFYIQNFTALPLNTVVPPQR	n[TMT10plex]YPQDYQFYIQNFTALPLNTVVPPQR	3240.68	Translocon-associated protein subunit alpha	Q9CY50	Ssr1	136	25	10	N2H9+Ammonium(+17)	1881.66	A2B2C1D1E1F1fedD1E1F1feE1F1fedcba+Ammonium(+17)	149.287	112.464			1			ZZD_MusThymus_aged_IGP_F10_20240124
12088	12091	27.194	3	969.114	0	YIHENYTK	n[TMT10plex]YIHENYTK[TMT10plex]	1524.83	Procollagen-lysine,2-oxoglutarate 5-dioxygenase 1	Q9R0E2	Plod1	539	15	10	N2H6	1378.48	A2B2C1D1E1edD1E1eE1edcba	149.198	391.949			1			ZZD_MusThymus_aged_IGP_F10_20240124
28231	28234	57.0163	3	1094.73	0	NSTKEEILAALEK	n[TMT10plex]NSTKEEILAALEK[TMT10plex]	1903.1	Prosaposin	Q61207	Psap	459	18	10	N2H6	1378.48	A2B2C1D1E1edD1E1eE1edcba	149.156	156.215			1			ZZD_MusThymus_aged_IGP_F10_20240124
41895	41898	82.0512	4	1138.04	0	LLYISAEDFSIDHSPNSTAGPSCSLLQEAFR	n[TMT10plex]LLYISAEDFSIDHSPNSTAGPSC[Carbamidomethyl]SLLQEAFR	3653.79	Beta-hexosaminidase subunit beta	P20060	Hexb	63	29	10	N2H3	892.317	A2B2C1D1dD1dcba	148.959	768.46			0			ZZD_MusThymus_aged_IGP_F10_20240124
9576	9579	22.2906	2	1465.61	0	EDYNSTLR	n[TMT10plex]EDYNSTLR	1225.61	Ig gamma-2A chain C region, membrane-bound form;Ig gamma-2A chain C region, A allele;Ig gamma-2A chain C region secreted form	P01865;P01863;P01864	Igh-1a;Ighg;Unknown	179;180;185	15	10	N2H8	1702.58	A2B2C1D1E1F1fedD1E1eE1F1fedcba	148.796	923.269			1			ZZD_MusThymus_aged_IGP_F10_20240124
11829	11832	26.6866	4	808.113	0	YIHENYTK	n[TMT10plex]YIHENYTK[TMT10plex]	1524.83	Procollagen-lysine,2-oxoglutarate 5-dioxygenase 1	Q9R0E2	Plod1	539	15	10	N2H8	1702.58	A2B2C1D1E1F1fedD1E1eE1F1fedcba	148.728	383.9			1			ZZD_MusThymus_aged_IGP_F10_20240124
27807	27810	56.2539	3	1041.16	0	SAENFTVLIK	n[TMT10plex]SAENFTVLIK[TMT10plex]	1578.94	P2X purinoceptor 7	Q9Z1M0	P2rx7	187	16	10	N2H7	1540.53	A2B2C1D1E1edD1E1eE1F1fedcba	148.628	544.008			1			ZZD_MusThymus_aged_IGP_F10_20240124
24277	24280	49.8401	3	1080.18	0	LAVTNTTMTGTVLK	n[TMT10plex]LAVTNTTMTGTVLK	1677.95	Stromal interaction molecule 1	P70302	Stim1	171	20	10	N2H7+Ammonium(+17)	1557.55	A2B2C1D1E1edD1E1eE1F1fedcba+Ammonium(+17)	148.6	486.02			1			ZZD_MusThymus_aged_IGP_F10_20240124
22774	22776	47.0871	4	887.436	0	KSPLTGTWNFTSCSER	n[TMT10plex]K[TMT10plex]SPLTGTWNFTSC[Carbamidomethyl]SER	2328.19	Lymphocyte antigen 75	Q60767	Ly75	1077	20	10	N2H5	1216.42	A2B2C1D1dD1E1eE1edcba	148.452	303.166			1			ZZD_MusThymus_aged_IGP_F10_20240124
12648	12651	28.3017	3	1045.46	0	QPNMNLTQLK	n[TMT10plex]QPNM[Oxidation]NLTQLK	1430.78	Serum paraoxonase/arylesterase 2	Q62086	Pon2	254	17	10	N2H8	1702.58	A2B2C1D1E1F1fedD1E1eE1F1fedcba	148.145	621.07			1			ZZD_MusThymus_aged_IGP_F10_20240124
14024	14027	30.9548	3	1101.48	0	SSSHLPPSSYFNASGR	n[TMT10plex]SSSHLPPSSYFNASGR	1921.95	Tripeptidyl-peptidase 1	O89023	Tpp1	442	21	10	N2H6	1378.48	A2B2C1D1E1edD1E1eE1edcba	148.109	858.948			1			ZZD_MusThymus_aged_IGP_F10_20240124
16004	16007	34.6696	2	949.993	1	YNLTAK	n[TMT10plex]YNLTAK[TMT10plex]	1166.71	Tripeptidyl-peptidase 1	O89023	Tpp1	209	12	10	N2H2	730.264	A2B2C1D1dcba	147.948	542.986			0			ZZD_MusThymus_aged_IGP_F10_20240124
5542	5545	14.2086	3	1050.81	0	AAGMNHTK	n[TMT10plex]AAGMNHTK[TMT10plex]	1286.72	Protein sel-1 homolog 1	Q9Z2G6	Sel1l	213	15	10	N2H9	1864.63	A2B2C1D1E1F1fedD1E1F1feE1F1fedcba	147.944	685.249			1			ZZD_MusThymus_aged_IGP_F10_20240124
12203	12206	27.4208	4	781.615	0	NATLAEQAK	n[TMT10plex]NATLAEQAK[TMT10plex]	1402.82	Hypoxia up-regulated protein 1	Q9JKR6	Hyou1	869	17	10	N2H8+Ammonium(+17)	1719.61	A2B2C1D1E1F1fedD1E1eE1F1fedcba+Ammonium(+17)	147.768	242.845			1			ZZD_MusThymus_aged_IGP_F10_20240124
11909	11912	26.8414	3	1023.13	0	YIHENYTK	n[TMT10plex]YIHENYTK[TMT10plex]	1524.83	Procollagen-lysine,2-oxoglutarate 5-dioxygenase 1	Q9R0E2	Plod1	539	15	10	N2H7	1540.53	A2B2C1D1E1edD1E1eE1F1fedcba	147.665	801.497			1			ZZD_MusThymus_aged_IGP_F10_20240124
14798	14800	32.4121	3	1018.41	0	QNFSFCR	n[TMT10plex]QNFSFC[Carbamidomethyl]R	1186.58	Lysosomal alpha-mannosidase	O09159	Man2b1	489	14	10	N2H9	1864.63	A2B2C1D1E1F1fedD1E1F1feE1F1fedcba	147.659	617.159			1			ZZD_MusThymus_aged_IGP_F10_20240124
28334	28337	57.2063	4	740.626	0	NSTKEEILAALEK	n[TMT10plex]NSTKEEILAALEK[TMT10plex]	1903.1	Prosaposin	Q61207	Psap	459	18	10	N2H4	1054.37	A2B2C1D1dD1E1edcba	147.316	255.361			1			ZZD_MusThymus_aged_IGP_F10_20240124
13816	13819	30.5398	2	1482.12	0	YFANCTVR	n[TMT10plex]YFANC[Carbamidomethyl]TVR	1258.63	TM2 domain-containing protein 3	Q8BJ83	Tm2d3	171	15	10	N2H8	1702.58	A2B2C1D1E1F1fedD1E1eE1F1fedcba	147.302	843.883			1			ZZD_MusThymus_aged_IGP_F10_20240124
5622	5624	14.3658	4	860.365	0	ANHSHSGDYYCK	n[TMT10plex]ANHSHSGDYYC[Carbamidomethyl]K[TMT10plex]	1895.9	Low affinity immunoglobulin gamma Fc region receptor II;Low affinity immunoglobulin gamma Fc region receptor III	P08101;P08508	Fcgr2;Fcgr3	173;172	17	10	N2H7	1540.53	A2B2C1D1E1edD1E1eE1F1fedcba	147.153	601.666			1			ZZD_MusThymus_aged_IGP_F10_20240124
28587	28590	57.6659	4	740.627	0	NSTKEEILAALEK	n[TMT10plex]NSTKEEILAALEK[TMT10plex]	1903.1	Prosaposin	Q61207	Psap	459	18	10	N2H4	1054.37	A2B2C1D1dD1E1edcba	146.994	240.529			1			ZZD_MusThymus_aged_IGP_F10_20240124
27751	27754	56.1502	4	1095.18	0	HFVYQFMGECYFTNGTQR	n[TMT10plex]HFVYQFMGEC[Carbamidomethyl]YFTNGTQR	2513.15	H-2 class II histocompatibility antigen, A beta chain	P14483	H2-Ab1	46	22	10	N2H9	1864.63	A2B2C1D1E1F1fedD1E1F1feE1F1fedcba	146.944	108.505			1			ZZD_MusThymus_aged_IGP_F10_20240124
29920	29923	60.1423	3	1048.85	1	AGPNGTLFVVDAYK	n[TMT10plex]AGPNGTLFVVDAYK[TMT10plex]	1909.07	Adipocyte plasma membrane-associated protein	Q9D7N9	Apmap	159	19	10	N2H5+Ammonium(+17)	1233.45	A2B2C1D1dD1E1eE1edcba+Ammonium(+17)	146.798	121.842			1			ZZD_MusThymus_aged_IGP_F10_20240124
15935	15938	34.5453	3	849.736	0	YNLTAK	n[TMT10plex]YNLTAK[TMT10plex]	1166.71	Tripeptidyl-peptidase 1	O89023	Tpp1	209	11	10	N2H6	1378.48	A2B2C1D1E1edD1E1eE1edcba	146.767	556.217			1			ZZD_MusThymus_aged_IGP_F10_20240124
30835	30838	61.8133	3	1111.88	0	TALVQEVHQNFSAWCSQVIR	n[TMT10plex]TALVQEVHQNFSAWC[Carbamidomethyl]SQVIR	2601.33	Lysosomal alpha-mannosidase	O09159	Man2b1	693	23	10	N2H2	730.264	A2B2C1D1dcba	146.756	793.732			0			ZZD_MusThymus_aged_IGP_F10_20240124
14714	14717	32.2582	3	988.115	0	SSSHLPPSSYFNASGR	n[TMT10plex]SSSHLPPSSYFNASGR	1921.95	Tripeptidyl-peptidase 1	O89023	Tpp1	442	20	10	N2H3F1	1038.38	A2B2C1D1dD1dcbB5ba	146.614	843.561			0			ZZD_MusThymus_aged_IGP_F10_20240124
31436	31439	62.9157	3	1192.58	0	AGNASLTLPNLTLK	n[TMT10plex]AGNASLTLPNLTLK[TMT10plex]	1870.13	Tapasin-related protein	Q8VD31	Tapbpl	270	20	10	N2H8	1702.58	A2B2C1D1E1F1fedD1E1eE1F1fedcba	146.54	376.671			1			ZZD_MusThymus_aged_IGP_F10_20240124
7412	7414	17.976	3	1161.53	1	SHTNTSHVMQYGNK	n[TMT10plex]SHTNTSHVMQYGNK[TMT10plex]	2061.05	Legumain	O89017	Lgmn	265	21	10	N3H5	1419.5	A2B2C1D1dD2dD1E1eE1edcba	146.436	389.683		1	1			ZZD_MusThymus_aged_IGP_F10_20240124
5437	5440	14.0077	3	997.778	0	AAGMNHTK	n[TMT10plex]AAGMNHTK[TMT10plex]	1286.72	Protein sel-1 homolog 1	Q9Z2G6	Sel1l	213	14	10	N2H8	1702.58	A2B2C1D1E1F1fedD1E1eE1F1fedcba	146.219	889.195			1			ZZD_MusThymus_aged_IGP_F10_20240124
11316	11319	25.6884	3	936.667	0	NAVNCTYK	n[TMT10plex]NAVNC[Carbamidomethyl]TYK[TMT10plex]	1426.76	Integrin beta-3	O54890	Itgb3	679	14	10	N2H6	1378.48	A2B2C1D1E1edD1E1eE1edcba	146.149	538.81			1			ZZD_MusThymus_aged_IGP_F10_20240124
11507	11509	26.0667	3	882.404	0	NAVNCTYK	n[TMT10plex]NAVNC[Carbamidomethyl]TYK[TMT10plex]	1426.76	Integrin beta-3	O54890	Itgb3	679	14	10	N2H5	1216.42	A2B2C1D1dD1E1eE1edcba	146.121	477.22			1			ZZD_MusThymus_aged_IGP_F10_20240124
11458	11461	25.9701	2	1323.1	1	NAVNCTYK	n[TMT10plex]NAVNC[Carbamidomethyl]TYK[TMT10plex]	1426.76	Integrin beta-3	O54890	Itgb3	679	15	10	N2H5	1216.42	A2B2C1D1dD1E1eE1edcba	146.038	847.046			1			ZZD_MusThymus_aged_IGP_F10_20240124
10324	10327	23.7486	3	967.45	1	VNKTEEDYAR	n[TMT10plex]VNK[TMT10plex]TEEDYAR	1681.9	Protein CREG1	O88668	Creg1	160	16	10	N2H5	1216.42	A2B2C1D1dD1E1eE1edcba	145.813	766.447			1			ZZD_MusThymus_aged_IGP_F10_20240124
20029	20032	42.07	3	1101.15	0	NTSWDNAGFK	n[TMT10plex]NTSWDNAGFK[TMT10plex]	1596.83	Disintegrin and metalloproteinase domain-containing protein 17	Q9Z0F8	Adam17	264	16	10	N2H8	1702.58	A2B2C1D1E1F1fedD1E1eE1F1fedcba	145.725	392.96			1			ZZD_MusThymus_aged_IGP_F10_20240124
13492	13495	29.9234	3	1082.48	0	NPNGTDPIQK	n[TMT10plex]NPNGTDPIQK[TMT10plex]	1540.86	Anoctamin-6	Q6P9J9	Ano6	494	17	10	N2H8	1702.58	A2B2C1D1E1F1fedD1E1eE1F1fedcba	145.466	306.787			1			ZZD_MusThymus_aged_IGP_F10_20240124
11879	11882	26.7837	3	1215.06	0	DTCAQECSHFNLTK	n[TMT10plex]DTC[Carbamidomethyl]AQEC[Carbamidomethyl]SHFNLTK	1938.88	Integrin beta-1	P09055	Itgb1	669	20	10	N2H8	1702.58	A2B2C1D1E1F1fedD1E1eE1F1fedcba	145.393	356.849			1			ZZD_MusThymus_aged_IGP_F10_20240124
9573	9575	22.2848	3	977.072	0	EDYNSTLR	n[TMT10plex]EDYNSTLR	1225.61	Ig gamma-2A chain C region, membrane-bound form;Ig gamma-2A chain C region, A allele;Ig gamma-2A chain C region secreted form	P01865;P01863;P01864	Igh-1a;Ighg;Unknown	179;180;185	14	10	N2H8	1702.58	A2B2C1D1E1F1fedD1E1eE1F1fedcba	145.271	691.347			1			ZZD_MusThymus_aged_IGP_F10_20240124
11753	11756	26.5435	3	1131.17	0	YIHENYTK	n[TMT10plex]YIHENYTK[TMT10plex]	1524.83	Procollagen-lysine,2-oxoglutarate 5-dioxygenase 1	Q9R0E2	Plod1	539	14	10	N2H9	1864.63	A2B2C1D1E1F1fedD1E1F1feE1F1fedcba	145.253	858.431			1			ZZD_MusThymus_aged_IGP_F10_20240124
9858	9860	22.8465	4	1009.68	0	TSSEFCQPVSLHGSNHTSK	n[TMT10plex]TSSEFC[Carbamidomethyl]QPVSLHGSNHTSK	2331.11	Integrin alpha-L	P24063	Itgal	86	23	10	N2H8	1702.58	A2B2C1D1E1F1fedD1E1eE1F1fedcba	145.242	588.91			1			ZZD_MusThymus_aged_IGP_F10_20240124
43707	43710	85.3922	3	1601.09	0	YPQDYQFYIQNFTALPLNTVVPPQR	n[TMT10plex]YPQDYQFYIQNFTALPLNTVVPPQR	3240.68	Translocon-associated protein subunit alpha	Q9CY50	Ssr1	136	24	10	N2H7+Ammonium(+17)	1557.55	A2B2C1D1E1edD1E1eE1F1fedcba+Ammonium(+17)	145.173	168.336			1			ZZD_MusThymus_aged_IGP_F10_20240124
25361	25364	51.8143	3	1130.5	0	MYVTNDTEVAENNYEALK	n[TMT10plex]MYVTNDTEVAENNYEALK	2332.11	Lysosomal protective protein	P16675	Ctsa	140	23	10	N2H4	1054.37	A2B2C1D1dD1E1edcba	145.123	199.458			1			ZZD_MusThymus_aged_IGP_F10_20240124
18473	18476	39.228	3	1090.5	0	LNDTVGVTK	n[TMT10plex]LNDTVGVTK[TMT10plex]	1403.84	Laminin subunit alpha-3	Q61789	Lama3	2747	16	10	N2H9	1864.63	A2B2C1D1E1F1fedD1E1F1feE1F1fedcba	145.078	394.304			1			ZZD_MusThymus_aged_IGP_F10_20240124
41812	41815	81.901	4	1137.54	1	LLYISAEDFSIDHSPNSTAGPSCSLLQEAFR	n[TMT10plex]LLYISAEDFSIDHSPNSTAGPSC[Carbamidomethyl]SLLQEAFR	3653.79	Beta-hexosaminidase subunit beta	P20060	Hexb	63	29	10	N2H3	892.317	A2B2C1D1dD1dcba	145.024	620.783			0			ZZD_MusThymus_aged_IGP_F10_20240124
27751	27754	56.1502	3	1095.18	0	SAENFTVLIK	n[TMT10plex]SAENFTVLIK[TMT10plex]	1578.94	P2X purinoceptor 7	Q9Z1M0	P2rx7	187	16	10	N2H8	1702.58	A2B2C1D1E1F1fedD1E1eE1F1fedcba	144.886	299.258			1			ZZD_MusThymus_aged_IGP_F10_20240124
20874	20877	43.616	3	1273.53	0	NVSGTWEFTCQHGELECR	n[TMT10plex]NVSGTWEFTC[Carbamidomethyl]QHGELEC[Carbamidomethyl]R	2438.09	Gamma-interferon-inducible lysosomal thiol reductase	Q9ESY9	Ifi30	105	23	10	N2H6	1378.48	A2B2C1D1E1edD1E1eE1edcba	144.654	723.485			1			ZZD_MusThymus_aged_IGP_F10_20240124
8895	8898	20.9511	3	1095.79	0	AMSSNETAAYK	n[TMT10plex]AMSSNETAAYK	1400.68	Dolichyl-diphosphooligosaccharide--protein glycosyltransferase subunit STT3B	Q3TDQ1	Stt3b	638	18	10	N2H9+Ammonium(+17)	1881.66	A2B2C1D1E1F1fedD1E1F1feE1F1fedcba+Ammonium(+17)	144.619	453.507			1			ZZD_MusThymus_aged_IGP_F10_20240124
25926	25929	52.837	3	1325.79	0	EVPLNGTLTLSCTACSR	n[TMT10plex]EVPLNGTLTLSC[Carbamidomethyl]TAC[Carbamidomethyl]SR	2107.06	Interleukin-18-binding protein	Q9Z0M9	Il18bp	74	21	10	N2H9	1864.63	A2B2C1D1E1F1fedD1E1F1feE1F1fedcba	144.417	447.889			1			ZZD_MusThymus_aged_IGP_F10_20240124
19692	19695	41.4541	3	1421.27	1	NPCTSEQNCTSPFSYK	n[TMT10plex]NPC[Carbamidomethyl]TSEQNC[Carbamidomethyl]TSPFSYK[TMT10plex]	2377.11	Integrin beta-1	P09055	Itgb1	212	21	10	N2H9+Ammonium(+17)	1881.66	A2B2C1D1E1F1fedD1E1F1feE1F1fedcba+Ammonium(+17)	144.25	294.673			1			ZZD_MusThymus_aged_IGP_F10_20240124
12337	12340	27.6877	3	982.457	1	NATLAEQAK	n[TMT10plex]NATLAEQAK[TMT10plex]	1402.82	Hypoxia up-regulated protein 1	Q9JKR6	Hyou1	869	17	10	N2H7	1540.53	A2B2C1D1E1edD1E1eE1F1fedcba	144.144	222.7			1			ZZD_MusThymus_aged_IGP_F10_20240124
16724	16726	35.973	4	917.151	2	AWNPVSQNSSQPVR	n[TMT10plex]AWNPVSQNSSQPVR	1797.93	T-lymphocyte surface antigen Ly-9	Q01965	Ly9	231	20	10	N2H9	1864.63	A2B2C1D1E1F1fedD1E1F1feE1F1fedcba	143.966	179.424			1			ZZD_MusThymus_aged_IGP_F10_20240124
29180	29182	58.7576	4	875.195	0	NSTKEEILAALEK	n[TMT10plex]NSTK[TMT10plex]EEILAALEK[TMT10plex]	2132.27	Prosaposin	Q61207	Psap	459	18	10	N2H5F1	1362.48	A2B2C1D1dD1E1eE1edcbB5ba	143.883	628.666			1			ZZD_MusThymus_aged_IGP_F10_20240124
23188	23190	47.8439	3	890.066	0	ANTSICLEWK	n[TMT10plex]ANTSIC[Carbamidomethyl]LEWK	1449.75	Receptor-type tyrosine-protein phosphatase C	P06800	Ptprc	292	15	10	N2H5	1216.42	A2B2C1D1dD1E1eE1edcba	143.854	467.083			1			ZZD_MusThymus_aged_IGP_F10_20240124
17118	17121	36.7144	4	934.711	0	IAPASNVSHTVVLRPLK	n[TMT10plex]IAPASNVSHTVVLRPLK	2030.22	Translocon-associated protein subunit beta	Q9CPW5	Ssr2	88	21	10	N2H8	1702.58	A2B2C1D1E1F1fedD1E1eE1F1fedcba	143.717	621.156			1			ZZD_MusThymus_aged_IGP_F10_20240124
9495	9498	22.1339	3	1050.44	1	NCTEPGEQLSSR	n[TMT10plex]NC[Carbamidomethyl]TEPGEQLSSR	1605.76	Ribonuclease T2-A;Ribonuclease T2-B	C0HKG5;C0HKG6	Rnaset2a;Rnaset2b	216;216	19	10	N2H7	1540.53	A2B2C1D1E1edD1E1eE1F1fedcba	143.596	589.686			1			ZZD_MusThymus_aged_IGP_F10_20240124
21144	21147	44.1197	3	1160.17	2	NVSGTWEFTCQHGELECR	n[TMT10plex]NVSGTWEFTC[Carbamidomethyl]QHGELEC[Carbamidomethyl]R	2438.09	Gamma-interferon-inducible lysosomal thiol reductase	Q9ESY9	Ifi30	105	22	10	N2H3F1	1038.38	A2B2C1D1dD1dcbB5ba	143.469	666.296			0			ZZD_MusThymus_aged_IGP_F10_20240124
14686	14688	32.2054	4	745.337	0	SSSHLPPSSYFNASGR	n[TMT10plex]SSSHLPPSSYFNASGR	1921.95	Tripeptidyl-peptidase 1	O89023	Tpp1	442	20	10	N2H4	1054.37	A2B2C1D1dD1E1edcba	143.455	243.436			1			ZZD_MusThymus_aged_IGP_F10_20240124
39181	39184	77.0188	4	1295.05	0	DVGSGTTNNSQACAQFLEQYFHNSDLTEFMR	n[TMT10plex]DVGSGTTNNSQAC[Carbamidomethyl]AQFLEQYFHNSDLTEFMR	3795.71	Tripeptidyl-peptidase 1	O89023	Tpp1	221	29	10	N2H6	1378.48	A2B2C1D1E1edD1E1eE1edcba	143.408	254.544			1			ZZD_MusThymus_aged_IGP_F10_20240124
15936	15939	34.5475	3	903.873	0	YNLTAK	n[TMT10plex]YNLTAK[TMT10plex]	1166.71	Tripeptidyl-peptidase 1	O89023	Tpp1	209	11	10	N2H7	1540.53	A2B2C1D1E1edD1E1eE1F1fedcba	143.208	590.851			1			ZZD_MusThymus_aged_IGP_F10_20240124
7533	7536	18.2189	3	808.353	0	NFSSHINR	n[TMT10plex]NFSSHINR	1202.64	5'-3' exonuclease PLD4	Q8BG07	Pld4	279	15	10	N2H5	1216.42	A2B2C1D1dD1E1eE1edcba	143.142	380.419			1			ZZD_MusThymus_aged_IGP_F10_20240124
20574	20577	43.068	4	763.6	0	CNVSSPIFK	n[TMT10plex]C[Carbamidomethyl]NVSSPIFK[TMT10plex]	1508.84	Integrin alpha-L	P24063	Itgal	858	15	10	N2H7	1540.53	A2B2C1D1E1edD1E1eE1F1fedcba	142.973	187.371			1			ZZD_MusThymus_aged_IGP_F10_20240124
23022	23025	47.5373	4	775.597	1	NVSCLWCNENK	n[TMT10plex]NVSC[Carbamidomethyl]LWC[Carbamidomethyl]NENK[TMT10plex]	1880.93	Pituitary tumor-transforming gene 1 protein-interacting protein	Q8R143	Pttg1ip	51	17	10	N2H5	1216.42	A2B2C1D1dD1E1eE1edcba	142.833	112.076			1			ZZD_MusThymus_aged_IGP_F10_20240124
39653	39655	77.8869	3	1330.29	0	DLNGNVFQDAVFNQTVTVIER	n[TMT10plex]DLNGNVFQDAVFNQTVTVIER	2607.35	Translocon-associated protein subunit alpha	Q9CY50	Ssr1	191	24	10	N2H6	1378.48	A2B2C1D1E1edD1E1eE1edcba	142.831	94.8527			1			ZZD_MusThymus_aged_IGP_F10_20240124
32888	32891	65.5608	3	1211.22	0	VQDSDFWNCTVTLDQK	n[TMT10plex]VQDSDFWNC[Carbamidomethyl]TVTLDQK[TMT10plex]	2413.2	T-cell surface glycoprotein CD4	P06332	Cd4	187	20	10	N2H5	1216.42	A2B2C1D1dD1E1eE1edcba	142.798	123.789			1			ZZD_MusThymus_aged_IGP_F10_20240124
19800	19803	41.6574	4	952.424	0	EKANTSICLEWK	n[TMT10plex]EKANTSIC[Carbamidomethyl]LEWK[TMT10plex]	1936.05	Receptor-type tyrosine-protein phosphatase C	P06800	Ptprc	292	18	10	N2H9	1864.63	A2B2C1D1E1F1fedD1E1F1feE1F1fedcba	142.784	145.968			1			ZZD_MusThymus_aged_IGP_F10_20240124
13840	13843	30.5863	3	934.391	1	YFANCTVR	n[TMT10plex]YFANC[Carbamidomethyl]TVR	1258.63	TM2 domain-containing protein 3	Q8BJ83	Tm2d3	171	14	10	N2H7	1540.53	A2B2C1D1E1edD1E1eE1F1fedcba	142.559	426.139			1			ZZD_MusThymus_aged_IGP_F10_20240124
9355	9357	21.8617	3	1020.46	0	ASQNITYHCK	n[TMT10plex]ASQNITYHC[Carbamidomethyl]K[TMT10plex]	1678.89	Collagen alpha-1(III) chain;Collagen alpha-2(I) chain	P08121;Q01149	Col3a1;Col1a2	1365;1273	16	10	N2H6	1378.48	A2B2C1D1E1edD1E1eE1edcba	142.46	856.449			1			ZZD_MusThymus_aged_IGP_F10_20240124
14466	14468	31.7894	4	745.338	0	SSSHLPPSSYFNASGR	n[TMT10plex]SSSHLPPSSYFNASGR	1921.95	Tripeptidyl-peptidase 1	O89023	Tpp1	442	19	10	N2H4	1054.37	A2B2C1D1dD1E1edcba	142.425	246.988			1			ZZD_MusThymus_aged_IGP_F10_20240124
8976	8979	21.1088	4	794.095	0	DNHTSCAECLK	n[TMT10plex]DNHTSC[Carbamidomethyl]AEC[Carbamidomethyl]LK[TMT10plex]	1791.86	Integrin beta-2	P11835	Itgb2	626	16	10	N2H6	1378.48	A2B2C1D1E1edD1E1eE1edcba	141.913	496.887			1			ZZD_MusThymus_aged_IGP_F10_20240124
8914	8916	20.9892	4	956.148	0	DNHTSCAECLK	n[TMT10plex]DNHTSC[Carbamidomethyl]AEC[Carbamidomethyl]LK[TMT10plex]	1791.86	Integrin beta-2	P11835	Itgb2	626	17	10	N2H10	2026.69	A2B2C1D1E1F1G1gfedD1E1F1feE1F1fedcba	141.86	457.511			1			ZZD_MusThymus_aged_IGP_F10_20240124
20902	20905	43.6685	4	830.142	0	EKANTSICLEWK	n[TMT10plex]EKANTSIC[Carbamidomethyl]LEWK[TMT10plex]	1936.05	Receptor-type tyrosine-protein phosphatase C	P06800	Ptprc	292	17	10	N2H6	1378.48	A2B2C1D1E1edD1E1eE1edcba	141.822	68.0062			1			ZZD_MusThymus_aged_IGP_F10_20240124
8090	8093	19.3327	3	841.38	0	EHYLSSVNK	n[TMT10plex]EHYLSSVNK	1304.69	Plexin-A2	P70207	Plxna2	163	16	10	N2H5	1216.42	A2B2C1D1dD1E1eE1edcba	141.796	330.477			1			ZZD_MusThymus_aged_IGP_F10_20240124
20246	20249	42.4692	3	1168.83	1	YLNFTASEMTSK	n[TMT10plex]YLNFTASEM[Oxidation]TSK	1635.8	Integrin alpha-M	P05555	Itgam	941	18	10	N2H9	1864.63	A2B2C1D1E1F1fedD1E1F1feE1F1fedcba	141.78	236.564			1			ZZD_MusThymus_aged_IGP_F10_20240124
9898	9901	22.9268	3	869.707	0	EDYNSTLR	n[TMT10plex]EDYNSTLR	1225.61	Ig gamma-2A chain C region, membrane-bound form;Ig gamma-2A chain C region, A allele;Ig gamma-2A chain C region secreted form	P01865;P01863;P01864	Igh-1a;Ighg;Unknown	179;180;185	15	10	N2H6	1378.48	A2B2C1D1E1edD1E1eE1edcba	141.553	579.007			1			ZZD_MusThymus_aged_IGP_F10_20240124
41950	41953	82.1592	4	1035.42	1	LWLPVNLTWADLEDKDGR	n[TMT10plex]LWLPVNLTWADLEDK[TMT10plex]DGR	2598.42	Ceramide synthase 2	Q924Z4	Cers2	19	21	10	N2H7	1540.53	A2B2C1D1E1edD1E1eE1F1fedcba	141.54	525.948			1			ZZD_MusThymus_aged_IGP_F10_20240124
14549	14552	31.9447	4	826.364	0	SSSHLPPSSYFNASGR	n[TMT10plex]SSSHLPPSSYFNASGR	1921.95	Tripeptidyl-peptidase 1	O89023	Tpp1	442	19	10	N2H6	1378.48	A2B2C1D1E1edD1E1eE1edcba	141.337	246.62			1			ZZD_MusThymus_aged_IGP_F10_20240124
11189	11191	25.4367	2	1485.16	0	NAVNCTYK	n[TMT10plex]NAVNC[Carbamidomethyl]TYK[TMT10plex]	1426.76	Integrin beta-3	O54890	Itgb3	679	15	10	N2H7	1540.53	A2B2C1D1E1edD1E1eE1F1fedcba	141.142	850.37			1			ZZD_MusThymus_aged_IGP_F10_20240124
27955	27958	56.5231	3	1041.85	0	NSTKEEILAALEK	n[TMT10plex]NSTKEEILAALEK[TMT10plex]	1903.1	Prosaposin	Q61207	Psap	459	18	10	N2H5	1216.42	A2B2C1D1dD1E1eE1edcba	141.121	108.29			1			ZZD_MusThymus_aged_IGP_F10_20240124
16902	16905	36.3083	3	1121.43	0	GCFLNQTAK	n[TMT10plex]GC[Carbamidomethyl]FLNQTAK[TMT10plex]	1495.82	Integrin alpha-E	Q60677	Itgae	437	15	10	N2H9	1864.63	A2B2C1D1E1F1fedD1E1F1feE1F1fedcba	141.051	452.115			1			ZZD_MusThymus_aged_IGP_F10_20240124
35219	35222	69.7986	4	1299.05	0	DVGSGTTNNSQACAQFLEQYFHNSDLTEFMR	n[TMT10plex]DVGSGTTNNSQAC[Carbamidomethyl]AQFLEQYFHNSDLTEFM[Oxidation]R	3811.7	Tripeptidyl-peptidase 1	O89023	Tpp1	221	28	10	N2H6	1378.48	A2B2C1D1E1edD1E1eE1edcba	141.026	233.722			1			ZZD_MusThymus_aged_IGP_F10_20240124
24699	24702	50.6118	3	1072.83	0	NSTKEEILAALEK	n[TMT10plex]NSTKEEILAALEK	1673.94	Prosaposin	Q61207	Psap	459	17	10	N2H7	1540.53	A2B2C1D1E1edD1E1eE1F1fedcba	140.93	899.394			1			ZZD_MusThymus_aged_IGP_F10_20240124
28326	28329	57.1923	3	1035.85	1	NSTKEEILAALEK	n[TMT10plex]NSTKEEILAALEK[TMT10plex]	1903.1	Prosaposin	Q61207	Psap	459	18	10	N2H4F1	1200.43	A2B2C1D1dD1E1edcbB5ba	140.667	361.223	1		1			ZZD_MusThymus_aged_IGP_F10_20240124
32228	32231	64.3579	3	1291.6	2	NVTSEDTGSISLSLLGPPASR	n[TMT10plex]NVTSEDTGSISLSLLGPPASR	2329.23	Nuclear pore membrane glycoprotein 210	Q9QY81	Nup210	681	24	10	N2H7	1540.53	A2B2C1D1E1edD1E1eE1F1fedcba	140.549	174.829			1			ZZD_MusThymus_aged_IGP_F10_20240124
18958	18961	40.1141	2	1456.65	0	VIYNLTEK	n[TMT10plex]VIYNLTEK	1207.7	BOS complex subunit NCLN	Q8VCM8	Ncln	428	14	10	N2H8	1702.58	A2B2C1D1E1F1fedD1E1eE1F1fedcba	140.468	823.697			1			ZZD_MusThymus_aged_IGP_F10_20240124
7529	7532	18.2113	3	807.693	0	NFSSHINR	n[TMT10plex]NFSSHINR	1202.64	5'-3' exonuclease PLD4	Q8BG07	Pld4	279	15	10	N2H5	1216.42	A2B2C1D1dD1E1eE1edcba	140.312	798.463			1			ZZD_MusThymus_aged_IGP_F10_20240124
9908	9911	22.9447	2	1303.55	0	EDYNSTLR	n[TMT10plex]EDYNSTLR	1225.61	Ig gamma-2A chain C region, membrane-bound form;Ig gamma-2A chain C region, A allele;Ig gamma-2A chain C region secreted form	P01865;P01863;P01864	Igh-1a;Ighg;Unknown	179;180;185	15	10	N2H6	1378.48	A2B2C1D1E1edD1E1eE1edcba	140.244	925.373			1			ZZD_MusThymus_aged_IGP_F10_20240124
7137	7140	17.4228	4	878.729	0	IMESHPNGTFSAK	n[TMT10plex]IMESHPNGTFSAK	1646.83	Immunoglobulin heavy constant mu	P01872	Ighm	280	20	10	N2H9	1864.63	A2B2C1D1E1F1fedD1E1F1feE1F1fedcba	140.159	356.28			1			ZZD_MusThymus_aged_IGP_F10_20240124
13703	13706	30.3269	3	818.039	0	LNPGNYTAR	n[TMT10plex]LNPGNYTAR	1233.67	Insulin-like growth factor 1 receptor	Q60751	Igf1r	901	15	10	N2H5	1216.42	A2B2C1D1dD1E1eE1edcba	140.031	455.162			1			ZZD_MusThymus_aged_IGP_F10_20240124
25953	25955	52.8853	4	1070.52	1	NCSVQCAGMTLQTIPLKK	n[TMT10plex]NC[Carbamidomethyl]SVQC[Carbamidomethyl]AGMTLQTIPLK[TMT10plex]K[TMT10plex]	2735.51	Integrin beta-2	P11835	Itgb2	644	19	10	N2H7	1540.53	A2B2C1D1E1edD1E1eE1F1fedcba	140.005	355.322			1			ZZD_MusThymus_aged_IGP_F10_20240124
12872	12875	28.7255	3	1166.85	1	GVYELTHNNK	n[TMT10plex]GVYELTHNNK[TMT10plex]	1631.9	Probable C-mannosyltransferase DPY19L4	A2AJQ3	Dpy19l4	122	17	10	N2H9	1864.63	A2B2C1D1E1F1fedD1E1F1feE1F1fedcba	139.853	630.129			1			ZZD_MusThymus_aged_IGP_F10_20240124
14438	14440	31.7368	4	785.851	0	SSSHLPPSSYFNASGR	n[TMT10plex]SSSHLPPSSYFNASGR	1921.95	Tripeptidyl-peptidase 1	O89023	Tpp1	442	18	10	N2H5	1216.42	A2B2C1D1dD1E1eE1edcba	139.846	401.463			1			ZZD_MusThymus_aged_IGP_F10_20240124
12552	12555	28.1123	3	896.426	0	TAQSYYNQSK	n[TMT10plex]TAQSYYNQSK[TMT10plex]	1646.87	H-2 class I histocompatibility antigen, Q7 alpha chain;H-2 class I histocompatibility antigen, Q9 alpha chain (Fragment)	P14429;P14431	H2-Q7;H2-Q9	107;107	17	10	N2H3F1	1038.38	A2B2C1D1dD1dcbB5ba	139.808	678.006			0			ZZD_MusThymus_aged_IGP_F10_20240124
5352	5355	13.8447	3	754.314	0	CPTNNTCCK	n[TMT10plex]C[Carbamidomethyl]PTNNTC[Carbamidomethyl]C[Carbamidomethyl]K	1382.59	Progranulin	P28798	Grn	373	15	10	N2H2F1	876.322	A2B2C1D1dcbB5ba	139.785	860.565	1		0			ZZD_MusThymus_aged_IGP_F10_20240124
17641	17643	37.6831	3	1210.78	1	GHFYYNISDVR	n[TMT10plex]GHFYYNISDVR	1598.8	Phospholipid transfer protein	P55065	Pltp	64	17	10	N2H10	2026.69	A2B2C1D1E1F1G1gfedD1E1F1feE1F1fedcba	139.474	599.728			1			ZZD_MusThymus_aged_IGP_F10_20240124
9617	9620	22.3692	2	1161.02	0	SCNISVTEK	n[TMT10plex]SC[Carbamidomethyl]NISVTEK	1265.65	Embigin	P21995	Emb	62	16	10	N2H4	1054.37	A2B2C1D1dD1E1edcba	139.099	891.197			1			ZZD_MusThymus_aged_IGP_F10_20240124
14425	14428	31.7127	3	988.24	0	SSSHLPPSSYFNASGR	n[TMT10plex]SSSHLPPSSYFNASGR	1921.95	Tripeptidyl-peptidase 1	O89023	Tpp1	442	20	10	N2H3F1	1038.38	A2B2C1D1dD1dcbB5ba	139.093	887.199			0			ZZD_MusThymus_aged_IGP_F10_20240124
24344	24347	49.966	4	1147.51	0	VLVIITDGEASDKGNISAAHDITR	n[TMT10plex]VLVIITDGEASDKGNISAAHDITR	2723.47	Integrin alpha-L	P24063	Itgal	270	25	10	N2H9	1864.63	A2B2C1D1E1F1fedD1E1F1feE1F1fedcba	138.963	577.1			1			ZZD_MusThymus_aged_IGP_F10_20240124
15259	15262	33.2748	3	1036.84	1	ANHSGAVVLLK	n[TMT10plex]ANHSGAVVLLK[TMT10plex]	1565.97	Integrin alpha-6	Q61739	Itga6	284	18	10	N2H7	1540.53	A2B2C1D1E1edD1E1eE1F1fedcba	138.917	270.685			1			ZZD_MusThymus_aged_IGP_F10_20240124
27750	27753	56.1485	4	1096.2	0	HFVYQFMGECYFTNGTQR	n[TMT10plex]HFVYQFMGEC[Carbamidomethyl]YFTNGTQR	2513.15	H-2 class II histocompatibility antigen, A beta chain	P14483	H2-Ab1	46	21	10	N2H9	1864.63	A2B2C1D1E1F1fedD1E1F1feE1F1fedcba	138.852	116.282			1			ZZD_MusThymus_aged_IGP_F10_20240124
12571	12574	28.1489	3	994.106	0	SPGAQDNVSVSQGMR	n[TMT10plex]SPGAQDNVSVSQGMR	1760.87	Alkylglycerol monooxygenase	Q8BS35	Agmo	9	20	10	N2H5	1216.42	A2B2C1D1dD1E1eE1edcba	138.847	336.901			1			ZZD_MusThymus_aged_IGP_F10_20240124
9485	9487	22.1137	3	828.363	0	SCNISVTEK	n[TMT10plex]SC[Carbamidomethyl]NISVTEK	1265.65	Embigin	P21995	Emb	62	15	10	N2H5	1216.42	A2B2C1D1dD1E1eE1edcba	138.714	403.471			1			ZZD_MusThymus_aged_IGP_F10_20240124
7097	7100	17.3451	3	974.25	0	VINSSSNCNR	n[TMT10plex]VINSSSNC[Carbamidomethyl]NR	1378.68	ER degradation-enhancing alpha-mannosidase-like protein 1	Q925U4	Edem1	619	17	10	N2H7	1540.53	A2B2C1D1E1edD1E1eE1F1fedcba	138.176	407.621			1			ZZD_MusThymus_aged_IGP_F10_20240124
14189	14191	31.2657	4	785.852	0	SSSHLPPSSYFNASGR	n[TMT10plex]SSSHLPPSSYFNASGR	1921.95	Tripeptidyl-peptidase 1	O89023	Tpp1	442	19	10	N2H5	1216.42	A2B2C1D1dD1E1eE1edcba	138.098	125.036			1			ZZD_MusThymus_aged_IGP_F10_20240124
18949	18952	40.0976	3	894.432	0	TVNVSVPK	n[TMT10plex]TVNVSVPK[TMT10plex]	1300.81	Lipid scramblase CLPTM1L	Q8BXA5	Clptm1l	91	14	10	N2H6	1378.48	A2B2C1D1E1edD1E1eE1edcba	138.063	356.142			1			ZZD_MusThymus_aged_IGP_F10_20240124
14467	14470	31.7917	3	993.449	0	SSSHLPPSSYFNASGR	n[TMT10plex]SSSHLPPSSYFNASGR	1921.95	Tripeptidyl-peptidase 1	O89023	Tpp1	442	20	10	N2H4	1054.37	A2B2C1D1dD1E1edcba	137.941	260.972			1			ZZD_MusThymus_aged_IGP_F10_20240124
14176	14179	31.2418	3	1047.13	0	SSSHLPPSSYFNASGR	n[TMT10plex]SSSHLPPSSYFNASGR	1921.95	Tripeptidyl-peptidase 1	O89023	Tpp1	442	20	10	N2H5	1216.42	A2B2C1D1dD1E1eE1edcba	137.777	451.544			1			ZZD_MusThymus_aged_IGP_F10_20240124
32151	32154	64.2194	3	1237.58	0	NVTSEDTGSISLSLLGPPASR	n[TMT10plex]NVTSEDTGSISLSLLGPPASR	2329.23	Nuclear pore membrane glycoprotein 210	Q9QY81	Nup210	681	23	10	N2H6	1378.48	A2B2C1D1E1edD1E1eE1edcba	137.745	273.021			1			ZZD_MusThymus_aged_IGP_F10_20240124
9356	9358	21.864	3	991.086	0	SCNISVTEK	n[TMT10plex]SC[Carbamidomethyl]NISVTEK	1265.65	Embigin	P21995	Emb	62	15	10	N2H8	1702.58	A2B2C1D1E1F1fedD1E1eE1F1fedcba	137.736	505.201			1			ZZD_MusThymus_aged_IGP_F10_20240124
18936	18939	40.0747	3	968.766	0	ECHTIQNYTLWR	n[TMT10plex]EC[Carbamidomethyl]HTIQNYTLWR	1848.91	Cathepsin Z	Q9WUU7	Ctsz	186	18	10	N2H4	1054.37	A2B2C1D1dD1E1edcba	137.706	180.127			1			ZZD_MusThymus_aged_IGP_F10_20240124
39012	39015	76.7165	3	1726.74	0	DVGSGTTNNSQACAQFLEQYFHNSDLTEFMR	n[TMT10plex]DVGSGTTNNSQAC[Carbamidomethyl]AQFLEQYFHNSDLTEFMR	3795.71	Tripeptidyl-peptidase 1	O89023	Tpp1	221	27	10	N2H6	1378.48	A2B2C1D1E1edD1E1eE1edcba	137.679	843.547			1			ZZD_MusThymus_aged_IGP_F10_20240124
38616	38619	75.9964	6	821.876	0	IEAVLPAEFFEVLSSSQNGSYHHIR	n[TMT10plex]IEAVLPAEFFEVLSSSQNGSYHHIR	3058.57	Nuclear pore membrane glycoprotein 210	Q9QY81	Nup210	405	25	10	N2H9	1864.63	A2B2C1D1E1F1fedD1E1F1feE1F1fedcba	137.603	203.671			1			ZZD_MusThymus_aged_IGP_F10_20240124
31694	31697	63.3874	3	1233.55	0	YQFNTNVVFSDNGTLVDR	n[TMT10plex]YQFNTNVVFSDNGTLVDR	2317.15	Biotinidase	Q8CIF4	Btd	180	21	10	N2H6	1378.48	A2B2C1D1E1edD1E1eE1edcba	137.547	284.36			1			ZZD_MusThymus_aged_IGP_F10_20240124
23046	23048	47.5803	4	1080.72	0	HNNDTQHIWESDSNEFSVIADPR	n[TMT10plex]HNNDTQHIWESDSNEFSVIADPR	2939.36	Endoplasmin	P08113	Hsp90b1	217	22	10	N2H6	1378.48	A2B2C1D1E1edD1E1eE1edcba	137.532	443.719			1			ZZD_MusThymus_aged_IGP_F10_20240124
15994	15997	34.6515	3	903.753	0	YNLTAK	n[TMT10plex]YNLTAK[TMT10plex]	1166.71	Tripeptidyl-peptidase 1	O89023	Tpp1	209	11	10	N2H7	1540.53	A2B2C1D1E1edD1E1eE1F1fedcba	137.446	378.84			1			ZZD_MusThymus_aged_IGP_F10_20240124
23076	23079	47.6348	3	1335.96	0	EKLNDTYVNVGLYSTK	n[TMT10plex]EKLNDTYVNVGLYSTK[TMT10plex]	2301.26	Nuclear envelope integral membrane protein 1	Q6ZQE4	Nemp1	123	20	10	N2H8	1702.58	A2B2C1D1E1F1fedD1E1eE1F1fedcba	137.406	186.282			1			ZZD_MusThymus_aged_IGP_F10_20240124
21421	21424	44.6245	3	1032.49	0	VQPFNVTK	n[TMT10plex]VQPFNVTK[TMT10plex]	1389.84	Lysosome-associated membrane glycoprotein 2	P17047	Lamp2	361	14	10	N2H8	1702.58	A2B2C1D1E1F1fedD1E1eE1F1fedcba	136.674	559.311			1			ZZD_MusThymus_aged_IGP_F10_20240124
38552	38554	75.8799	3	1147.85	0	TYAVYDLFDTAMINNSR	n[TMT10plex]TYAVYDLFDTAMINNSR	2222.09	GPI transamidase component PIG-T	Q8BXQ2	Pigt	331	19	10	N2H5	1216.42	A2B2C1D1dD1E1eE1edcba	136.564	150.908			1			ZZD_MusThymus_aged_IGP_F10_20240124
6654	6657	16.4548	3	1001.12	1	CLNHTTQK	n[TMT10plex]C[Carbamidomethyl]LNHTTQK[TMT10plex]	1458.8	Acid ceramidase	Q9WV54	Asah1	341	15	10	N2H7	1540.53	A2B2C1D1E1edD1E1eE1F1fedcba	136.53	581.791			1			ZZD_MusThymus_aged_IGP_F10_20240124
22937	22940	47.3857	3	890.065	0	ANTSICLEWK	n[TMT10plex]ANTSIC[Carbamidomethyl]LEWK	1449.75	Receptor-type tyrosine-protein phosphatase C	P06800	Ptprc	292	16	10	N2H5	1216.42	A2B2C1D1dD1E1eE1edcba	136.486	455.791			1			ZZD_MusThymus_aged_IGP_F10_20240124
42115	42118	82.4599	4	1097.78	1	LLYISAEDFSIDHSPNSTAGPSCSLLQEAFR	n[TMT10plex]LLYISAEDFSIDHSPNSTAGPSC[Carbamidomethyl]SLLQEAFR	3653.79	Beta-hexosaminidase subunit beta	P20060	Hexb	63	28	10	N2H2	730.264	A2B2C1D1dcba	136.477	773.95			0			ZZD_MusThymus_aged_IGP_F10_20240124
29489	29492	59.3223	3	1117.91	0	NSTKEEILAALEK	n[TMT10plex]NSTK[TMT10plex]EEILAALEK[TMT10plex]	2132.27	Prosaposin	Q61207	Psap	459	18	10	N2H5	1216.42	A2B2C1D1dD1E1eE1edcba	136.312	875.817			1			ZZD_MusThymus_aged_IGP_F10_20240124
38828	38831	76.3827	4	1335.82	0	DVGSGTTNNSQACAQFLEQYFHNSDLTEFMR	n[TMT10plex]DVGSGTTNNSQAC[Carbamidomethyl]AQFLEQYFHNSDLTEFMR	3795.71	Tripeptidyl-peptidase 1	O89023	Tpp1	221	25	10	N2H7	1540.53	A2B2C1D1E1edD1E1eE1F1fedcba	135.899	200.046			1			ZZD_MusThymus_aged_IGP_F10_20240124
7596	7598	18.3446	2	1104	0	INDTAAR	n[TMT10plex]INDTAAR	988.55	Desmocollin-2	P55292	Dsc2	629	13	10	N2H5	1216.42	A2B2C1D1dD1E1eE1edcba	135.678	916.494			1			ZZD_MusThymus_aged_IGP_F10_20240124
23028	23031	47.5481	3	1085.12	0	NISQVLEK	n[TMT10plex]NISQVLEK[TMT10plex]	1387.84	Disintegrin and metalloproteinase domain-containing protein 10	O35598	Adam10	440	14	10	N2H9	1864.63	A2B2C1D1E1F1fedD1E1F1feE1F1fedcba	135.644	275.22			1			ZZD_MusThymus_aged_IGP_F10_20240124
30101	30104	60.4688	3	988.816	0	AGPNGTLFVVDAYK	n[TMT10plex]AGPNGTLFVVDAYK[TMT10plex]	1909.07	Adipocyte plasma membrane-associated protein	Q9D7N9	Apmap	159	19	10	N2H4	1054.37	A2B2C1D1dD1E1edcba	135.582	218.725			1			ZZD_MusThymus_aged_IGP_F10_20240124
5223	5226	13.5893	3	879.38	1	CVNESYKK	n[TMT10plex]C[Carbamidomethyl]VNESYKK	1255.64	Palmitoyl-protein thioesterase 1	O88531	Ppt1	212	15	10	N2H6	1378.48	A2B2C1D1E1edD1E1eE1edcba	135.554	477.103			1			ZZD_MusThymus_aged_IGP_F10_20240124
13705	13708	30.3306	2	1226.56	0	LNPGNYTAR	n[TMT10plex]LNPGNYTAR	1233.67	Insulin-like growth factor 1 receptor	Q60751	Igf1r	901	15	10	N2H5	1216.42	A2B2C1D1dD1E1eE1edcba	135.23	827.874			1			ZZD_MusThymus_aged_IGP_F10_20240124
9603	9606	22.3421	2	1242.04	1	SCNISVTEK	n[TMT10plex]SC[Carbamidomethyl]NISVTEK	1265.65	Embigin	P21995	Emb	62	15	10	N2H5	1216.42	A2B2C1D1dD1E1eE1edcba	135.154	724.826			1			ZZD_MusThymus_aged_IGP_F10_20240124
14838	14841	32.4856	3	965.086	0	FSAAASCSNITR	n[TMT10plex]FSAAASC[Carbamidomethyl]SNITR	1512.76	Toll-like receptor 9	Q9EQU3	Tlr9	64	17	10	N2H6	1378.48	A2B2C1D1E1edD1E1eE1edcba	135.08	469.74			1			ZZD_MusThymus_aged_IGP_F10_20240124
11281	11284	25.6165	3	882.071	0	NAVNCTYK	n[TMT10plex]NAVNC[Carbamidomethyl]TYK[TMT10plex]	1426.76	Integrin beta-3	O54890	Itgb3	679	14	10	N2H5	1216.42	A2B2C1D1dD1E1eE1edcba	135.054	389.039			1			ZZD_MusThymus_aged_IGP_F10_20240124
20688	20690	43.2745	3	1017.8	0	CNVSSPIFK	n[TMT10plex]C[Carbamidomethyl]NVSSPIFK[TMT10plex]	1508.84	Integrin alpha-L	P24063	Itgal	858	14	10	N2H7	1540.53	A2B2C1D1E1edD1E1eE1F1fedcba	134.609	552.663			1			ZZD_MusThymus_aged_IGP_F10_20240124
19987	19990	41.9934	3	1144.82	0	GMSETLSNLTQR	n[TMT10plex]GMSETLSNLTQR	1564.81	EF-hand calcium-binding domain-containing protein 14	Q8BGQ6	Efcab14	294	17	10	N2H9	1864.63	A2B2C1D1E1F1fedD1E1F1feE1F1fedcba	134.503	527.866			1			ZZD_MusThymus_aged_IGP_F10_20240124
27871	27874	56.3702	3	1041.49	0	NSTKEEILAALEK	n[TMT10plex]NSTKEEILAALEK[TMT10plex]	1903.1	Prosaposin	Q61207	Psap	459	18	10	N2H5	1216.42	A2B2C1D1dD1E1eE1edcba	134.285	67.8892			1			ZZD_MusThymus_aged_IGP_F10_20240124
11317	11320	25.6901	2	1404.13	2	NAVNCTYK	n[TMT10plex]NAVNC[Carbamidomethyl]TYK[TMT10plex]	1426.76	Integrin beta-3	O54890	Itgb3	679	15	10	N2H6	1378.48	A2B2C1D1E1edD1E1eE1edcba	134.221	826.352			1			ZZD_MusThymus_aged_IGP_F10_20240124
12308	12311	27.6294	3	1045.81	0	GCFLNQTAK	n[TMT10plex]GC[Carbamidomethyl]FLNQTAK	1266.66	Integrin alpha-E	Q60677	Itgae	437	15	10	N2H9	1864.63	A2B2C1D1E1F1fedD1E1F1feE1F1fedcba	134.013	341.284			1			ZZD_MusThymus_aged_IGP_F10_20240124
12405	12408	27.8226	3	1045.11	1	GCFLNQTAK	n[TMT10plex]GC[Carbamidomethyl]FLNQTAK	1266.66	Integrin alpha-E	Q60677	Itgae	437	15	10	N2H9	1864.63	A2B2C1D1E1F1fedD1E1F1feE1F1fedcba	133.997	541.85			1			ZZD_MusThymus_aged_IGP_F10_20240124
9277	9279	21.7054	4	765.599	0	ASQNITYHCK	n[TMT10plex]ASQNITYHC[Carbamidomethyl]K[TMT10plex]	1678.89	Collagen alpha-1(III) chain;Collagen alpha-2(I) chain	P08121;Q01149	Col3a1;Col1a2	1365;1273	15	10	N2H6	1378.48	A2B2C1D1E1edD1E1eE1edcba	133.905	505.867			1			ZZD_MusThymus_aged_IGP_F10_20240124
19071	19074	40.3225	3	840.085	0	TVNVSVPK	n[TMT10plex]TVNVSVPK[TMT10plex]	1300.81	Lipid scramblase CLPTM1L	Q8BXA5	Clptm1l	91	13	10	N2H5	1216.42	A2B2C1D1dD1E1eE1edcba	133.816	445.705			1			ZZD_MusThymus_aged_IGP_F10_20240124
29257	29259	58.897	3	1009.87	2	NSTKEEILAALEK	n[TMT10plex]NSTK[TMT10plex]EEILAALEK[TMT10plex]	2132.27	Prosaposin	Q61207	Psap	459	18	10	N2H3	892.317	A2B2C1D1dD1dcba	133.788	691.406			0			ZZD_MusThymus_aged_IGP_F10_20240124
25989	25992	52.9496	4	989.494	0	NCSVQCAGMTLQTIPLKK	n[TMT10plex]NC[Carbamidomethyl]SVQC[Carbamidomethyl]AGMTLQTIPLK[TMT10plex]K[TMT10plex]	2735.51	Integrin beta-2	P11835	Itgb2	644	20	10	N2H5	1216.42	A2B2C1D1dD1E1eE1edcba	133.488	423.118			1			ZZD_MusThymus_aged_IGP_F10_20240124
7963	7966	19.0808	3	1092.15	0	KNASNMEYR	n[TMT10plex]K[TMT10plex]NASNMEYR	1569.83	Neuroplastin	P97300	Nptn	196	15	10	N2H8	1702.58	A2B2C1D1E1F1fedD1E1eE1F1fedcba	133.245	933.708			1			ZZD_MusThymus_aged_IGP_F10_20240124
23837	23840	49.0331	3	1520.62	0	HFVYQFMGECYFTNGTQR	n[TMT10plex]HFVYQFM[Oxidation]GEC[Carbamidomethyl]YFTNGTQR	2529.14	H-2 class II histocompatibility antigen, A beta chain	P14483	H2-Ab1	46	22	10	N2H10	2026.69	A2B2C1D1E1F1G1gfedD1E1F1feE1F1fedcba	133.226	381.414			1			ZZD_MusThymus_aged_IGP_F10_20240124
17124	17127	36.7249	3	833.375	0	CNVSSPIFK	n[TMT10plex]C[Carbamidomethyl]NVSSPIFK	1279.68	Integrin alpha-L	P24063	Itgal	858	15	10	N2H5	1216.42	A2B2C1D1dD1E1eE1edcba	132.774	319.377			1			ZZD_MusThymus_aged_IGP_F10_20240124
6361	6364	15.8701	3	944.747	0	VNKTEEDYAR	n[TMT10plex]VNKTEEDYAR	1452.74	Protein CREG1	O88668	Creg1	160	16	10	N2H6	1378.48	A2B2C1D1E1edD1E1eE1edcba	132.426	540.585			1			ZZD_MusThymus_aged_IGP_F10_20240124
29082	29085	58.5771	3	1117.9	1	NSTKEEILAALEK	n[TMT10plex]NSTK[TMT10plex]EEILAALEK[TMT10plex]	2132.27	Prosaposin	Q61207	Psap	459	18	10	N2H5	1216.42	A2B2C1D1dD1E1eE1edcba	132.337	772.233			1			ZZD_MusThymus_aged_IGP_F10_20240124
28247	28251	57.0472	4	740.628	0	NSTKEEILAALEK	n[TMT10plex]NSTKEEILAALEK[TMT10plex]	1903.1	Prosaposin	Q61207	Psap	459	17	10	N2H4	1054.37	A2B2C1D1dD1E1edcba	132.189	261.661			1			ZZD_MusThymus_aged_IGP_F10_20240124
23076	23079	47.6348	2	1335.96	2	ANTSICLEWK	n[TMT10plex]ANTSIC[Carbamidomethyl]LEWK	1449.75	Receptor-type tyrosine-protein phosphatase C	P06800	Ptprc	292	16	10	N2H5	1216.42	A2B2C1D1dD1E1eE1edcba	131.958	772.697			1			ZZD_MusThymus_aged_IGP_F10_20240124
26880	26883	54.565	3	888.425	0	DNATQEEILHYLEK	n[TMT10plex]DNATQEEILHYLEK	1930.98	Prosaposin	Q61207	Psap	80	19	10	N2H2	730.264	A2B2C1D1dcba	131.942	887.13			0			ZZD_MusThymus_aged_IGP_F10_20240124
9678	9681	22.4957	2	1384.58	0	EDYNSTLR	n[TMT10plex]EDYNSTLR	1225.61	Ig gamma-2A chain C region, membrane-bound form;Ig gamma-2A chain C region, A allele;Ig gamma-2A chain C region secreted form	P01865;P01863;P01864	Igh-1a;Ighg;Unknown	179;180;185	15	10	N2H7	1540.53	A2B2C1D1E1edD1E1eE1F1fedcba	131.829	896.97			1			ZZD_MusThymus_aged_IGP_F10_20240124
37025	37028	73.0773	3	1251.58	0	FSELIVNNATEELLVK	n[TMT10plex]FSELIVNNATEELLVK	2047.14	Prosaposin	Q61207	Psap	334	20	10	N2H8	1702.58	A2B2C1D1E1F1fedD1E1eE1F1fedcba	131.719	228.882			1			ZZD_MusThymus_aged_IGP_F10_20240124
31172	31175	62.4262	3	1105.84	0	IFIFNQTGIEAK	n[TMT10plex]IFIFNQTGIEAK	1608.91	Thioredoxin domain-containing protein 15	Q6P6J9	Txndc15	277	17	10	N2H8	1702.58	A2B2C1D1E1F1fedD1E1eE1F1fedcba	131.46	75.6509			1			ZZD_MusThymus_aged_IGP_F10_20240124
25287	25290	51.6818	6	1016.8	0	CQVQFHGLSEEDKWPEGSPKPVTQNISAEAWGR	n[TMT10plex]C[Carbamidomethyl]QVQFHGLSEEDK[TMT10plex]WPEGSPKPVTQNISAEAWGR	4225.11	T-cell receptor beta-2 chain C region;T-cell receptor beta-1 chain C region	P01851;P01852	Unknown;Unknown	116;116	26	10	N2H9	1864.63	A2B2C1D1E1F1fedD1E1F1feE1F1fedcba	131.439	81.1731			1			ZZD_MusThymus_aged_IGP_F10_20240124
15940	15943	34.5546	2	1274.1	0	YNLTAK	n[TMT10plex]YNLTAK[TMT10plex]	1166.71	Tripeptidyl-peptidase 1	O89023	Tpp1	209	11	10	N2H6	1378.48	A2B2C1D1E1edD1E1eE1edcba	131.053	888.968			1			ZZD_MusThymus_aged_IGP_F10_20240124
18610	18612	39.478	3	988.472	1	LNDTVGVTK	n[TMT10plex]LNDTVGVTK[TMT10plex]	1403.84	Laminin subunit alpha-3	Q61789	Lama3	2747	15	10	N2H7+Ammonium(+17)	1557.55	A2B2C1D1E1edD1E1eE1F1fedcba+Ammonium(+17)	130.939	489.144			1			ZZD_MusThymus_aged_IGP_F10_20240124
16676	16678	35.8857	3	1282.22	0	AWNPVSQNSSQPVR	n[TMT10plex]AWNPVSQNSSQPVR	1797.93	T-lymphocyte surface antigen Ly-9	Q01965	Ly9	231	19	10	N2H10+Ammonium(+17)	2043.71	A2B2C1D1E1F1G1gfedD1E1F1feE1F1fedcba+Ammonium(+17)	130.712	555.264			1			ZZD_MusThymus_aged_IGP_F10_20240124
31719	31722	63.4321	3	1398.31	0	NVTSEDTGSISLSLLGPPASR	n[TMT10plex]NVTSEDTGSISLSLLGPPASR	2329.23	Nuclear pore membrane glycoprotein 210	Q9QY81	Nup210	681	22	10	N2H9	1864.63	A2B2C1D1E1F1fedD1E1F1feE1F1fedcba	130.702	305.044			1			ZZD_MusThymus_aged_IGP_F10_20240124
39301	39304	77.235	3	1492.67	0	DLNGNVFQDAVFNQTVTVIER	n[TMT10plex]DLNGNVFQDAVFNQTVTVIER	2607.35	Translocon-associated protein subunit alpha	Q9CY50	Ssr1	191	22	10	N2H9	1864.63	A2B2C1D1E1F1fedD1E1F1feE1F1fedcba	130.535	464.399			1			ZZD_MusThymus_aged_IGP_F10_20240124
12089	12092	27.1957	3	1043.14	1	NATLAEQAK	n[TMT10plex]NATLAEQAK[TMT10plex]	1402.82	Hypoxia up-regulated protein 1	Q9JKR6	Hyou1	869	15	10	N2H8+Ammonium(+17)	1719.61	A2B2C1D1E1F1fedD1E1eE1F1fedcba+Ammonium(+17)	130.475	496.517			1			ZZD_MusThymus_aged_IGP_F10_20240124
29303	29306	58.9806	3	955.185	1	NSTKEEILAALEK	n[TMT10plex]NSTK[TMT10plex]EEILAALEK[TMT10plex]	2132.27	Prosaposin	Q61207	Psap	459	18	10	N2H2	730.264	A2B2C1D1dcba	130.389	807.096			0			ZZD_MusThymus_aged_IGP_F10_20240124
17733	17736	37.8502	3	1163.5	0	QLNFTASGEAEAR	n[TMT10plex]QLNFTASGEAEAR	1621.83	Integrin beta-7	P26011	Itgb7	68	18	10	N2H9	1864.63	A2B2C1D1E1F1fedD1E1F1feE1F1fedcba	130.372	382.731			1			ZZD_MusThymus_aged_IGP_F10_20240124
28319	28322	57.1793	3	932.815	1	NSTKEEILAALEK	n[TMT10plex]NSTKEEILAALEK[TMT10plex]	1903.1	Prosaposin	Q61207	Psap	459	18	10	N2H3	892.317	A2B2C1D1dD1dcba	130.364	614.923			0			ZZD_MusThymus_aged_IGP_F10_20240124
14081	14084	31.0632	4	826.615	0	SSSHLPPSSYFNASGR	n[TMT10plex]SSSHLPPSSYFNASGR	1921.95	Tripeptidyl-peptidase 1	O89023	Tpp1	442	19	10	N2H6	1378.48	A2B2C1D1E1edD1E1eE1edcba	130.317	247.692			1			ZZD_MusThymus_aged_IGP_F10_20240124
20178	20180	42.3466	3	1179.16	0	DVMQVANTTMSSR	n[TMT10plex]DVMQVANTTMSSR	1667.82	Insulin-like growth factor 1 receptor	Q60751	Igf1r	748	17	10	N2H9	1864.63	A2B2C1D1E1F1fedD1E1F1feE1F1fedcba	130.217	411.665			1			ZZD_MusThymus_aged_IGP_F10_20240124
38475	38478	75.7422	5	986.448	0	IEAVLPAEFFEVLSSSQNGSYHHIR	n[TMT10plex]IEAVLPAEFFEVLSSSQNGSYHHIR	3058.57	Nuclear pore membrane glycoprotein 210	Q9QY81	Nup210	405	24	10	N2H9	1864.63	A2B2C1D1E1F1fedD1E1F1feE1F1fedcba	130.114	190.968			1			ZZD_MusThymus_aged_IGP_F10_20240124
16736	16726	35.9956	4	917.147	0	AWNPVSQNSSQPVR	n[TMT10plex]AWNPVSQNSSQPVR	1797.93	T-lymphocyte surface antigen Ly-9	Q01965	Ly9	231	19	10	N2H9	1864.63	A2B2C1D1E1F1fedD1E1F1feE1F1fedcba	130.09	177.1			1			ZZD_MusThymus_aged_IGP_F10_20240124
9928	9931	22.9835	4	969.415	0	TSSEFCQPVSLHGSNHTSK	n[TMT10plex]TSSEFC[Carbamidomethyl]QPVSLHGSNHTSK	2331.11	Integrin alpha-L	P24063	Itgal	86	22	10	N2H7	1540.53	A2B2C1D1E1edD1E1eE1F1fedcba	129.744	556.799			1			ZZD_MusThymus_aged_IGP_F10_20240124
28987	28990	58.4009	4	923.714	1	NSTKEEILAALEK	n[TMT10plex]NSTK[TMT10plex]EEILAALEK[TMT10plex]	2132.27	Prosaposin	Q61207	Psap	459	17	10	N2H7+Ammonium(+17)	1557.55	A2B2C1D1E1edD1E1eE1F1fedcba+Ammonium(+17)	129.699	598.119			1			ZZD_MusThymus_aged_IGP_F10_20240124
21190	21193	44.2039	4	870.875	0	NVSGTWEFTCQHGELECR	n[TMT10plex]NVSGTWEFTC[Carbamidomethyl]QHGELEC[Carbamidomethyl]R	2438.09	Gamma-interferon-inducible lysosomal thiol reductase	Q9ESY9	Ifi30	105	20	10	N2H3F1	1038.38	A2B2C1D1dD1dcbB5ba	129.686	786.846	1		0			ZZD_MusThymus_aged_IGP_F10_20240124
18480	18483	39.24	3	1077.48	0	ECHTIQNYTLWR	n[TMT10plex]EC[Carbamidomethyl]HTIQNYTLWR	1848.91	Cathepsin Z	Q9WUU7	Ctsz	186	18	10	N2H6	1378.48	A2B2C1D1E1edD1E1eE1edcba	129.674	810.563			1			ZZD_MusThymus_aged_IGP_F10_20240124
12466	12469	27.9424	3	991.087	0	GCFLNQTAK	n[TMT10plex]GC[Carbamidomethyl]FLNQTAK	1266.66	Integrin alpha-E	Q60677	Itgae	437	15	10	N2H8	1702.58	A2B2C1D1E1F1fedD1E1eE1F1fedcba	129.573	296.877			1			ZZD_MusThymus_aged_IGP_F10_20240124
9639	9642	22.4135	2	1323.07	0	SCNISVTEK	n[TMT10plex]SC[Carbamidomethyl]NISVTEK	1265.65	Embigin	P21995	Emb	62	15	10	N2H6	1378.48	A2B2C1D1E1edD1E1eE1edcba	129.463	896.744			1			ZZD_MusThymus_aged_IGP_F10_20240124
14559	14562	31.9622	3	1073.46	0	FSAAASCSNITR	n[TMT10plex]FSAAASC[Carbamidomethyl]SNITR	1512.76	Toll-like receptor 9	Q9EQU3	Tlr9	64	17	10	N2H8	1702.58	A2B2C1D1E1F1fedD1E1eE1F1fedcba	129.34	341.37			1			ZZD_MusThymus_aged_IGP_F10_20240124
23968	23971	49.2693	3	1083.15	0	IWNNTFK	n[TMT10plex]IWNNTFK[TMT10plex]	1379.8	Sperm-egg fusion protein Juno	Q9EQF4	Izumo1r	185	13	10	N2H9	1864.63	A2B2C1D1E1F1fedD1E1F1feE1F1fedcba	129.072	477.829			1			ZZD_MusThymus_aged_IGP_F10_20240124
27576	27579	55.8333	3	1465.93	2	HFVYQFMGECYFTNGTQR	n[TMT10plex]HFVYQFM[Oxidation]GEC[Carbamidomethyl]YFTNGTQR	2529.14	H-2 class II histocompatibility antigen, A beta chain	P14483	H2-Ab1	46	21	10	N2H9	1864.63	A2B2C1D1E1F1fedD1E1F1feE1F1fedcba	128.786	139.335			1			ZZD_MusThymus_aged_IGP_F10_20240124
21065	21068	43.9669	4	911.139	0	NVSGTWEFTCQHGELECR	n[TMT10plex]NVSGTWEFTC[Carbamidomethyl]QHGELEC[Carbamidomethyl]R	2438.09	Gamma-interferon-inducible lysosomal thiol reductase	Q9ESY9	Ifi30	105	21	10	N2H4F1	1200.43	A2B2C1D1dD1E1edcbB5ba	128.777	383.17	1		1			ZZD_MusThymus_aged_IGP_F10_20240124
25954	25957	52.8876	4	1115.54	1	NCSVQCAGMTLQTIPLKK	n[TMT10plex]NC[Carbamidomethyl]SVQC[Carbamidomethyl]AGMTLQTIPLK[TMT10plex]K[TMT10plex]	2735.51	Integrin beta-2	P11835	Itgb2	644	20	10	N2H8+Ammonium(+17)	1719.61	A2B2C1D1E1F1fedD1E1eE1F1fedcba+Ammonium(+17)	128.755	362.999			1			ZZD_MusThymus_aged_IGP_F10_20240124
26321	26324	53.5494	3	1217.55	2	TFDVSNFQNSSIK	n[TMT10plex]TFDVSNFQNSSIK[TMT10plex]	1944.04	Angiotensin-converting enzyme	P09470	Ace	719	18	10	N2H8	1702.58	A2B2C1D1E1F1fedD1E1eE1F1fedcba	128.466	218.384			1			ZZD_MusThymus_aged_IGP_F10_20240124
9030	9033	21.2144	3	1128.5	1	ASQNITYHCK	n[TMT10plex]ASQNITYHC[Carbamidomethyl]K[TMT10plex]	1678.89	Collagen alpha-1(III) chain;Collagen alpha-2(I) chain	P08121;Q01149	Col3a1;Col1a2	1365;1273	16	10	N2H8	1702.58	A2B2C1D1E1F1fedD1E1eE1F1fedcba	128.442	820.475			1			ZZD_MusThymus_aged_IGP_F10_20240124
15669	15672	34.0516	5	843.548	0	IWQGHANASFCPHGYGCR	n[TMT10plex]IWQGHANASFC[Carbamidomethyl]PHGYGC[Carbamidomethyl]R	2346.07	Laminin subunit alpha-5	Q61001	Lama5	1335	21	10	N2H9	1864.63	A2B2C1D1E1F1fedD1E1F1feE1F1fedcba	128.422	218.804			1			ZZD_MusThymus_aged_IGP_F10_20240124
27909	27912	56.4388	3	1203.57	0	NSTKEEILAALEK	n[TMT10plex]NSTKEEILAALEK[TMT10plex]	1903.1	Prosaposin	Q61207	Psap	459	18	10	N2H8	1702.58	A2B2C1D1E1F1fedD1E1eE1F1fedcba	128.284	186.318			1			ZZD_MusThymus_aged_IGP_F10_20240124
25915	25918	52.8162	3	1534.72	1	NCSVQCAGMTLQTIPLKK	n[TMT10plex]NC[Carbamidomethyl]SVQC[Carbamidomethyl]AGMTLQTIPLK[TMT10plex]K[TMT10plex]	2735.51	Integrin beta-2	P11835	Itgb2	644	22	10	N2H9	1864.63	A2B2C1D1E1F1fedD1E1F1feE1F1fedcba	128.23	893.856			1			ZZD_MusThymus_aged_IGP_F10_20240124
7597	7600	18.3469	3	736.333	0	INDTAAR	n[TMT10plex]INDTAAR	988.55	Desmocollin-2	P55292	Dsc2	629	13	10	N2H5	1216.42	A2B2C1D1dD1E1eE1edcba	128.071	487.525			1			ZZD_MusThymus_aged_IGP_F10_20240124
34469	34472	68.4345	3	1012.47	0	FQNITDFWK	n[TMT10plex]FQNITDFWK[TMT10plex]	1655.91	Inhibitor of nuclear factor kappa-B kinase-interacting protein	Q9DBZ1	Ikbip	151	15	10	N2H6	1378.48	A2B2C1D1E1edD1E1eE1edcba	127.894	268.852			1			ZZD_MusThymus_aged_IGP_F10_20240124
13394	13397	29.7326	3	1296.86	1	TSDTGEEEAITNSTEANGK	n[TMT10plex]TSDTGEEEAITNSTEANGK	2182.01	Basigin	P18572	Bsg	270	22	10	N2H8	1702.58	A2B2C1D1E1F1fedD1E1eE1F1fedcba	127.712	337.246			1			ZZD_MusThymus_aged_IGP_F10_20240124
9809	9812	22.7515	3	923.389	0	EDYNSTLR	n[TMT10plex]EDYNSTLR	1225.61	Ig gamma-2A chain C region, membrane-bound form;Ig gamma-2A chain C region, A allele;Ig gamma-2A chain C region secreted form	P01865;P01863;P01864	Igh-1a;Ighg;Unknown	179;180;185	14	10	N2H7	1540.53	A2B2C1D1E1edD1E1eE1F1fedcba	127.687	524.912			1			ZZD_MusThymus_aged_IGP_F10_20240124
15948	15951	34.5686	3	741.701	0	YNLTAK	n[TMT10plex]YNLTAK[TMT10plex]	1166.71	Tripeptidyl-peptidase 1	O89023	Tpp1	209	11	10	N2H4	1054.37	A2B2C1D1dD1E1edcba	127.625	288.221			1			ZZD_MusThymus_aged_IGP_F10_20240124
10388	10391	23.8727	3	1036.77	0	NTSTWLHR	n[TMT10plex]NTSTWLHR	1242.67	Interleukin-18-binding protein	Q9Z0M9	Il18bp	120	14	10	N2H9	1864.63	A2B2C1D1E1F1fedD1E1F1feE1F1fedcba	127.564	697.921			1			ZZD_MusThymus_aged_IGP_F10_20240124
15711	15714	34.1305	3	903.753	0	YNLTAK	n[TMT10plex]YNLTAK[TMT10plex]	1166.71	Tripeptidyl-peptidase 1	O89023	Tpp1	209	11	10	N2H7	1540.53	A2B2C1D1E1edD1E1eE1F1fedcba	127.543	596.375			1			ZZD_MusThymus_aged_IGP_F10_20240124
21619	21622	44.9837	4	1004.22	0	LENITTGTYTIHAQK	n[TMT10plex]LENITTGTYTIHAQK[TMT10plex]	2147.2	BOS complex subunit NOMO1	Q6GQT9	Nomo1	361	18	10	N2H9	1864.63	A2B2C1D1E1F1fedD1E1F1feE1F1fedcba	127.299	445.813			1			ZZD_MusThymus_aged_IGP_F10_20240124
27434	27437	55.5725	3	1148.99	0	SAENFTVLIK	n[TMT10plex]SAENFTVLIK[TMT10plex]	1578.94	P2X purinoceptor 7	Q9Z1M0	P2rx7	187	15	10	N2H9	1864.63	A2B2C1D1E1F1fedD1E1F1feE1F1fedcba	127.231	336.643			1			ZZD_MusThymus_aged_IGP_F10_20240124
11782	11769	26.5991	4	848.378	1	YIHENYTK	n[TMT10plex]YIHENYTK[TMT10plex]	1524.83	Procollagen-lysine,2-oxoglutarate 5-dioxygenase 1	Q9R0E2	Plod1	539	14	10	N2H9	1864.63	A2B2C1D1E1F1fedD1E1F1feE1F1fedcba	127.02	377.067			1			ZZD_MusThymus_aged_IGP_F10_20240124
24411	24414	50.0882	5	924.812	1	ALEISTVTCQLNCSDHGHCDSFTK	n[TMT10plex]ALEISTVTC[Carbamidomethyl]QLNC[Carbamidomethyl]SDHGHC[Carbamidomethyl]DSFTK[TMT10plex]	3237.53	Dyslexia-associated protein KIAA0319-like protein	Q8K135	Kiaa0319l	889	22	10	N2H6	1378.48	A2B2C1D1E1edD1E1eE1edcba	126.89	217.357			1			ZZD_MusThymus_aged_IGP_F10_20240124
15758	15761	34.2179	3	795.379	0	YNLTAK	n[TMT10plex]YNLTAK[TMT10plex]	1166.71	Tripeptidyl-peptidase 1	O89023	Tpp1	209	11	10	N2H5	1216.42	A2B2C1D1dD1E1eE1edcba	126.739	463.848			1			ZZD_MusThymus_aged_IGP_F10_20240124
21118	21121	44.0671	4	874.627	1	NVSGTWEFTCQHGELECR	n[TMT10plex]NVSGTWEFTC[Carbamidomethyl]QHGELEC[Carbamidomethyl]R	2438.09	Gamma-interferon-inducible lysosomal thiol reductase	Q9ESY9	Ifi30	105	19	10	N2H4	1054.37	A2B2C1D1dD1E1edcba	126.534	261.531			1			ZZD_MusThymus_aged_IGP_F10_20240124
7606	7609	18.3644	3	753.343	0	NFSSHINR	n[TMT10plex]NFSSHINR	1202.64	5'-3' exonuclease PLD4	Q8BG07	Pld4	279	14	10	N2H4	1054.37	A2B2C1D1dD1E1edcba	126.499	293.602			1			ZZD_MusThymus_aged_IGP_F10_20240124
10474	10477	24.0408	3	983.091	0	NTSTWLHR	n[TMT10plex]NTSTWLHR	1242.67	Interleukin-18-binding protein	Q9Z0M9	Il18bp	120	14	10	N2H8	1702.58	A2B2C1D1E1F1fedD1E1eE1F1fedcba	126.162	778.025			1			ZZD_MusThymus_aged_IGP_F10_20240124
15371	15374	33.4856	3	1193.9	0	SGGSFVTKYNK	n[TMT10plex]SGGSFVTK[TMT10plex]YNK[TMT10plex]	1874.09	Receptor-type tyrosine-protein phosphatase C	P06800	Ptprc	522	17	10	N2H8	1702.58	A2B2C1D1E1F1fedD1E1eE1F1fedcba	126.133	724.455			1			ZZD_MusThymus_aged_IGP_F10_20240124
29767	29770	59.8579	4	782.631	0	AGPNGTLFVVDAYK	n[TMT10plex]AGPNGTLFVVDAYK[TMT10plex]	1909.07	Adipocyte plasma membrane-associated protein	Q9D7N9	Apmap	159	17	10	N2H5	1216.42	A2B2C1D1dD1E1eE1edcba	126.125	148.605			1			ZZD_MusThymus_aged_IGP_F10_20240124
13785	13787	30.4809	3	988.413	0	YFANCTVR	n[TMT10plex]YFANC[Carbamidomethyl]TVR	1258.63	TM2 domain-containing protein 3	Q8BJ83	Tm2d3	171	13	10	N2H8	1702.58	A2B2C1D1E1F1fedD1E1eE1F1fedcba	126.111	675.408			1			ZZD_MusThymus_aged_IGP_F10_20240124
21038	21041	43.9172	4	911.138	0	NVSGTWEFTCQHGELECR	n[TMT10plex]NVSGTWEFTC[Carbamidomethyl]QHGELEC[Carbamidomethyl]R	2438.09	Gamma-interferon-inducible lysosomal thiol reductase	Q9ESY9	Ifi30	105	20	10	N2H4F1	1200.43	A2B2C1D1dD1E1edcbB5ba	126.064	437.882			1			ZZD_MusThymus_aged_IGP_F10_20240124
15965	15967	34.5991	3	855.411	1	YNLTAK	n[TMT10plex]YNLTAK[TMT10plex]	1166.71	Tripeptidyl-peptidase 1	O89023	Tpp1	209	11	10	N2H6+Ammonium(+17)	1395.5	A2B2C1D1E1edD1E1eE1edcba+Ammonium(+17)	126.008	485.94			1			ZZD_MusThymus_aged_IGP_F10_20240124
9582	9585	22.3013	3	936.745	0	SCNISVTEK	n[TMT10plex]SC[Carbamidomethyl]NISVTEK	1265.65	Embigin	P21995	Emb	62	15	10	N2H7	1540.53	A2B2C1D1E1edD1E1eE1F1fedcba	125.996	236.467			1			ZZD_MusThymus_aged_IGP_F10_20240124
15736	15738	34.1772	2	1354.63	0	YNLTAK	n[TMT10plex]YNLTAK[TMT10plex]	1166.71	Tripeptidyl-peptidase 1	O89023	Tpp1	209	11	10	N2H7	1540.53	A2B2C1D1E1edD1E1eE1F1fedcba	125.779	881.026			1			ZZD_MusThymus_aged_IGP_F10_20240124
10360	10363	23.8179	3	1081.82	0	HTLELAPNSTAR	n[TMT10plex]HTLELAPNSTAR	1537.84	Piezo-type mechanosensitive ion channel component 1	E2JF22	Piezo1	2347	17	10	N2H8	1702.58	A2B2C1D1E1F1fedD1E1eE1F1fedcba	125.493	616.689			1			ZZD_MusThymus_aged_IGP_F10_20240124
15787	15790	34.27	3	957.676	0	YNLTAK	n[TMT10plex]YNLTAK[TMT10plex]	1166.71	Tripeptidyl-peptidase 1	O89023	Tpp1	209	11	10	N2H8	1702.58	A2B2C1D1E1F1fedD1E1eE1F1fedcba	125.395	399.628			1			ZZD_MusThymus_aged_IGP_F10_20240124
20240	20243	42.4587	3	1225.93	1	ILGDKVNNTAVIEK	n[TMT10plex]ILGDK[TMT10plex]VNNTAVIEK	1971.18	Transmembrane protein 245	B1AZA5	Tmem245	548	19	10	N2H8	1702.58	A2B2C1D1E1F1fedD1E1eE1F1fedcba	125.277	794.62			1			ZZD_MusThymus_aged_IGP_F10_20240124
23339	23342	48.1174	3	1101.66	0	VIYNLTEK	n[TMT10plex]VIYNLTEK[TMT10plex]	1436.86	BOS complex subunit NCLN	Q8VCM8	Ncln	428	13	10	N2H9	1864.63	A2B2C1D1E1F1fedD1E1F1feE1F1fedcba	125.143	314.417			1			ZZD_MusThymus_aged_IGP_F10_20240124
5382	5385	13.9027	4	939.652	0	QGHNHTCTWK	n[TMT10plex]QGHNHTC[Carbamidomethyl]TWK[TMT10plex]	1725.88	Extracellular matrix protein 1	Q61508	Ecm1	373	16	10	N2H10	2026.69	A2B2C1D1E1F1G1gfedD1E1F1feE1F1fedcba	125.075	273.309			1			ZZD_MusThymus_aged_IGP_F10_20240124
24845	24848	50.8783	3	1067.83	0	NSTKEEILAALEK	n[TMT10plex]NSTKEEILAALEK	1673.94	Prosaposin	Q61207	Psap	459	17	10	N2H6F1	1524.53	A2B2C1D1E1edD1E1eE1edcbB5ba	125.054	661.413			1			ZZD_MusThymus_aged_IGP_F10_20240124
27987	27990	56.5804	3	1351.92	0	RFDNFSSLSIQWESSR	n[TMT10plex]RFDNFSSLSIQWESSR	2187.09	Nuclear pore membrane glycoprotein 210	Q9QY81	Nup210	801	19	10	N2H9	1864.63	A2B2C1D1E1F1fedD1E1F1feE1F1fedcba	125.038	944.964			1			ZZD_MusThymus_aged_IGP_F10_20240124
8954	8957	21.0669	3	895.376	0	DNHTSCAECLK	n[TMT10plex]DNHTSC[Carbamidomethyl]AEC[Carbamidomethyl]LK[TMT10plex]	1791.86	Integrin beta-2	P11835	Itgb2	626	16	10	N2H3	892.317	A2B2C1D1dD1dcba	124.858	641.287			0			ZZD_MusThymus_aged_IGP_F10_20240124
7997	8000	19.1494	3	1049.13	0	NTTISVHPSTR	n[TMT10plex]NTTISVHPSTR	1440.79	Vascular cell adhesion protein 1	P29533	Vcam1	225	17	10	N2H8	1702.58	A2B2C1D1E1F1fedD1E1eE1F1fedcba	124.771	591.736			1			ZZD_MusThymus_aged_IGP_F10_20240124
13857	13859	30.6221	2	1239.04	1	YFANCTVR	n[TMT10plex]YFANC[Carbamidomethyl]TVR	1258.63	TM2 domain-containing protein 3	Q8BJ83	Tm2d3	171	14	10	N2H5	1216.42	A2B2C1D1dD1E1eE1edcba	124.603	865.317			1			ZZD_MusThymus_aged_IGP_F10_20240124
14332	14335	31.5383	3	939.43	1	SSSHLPPSSYFNASGR	n[TMT10plex]SSSHLPPSSYFNASGR	1921.95	Tripeptidyl-peptidase 1	O89023	Tpp1	442	19	10	N2H3	892.317	A2B2C1D1dD1dcba	124.576	827.241			0			ZZD_MusThymus_aged_IGP_F10_20240124
29227	29230	58.8418	3	1196.56	1	LNDTYVNVGLYSTK	n[TMT10plex]LNDTYVNVGLYSTK[TMT10plex]	2044.12	Nuclear envelope integral membrane protein 1	Q6ZQE4	Nemp1	123	19	10	N2H7	1540.53	A2B2C1D1E1edD1E1eE1F1fedcba	124.502	131.612			1			ZZD_MusThymus_aged_IGP_F10_20240124
28123	28125	56.8228	4	1145.51	0	MYSEGSDIVPQSNETALHYFK	n[TMT10plex]MYSEGSDIVPQSNETALHYFK[TMT10plex]	2873.43	Protein sel-1 homolog 1	Q9Z2G6	Sel1l	427	19	10	N2H8	1702.58	A2B2C1D1E1F1fedD1E1eE1F1fedcba	124.007	378.372			1			ZZD_MusThymus_aged_IGP_F10_20240124
19249	19252	40.647	4	1028.37	1	GNPAAYGITVTNHPMNK	n[TMT10plex]GNPAAYGITVTNHPMNK[TMT10plex]	2242.19	ATP-binding cassette sub-family A member 2	P41234	Abca2	1776	20	10	N2H9	1864.63	A2B2C1D1E1F1fedD1E1F1feE1F1fedcba	123.881	191.597			1			ZZD_MusThymus_aged_IGP_F10_20240124
15802	15805	34.297	2	1030.52	1	YNLTAK	n[TMT10plex]YNLTAK[TMT10plex]	1166.71	Tripeptidyl-peptidase 1	O89023	Tpp1	209	11	10	N2H3	892.317	A2B2C1D1dD1dcba	123.872	752.309			0			ZZD_MusThymus_aged_IGP_F10_20240124
9336	9339	21.822	3	1050.11	0	SCNISVTEK	n[TMT10plex]SC[Carbamidomethyl]NISVTEK	1265.65	Embigin	P21995	Emb	62	15	10	N2H9+Ammonium(+17)	1881.66	A2B2C1D1E1F1fedD1E1F1feE1F1fedcba+Ammonium(+17)	123.833	399.647			1			ZZD_MusThymus_aged_IGP_F10_20240124
30513	30516	61.2199	3	894.136	1	GVNETLLVNELK	n[TMT10plex]GVNETLLVNELK[TMT10plex]	1786.06	Periostin	Q62009	Postn	601	17	10	N2H3	892.317	A2B2C1D1dD1dcba	123.741	528.336			0			ZZD_MusThymus_aged_IGP_F10_20240124
35664	35667	70.6086	3	966.11	0	EEFWLGLDNLSK	n[TMT10plex]EEFWLGLDNLSK	1678.88	Tenascin	Q80YX1	Tnc	1969	17	10	N2H5	1216.42	A2B2C1D1dD1E1eE1edcba	123.708	142.38			1			ZZD_MusThymus_aged_IGP_F10_20240124
18744	18747	39.724	3	1046.14	0	QPNMNLTQLK	n[TMT10plex]QPNMNLTQLK	1414.78	Serum paraoxonase/arylesterase 2	Q62086	Pon2	254	15	10	N2H8+Ammonium(+17)	1719.61	A2B2C1D1E1F1fedD1E1eE1F1fedcba+Ammonium(+17)	123.651	543.767			1			ZZD_MusThymus_aged_IGP_F10_20240124
41914	41916	82.0873	4	1076.76	0	LWLPVNLTWADLEDKDGR	n[TMT10plex]LWLPVNLTWADLEDK[TMT10plex]DGR	2598.42	Ceramide synthase 2	Q924Z4	Cers2	19	19	10	N2H8	1702.58	A2B2C1D1E1F1fedD1E1eE1F1fedcba	123.513	648.48			1			ZZD_MusThymus_aged_IGP_F10_20240124
25820	25823	52.6445	4	1192.58	0	NCSVQCAGMTLQTIPLKK	n[TMT10plex]NC[Carbamidomethyl]SVQC[Carbamidomethyl]AGMTLQTIPLK[TMT10plex]K[TMT10plex]	2735.51	Integrin beta-2	P11835	Itgb2	644	20	10	N2H10	2026.69	A2B2C1D1E1F1G1gfedD1E1F1feE1F1fedcba	123.47	463.321			1			ZZD_MusThymus_aged_IGP_F10_20240124
5215	5217	13.5734	3	824.695	0	CVNESYKK	n[TMT10plex]C[Carbamidomethyl]VNESYKK	1255.64	Palmitoyl-protein thioesterase 1	O88531	Ppt1	212	13	10	N2H5	1216.42	A2B2C1D1dD1E1eE1edcba	122.822	896.008			1			ZZD_MusThymus_aged_IGP_F10_20240124
29209	29212	58.81	3	1166.26	1	NSTKEEILAALEK	n[TMT10plex]NSTK[TMT10plex]EEILAALEK[TMT10plex]	2132.27	Prosaposin	Q61207	Psap	459	17	10	N2H5F1	1362.48	A2B2C1D1dD1E1eE1edcbB5ba	122.741	828.869			1			ZZD_MusThymus_aged_IGP_F10_20240124
22656	22659	46.8745	3	1141.5	0	NVSCLWCNENK	n[TMT10plex]NVSC[Carbamidomethyl]LWC[Carbamidomethyl]NENK[TMT10plex]	1880.93	Pituitary tumor-transforming gene 1 protein-interacting protein	Q8R143	Pttg1ip	51	16	10	N2H7	1540.53	A2B2C1D1E1edD1E1eE1F1fedcba	122.735	151.958			1			ZZD_MusThymus_aged_IGP_F10_20240124
20136	20139	42.2697	3	1233.18	0	DVMQVANTTMSSR	n[TMT10plex]DVMQVANTTMSSR	1667.82	Insulin-like growth factor 1 receptor	Q60751	Igf1r	748	18	10	N2H10	2026.69	A2B2C1D1E1F1G1gfedD1E1F1feE1F1fedcba	122.308	326.288			1			ZZD_MusThymus_aged_IGP_F10_20240124
5183	5186	13.5103	3	966.444	0	GPGIKPNQTSK	n[TMT10plex]GPGIKPNQTSK	1354.78	N-acetylglucosamine-6-sulfatase	Q8BFR4	Gns	354	17	10	N2H7	1540.53	A2B2C1D1E1edD1E1eE1F1fedcba	122.093	495.704			1			ZZD_MusThymus_aged_IGP_F10_20240124
9331	9334	21.8128	3	956.757	0	NNVSLVK	n[TMT10plex]NNVSLVK	1001.61	Cell surface hyaluronidase	Q5FWI3	Cemip2	914	13	10	N2H9	1864.63	A2B2C1D1E1F1fedD1E1F1feE1F1fedcba	121.865	474.473			1			ZZD_MusThymus_aged_IGP_F10_20240124
9178	9180	21.5021	3	1112.14	0	DNHTSCAECLK	n[TMT10plex]DNHTSC[Carbamidomethyl]AEC[Carbamidomethyl]LK[TMT10plex]	1791.86	Integrin beta-2	P11835	Itgb2	626	14	10	N2H7	1540.53	A2B2C1D1E1edD1E1eE1F1fedcba	121.85	873.184			1			ZZD_MusThymus_aged_IGP_F10_20240124
27580	27583	55.8404	3	1149.24	0	SAENFTVLIK	n[TMT10plex]SAENFTVLIK[TMT10plex]	1578.94	P2X purinoceptor 7	Q9Z1M0	P2rx7	187	15	10	N2H9	1864.63	A2B2C1D1E1F1fedD1E1F1feE1F1fedcba	121.785	224.86			1			ZZD_MusThymus_aged_IGP_F10_20240124
25958	25961	52.8946	5	856.416	0	NCSVQCAGMTLQTIPLKK	n[TMT10plex]NC[Carbamidomethyl]SVQC[Carbamidomethyl]AGMTLQTIPLK[TMT10plex]K[TMT10plex]	2735.51	Integrin beta-2	P11835	Itgb2	644	19	10	N2H7	1540.53	A2B2C1D1E1edD1E1eE1F1fedcba	121.774	71.6902			1			ZZD_MusThymus_aged_IGP_F10_20240124
16036	16039	34.7265	2	1031.02	1	YNLTAK	n[TMT10plex]YNLTAK[TMT10plex]	1166.71	Tripeptidyl-peptidase 1	O89023	Tpp1	209	11	10	N2H3	892.317	A2B2C1D1dD1dcba	121.534	796.16			0			ZZD_MusThymus_aged_IGP_F10_20240124
28111	28114	56.8014	3	1527.35	0	MYSEGSDIVPQSNETALHYFK	n[TMT10plex]MYSEGSDIVPQSNETALHYFK[TMT10plex]	2873.43	Protein sel-1 homolog 1	Q9Z2G6	Sel1l	427	21	10	N2H8	1702.58	A2B2C1D1E1F1fedD1E1eE1F1fedcba	121.232	739.047			1			ZZD_MusThymus_aged_IGP_F10_20240124
5225	5227	13.593	3	912.619	0	GPGIKPNQTSK	n[TMT10plex]GPGIKPNQTSK	1354.78	N-acetylglucosamine-6-sulfatase	Q8BFR4	Gns	354	17	10	N2H6	1378.48	A2B2C1D1E1edD1E1eE1edcba	121.204	344.649			1			ZZD_MusThymus_aged_IGP_F10_20240124
13690	13693	30.3015	3	1096.78	0	YFANCTVR	n[TMT10plex]YFANC[Carbamidomethyl]TVR	1258.63	TM2 domain-containing protein 3	Q8BJ83	Tm2d3	171	14	10	N2H10	2026.69	A2B2C1D1E1F1G1gfedD1E1F1feE1F1fedcba	121.078	655.229			1			ZZD_MusThymus_aged_IGP_F10_20240124
14514	14517	31.8791	4	704.574	0	SSSHLPPSSYFNASGR	n[TMT10plex]SSSHLPPSSYFNASGR	1921.95	Tripeptidyl-peptidase 1	O89023	Tpp1	442	18	10	N2H3	892.317	A2B2C1D1dD1dcba	121.076	757.965			0			ZZD_MusThymus_aged_IGP_F10_20240124
6290	6292	15.7305	3	966.406	0	NETVPSR	n[TMT10plex]NETVPSR	1030.56	T-cell receptor beta chain V region 86T1;T-cell receptor beta chain V region A20.2.25	P01735;P06321	Unknown;Unknown	75;75	12	10	N2H9	1864.63	A2B2C1D1E1F1fedD1E1F1feE1F1fedcba	120.989	698.487			1			ZZD_MusThymus_aged_IGP_F10_20240124
14283	14286	31.4422	4	704.825	0	SSSHLPPSSYFNASGR	n[TMT10plex]SSSHLPPSSYFNASGR	1921.95	Tripeptidyl-peptidase 1	O89023	Tpp1	442	18	10	N2H3	892.317	A2B2C1D1dD1dcba	120.903	721.176			0			ZZD_MusThymus_aged_IGP_F10_20240124
9075	9078	21.3018	2	1241.5	1	MFSNCSK	n[TMT10plex]MFSNC[Carbamidomethyl]SK	1101.51	Disintegrin and metalloproteinase domain-containing protein 17	Q9Z0F8	Adam17	452	13	10	N2H6	1378.48	A2B2C1D1E1edD1E1eE1edcba	120.821	828.478			1			ZZD_MusThymus_aged_IGP_F10_20240124
27919	27922	56.4593	4	1226.79	0	MYSEGSDIVPQSNETALHYFK	n[TMT10plex]MYSEGSDIVPQSNETALHYFK[TMT10plex]	2873.43	Protein sel-1 homolog 1	Q9Z2G6	Sel1l	427	20	10	N2H10	2026.69	A2B2C1D1E1F1G1gfedD1E1F1feE1F1fedcba	120.746	355.234			1			ZZD_MusThymus_aged_IGP_F10_20240124
34272	34274	68.0769	4	1102.51	0	VFDLHQNMGSVNVSVGCTPAQLIETSR	n[TMT10plex]VFDLHQNMGSVNVSVGC[Carbamidomethyl]TPAQLIETSR	3187.6	Laminin subunit alpha-5	Q61001	Lama5	3291	23	10	N2H5	1216.42	A2B2C1D1dD1E1eE1edcba	120.66	133.233			1			ZZD_MusThymus_aged_IGP_F10_20240124
14237	14240	31.3556	4	745.088	0	SSSHLPPSSYFNASGR	n[TMT10plex]SSSHLPPSSYFNASGR	1921.95	Tripeptidyl-peptidase 1	O89023	Tpp1	442	18	10	N2H4	1054.37	A2B2C1D1dD1E1edcba	120.335	234.055			1			ZZD_MusThymus_aged_IGP_F10_20240124
6298	6301	15.7461	2	1449.11	0	NETVPSR	n[TMT10plex]NETVPSR	1030.56	T-cell receptor beta chain V region 86T1;T-cell receptor beta chain V region A20.2.25	P01735;P06321	Unknown;Unknown	75;75	13	10	N2H9	1864.63	A2B2C1D1E1F1fedD1E1F1feE1F1fedcba	120.308	871.737			1			ZZD_MusThymus_aged_IGP_F10_20240124
29380	29383	59.1196	3	1171.59	1	NSTKEEILAALEK	n[TMT10plex]NSTK[TMT10plex]EEILAALEK[TMT10plex]	2132.27	Prosaposin	Q61207	Psap	459	17	10	N2H6	1378.48	A2B2C1D1E1edD1E1eE1edcba	120.305	750.161			1			ZZD_MusThymus_aged_IGP_F10_20240124
13796	13799	30.5016	3	934.952	0	YFANCTVR	n[TMT10plex]YFANC[Carbamidomethyl]TVR	1258.63	TM2 domain-containing protein 3	Q8BJ83	Tm2d3	171	13	10	N2H7	1540.53	A2B2C1D1E1edD1E1eE1F1fedcba	120.084	565.581			1			ZZD_MusThymus_aged_IGP_F10_20240124
15725	15728	34.1558	3	741.368	0	YNLTAK	n[TMT10plex]YNLTAK[TMT10plex]	1166.71	Tripeptidyl-peptidase 1	O89023	Tpp1	209	11	10	N2H4	1054.37	A2B2C1D1dD1E1edcba	119.965	269.22			1			ZZD_MusThymus_aged_IGP_F10_20240124
25337	25340	51.7713	5	1187.55	0	CQVQFHGLSEEDKWPEGSPKPVTQNISAEAWGR	n[TMT10plex]C[Carbamidomethyl]QVQFHGLSEEDK[TMT10plex]WPEGSPKPVTQNISAEAWGR	4225.11	T-cell receptor beta-2 chain C region;T-cell receptor beta-1 chain C region	P01851;P01852	Unknown;Unknown	116;116	25	10	N2H8	1702.58	A2B2C1D1E1F1fedD1E1eE1F1fedcba	119.926	593.93			1			ZZD_MusThymus_aged_IGP_F10_20240124
10371	10374	23.8387	3	1091.13	0	NTSTWLHR	n[TMT10plex]NTSTWLHR	1242.67	Interleukin-18-binding protein	Q9Z0M9	Il18bp	120	14	10	N2H10	2026.69	A2B2C1D1E1F1G1gfedD1E1F1feE1F1fedcba	119.857	733.534			1			ZZD_MusThymus_aged_IGP_F10_20240124
15785	15788	34.2664	2	1193.07	1	YNLTAK	n[TMT10plex]YNLTAK[TMT10plex]	1166.71	Tripeptidyl-peptidase 1	O89023	Tpp1	209	11	10	N2H5	1216.42	A2B2C1D1dD1E1eE1edcba	119.542	798.984			1			ZZD_MusThymus_aged_IGP_F10_20240124
11038	11025	25.1457	3	898.703	1	NSSMCTVMR	n[TMT10plex]NSSMC[Carbamidomethyl]TVMR	1313.61	Cell surface hyaluronidase	Q5FWI3	Cemip2	636	15	10	N2H6	1378.48	A2B2C1D1E1edD1E1eE1edcba	119.525	424.028			1			ZZD_MusThymus_aged_IGP_F10_20240124
29211	29214	58.8135	3	1225.6	1	NSTKEEILAALEK	n[TMT10plex]NSTK[TMT10plex]EEILAALEK[TMT10plex]	2132.27	Prosaposin	Q61207	Psap	459	17	10	N2H7	1540.53	A2B2C1D1E1edD1E1eE1F1fedcba	119.5	785.222			1			ZZD_MusThymus_aged_IGP_F10_20240124
14201	14204	31.2886	4	745.338	1	SSSHLPPSSYFNASGR	n[TMT10plex]SSSHLPPSSYFNASGR	1921.95	Tripeptidyl-peptidase 1	O89023	Tpp1	442	18	10	N2H4	1054.37	A2B2C1D1dD1E1edcba	119.408	224.836			1			ZZD_MusThymus_aged_IGP_F10_20240124
23978	23981	49.2914	3	1412.25	0	HFVYQFMGECYFTNGTQR	n[TMT10plex]HFVYQFM[Oxidation]GEC[Carbamidomethyl]YFTNGTQR	2529.14	H-2 class II histocompatibility antigen, A beta chain	P14483	H2-Ab1	46	20	10	N2H8	1702.58	A2B2C1D1E1F1fedD1E1eE1F1fedcba	119.398	425.841			1			ZZD_MusThymus_aged_IGP_F10_20240124
20317	20319	42.5972	3	1131.85	0	CNVSSPIFK	n[TMT10plex]C[Carbamidomethyl]NVSSPIFK[TMT10plex]	1508.84	Integrin alpha-L	P24063	Itgal	858	13	10	N2H9+Ammonium(+17)	1881.66	A2B2C1D1E1F1fedD1E1F1feE1F1fedcba+Ammonium(+17)	119.052	483.647			1			ZZD_MusThymus_aged_IGP_F10_20240124
31266	31267	62.597	4	932.415	0	ALMPFDSLHDDPCLLTNR	n[TMT10plex]ALMPFDSLHDDPC[Carbamidomethyl]LLTNR	2343.16	Myeloperoxidase	P11247	Mpo	365	18	10	N2H6	1378.48	A2B2C1D1E1edD1E1eE1edcba	118.994	280.591			1			ZZD_MusThymus_aged_IGP_F10_20240124
6874	6877	16.8977	3	1026.75	0	YHSQTYGNGSK	n[TMT10plex]YHSQTYGNGSK[TMT10plex]	1698.87	Protein OS-9	Q8K2C7	Os9	177	17	10	N2H6	1378.48	A2B2C1D1E1edD1E1eE1edcba	118.956	133.254			1			ZZD_MusThymus_aged_IGP_F10_20240124
6783	6786	16.7105	3	746.337	0	INSTEAR	n[TMT10plex]INSTEAR	1018.56	2-oxoglutarate and iron-dependent oxygenase domain-containing protein 3	Q9D136	Ogfod3	211	13	10	N2H5	1216.42	A2B2C1D1dD1E1eE1edcba	118.839	436.78			1			ZZD_MusThymus_aged_IGP_F10_20240124
39110	39113	76.8919	3	1726.41	0	DVGSGTTNNSQACAQFLEQYFHNSDLTEFMR	n[TMT10plex]DVGSGTTNNSQAC[Carbamidomethyl]AQFLEQYFHNSDLTEFMR	3795.71	Tripeptidyl-peptidase 1	O89023	Tpp1	221	27	10	N2H6	1378.48	A2B2C1D1E1edD1E1eE1edcba	118.673	422.745			1			ZZD_MusThymus_aged_IGP_F10_20240124
9299	9301	21.7491	3	1044.77	0	SCNISVTEK	n[TMT10plex]SC[Carbamidomethyl]NISVTEK	1265.65	Embigin	P21995	Emb	62	14	10	N2H9	1864.63	A2B2C1D1E1F1fedD1E1F1feE1F1fedcba	118.662	641.608			1			ZZD_MusThymus_aged_IGP_F10_20240124
31119	31122	62.3321	4	972.179	0	ALMPFDSLHDDPCLLTNR	n[TMT10plex]ALMPFDSLHDDPC[Carbamidomethyl]LLTNR	2343.16	Myeloperoxidase	P11247	Mpo	365	19	10	N2H7	1540.53	A2B2C1D1E1edD1E1eE1F1fedcba	118.642	348.806			1			ZZD_MusThymus_aged_IGP_F10_20240124
14840	14843	32.489	2	1527.11	1	QNFSFCR	n[TMT10plex]QNFSFC[Carbamidomethyl]R	1186.58	Lysosomal alpha-mannosidase	O09159	Man2b1	489	13	10	N2H9	1864.63	A2B2C1D1E1F1fedD1E1F1feE1F1fedcba	118.576	874.6			1			ZZD_MusThymus_aged_IGP_F10_20240124
5881	5883	14.8965	4	819.851	0	ANHSHSGDYYCK	n[TMT10plex]ANHSHSGDYYC[Carbamidomethyl]K[TMT10plex]	1895.9	Low affinity immunoglobulin gamma Fc region receptor II;Low affinity immunoglobulin gamma Fc region receptor III	P08101;P08508	Fcgr2;Fcgr3	173;172	16	10	N2H6	1378.48	A2B2C1D1E1edD1E1eE1edcba	118.315	565.114			1			ZZD_MusThymus_aged_IGP_F10_20240124
25496	25499	52.0645	3	1207.55	0	FVNSTGYLTEAEK	n[TMT10plex]FVNSTGYLTEAEK[TMT10plex]	1916.03	Formylglycine-generating enzyme	Q8R0F3	Sumf1	139	18	10	N2H8	1702.58	A2B2C1D1E1F1fedD1E1eE1F1fedcba	118.05	159.309			1			ZZD_MusThymus_aged_IGP_F10_20240124
23203	23206	47.8708	3	944.418	0	ANTSICLEWK	n[TMT10plex]ANTSIC[Carbamidomethyl]LEWK	1449.75	Receptor-type tyrosine-protein phosphatase C	P06800	Ptprc	292	15	10	N2H6	1378.48	A2B2C1D1E1edD1E1eE1edcba	117.944	201.001			1			ZZD_MusThymus_aged_IGP_F10_20240124
26585	26588	54.0265	3	955.787	0	SEGAVQVNFTLVR	n[TMT10plex]SEGAVQVNFTLVR	1647.91	Carboxypeptidase D	O89001	Cpd	866	17	10	N2H5	1216.42	A2B2C1D1dD1E1eE1edcba	117.935	334.327			1			ZZD_MusThymus_aged_IGP_F10_20240124
12012	12015	27.043	3	1161.15	0	DTCAQECSHFNLTK	n[TMT10plex]DTC[Carbamidomethyl]AQEC[Carbamidomethyl]SHFNLTK	1938.88	Integrin beta-1	P09055	Itgb1	669	19	10	N2H7	1540.53	A2B2C1D1E1edD1E1eE1F1fedcba	117.914	453.839			1			ZZD_MusThymus_aged_IGP_F10_20240124
25177	25180	51.4799	3	1398.29	1	TTLVDNNTWNNSHIALVGK	n[TMT10plex]TTLVDNNTWNNSHIALVGK	2325.23	Dolichyl-diphosphooligosaccharide--protein glycosyltransferase subunit STT3B	Q3TDQ1	Stt3b	620	20	10	N2H9	1864.63	A2B2C1D1E1F1fedD1E1F1feE1F1fedcba	117.877	669.336			1			ZZD_MusThymus_aged_IGP_F10_20240124
5461	5464	14.0533	4	789.347	0	AAGMNHTK	n[TMT10plex]AAGMNHTK[TMT10plex]	1286.72	Protein sel-1 homolog 1	Q9Z2G6	Sel1l	213	13	10	N2H9	1864.63	A2B2C1D1E1F1fedD1E1F1feE1F1fedcba	117.539	442.459			1			ZZD_MusThymus_aged_IGP_F10_20240124
15556	15559	33.8413	3	1036.47	1	SEHLVNFTVK	n[TMT10plex]SEHLVNFTVK	1401.78	Transmembrane protein 106C	Q80VP8	Tmem106c	184	16	10	N2H8	1702.58	A2B2C1D1E1F1fedD1E1eE1F1fedcba	117.503	209.332			1			ZZD_MusThymus_aged_IGP_F10_20240124
13709	13712	30.3376	3	1042.1	0	YFANCTVR	n[TMT10plex]YFANC[Carbamidomethyl]TVR	1258.63	TM2 domain-containing protein 3	Q8BJ83	Tm2d3	171	13	10	N2H9	1864.63	A2B2C1D1E1F1fedD1E1F1feE1F1fedcba	117.378	702.874			1			ZZD_MusThymus_aged_IGP_F10_20240124
8052	8055	19.2575	3	885.386	0	NIGNTSEGPR	n[TMT10plex]NIGNTSEGPR	1272.66	Osteopetrosis-associated transmembrane protein 1	Q8BGT0	Ostm1	139	15	10	N2H6	1378.48	A2B2C1D1E1edD1E1eE1edcba	117.326	520.443			1			ZZD_MusThymus_aged_IGP_F10_20240124
14713	14715	32.256	4	785.851	0	SSSHLPPSSYFNASGR	n[TMT10plex]SSSHLPPSSYFNASGR	1921.95	Tripeptidyl-peptidase 1	O89023	Tpp1	442	17	10	N2H5	1216.42	A2B2C1D1dD1E1eE1edcba	117.196	385.537			1			ZZD_MusThymus_aged_IGP_F10_20240124
15658	15661	34.0319	3	957.431	0	YNLTAK	n[TMT10plex]YNLTAK[TMT10plex]	1166.71	Tripeptidyl-peptidase 1	O89023	Tpp1	209	11	10	N2H8	1702.58	A2B2C1D1E1F1fedD1E1eE1F1fedcba	117.188	389.242			1			ZZD_MusThymus_aged_IGP_F10_20240124
17970	17973	38.2909	3	1047.46	0	DYYLNK	n[TMT10plex]DYYLNK[TMT10plex]	1272.71	Endothelin-converting enzyme 1	Q4PZA2	Ece1	269	11	10	N2H9	1864.63	A2B2C1D1E1F1fedD1E1F1feE1F1fedcba	117.172	689.658			1			ZZD_MusThymus_aged_IGP_F10_20240124
15494	15497	33.7186	4	923.152	1	LENLSLHSCHLDR	n[TMT10plex]LENLSLHSC[Carbamidomethyl]HLDR	1821.94	Transforming growth factor beta activator LRRC33	Q8BMT4	Nrros	85	17	10	N2H9	1864.63	A2B2C1D1E1F1fedD1E1F1feE1F1fedcba	117.101	503.756			1			ZZD_MusThymus_aged_IGP_F10_20240124
15813	15816	34.3164	2	1111.54	1	YNLTAK	n[TMT10plex]YNLTAK[TMT10plex]	1166.71	Tripeptidyl-peptidase 1	O89023	Tpp1	209	11	10	N2H4	1054.37	A2B2C1D1dD1E1edcba	116.749	758.966			1			ZZD_MusThymus_aged_IGP_F10_20240124
26444	26446	53.7695	3	1010.48	1	SEGAVQVNFTLVR	n[TMT10plex]SEGAVQVNFTLVR	1647.91	Carboxypeptidase D	O89001	Cpd	866	17	10	N2H6	1378.48	A2B2C1D1E1edD1E1eE1edcba	116.595	357.485			1			ZZD_MusThymus_aged_IGP_F10_20240124
19956	19959	41.9375	4	1028.23	0	ENATIPENEEEIIRK	n[TMT10plex]ENATIPENEEEIIRK[TMT10plex]	2242.22	Inositol 1,4,5-trisphosphate receptor-interacting protein	Q3TNL8	Itprip	27	18	10	N2H9	1864.63	A2B2C1D1E1F1fedD1E1F1feE1F1fedcba	116.587	622.26			1			ZZD_MusThymus_aged_IGP_F10_20240124
9405	9408	21.9582	2	1486.13	0	SCNISVTEK	n[TMT10plex]SC[Carbamidomethyl]NISVTEK	1265.65	Embigin	P21995	Emb	62	15	10	N2H8	1702.58	A2B2C1D1E1F1fedD1E1eE1F1fedcba	116.468	796.336			1			ZZD_MusThymus_aged_IGP_F10_20240124
24939	24942	51.0471	4	1032.69	0	YHYNGTLLDGTAFDNSYSR	n[TMT10plex]YHYNGTLLDGTAFDNSYSR	2422.14	Peptidyl-prolyl cis-trans isomerase FKBP10	Q61576	Fkbp10	181	21	10	N2H8	1702.58	A2B2C1D1E1F1fedD1E1eE1F1fedcba	116.42	131.179			1			ZZD_MusThymus_aged_IGP_F10_20240124
15998	16001	34.6591	2	1355.13	0	YNLTAK	n[TMT10plex]YNLTAK[TMT10plex]	1166.71	Tripeptidyl-peptidase 1	O89023	Tpp1	209	11	10	N2H7	1540.53	A2B2C1D1E1edD1E1eE1F1fedcba	116.408	906.697			1			ZZD_MusThymus_aged_IGP_F10_20240124
24621	24624	50.4693	3	1126.48	1	NSTKEEILAALEK	n[TMT10plex]NSTKEEILAALEK	1673.94	Prosaposin	Q61207	Psap	459	17	10	N2H8	1702.58	A2B2C1D1E1F1fedD1E1eE1F1fedcba	116.404	216.502			1			ZZD_MusThymus_aged_IGP_F10_20240124
15703	15706	34.1141	3	849.409	0	YNLTAK	n[TMT10plex]YNLTAK[TMT10plex]	1166.71	Tripeptidyl-peptidase 1	O89023	Tpp1	209	11	10	N2H6	1378.48	A2B2C1D1E1edD1E1eE1edcba	116.129	519.128			1			ZZD_MusThymus_aged_IGP_F10_20240124
9995	9996	23.1116	4	1146.2	0	KENSSEICSNNGECVCGQCVCR	n[TMT10plex]KENSSEIC[Carbamidomethyl]SNNGEC[Carbamidomethyl]VC[Carbamidomethyl]GQC[Carbamidomethyl]VC[Carbamidomethyl]R	2875.2	Integrin beta-1	P09055	Itgb1	520	23	10	N2H8	1702.58	A2B2C1D1E1F1fedD1E1eE1F1fedcba	115.944	315.326			1			ZZD_MusThymus_aged_IGP_F10_20240124
19243	19246	40.6357	3	1253.91	0	GELNSTLFSSRPK	n[TMT10plex]GELNSTLFSSRPK[TMT10plex]	1893.07	Prenylcysteine oxidase 1	Q9CQF9	Pcyox1	353	17	10	N2H9	1864.63	A2B2C1D1E1F1fedD1E1F1feE1F1fedcba	115.839	813.812			1			ZZD_MusThymus_aged_IGP_F10_20240124
5377	5379	13.8922	3	815.365	1	GNVSACAR	n[TMT10plex]GNVSAC[Carbamidomethyl]AR	1062.54	Torsin-1A	Q9ER39	Tor1a	159	13	10	N2H6	1378.48	A2B2C1D1E1edD1E1eE1edcba	115.836	293.813			1			ZZD_MusThymus_aged_IGP_F10_20240124
25354	25356	51.8015	5	1187.15	0	CQVQFHGLSEEDKWPEGSPKPVTQNISAEAWGR	n[TMT10plex]C[Carbamidomethyl]QVQFHGLSEEDK[TMT10plex]WPEGSPKPVTQNISAEAWGR	4225.11	T-cell receptor beta-2 chain C region;T-cell receptor beta-1 chain C region	P01851;P01852	Unknown;Unknown	116;116	24	10	N2H8	1702.58	A2B2C1D1E1F1fedD1E1eE1F1fedcba	115.812	569.165			1			ZZD_MusThymus_aged_IGP_F10_20240124
24927	24930	51.0259	3	1067.5	0	NSTKEEILAALEK	n[TMT10plex]NSTKEEILAALEK	1673.94	Prosaposin	Q61207	Psap	459	17	10	N2H6F1	1524.53	A2B2C1D1E1edD1E1eE1edcbB5ba	115.782	214.197	1		1			ZZD_MusThymus_aged_IGP_F10_20240124
14093	14096	31.0857	3	1155.5	0	SSSHLPPSSYFNASGR	n[TMT10plex]SSSHLPPSSYFNASGR	1921.95	Tripeptidyl-peptidase 1	O89023	Tpp1	442	19	10	N2H7	1540.53	A2B2C1D1E1edD1E1eE1F1fedcba	115.638	588.411			1			ZZD_MusThymus_aged_IGP_F10_20240124
40925	40928	80.2711	4	1335.15	1	TMVFPVMYLNESVLIDKETANQLK	n[TMT10plex]TMVFPVMYLNESVLIDK[TMT10plex]ETANQLK[TMT10plex]	3469.92	Lysosome membrane protein 2	O35114	Scarb2	412	21	10	N2H9	1864.63	A2B2C1D1E1F1fedD1E1F1feE1F1fedcba	115.468	210.709			1			ZZD_MusThymus_aged_IGP_F10_20240124
5067	5070	13.2738	4	783.115	0	KCLNHTTQK	n[TMT10plex]K[TMT10plex]C[Carbamidomethyl]LNHTTQK	1586.9	Acid ceramidase	Q9WV54	Asah1	341	15	10	N2H7	1540.53	A2B2C1D1E1edD1E1eE1F1fedcba	115.416	559.012			1			ZZD_MusThymus_aged_IGP_F10_20240124
27612	27615	55.8976	4	1095.18	0	HFVYQFMGECYFTNGTQR	n[TMT10plex]HFVYQFMGEC[Carbamidomethyl]YFTNGTQR	2513.15	H-2 class II histocompatibility antigen, A beta chain	P14483	H2-Ab1	46	18	10	N2H9	1864.63	A2B2C1D1E1F1fedD1E1F1feE1F1fedcba	115.241	230.873			1			ZZD_MusThymus_aged_IGP_F10_20240124
5473	5476	14.075	3	781.704	0	AAGMNHTK	n[TMT10plex]AAGMNHTK[TMT10plex]	1286.72	Protein sel-1 homolog 1	Q9Z2G6	Sel1l	213	13	10	N2H4	1054.37	A2B2C1D1dD1E1edcba	115.079	535.992			1			ZZD_MusThymus_aged_IGP_F10_20240124
23858	23860	49.0711	3	1099.95	2	NSTIQAANLAGLK	n[TMT10plex]NSTIQAANLAGLK[TMT10plex]	1758.04	Heat shock 70 kDa protein 13	Q8BM72	Hspa13	184	16	10	N2H7	1540.53	A2B2C1D1E1edD1E1eE1F1fedcba	114.772	139.378			1			ZZD_MusThymus_aged_IGP_F10_20240124
13872	13875	30.6557	3	880.379	1	YFANCTVR	n[TMT10plex]YFANC[Carbamidomethyl]TVR	1258.63	TM2 domain-containing protein 3	Q8BJ83	Tm2d3	171	13	10	N2H6	1378.48	A2B2C1D1E1edD1E1eE1edcba	114.496	430.594			1			ZZD_MusThymus_aged_IGP_F10_20240124
14760	14763	32.3427	4	704.824	0	SSSHLPPSSYFNASGR	n[TMT10plex]SSSHLPPSSYFNASGR	1921.95	Tripeptidyl-peptidase 1	O89023	Tpp1	442	18	10	N2H3	892.317	A2B2C1D1dD1dcba	114.419	735.484			0			ZZD_MusThymus_aged_IGP_F10_20240124
32470	32473	64.7997	4	1193.81	0	DEIGNVSTSHLLILDDSVEMEIRPR	n[TMT10plex]DEIGNVSTSHLLILDDSVEMEIRPR	3066.59	Dolichyl-diphosphooligosaccharide--protein glycosyltransferase subunit 1	Q91YQ5	Rpn1	300	23	10	N2H8	1702.58	A2B2C1D1E1F1fedD1E1eE1F1fedcba	114.156	737.33			1			ZZD_MusThymus_aged_IGP_F10_20240124
5732	5735	14.5965	3	984.416	0	ANHSHSGDYYCK	n[TMT10plex]ANHSHSGDYYC[Carbamidomethyl]K[TMT10plex]	1895.9	Low affinity immunoglobulin gamma Fc region receptor II;Low affinity immunoglobulin gamma Fc region receptor III	P08101;P08508	Fcgr2;Fcgr3	173;172	17	10	N2H4	1054.37	A2B2C1D1dD1E1edcba	114.124	607.059			1			ZZD_MusThymus_aged_IGP_F10_20240124
7934	7936	19.0239	3	1103.15	0	NTTISVHPSTR	n[TMT10plex]NTTISVHPSTR	1440.79	Vascular cell adhesion protein 1	P29533	Vcam1	225	15	10	N2H9	1864.63	A2B2C1D1E1F1fedD1E1F1feE1F1fedcba	114.096	875.133			1			ZZD_MusThymus_aged_IGP_F10_20240124
10108	10110	23.334	2	1222.53	0	EDYNSTLR	n[TMT10plex]EDYNSTLR	1225.61	Ig gamma-2A chain C region, membrane-bound form;Ig gamma-2A chain C region, A allele;Ig gamma-2A chain C region secreted form	P01865;P01863;P01864	Igh-1a;Ighg;Unknown	179;180;185	14	10	N2H5	1216.42	A2B2C1D1dD1E1eE1edcba	114.067	840.514			1			ZZD_MusThymus_aged_IGP_F10_20240124
12828	12831	28.6426	3	983.107	0	NYSDTPPTSK	n[TMT10plex]NYSDTPPTSK[TMT10plex]	1566.83	Twisted gastrulation protein homolog 1	Q9EP52	Twsg1	80	15	10	N2H6	1378.48	A2B2C1D1E1edD1E1eE1edcba	114.055	111.425			1			ZZD_MusThymus_aged_IGP_F10_20240124
31213	31216	62.5004	3	1106.53	1	SINGVLLPGGGANLTDSGYSR	n[TMT10plex]SINGVLLPGGGANLTDSGYSR	2276.2	Gamma-glutamyl hydrolase	Q9Z0L8	Ggh	100	19	10	N2H3F1	1038.38	A2B2C1D1dD1dcbB5ba	113.814	694.054	1		0			ZZD_MusThymus_aged_IGP_F10_20240124
20379	20382	42.7102	3	964.116	0	CNVSSPIFK	n[TMT10plex]C[Carbamidomethyl]NVSSPIFK[TMT10plex]	1508.84	Integrin alpha-L	P24063	Itgal	858	14	10	N2H6	1378.48	A2B2C1D1E1edD1E1eE1edcba	113.734	528.175			1			ZZD_MusThymus_aged_IGP_F10_20240124
23058	23061	47.6019	4	1161.99	0	HNNDTQHIWESDSNEFSVIADPR	n[TMT10plex]HNNDTQHIWESDSNEFSVIADPR	2939.36	Endoplasmin	P08113	Hsp90b1	217	22	10	N2H8	1702.58	A2B2C1D1E1F1fedD1E1eE1F1fedcba	113.664	77.6487			1			ZZD_MusThymus_aged_IGP_F10_20240124
7201	7204	17.5515	3	920.394	0	VINSSSNCNR	n[TMT10plex]VINSSSNC[Carbamidomethyl]NR	1378.68	ER degradation-enhancing alpha-mannosidase-like protein 1	Q925U4	Edem1	619	16	10	N2H6	1378.48	A2B2C1D1E1edD1E1eE1edcba	113.566	466.343			1			ZZD_MusThymus_aged_IGP_F10_20240124
5579	5582	14.2807	4	860.876	0	ANHSHSGDYYCK	n[TMT10plex]ANHSHSGDYYC[Carbamidomethyl]K[TMT10plex]	1895.9	Low affinity immunoglobulin gamma Fc region receptor II;Low affinity immunoglobulin gamma Fc region receptor III	P08101;P08508	Fcgr2;Fcgr3	173;172	16	10	N2H7	1540.53	A2B2C1D1E1edD1E1eE1F1fedcba	113.428	376.916			1			ZZD_MusThymus_aged_IGP_F10_20240124
6339	6342	15.8255	3	965.74	0	NETVPSR	n[TMT10plex]NETVPSR	1030.56	T-cell receptor beta chain V region 86T1;T-cell receptor beta chain V region A20.2.25	P01735;P06321	Unknown;Unknown	75;75	12	10	N2H9	1864.63	A2B2C1D1E1F1fedD1E1F1feE1F1fedcba	113.379	683.796			1			ZZD_MusThymus_aged_IGP_F10_20240124
16556	16559	35.6668	4	975.687	0	FSAQMPNQSHSTLK	n[TMT10plex]FSAQMPNQSHSTLK[TMT10plex]	2033.08	T-cell receptor beta chain V region CTL-F3	P06320	Unknown	90	16	10	N2H9	1864.63	A2B2C1D1E1F1fedD1E1F1feE1F1fedcba	113.305	595.936			1			ZZD_MusThymus_aged_IGP_F10_20240124
29431	29434	59.2164	4	838.43	0	NSTKEEILAALEK	n[TMT10plex]NSTK[TMT10plex]EEILAALEK[TMT10plex]	2132.27	Prosaposin	Q61207	Psap	459	15	10	N2H5	1216.42	A2B2C1D1dD1E1eE1edcba	113.248	474.249			1			ZZD_MusThymus_aged_IGP_F10_20240124
15966	15969	34.6014	2	949.676	1	YNLTAK	n[TMT10plex]YNLTAK[TMT10plex]	1166.71	Tripeptidyl-peptidase 1	O89023	Tpp1	209	11	10	N2H2	730.264	A2B2C1D1dcba	113.194	447.149			0			ZZD_MusThymus_aged_IGP_F10_20240124
31269	31271	62.6043	4	931.666	0	ALMPFDSLHDDPCLLTNR	n[TMT10plex]ALMPFDSLHDDPC[Carbamidomethyl]LLTNR	2343.16	Myeloperoxidase	P11247	Mpo	365	17	10	N2H6	1378.48	A2B2C1D1E1edD1E1eE1edcba	113.042	555.082			1			ZZD_MusThymus_aged_IGP_F10_20240124
23068	23071	47.6194	3	1389.98	0	EKLNDTYVNVGLYSTK	n[TMT10plex]EKLNDTYVNVGLYSTK[TMT10plex]	2301.26	Nuclear envelope integral membrane protein 1	Q6ZQE4	Nemp1	123	19	10	N2H9	1864.63	A2B2C1D1E1F1fedD1E1F1feE1F1fedcba	112.815	303.052			1			ZZD_MusThymus_aged_IGP_F10_20240124
19858	19861	41.7612	4	951.431	0	EKANTSICLEWK	n[TMT10plex]EKANTSIC[Carbamidomethyl]LEWK[TMT10plex]	1936.05	Receptor-type tyrosine-protein phosphatase C	P06800	Ptprc	292	16	10	N2H9	1864.63	A2B2C1D1E1F1fedD1E1F1feE1F1fedcba	112.782	246.158			1			ZZD_MusThymus_aged_IGP_F10_20240124
9361	9364	21.8739	3	1058.12	0	DNHTSCAECLK	n[TMT10plex]DNHTSC[Carbamidomethyl]AEC[Carbamidomethyl]LK[TMT10plex]	1791.86	Integrin beta-2	P11835	Itgb2	626	16	10	N2H6	1378.48	A2B2C1D1E1edD1E1eE1edcba	112.674	446.753			1			ZZD_MusThymus_aged_IGP_F10_20240124
30427	30430	61.0641	4	804.889	0	DNATQEEILHYLEK	n[TMT10plex]DNATQEEILHYLEK[TMT10plex]	2160.15	Prosaposin	Q61207	Psap	80	17	10	N2H3F1+Ammonium(+17)	1055.4	A2B2C1D1dD1dcbB5ba+Ammonium(+17)	112.387	692.198			0			ZZD_MusThymus_aged_IGP_F10_20240124
14274	14277	31.4254	4	831.06	0	SSSHLPPSSYFNASGR	n[TMT10plex]SSSHLPPSSYFNASGR	1921.95	Tripeptidyl-peptidase 1	O89023	Tpp1	442	18	10	N2H6+Ammonium(+17)	1395.5	A2B2C1D1E1edD1E1eE1edcba+Ammonium(+17)	112.347	204.911			1			ZZD_MusThymus_aged_IGP_F10_20240124
9372	9375	21.8946	2	1434.63	0	NNVSLVK	n[TMT10plex]NNVSLVK	1001.61	Cell surface hyaluronidase	Q5FWI3	Cemip2	914	13	9	N2H9	1864.63	A2B2C1D1E1F1fedD1E1F1feE1F1fedcba	112.276	896.048			1			ZZD_MusThymus_aged_IGP_F10_20240124
14325	14327	31.5252	4	826.364	0	SSSHLPPSSYFNASGR	n[TMT10plex]SSSHLPPSSYFNASGR	1921.95	Tripeptidyl-peptidase 1	O89023	Tpp1	442	16	10	N2H6	1378.48	A2B2C1D1E1edD1E1eE1edcba	112.226	475.445			1			ZZD_MusThymus_aged_IGP_F10_20240124
11022	11025	25.1142	3	898.703	1	NSSMCTVMR	n[TMT10plex]NSSMC[Carbamidomethyl]TVMR	1313.61	Cell surface hyaluronidase	Q5FWI3	Cemip2	636	14	10	N2H6	1378.48	A2B2C1D1E1edD1E1eE1edcba	112.219	415.601			1			ZZD_MusThymus_aged_IGP_F10_20240124
23988	23991	49.309	3	1083.15	0	IWNNTFK	n[TMT10plex]IWNNTFK[TMT10plex]	1379.8	Sperm-egg fusion protein Juno	Q9EQF4	Izumo1r	185	12	10	N2H9	1864.63	A2B2C1D1E1F1fedD1E1F1feE1F1fedcba	112.1	433.336			1			ZZD_MusThymus_aged_IGP_F10_20240124
6813	6816	16.7765	3	817.361	0	INESEQQR	n[TMT10plex]INESEQQR	1231.64	Adhesion G-protein coupled receptor G7	Q8BM96	Adgrg7	348	14	10	N2H5	1216.42	A2B2C1D1dD1E1eE1edcba	112.021	404.285			1			ZZD_MusThymus_aged_IGP_F10_20240124
5460	5462	14.0511	3	1051.79	0	AAGMNHTK	n[TMT10plex]AAGMNHTK[TMT10plex]	1286.72	Protein sel-1 homolog 1	Q9Z2G6	Sel1l	213	11	10	N2H9	1864.63	A2B2C1D1E1F1fedD1E1F1feE1F1fedcba	111.935	698.632			1			ZZD_MusThymus_aged_IGP_F10_20240124
13625	13628	30.1785	3	1188.5	1	TSDTGEEEAITNSTEANGK	n[TMT10plex]TSDTGEEEAITNSTEANGK	2182.01	Basigin	P18572	Bsg	270	20	10	N2H6	1378.48	A2B2C1D1E1edD1E1eE1edcba	111.874	224.137			1			ZZD_MusThymus_aged_IGP_F10_20240124
38721	38724	76.192	4	1151.53	1	IEAVLPAEFFEVLSSSQNGSYHHIR	n[TMT10plex]IEAVLPAEFFEVLSSSQNGSYHHIR	3058.57	Nuclear pore membrane glycoprotein 210	Q9QY81	Nup210	405	22	10	N2H7	1540.53	A2B2C1D1E1edD1E1eE1F1fedcba	111.868	570.583			1			ZZD_MusThymus_aged_IGP_F10_20240124
40274	40277	79.069	3	1261.58	0	TNNISILLSDLEFSDTGR	n[TMT10plex]TNNISILLSDLEFSDTGR	2223.16	Sodium channel subunit beta-4	Q7M729	Scn4b	113	20	10	N2H7+Ammonium(+17)	1557.55	A2B2C1D1E1edD1E1eE1F1fedcba+Ammonium(+17)	111.721	289.156			1			ZZD_MusThymus_aged_IGP_F10_20240124
7470	7473	18.0938	2	1184.52	0	INDTAAR	n[TMT10plex]INDTAAR	988.55	Desmocollin-2	P55292	Dsc2	629	13	10	N2H6	1378.48	A2B2C1D1E1edD1E1eE1edcba	111.673	932.079			1			ZZD_MusThymus_aged_IGP_F10_20240124
30343	30346	60.9114	3	1123.5	0	DMSDGFISNLTIQR	n[TMT10plex]DMSDGFISNLTIQR	1824.92	Prolyl 4-hydroxylase subunit alpha-1	Q60715	P4ha1	113	17	10	N2H7	1540.53	A2B2C1D1E1edD1E1eE1F1fedcba	111.621	165.086			1			ZZD_MusThymus_aged_IGP_F10_20240124
16182	16185	34.9892	2	1274.1	0	YNLTAK	n[TMT10plex]YNLTAK[TMT10plex]	1166.71	Tripeptidyl-peptidase 1	O89023	Tpp1	209	11	10	N2H6	1378.48	A2B2C1D1E1edD1E1eE1edcba	110.78	889.014			1			ZZD_MusThymus_aged_IGP_F10_20240124
20170	20173	42.3307	3	1280.28	2	ILGDKVNNTAVIEK	n[TMT10plex]ILGDK[TMT10plex]VNNTAVIEK	1971.18	Transmembrane protein 245	B1AZA5	Tmem245	548	18	10	N2H9	1864.63	A2B2C1D1E1F1fedD1E1F1feE1F1fedcba	110.661	543.686			1			ZZD_MusThymus_aged_IGP_F10_20240124
26494	26497	53.861	3	1010.14	0	SEGAVQVNFTLVR	n[TMT10plex]SEGAVQVNFTLVR	1647.91	Carboxypeptidase D	O89001	Cpd	866	17	10	N2H6	1378.48	A2B2C1D1E1edD1E1eE1edcba	110.459	210.109			1			ZZD_MusThymus_aged_IGP_F10_20240124
35382	35385	70.0932	4	1258.55	0	DVGSGTTNNSQACAQFLEQYFHNSDLTEFMR	n[TMT10plex]DVGSGTTNNSQAC[Carbamidomethyl]AQFLEQYFHNSDLTEFM[Oxidation]R	3811.7	Tripeptidyl-peptidase 1	O89023	Tpp1	221	25	10	N2H5	1216.42	A2B2C1D1dD1E1eE1edcba	110.314	140.393			1			ZZD_MusThymus_aged_IGP_F10_20240124
13743	13746	30.4007	2	1563.14	0	YFANCTVR	n[TMT10plex]YFANC[Carbamidomethyl]TVR	1258.63	TM2 domain-containing protein 3	Q8BJ83	Tm2d3	171	13	10	N2H9	1864.63	A2B2C1D1E1F1fedD1E1F1feE1F1fedcba	110.054	892.68			1			ZZD_MusThymus_aged_IGP_F10_20240124
18097	18100	38.5257	3	993.105	0	DYYLNK	n[TMT10plex]DYYLNK[TMT10plex]	1272.71	Endothelin-converting enzyme 1	Q4PZA2	Ece1	269	11	10	N2H8	1702.58	A2B2C1D1E1F1fedD1E1eE1F1fedcba	110.045	408.405			1			ZZD_MusThymus_aged_IGP_F10_20240124
16886	16889	36.2767	3	1126.83	0	GCFLNQTAK	n[TMT10plex]GC[Carbamidomethyl]FLNQTAK[TMT10plex]	1495.82	Integrin alpha-E	Q60677	Itgae	437	14	10	N2H9+Ammonium(+17)	1881.66	A2B2C1D1E1F1fedD1E1F1feE1F1fedcba+Ammonium(+17)	110.022	413.751			1			ZZD_MusThymus_aged_IGP_F10_20240124
8082	8085	19.3169	3	830.702	0	NIGNTSEGPR	n[TMT10plex]NIGNTSEGPR	1272.66	Osteopetrosis-associated transmembrane protein 1	Q8BGT0	Ostm1	139	15	10	N2H5	1216.42	A2B2C1D1dD1E1eE1edcba	109.897	228.524			1			ZZD_MusThymus_aged_IGP_F10_20240124
9842	9845	22.8156	2	1216.1	1	QNITQK	n[TMT10plex]QNITQK[TMT10plex]	1188.72	Glutamyl aminopeptidase	P16406	Enpep	546	11	10	N3H3F1	1241.45	A2B2C1D1dD2dD1dcbB5ba	109.875	944.975		1	0			ZZD_MusThymus_aged_IGP_F10_20240124
7940	7943	19.0359	3	1146.17	0	KNASNMEYR	n[TMT10plex]K[TMT10plex]NASNMEYR	1569.83	Neuroplastin	P97300	Nptn	196	14	10	N2H9	1864.63	A2B2C1D1E1F1fedD1E1F1feE1F1fedcba	109.811	895.127			1			ZZD_MusThymus_aged_IGP_F10_20240124
17915	17918	38.191	3	1101.2	0	GHFYYNISDVR	n[TMT10plex]GHFYYNISDVR	1598.8	Phospholipid transfer protein	P55065	Pltp	64	15	10	N2H8	1702.58	A2B2C1D1E1F1fedD1E1eE1F1fedcba	109.802	529.768			1			ZZD_MusThymus_aged_IGP_F10_20240124
25676	25679	52.3882	3	989.11	2	EAPFGTNCNLTITSR	n[TMT10plex]EAPFGTNC[Carbamidomethyl]NLTITSR	1908.96	Lymphocyte antigen 75	Q60767	Ly75	529	17	10	N2H4	1054.37	A2B2C1D1dD1E1edcba	109.616	179.568			1			ZZD_MusThymus_aged_IGP_F10_20240124
24401	24404	50.0699	4	1155.5	0	ALEISTVTCQLNCSDHGHCDSFTK	n[TMT10plex]ALEISTVTC[Carbamidomethyl]QLNC[Carbamidomethyl]SDHGHC[Carbamidomethyl]DSFTK[TMT10plex]	3237.53	Dyslexia-associated protein KIAA0319-like protein	Q8K135	Kiaa0319l	889	21	10	N2H6	1378.48	A2B2C1D1E1edD1E1eE1edcba	109.545	509.277			1			ZZD_MusThymus_aged_IGP_F10_20240124
5546	5549	14.2157	3	997.446	0	AAGMNHTK	n[TMT10plex]AAGMNHTK[TMT10plex]	1286.72	Protein sel-1 homolog 1	Q9Z2G6	Sel1l	213	13	10	N2H8	1702.58	A2B2C1D1E1F1fedD1E1eE1F1fedcba	109.191	535.589			1			ZZD_MusThymus_aged_IGP_F10_20240124
7467	7469	18.0874	3	1100.1	0	NYTDCTSEGR	n[TMT10plex]NYTDC[Carbamidomethyl]TSEGR	1430.63	Fibronectin	P11276	Fn1	430	15	10	N2H9	1864.63	A2B2C1D1E1F1fedD1E1F1feE1F1fedcba	109.11	646.482			1			ZZD_MusThymus_aged_IGP_F10_20240124
15631	15634	33.9822	3	1011.79	0	YNLTAK	n[TMT10plex]YNLTAK[TMT10plex]	1166.71	Tripeptidyl-peptidase 1	O89023	Tpp1	209	11	10	N2H9	1864.63	A2B2C1D1E1F1fedD1E1F1feE1F1fedcba	108.734	462.952			1			ZZD_MusThymus_aged_IGP_F10_20240124
26717	26720	54.2679	4	1278.59	0	VSPDHQPQPQYVSYNQSSYTQWNLQPDTK	n[TMT10plex]VSPDHQPQPQYVSYNQSSYTQWNLQPDTK[TMT10plex]	3892.91	Neural cell adhesion molecule L1	P11627	L1cam	1073	23	10	N2H5	1216.42	A2B2C1D1dD1E1eE1edcba	108.574	146.191			1			ZZD_MusThymus_aged_IGP_F10_20240124
23094	23097	47.6677	3	1440.95	0	HNNDTQHIWESDSNEFSVIADPR	n[TMT10plex]HNNDTQHIWESDSNEFSVIADPR	2939.36	Endoplasmin	P08113	Hsp90b1	217	23	10	N2H6	1378.48	A2B2C1D1E1edD1E1eE1edcba	108.45	707.705			1			ZZD_MusThymus_aged_IGP_F10_20240124
21837	21840	45.3809	2	1192.57	1	YNLTAK	n[TMT10plex]YNLTAK[TMT10plex]	1166.71	Tripeptidyl-peptidase 1	O89023	Tpp1	209	11	10	N2H5	1216.42	A2B2C1D1dD1E1eE1edcba	108.39	710.536			1			ZZD_MusThymus_aged_IGP_F10_20240124
14743	14745	32.3102	4	741.338	0	SSSHLPPSSYFNASGR	n[TMT10plex]SSSHLPPSSYFNASGR	1921.95	Tripeptidyl-peptidase 1	O89023	Tpp1	442	18	10	N2H3F1	1038.38	A2B2C1D1dD1dcbB5ba	108.347	676.856			0			ZZD_MusThymus_aged_IGP_F10_20240124
14260	14263	31.3986	3	993.45	0	SSSHLPPSSYFNASGR	n[TMT10plex]SSSHLPPSSYFNASGR	1921.95	Tripeptidyl-peptidase 1	O89023	Tpp1	442	18	10	N2H4	1054.37	A2B2C1D1dD1E1edcba	108.222	680.301			1			ZZD_MusThymus_aged_IGP_F10_20240124
15724	15727	34.154	2	1436.15	0	YNLTAK	n[TMT10plex]YNLTAK[TMT10plex]	1166.71	Tripeptidyl-peptidase 1	O89023	Tpp1	209	11	10	N2H8	1702.58	A2B2C1D1E1F1fedD1E1eE1F1fedcba	108.213	860.359			1			ZZD_MusThymus_aged_IGP_F10_20240124
13829	13832	30.565	2	1157.51	0	YFANCTVR	n[TMT10plex]YFANC[Carbamidomethyl]TVR	1258.63	TM2 domain-containing protein 3	Q8BJ83	Tm2d3	171	13	10	N2H4	1054.37	A2B2C1D1dD1E1edcba	107.93	860.463			1			ZZD_MusThymus_aged_IGP_F10_20240124
15861	15851	34.4034	3	1173.54	1	DKVTFINTTR	n[TMT10plex]DK[TMT10plex]VTFINTTR	1651.97	Integrin alpha-M	P05555	Itgam	391	14	10	N2H9	1864.63	A2B2C1D1E1F1fedD1E1F1feE1F1fedcba	107.897	928.771			1			ZZD_MusThymus_aged_IGP_F10_20240124
22273	22275	46.1789	4	1008.97	1	EKANTSICLEWK	n[TMT10plex]EK[TMT10plex]ANTSIC[Carbamidomethyl]LEWK[TMT10plex]	2165.21	Receptor-type tyrosine-protein phosphatase C	P06800	Ptprc	292	14	10	N2H9	1864.63	A2B2C1D1E1F1fedD1E1F1feE1F1fedcba	107.884	469.946			1			ZZD_MusThymus_aged_IGP_F10_20240124
14999	15002	32.7836	3	1101.49	0	SSSHLPPSSYFNASGR	n[TMT10plex]SSSHLPPSSYFNASGR	1921.95	Tripeptidyl-peptidase 1	O89023	Tpp1	442	18	10	N2H6	1378.48	A2B2C1D1E1edD1E1eE1edcba	107.87	521.448			1			ZZD_MusThymus_aged_IGP_F10_20240124
12126	12129	27.2667	3	1024.78	0	LGVIEDHSNR	n[TMT10plex]LGVIEDHSNR	1367.74	Endoplasmin	P08113	Hsp90b1	502	14	10	N2H8	1702.58	A2B2C1D1E1F1fedD1E1eE1F1fedcba	107.827	632.216			1			ZZD_MusThymus_aged_IGP_F10_20240124
27981	27984	56.5699	4	1226.54	1	MYSEGSDIVPQSNETALHYFK	n[TMT10plex]MYSEGSDIVPQSNETALHYFK[TMT10plex]	2873.43	Protein sel-1 homolog 1	Q9Z2G6	Sel1l	427	19	10	N2H10	2026.69	A2B2C1D1E1F1G1gfedD1E1F1feE1F1fedcba	107.821	383.415			1			ZZD_MusThymus_aged_IGP_F10_20240124
13870	13873	30.6521	4	1079.48	0	NHTHCTLIVPEEEDPAK	n[TMT10plex]NHTHC[Carbamidomethyl]TLIVPEEEDPAK[TMT10plex]	2447.25	Interleukin-12 receptor subunit beta-1	Q60837	Il12rb1	401	19	10	N2H9	1864.63	A2B2C1D1E1F1fedD1E1F1feE1F1fedcba	107.606	401.553			1			ZZD_MusThymus_aged_IGP_F10_20240124
20111	20114	42.2238	3	1155.16	0	NTSWDNAGFK	n[TMT10plex]NTSWDNAGFK[TMT10plex]	1596.83	Disintegrin and metalloproteinase domain-containing protein 17	Q9Z0F8	Adam17	264	15	10	N2H9	1864.63	A2B2C1D1E1F1fedD1E1F1feE1F1fedcba	107.571	531.428			1			ZZD_MusThymus_aged_IGP_F10_20240124
15884	15887	34.4469	3	958.104	1	YNLTAK	n[TMT10plex]YNLTAK[TMT10plex]	1166.71	Tripeptidyl-peptidase 1	O89023	Tpp1	209	11	10	N2H8	1702.58	A2B2C1D1E1F1fedD1E1eE1F1fedcba	107.536	468.498			1			ZZD_MusThymus_aged_IGP_F10_20240124
21564	21567	44.8838	3	1117.53	0	KNITDLVEGAK	n[TMT10plex]KNITDLVEGAK[TMT10plex]	1644.98	Choline transporter-like protein 2	Q8BY89	Slc44a2	200	15	10	N2H8	1702.58	A2B2C1D1E1F1fedD1E1eE1F1fedcba	107.449	337.155			1			ZZD_MusThymus_aged_IGP_F10_20240124
20938	20941	43.7344	3	1070.49	0	VHFLNSTVGFR	n[TMT10plex]VHFLNSTVGFR	1504.84	CD226 antigen	Q8K4F0	Cd226	84	15	10	N2H8	1702.58	A2B2C1D1E1F1fedD1E1eE1F1fedcba	107.43	495.594			1			ZZD_MusThymus_aged_IGP_F10_20240124
14827	14829	32.4656	3	1047.47	0	SSSHLPPSSYFNASGR	n[TMT10plex]SSSHLPPSSYFNASGR	1921.95	Tripeptidyl-peptidase 1	O89023	Tpp1	442	16	10	N2H5	1216.42	A2B2C1D1dD1E1eE1edcba	107.239	444.703			1			ZZD_MusThymus_aged_IGP_F10_20240124
12053	12055	27.1263	3	1078.8	0	LGVIEDHSNR	n[TMT10plex]LGVIEDHSNR	1367.74	Endoplasmin	P08113	Hsp90b1	502	13	10	N2H9	1864.63	A2B2C1D1E1F1fedD1E1F1feE1F1fedcba	107.222	691.166			1			ZZD_MusThymus_aged_IGP_F10_20240124
13457	13459	29.8569	4	1203.49	1	KENSSEICSNNGECVCGQCVCR	n[TMT10plex]K[TMT10plex]ENSSEIC[Carbamidomethyl]SNNGEC[Carbamidomethyl]VC[Carbamidomethyl]GQC[Carbamidomethyl]VC[Carbamidomethyl]R	3104.36	Integrin beta-1	P09055	Itgb1	520	19	10	N2H8	1702.58	A2B2C1D1E1F1fedD1E1eE1F1fedcba	107.161	119.455			1			ZZD_MusThymus_aged_IGP_F10_20240124
18571	18574	39.4075	3	1036.81	0	LNDTVGVTK	n[TMT10plex]LNDTVGVTK[TMT10plex]	1403.84	Laminin subunit alpha-3	Q61789	Lama3	2747	14	10	N2H8	1702.58	A2B2C1D1E1F1fedD1E1eE1F1fedcba	107.036	208.695			1			ZZD_MusThymus_aged_IGP_F10_20240124
21504	21507	44.7768	3	1117.2	0	KNITDLVEGAK	n[TMT10plex]KNITDLVEGAK[TMT10plex]	1644.98	Choline transporter-like protein 2	Q8BY89	Slc44a2	200	15	10	N2H8	1702.58	A2B2C1D1E1F1fedD1E1eE1F1fedcba	106.776	344.26			1			ZZD_MusThymus_aged_IGP_F10_20240124
16083	16085	34.8106	3	795.383	0	YNLTAK	n[TMT10plex]YNLTAK[TMT10plex]	1166.71	Tripeptidyl-peptidase 1	O89023	Tpp1	209	10	10	N2H5	1216.42	A2B2C1D1dD1E1eE1edcba	106.727	398.249			1			ZZD_MusThymus_aged_IGP_F10_20240124
28330	28333	57.1993	4	1064.49	0	MYSEGSDIVPQSNETALHYFK	n[TMT10plex]MYSEGSDIVPQSNETALHYFK[TMT10plex]	2873.43	Protein sel-1 homolog 1	Q9Z2G6	Sel1l	427	19	10	N2H6	1378.48	A2B2C1D1E1edD1E1eE1edcba	106.368	523.964			1			ZZD_MusThymus_aged_IGP_F10_20240124
16844	16847	36.1988	5	1059.49	1	GHQNGSVAAVNGHTNSFPSLENSVKPR	n[TMT10plex]GHQNGSVAAVNGHTNSFPSLENSVK[TMT10plex]PR	3261.7	Elongation of very long chain fatty acids protein 5	Q8BHI7	Elovl5	271	23	10	N2H10	2026.69	A2B2C1D1E1F1G1gfedD1E1F1feE1F1fedcba	106.31	547.492			1			ZZD_MusThymus_aged_IGP_F10_20240124
23279	23282	48.0092	3	1101.51	0	VIYNLTEK	n[TMT10plex]VIYNLTEK[TMT10plex]	1436.86	BOS complex subunit NCLN	Q8VCM8	Ncln	428	12	10	N2H9	1864.63	A2B2C1D1E1F1fedD1E1F1feE1F1fedcba	106.085	358.588			1			ZZD_MusThymus_aged_IGP_F10_20240124
19929	19932	41.8892	3	1174.85	2	NQSVGDPNVDLIR	n[TMT10plex]NQSVGDPNVDLIR	1654.88	Lysosome membrane protein 2	O35114	Scarb2	122	16	10	N2H9	1864.63	A2B2C1D1E1F1fedD1E1F1feE1F1fedcba	106.042	308.29			1			ZZD_MusThymus_aged_IGP_F10_20240124
14640	14643	32.1137	3	1046.78	0	SSSHLPPSSYFNASGR	n[TMT10plex]SSSHLPPSSYFNASGR	1921.95	Tripeptidyl-peptidase 1	O89023	Tpp1	442	16	10	N2H5	1216.42	A2B2C1D1dD1E1eE1edcba	105.971	410.696			1			ZZD_MusThymus_aged_IGP_F10_20240124
6728	6731	16.602	3	800.021	0	INSTEAR	n[TMT10plex]INSTEAR	1018.56	2-oxoglutarate and iron-dependent oxygenase domain-containing protein 3	Q9D136	Ogfod3	211	12	10	N2H6	1378.48	A2B2C1D1E1edD1E1eE1edcba	105.842	560.204			1			ZZD_MusThymus_aged_IGP_F10_20240124
6975	6978	17.1016	3	1209.2	0	THQALCNTTQK	n[TMT10plex]THQALC[Carbamidomethyl]NTTQK[TMT10plex]	1758.95	MLV-related proviral Env polyprotein	P10404	Unknown	369	16	10	N2H9	1864.63	A2B2C1D1E1F1fedD1E1F1feE1F1fedcba	105.75	841.048			1			ZZD_MusThymus_aged_IGP_F10_20240124
23400	23403	48.2271	3	1053.5	1	VIYNLTEK	n[TMT10plex]VIYNLTEK[TMT10plex]	1436.86	BOS complex subunit NCLN	Q8VCM8	Ncln	428	12	10	N2H8+Ammonium(+17)	1719.61	A2B2C1D1E1F1fedD1E1eE1F1fedcba+Ammonium(+17)	105.474	342.428			1			ZZD_MusThymus_aged_IGP_F10_20240124
17860	17863	38.0909	3	1156.76	0	GHFYYNISDVR	n[TMT10plex]GHFYYNISDVR	1598.8	Phospholipid transfer protein	P55065	Pltp	64	14	10	N2H9	1864.63	A2B2C1D1E1F1fedD1E1F1feE1F1fedcba	105.454	563.698			1			ZZD_MusThymus_aged_IGP_F10_20240124
29066	29068	58.548	4	878.945	0	NSTKEEILAALEK	n[TMT10plex]NSTK[TMT10plex]EEILAALEK[TMT10plex]	2132.27	Prosaposin	Q61207	Psap	459	15	10	N2H6	1378.48	A2B2C1D1E1edD1E1eE1edcba	105.088	551.648			1			ZZD_MusThymus_aged_IGP_F10_20240124
39271	39274	77.1817	4	1255.04	2	DVGSGTTNNSQACAQFLEQYFHNSDLTEFMR	n[TMT10plex]DVGSGTTNNSQAC[Carbamidomethyl]AQFLEQYFHNSDLTEFMR	3795.71	Tripeptidyl-peptidase 1	O89023	Tpp1	221	25	10	N2H5	1216.42	A2B2C1D1dD1E1eE1edcba	104.967	146.745			1			ZZD_MusThymus_aged_IGP_F10_20240124
5985	5987	15.1065	3	1038.78	0	ANHSHSGDYYCK	n[TMT10plex]ANHSHSGDYYC[Carbamidomethyl]K[TMT10plex]	1895.9	Low affinity immunoglobulin gamma Fc region receptor II;Low affinity immunoglobulin gamma Fc region receptor III	P08101;P08508	Fcgr2;Fcgr3	173;172	16	10	N2H5	1216.42	A2B2C1D1dD1E1eE1edcba	104.807	832.392			1			ZZD_MusThymus_aged_IGP_F10_20240124
10680	10682	24.4386	3	1051.1	0	ENYNITMR	n[TMT10plex]ENYNITM[Oxidation]R	1284.63	Lymphocyte antigen 75	Q60767	Ly75	1594	12	10	N2H9	1864.63	A2B2C1D1E1F1fedD1E1F1feE1F1fedcba	104.765	686.393			1			ZZD_MusThymus_aged_IGP_F10_20240124
8948	8951	21.055	3	1095.46	0	AMSSNETAAYK	n[TMT10plex]AMSSNETAAYK	1400.68	Dolichyl-diphosphooligosaccharide--protein glycosyltransferase subunit STT3B	Q3TDQ1	Stt3b	638	16	10	N2H9+Ammonium(+17)	1881.66	A2B2C1D1E1F1fedD1E1F1feE1F1fedcba+Ammonium(+17)	104.663	443.338			1			ZZD_MusThymus_aged_IGP_F10_20240124
6356	6359	15.8601	3	804.355	0	NETVPSR	n[TMT10plex]NETVPSR	1030.56	T-cell receptor beta chain V region 86T1;T-cell receptor beta chain V region A20.2.25	P01735;P06321	Unknown;Unknown	75;75	12	10	N2H6	1378.48	A2B2C1D1E1edD1E1eE1edcba	104.461	529.776			1			ZZD_MusThymus_aged_IGP_F10_20240124
6817	6820	16.7847	3	1081.48	0	YHSQTYGNGSK	n[TMT10plex]YHSQTYGNGSK[TMT10plex]	1698.87	Protein OS-9	Q8K2C7	Os9	177	16	10	N2H7	1540.53	A2B2C1D1E1edD1E1eE1F1fedcba	104.399	247.058			1			ZZD_MusThymus_aged_IGP_F10_20240124
14857	14859	32.5207	4	859.158	0	ANHSGAVVLLK	n[TMT10plex]ANHSGAVVLLK[TMT10plex]	1565.97	Integrin alpha-6	Q61739	Itga6	284	14	10	N2H9	1864.63	A2B2C1D1E1F1fedD1E1F1feE1F1fedcba	104.387	357.896			1			ZZD_MusThymus_aged_IGP_F10_20240124
23956	23959	49.2482	3	1412.92	0	HFVYQFMGECYFTNGTQR	n[TMT10plex]HFVYQFM[Oxidation]GEC[Carbamidomethyl]YFTNGTQR	2529.14	H-2 class II histocompatibility antigen, A beta chain	P14483	H2-Ab1	46	19	10	N2H8	1702.58	A2B2C1D1E1F1fedD1E1eE1F1fedcba	104.371	422.967			1			ZZD_MusThymus_aged_IGP_F10_20240124
15848	15851	34.3796	3	1173.54	1	DKVTFINTTR	n[TMT10plex]DK[TMT10plex]VTFINTTR	1651.97	Integrin alpha-M	P05555	Itgam	391	14	10	N2H9	1864.63	A2B2C1D1E1F1fedD1E1F1feE1F1fedcba	104.277	872.91			1			ZZD_MusThymus_aged_IGP_F10_20240124
23789	23792	48.9455	4	1140.46	0	HFVYQFMGECYFTNGTQR	n[TMT10plex]HFVYQFM[Oxidation]GEC[Carbamidomethyl]YFTNGTQR	2529.14	H-2 class II histocompatibility antigen, A beta chain	P14483	H2-Ab1	46	18	10	N2H10	2026.69	A2B2C1D1E1F1G1gfedD1E1F1feE1F1fedcba	104.236	78.9135			1			ZZD_MusThymus_aged_IGP_F10_20240124
13818	13821	30.5434	2	1319.56	1	YFANCTVR	n[TMT10plex]YFANC[Carbamidomethyl]TVR	1258.63	TM2 domain-containing protein 3	Q8BJ83	Tm2d3	171	13	10	N2H6	1378.48	A2B2C1D1E1edD1E1eE1edcba	104.202	702.799			1			ZZD_MusThymus_aged_IGP_F10_20240124
56596	56598	110.934	4	1232.06	0	IEAVLPAEFFEVLSSSQNGSYHHIR	n[TMT10plex]IEAVLPAEFFEVLSSSQNGSYHHIR	3058.57	Nuclear pore membrane glycoprotein 210	Q9QY81	Nup210	405	23	10	N2H9	1864.63	A2B2C1D1E1F1fedD1E1F1feE1F1fedcba	104.164	497.343			1			ZZD_MusThymus_aged_IGP_F10_20240124
10056	10059	23.2304	2	1216.6	1	QNITQK	n[TMT10plex]QNITQK[TMT10plex]	1188.72	Glutamyl aminopeptidase	P16406	Enpep	546	11	10	N3H3F1	1241.45	A2B2C1D1dD2dD1dcbB5ba	104.122	886.875		1	0			ZZD_MusThymus_aged_IGP_F10_20240124
23249	23252	47.9555	3	1037.12	0	ALEVNMSLSGR	n[TMT10plex]ALEVNMSLSGR	1404.76	SUN domain-containing ossification factor	Q8C341	Suco	924	15	10	N2H8	1702.58	A2B2C1D1E1F1fedD1E1eE1F1fedcba	104.051	620.95			1			ZZD_MusThymus_aged_IGP_F10_20240124
27802	27804	56.2446	3	1407.59	0	HFVYQFMGECYFTNGTQR	n[TMT10plex]HFVYQFMGEC[Carbamidomethyl]YFTNGTQR	2513.15	H-2 class II histocompatibility antigen, A beta chain	P14483	H2-Ab1	46	18	10	N2H8	1702.58	A2B2C1D1E1F1fedD1E1eE1F1fedcba	103.896	378.026			1			ZZD_MusThymus_aged_IGP_F10_20240124
14246	14248	31.3734	3	1101.48	0	SSSHLPPSSYFNASGR	n[TMT10plex]SSSHLPPSSYFNASGR	1921.95	Tripeptidyl-peptidase 1	O89023	Tpp1	442	15	10	N2H6	1378.48	A2B2C1D1E1edD1E1eE1edcba	103.89	918.856			1			ZZD_MusThymus_aged_IGP_F10_20240124
9467	9470	22.0786	3	1166.49	0	DNHTSCAECLK	n[TMT10plex]DNHTSC[Carbamidomethyl]AEC[Carbamidomethyl]LK[TMT10plex]	1791.86	Integrin beta-2	P11835	Itgb2	626	15	10	N2H8	1702.58	A2B2C1D1E1F1fedD1E1eE1F1fedcba	103.815	864.749			1			ZZD_MusThymus_aged_IGP_F10_20240124
6996	6999	17.1433	3	1209.2	0	THQALCNTTQK	n[TMT10plex]THQALC[Carbamidomethyl]NTTQK[TMT10plex]	1758.95	MLV-related proviral Env polyprotein	P10404	Unknown	369	16	10	N2H9	1864.63	A2B2C1D1E1F1fedD1E1F1feE1F1fedcba	103.754	651.311			1			ZZD_MusThymus_aged_IGP_F10_20240124
5632	5635	14.385	4	901.38	0	ANHSHSGDYYCK	n[TMT10plex]ANHSHSGDYYC[Carbamidomethyl]K[TMT10plex]	1895.9	Low affinity immunoglobulin gamma Fc region receptor II;Low affinity immunoglobulin gamma Fc region receptor III	P08101;P08508	Fcgr2;Fcgr3	173;172	16	10	N2H8	1702.58	A2B2C1D1E1F1fedD1E1eE1F1fedcba	103.74	624.649			1			ZZD_MusThymus_aged_IGP_F10_20240124
29882	29885	60.0647	3	881.118	0	AGPNGTLFVVDAYK	n[TMT10plex]AGPNGTLFVVDAYK[TMT10plex]	1909.07	Adipocyte plasma membrane-associated protein	Q9D7N9	Apmap	159	17	10	N2H2	730.264	A2B2C1D1dcba	103.661	677.431			0			ZZD_MusThymus_aged_IGP_F10_20240124
8603	8606	20.3668	3	1113.84	0	SDNTTHVIK	n[TMT10plex]SDNTTHVIK[TMT10plex]	1471.84	HEPACAM family member 2	Q4VAH7	Hepacam2	289	14	10	N2H9	1864.63	A2B2C1D1E1F1fedD1E1F1feE1F1fedcba	103.617	846.768			1			ZZD_MusThymus_aged_IGP_F10_20240124
6331	6334	15.8101	2	1368.59	0	NETVPSR	n[TMT10plex]NETVPSR	1030.56	T-cell receptor beta chain V region 86T1;T-cell receptor beta chain V region A20.2.25	P01735;P06321	Unknown;Unknown	75;75	12	10	N2H8	1702.58	A2B2C1D1E1F1fedD1E1eE1F1fedcba	103.56	879.951			1			ZZD_MusThymus_aged_IGP_F10_20240124
42161	42164	82.5427	4	995.737	0	LWLPVNLTWADLEDKDGR	n[TMT10plex]LWLPVNLTWADLEDK[TMT10plex]DGR	2598.42	Ceramide synthase 2	Q924Z4	Cers2	19	19	10	N2H6	1378.48	A2B2C1D1E1edD1E1eE1edcba	103.307	257.748			1			ZZD_MusThymus_aged_IGP_F10_20240124
28199	28202	56.9583	3	1472.66	1	MYSEGSDIVPQSNETALHYFK	n[TMT10plex]MYSEGSDIVPQSNETALHYFK[TMT10plex]	2873.43	Protein sel-1 homolog 1	Q9Z2G6	Sel1l	427	20	10	N2H7	1540.53	A2B2C1D1E1edD1E1eE1F1fedcba	103.299	737.78			1			ZZD_MusThymus_aged_IGP_F10_20240124
15579	15582	33.8856	3	1085.53	0	SGGSFVTKYNK	n[TMT10plex]SGGSFVTK[TMT10plex]YNK[TMT10plex]	1874.09	Receptor-type tyrosine-protein phosphatase C	P06800	Ptprc	522	15	10	N2H6	1378.48	A2B2C1D1E1edD1E1eE1edcba	103.206	622.44			1			ZZD_MusThymus_aged_IGP_F10_20240124
21050	21053	43.9395	3	1106.18	0	EKANTSICLEWK	n[TMT10plex]EKANTSIC[Carbamidomethyl]LEWK[TMT10plex]	1936.05	Receptor-type tyrosine-protein phosphatase C	P06800	Ptprc	292	16	10	N2H6	1378.48	A2B2C1D1E1edD1E1eE1edcba	103.154	136.56			1			ZZD_MusThymus_aged_IGP_F10_20240124
21715	21718	45.1596	3	1338.29	1	LENITTGTYTIHAQK	n[TMT10plex]LENITTGTYTIHAQK[TMT10plex]	2147.2	BOS complex subunit NOMO1	Q6GQT9	Nomo1	361	18	10	N2H9	1864.63	A2B2C1D1E1F1fedD1E1F1feE1F1fedcba	102.962	701.01			1			ZZD_MusThymus_aged_IGP_F10_20240124
15806	15809	34.304	3	909.594	1	YNLTAK	n[TMT10plex]YNLTAK[TMT10plex]	1166.71	Tripeptidyl-peptidase 1	O89023	Tpp1	209	10	10	N2H7+Ammonium(+17)	1557.55	A2B2C1D1E1edD1E1eE1F1fedcba+Ammonium(+17)	102.867	714.984			1			ZZD_MusThymus_aged_IGP_F10_20240124
10140	10143	23.3953	3	1072.13	0	GATNNTCIIR	n[TMT10plex]GATNNTC[Carbamidomethyl]IIR	1347.71	Nuclear pore membrane glycoprotein 210	Q9QY81	Nup210	1441	15	10	N2H9	1864.63	A2B2C1D1E1F1fedD1E1F1feE1F1fedcba	102.839	516.289			1			ZZD_MusThymus_aged_IGP_F10_20240124
13367	13370	29.6812	3	1302.54	1	TSDTGEEEAITNSTEANGK	n[TMT10plex]TSDTGEEEAITNSTEANGK	2182.01	Basigin	P18572	Bsg	270	20	10	N2H8+Ammonium(+17)	1719.61	A2B2C1D1E1F1fedD1E1eE1F1fedcba+Ammonium(+17)	102.644	230.429			1			ZZD_MusThymus_aged_IGP_F10_20240124
14441	14444	31.7426	3	885.414	0	SSSHLPPSSYFNASGR	n[TMT10plex]SSSHLPPSSYFNASGR	1921.95	Tripeptidyl-peptidase 1	O89023	Tpp1	442	17	10	N2H2	730.264	A2B2C1D1dcba	102.626	895.635			0			ZZD_MusThymus_aged_IGP_F10_20240124
6312	6315	15.7724	2	1206.03	0	NETVPSR	n[TMT10plex]NETVPSR	1030.56	T-cell receptor beta chain V region 86T1;T-cell receptor beta chain V region A20.2.25	P01735;P06321	Unknown;Unknown	75;75	12	10	N2H6	1378.48	A2B2C1D1E1edD1E1eE1edcba	102.596	820.999			1			ZZD_MusThymus_aged_IGP_F10_20240124
8900	8903	20.9613	3	950.427	1	DNHTSCAECLK	n[TMT10plex]DNHTSC[Carbamidomethyl]AEC[Carbamidomethyl]LK[TMT10plex]	1791.86	Integrin beta-2	P11835	Itgb2	626	15	10	N2H4	1054.37	A2B2C1D1dD1E1edcba	102.569	612.233			1			ZZD_MusThymus_aged_IGP_F10_20240124
20963	20966	43.7811	4	911.14	0	NVSGTWEFTCQHGELECR	n[TMT10plex]NVSGTWEFTC[Carbamidomethyl]QHGELEC[Carbamidomethyl]R	2438.09	Gamma-interferon-inducible lysosomal thiol reductase	Q9ESY9	Ifi30	105	18	10	N2H4F1	1200.43	A2B2C1D1dD1E1edcbB5ba	102.431	353.661	1		1			ZZD_MusThymus_aged_IGP_F10_20240124
5749	5751	14.6296	3	1051.79	0	AAGMNHTK	n[TMT10plex]AAGMNHTK[TMT10plex]	1286.72	Protein sel-1 homolog 1	Q9Z2G6	Sel1l	213	13	10	N2H9	1864.63	A2B2C1D1E1F1fedD1E1F1feE1F1fedcba	102.332	797.647			1			ZZD_MusThymus_aged_IGP_F10_20240124
8793	8796	20.7469	3	1081.13	0	ASSNESLVANR	n[TMT10plex]ASSNESLVANR	1375.73	Lamina-associated polypeptide 2, isoforms beta/delta/epsilon/gamma	Q61029	Tmpo	289	16	10	N2H9	1864.63	A2B2C1D1E1F1fedD1E1F1feE1F1fedcba	101.923	430.002			1			ZZD_MusThymus_aged_IGP_F10_20240124
56699	56701	111.145	4	1153.29	0	DEIGNVSTSHLLILDDSVEMEIRPR	n[TMT10plex]DEIGNVSTSHLLILDDSVEMEIRPR	3066.59	Dolichyl-diphosphooligosaccharide--protein glycosyltransferase subunit 1	Q91YQ5	Rpn1	300	23	10	N2H7	1540.53	A2B2C1D1E1edD1E1eE1F1fedcba	101.885	578.74			1			ZZD_MusThymus_aged_IGP_F10_20240124
18965	18968	40.1264	3	1112.48	0	FINYNQTVSR	n[TMT10plex]FINYNQTVSR	1469.78	ER membrane protein complex subunit 1	Q8C7X2	Emc1	917	14	10	N2H9	1864.63	A2B2C1D1E1F1fedD1E1F1feE1F1fedcba	101.75	439.389			1			ZZD_MusThymus_aged_IGP_F10_20240124
41550	41553	81.4226	4	897.926	0	LWLPVNLTWADLEDKDGR	n[TMT10plex]LWLPVNLTWADLEDKDGR	2369.26	Ceramide synthase 2	Q924Z4	Cers2	19	19	10	N2H5	1216.42	A2B2C1D1dD1E1eE1edcba	101.697	362.942			1			ZZD_MusThymus_aged_IGP_F10_20240124
14604	14606	32.0455	3	1047.47	0	SSSHLPPSSYFNASGR	n[TMT10plex]SSSHLPPSSYFNASGR	1921.95	Tripeptidyl-peptidase 1	O89023	Tpp1	442	15	10	N2H5	1216.42	A2B2C1D1dD1E1eE1edcba	101.679	444.25			1			ZZD_MusThymus_aged_IGP_F10_20240124
8086	8089	19.3252	2	1326.59	0	NIGNTSEGPR	n[TMT10plex]NIGNTSEGPR	1272.66	Osteopetrosis-associated transmembrane protein 1	Q8BGT0	Ostm1	139	15	10	N2H6	1378.48	A2B2C1D1E1edD1E1eE1edcba	101.395	801.724			1			ZZD_MusThymus_aged_IGP_F10_20240124
20918	20921	43.6991	3	975.815	0	VKDLMVINR	n[TMT10plex]VK[TMT10plex]DLMVINR	1544.95	Lipid scramblase CLPTM1L	Q8BXA5	Clptm1l	230	12	10	N2H6	1378.48	A2B2C1D1E1edD1E1eE1edcba	101.229	805.378			1			ZZD_MusThymus_aged_IGP_F10_20240124
56621	56623	110.985	4	1232.31	0	IEAVLPAEFFEVLSSSQNGSYHHIR	n[TMT10plex]IEAVLPAEFFEVLSSSQNGSYHHIR	3058.57	Nuclear pore membrane glycoprotein 210	Q9QY81	Nup210	405	23	10	N2H9	1864.63	A2B2C1D1E1F1fedD1E1F1feE1F1fedcba	101.182	671.291			1			ZZD_MusThymus_aged_IGP_F10_20240124
7821	7824	18.7918	3	952.756	0	HLNSSLPR	n[TMT10plex]HLNSSLPR	1151.66	Torsin-1A-interacting protein 1	Q921T2	Tor1aip1	411	13	10	N2H8	1702.58	A2B2C1D1E1F1fedD1E1eE1F1fedcba	101.153	620.321			1			ZZD_MusThymus_aged_IGP_F10_20240124
10113	10116	23.3439	3	815.354	1	EDYNSTLR	n[TMT10plex]EDYNSTLR	1225.61	Ig gamma-2A chain C region, membrane-bound form;Ig gamma-2A chain C region, A allele;Ig gamma-2A chain C region secreted form	P01865;P01863;P01864	Igh-1a;Ighg;Unknown	179;180;185	13	10	N2H5	1216.42	A2B2C1D1dD1E1eE1edcba	101.095	348.638			1			ZZD_MusThymus_aged_IGP_F10_20240124
13917	13919	30.7445	3	1042.1	0	YFANCTVR	n[TMT10plex]YFANC[Carbamidomethyl]TVR	1258.63	TM2 domain-containing protein 3	Q8BJ83	Tm2d3	171	13	10	N2H9	1864.63	A2B2C1D1E1F1fedD1E1F1feE1F1fedcba	101.005	629.734			1			ZZD_MusThymus_aged_IGP_F10_20240124
22636	22639	46.8383	3	1022.46	0	VYINDSVELSR	n[TMT10plex]VYINDSVELSR	1522.82	Cathepsin F	Q9R013	Ctsf	356	15	10	N2H7	1540.53	A2B2C1D1E1edD1E1eE1F1fedcba	100.672	254.234			1			ZZD_MusThymus_aged_IGP_F10_20240124
14139	14142	31.1715	4	877.385	0	SSSHLPPSSYFNASGR	n[TMT10plex]SSSHLPPSSYFNASGR	1921.95	Tripeptidyl-peptidase 1	O89023	Tpp1	442	18	10	N3H6	1581.56	A2B2C1D1E1edD2dD1E1eE1edcba	100.525	224.001		1	1			ZZD_MusThymus_aged_IGP_F10_20240124
10889	10892	24.8543	3	946.405	0	GFNATYHVR	n[TMT10plex]GFNATYHVR	1292.68	Low-density lipoprotein receptor-related protein 10	Q7TQH7	Lrp10	300	14	10	N2H7	1540.53	A2B2C1D1E1edD1E1eE1F1fedcba	100.504	426.75			1			ZZD_MusThymus_aged_IGP_F10_20240124
22767	22770	47.0748	3	1052.46	1	ANTSICLEWK	n[TMT10plex]ANTSIC[Carbamidomethyl]LEWK	1449.75	Receptor-type tyrosine-protein phosphatase C	P06800	Ptprc	292	14	10	N2H8	1702.58	A2B2C1D1E1F1fedD1E1eE1F1fedcba	100.438	108.65			1			ZZD_MusThymus_aged_IGP_F10_20240124
20746	20749	43.379	3	1029.83	0	VKDLMVINR	n[TMT10plex]VK[TMT10plex]DLMVINR	1544.95	Lipid scramblase CLPTM1L	Q8BXA5	Clptm1l	230	12	10	N2H7	1540.53	A2B2C1D1E1edD1E1eE1F1fedcba	100.373	874.973			1			ZZD_MusThymus_aged_IGP_F10_20240124
14224	14227	31.3315	3	885.415	1	SSSHLPPSSYFNASGR	n[TMT10plex]SSSHLPPSSYFNASGR	1921.95	Tripeptidyl-peptidase 1	O89023	Tpp1	442	17	10	N2H2	730.264	A2B2C1D1dcba	100.15	744.07			0			ZZD_MusThymus_aged_IGP_F10_20240124
6747	6750	16.6382	3	939.417	1	VNKTEEDYAR	n[TMT10plex]VNKTEEDYAR	1452.74	Protein CREG1	O88668	Creg1	160	15	10	N2H5F1	1362.48	A2B2C1D1dD1E1eE1edcbB5ba	100.132	394.188			1			ZZD_MusThymus_aged_IGP_F10_20240124
26001	26004	52.9706	4	948.977	0	NCSVQCAGMTLQTIPLKK	n[TMT10plex]NC[Carbamidomethyl]SVQC[Carbamidomethyl]AGMTLQTIPLK[TMT10plex]K[TMT10plex]	2735.51	Integrin beta-2	P11835	Itgb2	644	18	10	N2H4	1054.37	A2B2C1D1dD1E1edcba	100.112	260.345			1			ZZD_MusThymus_aged_IGP_F10_20240124
29304	29307	58.9823	3	1111.9	1	NSTKEEILAALEK	n[TMT10plex]NSTK[TMT10plex]EEILAALEK[TMT10plex]	2132.27	Prosaposin	Q61207	Psap	459	16	10	N2H4F1	1200.43	A2B2C1D1dD1E1edcbB5ba	99.9911	796.256			1			ZZD_MusThymus_aged_IGP_F10_20240124
14951	14954	32.6951	4	785.85	0	SSSHLPPSSYFNASGR	n[TMT10plex]SSSHLPPSSYFNASGR	1921.95	Tripeptidyl-peptidase 1	O89023	Tpp1	442	17	10	N2H5	1216.42	A2B2C1D1dD1E1eE1edcba	99.9525	356.13			1			ZZD_MusThymus_aged_IGP_F10_20240124
9924	9926	22.9755	2	1135.57	1	QNITQK	n[TMT10plex]QNITQK[TMT10plex]	1188.72	Glutamyl aminopeptidase	P16406	Enpep	546	11	10	N3H2F1	1079.4	A2B2C1D2dD1dcbB5ba	99.885	731.777		1	0			ZZD_MusThymus_aged_IGP_F10_20240124
20629	20631	43.1689	3	963.97	0	CNVSSPIFK	n[TMT10plex]C[Carbamidomethyl]NVSSPIFK[TMT10plex]	1508.84	Integrin alpha-L	P24063	Itgal	858	12	10	N2H6	1378.48	A2B2C1D1E1edD1E1eE1edcba	99.8294	306.321			1			ZZD_MusThymus_aged_IGP_F10_20240124
9338	9341	21.8257	3	1164.15	0	NCTEPGEQLSSR	n[TMT10plex]NC[Carbamidomethyl]TEPGEQLSSR	1605.76	Ribonuclease T2-A;Ribonuclease T2-B	C0HKG5;C0HKG6	Rnaset2a;Rnaset2b	216;216	16	10	N2H9+Ammonium(+17)	1881.66	A2B2C1D1E1F1fedD1E1F1feE1F1fedcba+Ammonium(+17)	99.7825	570.787			1			ZZD_MusThymus_aged_IGP_F10_20240124
14548	14550	31.9424	3	1101.48	0	SSSHLPPSSYFNASGR	n[TMT10plex]SSSHLPPSSYFNASGR	1921.95	Tripeptidyl-peptidase 1	O89023	Tpp1	442	15	10	N2H6	1378.48	A2B2C1D1E1edD1E1eE1edcba	99.7608	933.672			1			ZZD_MusThymus_aged_IGP_F10_20240124
14494	14496	31.8419	3	988.116	0	SSSHLPPSSYFNASGR	n[TMT10plex]SSSHLPPSSYFNASGR	1921.95	Tripeptidyl-peptidase 1	O89023	Tpp1	442	16	10	N2H3F1	1038.38	A2B2C1D1dD1dcbB5ba	99.7141	897.36			0			ZZD_MusThymus_aged_IGP_F10_20240124
12011	12014	27.0412	3	1131.5	0	YIHENYTK	n[TMT10plex]YIHENYTK[TMT10plex]	1524.83	Procollagen-lysine,2-oxoglutarate 5-dioxygenase 1	Q9R0E2	Plod1	539	13	10	N2H9	1864.63	A2B2C1D1E1F1fedD1E1F1feE1F1fedcba	99.62	455.434			1			ZZD_MusThymus_aged_IGP_F10_20240124
17895	17898	38.1543	3	1037.47	0	NISQDLEK	n[TMT10plex]NISQDLEK[TMT10plex]	1403.8	Laminin subunit gamma-1	P02468	Lamc1	1239	13	10	N2H8	1702.58	A2B2C1D1E1F1fedD1E1eE1F1fedcba	99.5846	295.052			1			ZZD_MusThymus_aged_IGP_F10_20240124
5766	5769	14.6645	4	779.337	0	ANHSHSGDYYCK	n[TMT10plex]ANHSHSGDYYC[Carbamidomethyl]K[TMT10plex]	1895.9	Low affinity immunoglobulin gamma Fc region receptor II;Low affinity immunoglobulin gamma Fc region receptor III	P08101;P08508	Fcgr2;Fcgr3	173;172	15	10	N2H5	1216.42	A2B2C1D1dD1E1eE1edcba	99.5385	436.375			1			ZZD_MusThymus_aged_IGP_F10_20240124
21546	21549	44.8513	3	1021.47	0	YYHGELSYLNVTR	n[TMT10plex]YYHGELSYLNVTR	1842.95	Cathepsin D	P18242	Ctsd	261	15	10	N2H5	1216.42	A2B2C1D1dD1E1eE1edcba	99.4905	398.413			1			ZZD_MusThymus_aged_IGP_F10_20240124
5327	5330	13.7952	3	771.339	0	CVNESYKK	n[TMT10plex]C[Carbamidomethyl]VNESYKK	1255.64	Palmitoyl-protein thioesterase 1	O88531	Ppt1	212	13	10	N2H4	1054.37	A2B2C1D1dD1E1edcba	99.3327	138.005			1			ZZD_MusThymus_aged_IGP_F10_20240124
9365	9368	21.8813	3	962.433	0	NNVSLVK	n[TMT10plex]NNVSLVK	1001.61	Cell surface hyaluronidase	Q5FWI3	Cemip2	914	12	10	N2H9+Ammonium(+17)	1881.66	A2B2C1D1E1F1fedD1E1F1feE1F1fedcba+Ammonium(+17)	98.8663	605.473			1			ZZD_MusThymus_aged_IGP_F10_20240124
38490	38493	75.7686	5	985.131	0	IEAVLPAEFFEVLSSSQNGSYHHIR	n[TMT10plex]IEAVLPAEFFEVLSSSQNGSYHHIR	3058.57	Nuclear pore membrane glycoprotein 210	Q9QY81	Nup210	405	21	10	N2H9	1864.63	A2B2C1D1E1F1fedD1E1F1feE1F1fedcba	98.6601	297.737			1			ZZD_MusThymus_aged_IGP_F10_20240124
28220	28223	56.9968	3	1244.22	1	RFDNFSSLSIQWESSR	n[TMT10plex]RFDNFSSLSIQWESSR	2187.09	Nuclear pore membrane glycoprotein 210	Q9QY81	Nup210	801	17	10	N2H7	1540.53	A2B2C1D1E1edD1E1eE1F1fedcba	98.605	846.903			1			ZZD_MusThymus_aged_IGP_F10_20240124
13474	13477	29.8889	3	1242.52	1	TSDTGEEEAITNSTEANGK	n[TMT10plex]TSDTGEEEAITNSTEANGK	2182.01	Basigin	P18572	Bsg	270	19	10	N2H7	1540.53	A2B2C1D1E1edD1E1eE1F1fedcba	98.4172	146.812			1			ZZD_MusThymus_aged_IGP_F10_20240124
5645	5647	14.4144	3	1146.82	0	ANHSHSGDYYCK	n[TMT10plex]ANHSHSGDYYC[Carbamidomethyl]K[TMT10plex]	1895.9	Low affinity immunoglobulin gamma Fc region receptor II;Low affinity immunoglobulin gamma Fc region receptor III	P08101;P08508	Fcgr2;Fcgr3	173;172	15	10	N2H7	1540.53	A2B2C1D1E1edD1E1eE1F1fedcba	98.3992	866.709			1			ZZD_MusThymus_aged_IGP_F10_20240124
6979	6982	17.1091	3	956.741	0	ALENATR	n[TMT10plex]ALENATR	1002.57	Thyroglobulin	O08710	Tg	2581	12	10	N2H9	1864.63	A2B2C1D1E1F1fedD1E1F1feE1F1fedcba	98.0992	718.322			1			ZZD_MusThymus_aged_IGP_F10_20240124
39064	39067	76.8104	4	1299.31	0	DVGSGTTNNSQACAQFLEQYFHNSDLTEFMR	n[TMT10plex]DVGSGTTNNSQAC[Carbamidomethyl]AQFLEQYFHNSDLTEFM[Oxidation]R	3811.7	Tripeptidyl-peptidase 1	O89023	Tpp1	221	23	10	N2H6	1378.48	A2B2C1D1E1edD1E1eE1edcba	98.0503	83.7364			1			ZZD_MusThymus_aged_IGP_F10_20240124
29483	29484	59.3097	4	798.978	2	NSTKEEILAALEK	n[TMT10plex]NSTK[TMT10plex]EEILAALEK[TMT10plex]	2132.27	Prosaposin	Q61207	Psap	459	15	10	N2H4	1054.37	A2B2C1D1dD1E1edcba	97.9642	273.052			1			ZZD_MusThymus_aged_IGP_F10_20240124
29379	29382	59.1174	4	878.943	0	NSTKEEILAALEK	n[TMT10plex]NSTK[TMT10plex]EEILAALEK[TMT10plex]	2132.27	Prosaposin	Q61207	Psap	459	15	10	N2H6	1378.48	A2B2C1D1E1edD1E1eE1edcba	97.9555	553.597			1			ZZD_MusThymus_aged_IGP_F10_20240124
14504	14507	31.8612	4	741.339	0	SSSHLPPSSYFNASGR	n[TMT10plex]SSSHLPPSSYFNASGR	1921.95	Tripeptidyl-peptidase 1	O89023	Tpp1	442	17	10	N2H3F1	1038.38	A2B2C1D1dD1dcbB5ba	97.8058	690.692			0			ZZD_MusThymus_aged_IGP_F10_20240124
22974	22977	47.4516	3	889.732	0	ANTSICLEWK	n[TMT10plex]ANTSIC[Carbamidomethyl]LEWK	1449.75	Receptor-type tyrosine-protein phosphatase C	P06800	Ptprc	292	14	10	N2H5	1216.42	A2B2C1D1dD1E1eE1edcba	97.6918	437.192			1			ZZD_MusThymus_aged_IGP_F10_20240124
12023	12025	27.0645	2	1394.59	0	LNGSFR	n[TMT10plex]LNGSFR	921.524	Prolow-density lipoprotein receptor-related protein 1;Low-density lipoprotein receptor-related protein 1B	Q91ZX7;Q9JI18	Lrp1;Lrp1b	1996;1983	11	10	N2H9	1864.63	A2B2C1D1E1F1fedD1E1F1feE1F1fedcba	97.4785	901.807			1			ZZD_MusThymus_aged_IGP_F10_20240124
26106	26109	53.1604	4	1030.26	1	NCSVQCAGMTLQTIPLKK	n[TMT10plex]NC[Carbamidomethyl]SVQC[Carbamidomethyl]AGMTLQTIPLK[TMT10plex]K[TMT10plex]	2735.51	Integrin beta-2	P11835	Itgb2	644	18	10	N2H6	1378.48	A2B2C1D1E1edD1E1eE1edcba	97.4247	230.567			1			ZZD_MusThymus_aged_IGP_F10_20240124
25882	25885	52.755	5	889.029	0	NCSVQCAGMTLQTIPLKK	n[TMT10plex]NC[Carbamidomethyl]SVQC[Carbamidomethyl]AGMTLQTIPLK[TMT10plex]K[TMT10plex]	2735.51	Integrin beta-2	P11835	Itgb2	644	17	10	N2H8	1702.58	A2B2C1D1E1F1fedD1E1eE1F1fedcba	97.4067	161.076			1			ZZD_MusThymus_aged_IGP_F10_20240124
14342	14345	31.5562	3	988.448	0	SSSHLPPSSYFNASGR	n[TMT10plex]SSSHLPPSSYFNASGR	1921.95	Tripeptidyl-peptidase 1	O89023	Tpp1	442	17	10	N2H3F1	1038.38	A2B2C1D1dD1dcbB5ba	97.3654	689.085			0			ZZD_MusThymus_aged_IGP_F10_20240124
31318	31321	62.6948	3	1105.51	1	SINGVLLPGGGANLTDSGYSR	n[TMT10plex]SINGVLLPGGGANLTDSGYSR	2276.2	Gamma-glutamyl hydrolase	Q9Z0L8	Ggh	100	19	10	N2H3F1	1038.38	A2B2C1D1dD1dcbB5ba	97.3283	682.041			0			ZZD_MusThymus_aged_IGP_F10_20240124
16321	16324	35.2416	3	1239.94	0	RSNSTPATNEAPQATVFPK	n[TMT10plex]RSNSTPATNEAPQATVFPK[TMT10plex]	2473.33	H-2 class II histocompatibility antigen, A-K alpha chain;H-2 class II histocompatibility antigen, A-B alpha chain;H-2 class II histocompatibility antigen, A-S alpha chain;H-2 class II histocompatibility antigen, A-U alpha chain (Fragment)	P01910;P14434;P14437;P14438	H2-Aa;H2-Aa;H2-Aa;H2-Aa	105;105;82;76	18	10	N3H3F1	1241.45	A2B2C1D1dD2dD1dcbB5ba	97.2967	870.489		1	0			ZZD_MusThymus_aged_IGP_F10_20240124
5714	5717	14.5592	3	1092.8	0	ANHSHSGDYYCK	n[TMT10plex]ANHSHSGDYYC[Carbamidomethyl]K[TMT10plex]	1895.9	Low affinity immunoglobulin gamma Fc region receptor II;Low affinity immunoglobulin gamma Fc region receptor III	P08101;P08508	Fcgr2;Fcgr3	173;172	15	10	N2H6	1378.48	A2B2C1D1E1edD1E1eE1edcba	97.2635	875.645			1			ZZD_MusThymus_aged_IGP_F10_20240124
41818	41821	81.9119	4	1035.75	2	LWLPVNLTWADLEDKDGR	n[TMT10plex]LWLPVNLTWADLEDK[TMT10plex]DGR	2598.42	Ceramide synthase 2	Q924Z4	Cers2	19	18	10	N2H7	1540.53	A2B2C1D1E1edD1E1eE1F1fedcba	96.8137	322.732			1			ZZD_MusThymus_aged_IGP_F10_20240124
14772	14775	32.3652	4	826.614	0	SSSHLPPSSYFNASGR	n[TMT10plex]SSSHLPPSSYFNASGR	1921.95	Tripeptidyl-peptidase 1	O89023	Tpp1	442	16	10	N2H6	1378.48	A2B2C1D1E1edD1E1eE1edcba	96.7635	238.556			1			ZZD_MusThymus_aged_IGP_F10_20240124
39165	39168	76.9901	4	1232.89	0	IEAVLPAEFFEVLSSSQNGSYHHIR	n[TMT10plex]IEAVLPAEFFEVLSSSQNGSYHHIR	3058.57	Nuclear pore membrane glycoprotein 210	Q9QY81	Nup210	405	20	10	N2H9	1864.63	A2B2C1D1E1F1fedD1E1F1feE1F1fedcba	96.7039	419.127			1			ZZD_MusThymus_aged_IGP_F10_20240124
28380	28382	57.2883	3	1041.18	0	NSTKEEILAALEK	n[TMT10plex]NSTKEEILAALEK[TMT10plex]	1903.1	Prosaposin	Q61207	Psap	459	14	10	N2H5	1216.42	A2B2C1D1dD1E1eE1edcba	96.6526	402.222			1			ZZD_MusThymus_aged_IGP_F10_20240124
6314	6316	15.7763	2	1043.48	1	NETVPSR	n[TMT10plex]NETVPSR	1030.56	T-cell receptor beta chain V region 86T1;T-cell receptor beta chain V region A20.2.25	P01735;P06321	Unknown;Unknown	75;75	12	10	N2H4	1054.37	A2B2C1D1dD1E1edcba	96.6123	827.867			1			ZZD_MusThymus_aged_IGP_F10_20240124
5907	5909	14.9514	4	738.826	1	ANHSHSGDYYCK	n[TMT10plex]ANHSHSGDYYC[Carbamidomethyl]K[TMT10plex]	1895.9	Low affinity immunoglobulin gamma Fc region receptor II;Low affinity immunoglobulin gamma Fc region receptor III	P08101;P08508	Fcgr2;Fcgr3	173;172	15	10	N2H4	1054.37	A2B2C1D1dD1E1edcba	96.5641	234.91			1			ZZD_MusThymus_aged_IGP_F10_20240124
5411	5414	13.9585	4	899.137	0	QGHNHTCTWK	n[TMT10plex]QGHNHTC[Carbamidomethyl]TWK[TMT10plex]	1725.88	Extracellular matrix protein 1	Q61508	Ecm1	373	14	10	N2H9	1864.63	A2B2C1D1E1F1fedD1E1F1feE1F1fedcba	96.5548	431.542			1			ZZD_MusThymus_aged_IGP_F10_20240124
28109	28112	56.7979	3	1298.23	0	RFDNFSSLSIQWESSR	n[TMT10plex]RFDNFSSLSIQWESSR	2187.09	Nuclear pore membrane glycoprotein 210	Q9QY81	Nup210	801	17	10	N2H8	1702.58	A2B2C1D1E1F1fedD1E1eE1F1fedcba	96.5498	901.444			1			ZZD_MusThymus_aged_IGP_F10_20240124
23182	23185	47.8332	3	1091.81	0	ALEVNMSLSGR	n[TMT10plex]ALEVNMSLSGR	1404.76	SUN domain-containing ossification factor	Q8C341	Suco	924	14	10	N2H9	1864.63	A2B2C1D1E1F1fedD1E1F1feE1F1fedcba	96.5301	457.162			1			ZZD_MusThymus_aged_IGP_F10_20240124
28342	28345	57.2204	3	1068.98	1	VLTLANFTTK	n[TMT10plex]VLTLANFTTK	1335.8	Thy-1 membrane glycoprotein	P01831	Thy1	94	13	10	N2H9	1864.63	A2B2C1D1E1F1fedD1E1F1feE1F1fedcba	96.3088	125.983			1			ZZD_MusThymus_aged_IGP_F10_20240124
7013	7015	17.1773	3	903.059	0	ALENATR	n[TMT10plex]ALENATR	1002.57	Thyroglobulin	O08710	Tg	2581	12	10	N2H8	1702.58	A2B2C1D1E1F1fedD1E1eE1F1fedcba	96.3005	655.531			1			ZZD_MusThymus_aged_IGP_F10_20240124
14078	14080	31.0574	3	852.098	0	KLNYTLK	n[TMT10plex]K[TMT10plex]LNYTLK	1336.85	Aminopeptidase N	P97449	Anpep	128	11	10	N2H5	1216.42	A2B2C1D1dD1E1eE1edcba	96.2771	326.801			1			ZZD_MusThymus_aged_IGP_F10_20240124
8363	8366	19.8884	3	1015.42	0	ATVNDSGEYR	n[TMT10plex]ATVNDSGEYR	1339.66	Low affinity immunoglobulin gamma Fc region receptor II;Low affinity immunoglobulin gamma Fc region receptor III	P08101;P08508	Fcgr2;Fcgr3	92;91	14	10	N2H8	1702.58	A2B2C1D1E1F1fedD1E1eE1F1fedcba	96.263	455.431			1			ZZD_MusThymus_aged_IGP_F10_20240124
31466	31469	62.9773	3	1052.52	1	SINGVLLPGGGANLTDSGYSR	n[TMT10plex]SINGVLLPGGGANLTDSGYSR	2276.2	Gamma-glutamyl hydrolase	Q9Z0L8	Ggh	100	19	10	N2H2F1	876.322	A2B2C1D1dcbB5ba	96.2239	725.531	1		0			ZZD_MusThymus_aged_IGP_F10_20240124
35319	35322	69.9811	4	1299.31	1	DVGSGTTNNSQACAQFLEQYFHNSDLTEFMR	n[TMT10plex]DVGSGTTNNSQAC[Carbamidomethyl]AQFLEQYFHNSDLTEFM[Oxidation]R	3811.7	Tripeptidyl-peptidase 1	O89023	Tpp1	221	24	10	N2H6	1378.48	A2B2C1D1E1edD1E1eE1edcba	96.2015	233.261			1			ZZD_MusThymus_aged_IGP_F10_20240124
14700	14703	32.2316	3	891.436	0	KMSNITFR	n[TMT10plex]K[TMT10plex]MSNITFR	1453.85	Prenylcysteine oxidase 1	Q9CQF9	Pcyox1	323	12	10	N2H5	1216.42	A2B2C1D1dD1E1eE1edcba	96.1316	905.099			1			ZZD_MusThymus_aged_IGP_F10_20240124
6774	6776	16.692	3	746.324	0	INSTEAR	n[TMT10plex]INSTEAR	1018.56	2-oxoglutarate and iron-dependent oxygenase domain-containing protein 3	Q9D136	Ogfod3	211	12	10	N2H5	1216.42	A2B2C1D1dD1E1eE1edcba	95.9862	437.051			1			ZZD_MusThymus_aged_IGP_F10_20240124
29265	29268	58.9119	4	798.168	0	NSTKEEILAALEK	n[TMT10plex]NSTK[TMT10plex]EEILAALEK[TMT10plex]	2132.27	Prosaposin	Q61207	Psap	459	15	10	N2H4	1054.37	A2B2C1D1dD1E1edcba	95.8195	263.351			1			ZZD_MusThymus_aged_IGP_F10_20240124
25100	25103	51.3429	3	1000.79	1	NISFMVK	n[TMT10plex]NISFMVK[TMT10plex]	1295.77	Disintegrin and metalloproteinase domain-containing protein 10	O35598	Adam10	268	11	10	N2H8	1702.58	A2B2C1D1E1F1fedD1E1eE1F1fedcba	95.6361	409.857			1			ZZD_MusThymus_aged_IGP_F10_20240124
18764	18767	39.7599	4	1126.49	0	EQNYTCHVNHEGLPEPLTLR	n[TMT10plex]EQNYTC[Carbamidomethyl]HVNHEGLPEPLTLR	2635.3	H-2 class I histocompatibility antigen, Q7 alpha chain;H-2 class I histocompatibility antigen, Q8 alpha chain	P14429;P14430	H2-Q7;H2-Q8	277;277	19	10	N2H9	1864.63	A2B2C1D1E1F1fedD1E1F1feE1F1fedcba	95.5377	426.16			1			ZZD_MusThymus_aged_IGP_F10_20240124
16892	16894	36.289	3	941.411	0	CNVSSPIFK	n[TMT10plex]C[Carbamidomethyl]NVSSPIFK	1279.68	Integrin alpha-L	P24063	Itgal	858	13	10	N2H7	1540.53	A2B2C1D1E1edD1E1eE1F1fedcba	95.2095	319.866			1			ZZD_MusThymus_aged_IGP_F10_20240124
5413	5416	13.9621	4	858.372	0	QGHNHTCTWK	n[TMT10plex]QGHNHTC[Carbamidomethyl]TWK[TMT10plex]	1725.88	Extracellular matrix protein 1	Q61508	Ecm1	373	14	10	N2H8	1702.58	A2B2C1D1E1F1fedD1E1eE1F1fedcba	95.1983	520.795			1			ZZD_MusThymus_aged_IGP_F10_20240124
9096	9098	21.343	3	1220.17	0	DNHTSCAECLK	n[TMT10plex]DNHTSC[Carbamidomethyl]AEC[Carbamidomethyl]LK[TMT10plex]	1791.86	Integrin beta-2	P11835	Itgb2	626	13	10	N2H9	1864.63	A2B2C1D1E1F1fedD1E1F1feE1F1fedcba	95.1357	875.612			1			ZZD_MusThymus_aged_IGP_F10_20240124
28383	28386	57.2941	4	1064.48	1	MYSEGSDIVPQSNETALHYFK	n[TMT10plex]MYSEGSDIVPQSNETALHYFK[TMT10plex]	2873.43	Protein sel-1 homolog 1	Q9Z2G6	Sel1l	427	18	10	N2H6	1378.48	A2B2C1D1E1edD1E1eE1edcba	94.8593	496.478			1			ZZD_MusThymus_aged_IGP_F10_20240124
18563	18566	39.3932	3	1100.16	0	TPVLNCSVAVCK	n[TMT10plex]TPVLNC[Carbamidomethyl]SVAVC[Carbamidomethyl]K	1575.83	Integrin alpha-M	P05555	Itgam	1022	15	10	N2H8+Ammonium(+17)	1719.61	A2B2C1D1E1F1fedD1E1eE1F1fedcba+Ammonium(+17)	94.8233	313.481			1			ZZD_MusThymus_aged_IGP_F10_20240124
12004	12007	27.0276	3	930.061	0	LNGSFR	n[TMT10plex]LNGSFR	921.524	Prolow-density lipoprotein receptor-related protein 1;Low-density lipoprotein receptor-related protein 1B	Q91ZX7;Q9JI18	Lrp1;Lrp1b	1996;1983	11	10	N2H9	1864.63	A2B2C1D1E1F1fedD1E1F1feE1F1fedcba	94.6794	720.753			1			ZZD_MusThymus_aged_IGP_F10_20240124
6145	6147	15.435	4	779.339	0	ANHSHSGDYYCK	n[TMT10plex]ANHSHSGDYYC[Carbamidomethyl]K[TMT10plex]	1895.9	Low affinity immunoglobulin gamma Fc region receptor II;Low affinity immunoglobulin gamma Fc region receptor III	P08101;P08508	Fcgr2;Fcgr3	173;172	15	10	N2H5	1216.42	A2B2C1D1dD1E1eE1edcba	94.6735	446.82			1			ZZD_MusThymus_aged_IGP_F10_20240124
19139	19142	40.4453	3	786.068	0	TVNVSVPK	n[TMT10plex]TVNVSVPK[TMT10plex]	1300.81	Lipid scramblase CLPTM1L	Q8BXA5	Clptm1l	91	12	10	N2H4	1054.37	A2B2C1D1dD1E1edcba	94.657	591.964			1			ZZD_MusThymus_aged_IGP_F10_20240124
22763	22766	47.0678	4	1202.26	0	HNNDTQHIWESDSNEFSVIADPR	n[TMT10plex]HNNDTQHIWESDSNEFSVIADPR	2939.36	Endoplasmin	P08113	Hsp90b1	217	20	10	N2H9	1864.63	A2B2C1D1E1F1fedD1E1F1feE1F1fedcba	94.6429	631.691			1			ZZD_MusThymus_aged_IGP_F10_20240124
6568	6571	16.2806	3	854.372	1	INSTEAR	n[TMT10plex]INSTEAR	1018.56	2-oxoglutarate and iron-dependent oxygenase domain-containing protein 3	Q9D136	Ogfod3	211	12	10	N2H7	1540.53	A2B2C1D1E1edD1E1eE1F1fedcba	94.6172	454.029			1			ZZD_MusThymus_aged_IGP_F10_20240124
16510	16513	35.5827	3	847.065	0	IDNCTLK	n[TMT10plex]IDNC[Carbamidomethyl]TLK[TMT10plex]	1320.75	B-cell receptor CD22	P35329	Cd22	111	11	10	N2H5	1216.42	A2B2C1D1dD1E1eE1edcba	94.5652	144.302			1			ZZD_MusThymus_aged_IGP_F10_20240124
11766	11769	26.5683	4	848.377	1	YIHENYTK	n[TMT10plex]YIHENYTK[TMT10plex]	1524.83	Procollagen-lysine,2-oxoglutarate 5-dioxygenase 1	Q9R0E2	Plod1	539	12	10	N2H9	1864.63	A2B2C1D1E1F1fedD1E1F1feE1F1fedcba	94.3733	377.067			1			ZZD_MusThymus_aged_IGP_F10_20240124
31323	31326	62.7047	3	1241.9	0	ALMPFDSLHDDPCLLTNR	n[TMT10plex]ALMPFDSLHDDPC[Carbamidomethyl]LLTNR	2343.16	Myeloperoxidase	P11247	Mpo	365	17	10	N2H6	1378.48	A2B2C1D1E1edD1E1eE1edcba	94.3506	752.954			1			ZZD_MusThymus_aged_IGP_F10_20240124
7120	7123	17.3903	3	974.252	0	VINSSSNCNR	n[TMT10plex]VINSSSNC[Carbamidomethyl]NR	1378.68	ER degradation-enhancing alpha-mannosidase-like protein 1	Q925U4	Edem1	619	14	10	N2H7	1540.53	A2B2C1D1E1edD1E1eE1F1fedcba	94.2839	181.942			1			ZZD_MusThymus_aged_IGP_F10_20240124
25826	25829	52.655	3	1086.17	0	HINLTTLSVAGGFR	n[TMT10plex]HINLTTLSVAGGFR	1713.97	GPI inositol-deacylase	Q3UUQ7	Pgap1	234	16	10	N2H7	1540.53	A2B2C1D1E1edD1E1eE1F1fedcba	94.2439	504.915			1			ZZD_MusThymus_aged_IGP_F10_20240124
18349	18352	39	3	800.043	0	VTFINTTR	n[TMT10plex]VTFINTTR	1179.68	Integrin alpha-M	P05555	Itgam	391	12	10	N2H5	1216.42	A2B2C1D1dD1E1eE1edcba	94.2434	421.473			1			ZZD_MusThymus_aged_IGP_F10_20240124
37926	37929	74.7316	5	1050.11	0	RPYIVPILWLNETGTIGDEKAEMFK	n[TMT10plex]RPYIVPILWLNETGTIGDEK[TMT10plex]AEMFK	3377.85	Platelet glycoprotein 4	Q08857	Cd36	417	20	10	N2H9	1864.63	A2B2C1D1E1F1fedD1E1F1feE1F1fedcba	94.1943	208.406			1			ZZD_MusThymus_aged_IGP_F10_20240124
12022	12024	27.0627	3	1024.48	1	YIHENYTK	n[TMT10plex]YIHENYTK[TMT10plex]	1524.83	Procollagen-lysine,2-oxoglutarate 5-dioxygenase 1	Q9R0E2	Plod1	539	12	10	N2H7	1540.53	A2B2C1D1E1edD1E1eE1F1fedcba	94.1415	723.603			1			ZZD_MusThymus_aged_IGP_F10_20240124
5791	5794	14.7163	3	1039.45	0	ANHSHSGDYYCK	n[TMT10plex]ANHSHSGDYYC[Carbamidomethyl]K[TMT10plex]	1895.9	Low affinity immunoglobulin gamma Fc region receptor II;Low affinity immunoglobulin gamma Fc region receptor III	P08101;P08508	Fcgr2;Fcgr3	173;172	15	10	N2H5	1216.42	A2B2C1D1dD1E1eE1edcba	94.032	840.68			1			ZZD_MusThymus_aged_IGP_F10_20240124
21794	21797	45.3029	3	1284.94	0	LENITTGTYTIHAQK	n[TMT10plex]LENITTGTYTIHAQK[TMT10plex]	2147.2	BOS complex subunit NOMO1	Q6GQT9	Nomo1	361	17	10	N2H8	1702.58	A2B2C1D1E1F1fedD1E1eE1F1fedcba	93.9816	610.456			1			ZZD_MusThymus_aged_IGP_F10_20240124
22564	22566	46.7081	4	927.694	0	EKANTSICLEWK	n[TMT10plex]EK[TMT10plex]ANTSIC[Carbamidomethyl]LEWK[TMT10plex]	2165.21	Receptor-type tyrosine-protein phosphatase C	P06800	Ptprc	292	13	10	N2H7	1540.53	A2B2C1D1E1edD1E1eE1F1fedcba	93.8424	392.687			1			ZZD_MusThymus_aged_IGP_F10_20240124
18817	18820	39.8567	3	1142.86	0	NVTIECPFKR	n[TMT10plex]NVTIEC[Carbamidomethyl]PFK[TMT10plex]R	1720.97	Polymeric immunoglobulin receptor	O70570	Pigr	147	13	10	N2H8	1702.58	A2B2C1D1E1F1fedD1E1eE1F1fedcba	93.5919	748.495			1			ZZD_MusThymus_aged_IGP_F10_20240124
28374	28377	57.2776	3	1418.98	2	MYSEGSDIVPQSNETALHYFK	n[TMT10plex]MYSEGSDIVPQSNETALHYFK[TMT10plex]	2873.43	Protein sel-1 homolog 1	Q9Z2G6	Sel1l	427	19	10	N2H6	1378.48	A2B2C1D1E1edD1E1eE1edcba	93.5502	385.273			1			ZZD_MusThymus_aged_IGP_F10_20240124
6789	6792	16.7223	2	1037.98	1	INSTEAR	n[TMT10plex]INSTEAR	1018.56	2-oxoglutarate and iron-dependent oxygenase domain-containing protein 3	Q9D136	Ogfod3	211	12	10	N2H4	1054.37	A2B2C1D1dD1E1edcba	93.4393	779.335			1			ZZD_MusThymus_aged_IGP_F10_20240124
6291	6294	15.7327	3	912.054	0	NETVPSR	n[TMT10plex]NETVPSR	1030.56	T-cell receptor beta chain V region 86T1;T-cell receptor beta chain V region A20.2.25	P01735;P06321	Unknown;Unknown	75;75	11	10	N2H8	1702.58	A2B2C1D1E1F1fedD1E1eE1F1fedcba	93.413	661.799			1			ZZD_MusThymus_aged_IGP_F10_20240124
30152	30155	60.5619	3	1230.86	0	DMSDGFISNLTIQR	n[TMT10plex]DMSDGFISNLTIQR	1824.92	Prolyl 4-hydroxylase subunit alpha-1	Q60715	P4ha1	113	16	10	N2H9	1864.63	A2B2C1D1E1F1fedD1E1F1feE1F1fedcba	93.1835	410.566			1			ZZD_MusThymus_aged_IGP_F10_20240124
31330	31333	62.719	3	1112.54	2	SINGVLLPGGGANLTDSGYSR	n[TMT10plex]SINGVLLPGGGANLTDSGYSR	2276.2	Gamma-glutamyl hydrolase	Q9Z0L8	Ggh	100	19	10	N2H4	1054.37	A2B2C1D1dD1E1edcba	93.0993	775.659			1			ZZD_MusThymus_aged_IGP_F10_20240124
23370	23373	48.173	3	1047.49	0	VIYNLTEK	n[TMT10plex]VIYNLTEK[TMT10plex]	1436.86	BOS complex subunit NCLN	Q8VCM8	Ncln	428	11	10	N2H8	1702.58	A2B2C1D1E1F1fedD1E1eE1F1fedcba	93.031	393.157			1			ZZD_MusThymus_aged_IGP_F10_20240124
5569	5571	14.2605	3	997.445	1	AAGMNHTK	n[TMT10plex]AAGMNHTK[TMT10plex]	1286.72	Protein sel-1 homolog 1	Q9Z2G6	Sel1l	213	12	10	N2H8	1702.58	A2B2C1D1E1F1fedD1E1eE1F1fedcba	92.9031	500.848			1			ZZD_MusThymus_aged_IGP_F10_20240124
13844	13847	30.5933	5	863.785	0	NHTHCTLIVPEEEDPAK	n[TMT10plex]NHTHC[Carbamidomethyl]TLIVPEEEDPAK[TMT10plex]	2447.25	Interleukin-12 receptor subunit beta-1	Q60837	Il12rb1	401	17	10	N2H9	1864.63	A2B2C1D1E1F1fedD1E1F1feE1F1fedcba	92.8089	163.734			1			ZZD_MusThymus_aged_IGP_F10_20240124
27556	27559	55.7973	4	970.45	0	WSNDSATISFTKPWSQGK	n[TMT10plex]WSNDSATISFTK[TMT10plex]PWSQGK	2497.3	Antigen-presenting glycoprotein CD1d1;Antigen-presenting glycoprotein CD1d2	P11609;P11610	Cd1d1;Cd1d2	60;60	18	10	N2H6	1378.48	A2B2C1D1E1edD1E1eE1edcba	92.6933	430			1			ZZD_MusThymus_aged_IGP_F10_20240124
35241	35244	69.8381	4	1339.56	0	DVGSGTTNNSQACAQFLEQYFHNSDLTEFMR	n[TMT10plex]DVGSGTTNNSQAC[Carbamidomethyl]AQFLEQYFHNSDLTEFM[Oxidation]R	3811.7	Tripeptidyl-peptidase 1	O89023	Tpp1	221	24	10	N2H7	1540.53	A2B2C1D1E1edD1E1eE1F1fedcba	92.6803	152.003			1			ZZD_MusThymus_aged_IGP_F10_20240124
5829	5831	14.7916	4	860.615	0	ANHSHSGDYYCK	n[TMT10plex]ANHSHSGDYYC[Carbamidomethyl]K[TMT10plex]	1895.9	Low affinity immunoglobulin gamma Fc region receptor II;Low affinity immunoglobulin gamma Fc region receptor III	P08101;P08508	Fcgr2;Fcgr3	173;172	15	10	N2H7	1540.53	A2B2C1D1E1edD1E1eE1F1fedcba	92.3427	378.138			1			ZZD_MusThymus_aged_IGP_F10_20240124
11665	11668	26.3733	3	955.404	0	VNFTCK	n[TMT10plex]VNFTC[Carbamidomethyl]K	996.527	Tyrosine-protein phosphatase non-receptor type substrate 1	P97797	Sirpa	168	11	10	N2H9	1864.63	A2B2C1D1E1F1fedD1E1F1feE1F1fedcba	92.283	331.084			1			ZZD_MusThymus_aged_IGP_F10_20240124
7288	7291	17.7262	3	973.11	0	YHSQTYGNGSK	n[TMT10plex]YHSQTYGNGSK[TMT10plex]	1698.87	Protein OS-9	Q8K2C7	Os9	177	15	10	N2H5	1216.42	A2B2C1D1dD1E1eE1edcba	92.125	747.178			1			ZZD_MusThymus_aged_IGP_F10_20240124
28009	28012	56.6198	4	1014.19	0	RFDNFSSLSIQWESSR	n[TMT10plex]RFDNFSSLSIQWESSR	2187.09	Nuclear pore membrane glycoprotein 210	Q9QY81	Nup210	801	16	10	N2H9	1864.63	A2B2C1D1E1F1fedD1E1F1feE1F1fedcba	92.0462	577.464			1			ZZD_MusThymus_aged_IGP_F10_20240124
6547	6550	16.2393	3	1103.79	1	GYQGDGITHCNR	n[TMT10plex]GYQGDGITHC[Carbamidomethyl]NR	1605.75	Multiple epidermal growth factor-like domains protein 8	P60882	Megf8	1115	15	10	N2H8	1702.58	A2B2C1D1E1F1fedD1E1eE1F1fedcba	91.8263	765.873			1			ZZD_MusThymus_aged_IGP_F10_20240124
18010	18013	38.3643	3	1052.46	0	DINASLAK	n[TMT10plex]DINASLAK[TMT10plex]	1288.78	Integrin alpha-E	Q60677	Itgae	256	12	10	N2H9	1864.63	A2B2C1D1E1F1fedD1E1F1feE1F1fedcba	91.5389	127.546			1			ZZD_MusThymus_aged_IGP_F10_20240124
39838	39841	78.2257	4	1232.06	1	IEAVLPAEFFEVLSSSQNGSYHHIR	n[TMT10plex]IEAVLPAEFFEVLSSSQNGSYHHIR	3058.57	Nuclear pore membrane glycoprotein 210	Q9QY81	Nup210	405	21	10	N2H9	1864.63	A2B2C1D1E1F1fedD1E1F1feE1F1fedcba	91.5259	536.629			1			ZZD_MusThymus_aged_IGP_F10_20240124
14395	14398	31.655	3	988.24	0	SSSHLPPSSYFNASGR	n[TMT10plex]SSSHLPPSSYFNASGR	1921.95	Tripeptidyl-peptidase 1	O89023	Tpp1	442	16	10	N2H3F1	1038.38	A2B2C1D1dD1dcbB5ba	91.5011	855.144			0			ZZD_MusThymus_aged_IGP_F10_20240124
18319	18322	38.9423	3	799.371	0	VTFINTTR	n[TMT10plex]VTFINTTR	1179.68	Integrin alpha-M	P05555	Itgam	391	12	10	N2H5	1216.42	A2B2C1D1dD1E1eE1edcba	91.3991	435.245			1			ZZD_MusThymus_aged_IGP_F10_20240124
19023	19026	40.236	3	976.768	0	VIYNLTEK	n[TMT10plex]VIYNLTEK	1207.7	BOS complex subunit NCLN	Q8VCM8	Ncln	428	12	10	N2H8+Ammonium(+17)	1719.61	A2B2C1D1E1F1fedD1E1eE1F1fedcba+Ammonium(+17)	91.3262	274.564			1			ZZD_MusThymus_aged_IGP_F10_20240124
20236	20239	42.4516	4	928.954	0	LKNITDISQK	n[TMT10plex]LK[TMT10plex]NITDISQK[TMT10plex]	1846.15	Leukemia inhibitory factor receptor	P42703	Lifr	782	13	10	N2H9	1864.63	A2B2C1D1E1F1fedD1E1F1feE1F1fedcba	91.1939	452.689			1			ZZD_MusThymus_aged_IGP_F10_20240124
14381	14383	31.6291	3	1047.47	0	SSSHLPPSSYFNASGR	n[TMT10plex]SSSHLPPSSYFNASGR	1921.95	Tripeptidyl-peptidase 1	O89023	Tpp1	442	14	10	N2H5	1216.42	A2B2C1D1dD1E1eE1edcba	90.8107	878.907			1			ZZD_MusThymus_aged_IGP_F10_20240124
5917	5920	14.9716	3	985.096	0	ANHSHSGDYYCK	n[TMT10plex]ANHSHSGDYYC[Carbamidomethyl]K[TMT10plex]	1895.9	Low affinity immunoglobulin gamma Fc region receptor II;Low affinity immunoglobulin gamma Fc region receptor III	P08101;P08508	Fcgr2;Fcgr3	173;172	15	10	N2H4	1054.37	A2B2C1D1dD1E1edcba	90.715	718.478			1			ZZD_MusThymus_aged_IGP_F10_20240124
22884	22887	47.2899	4	846.908	1	EKANTSICLEWK	n[TMT10plex]EK[TMT10plex]ANTSIC[Carbamidomethyl]LEWK[TMT10plex]	2165.21	Receptor-type tyrosine-protein phosphatase C	P06800	Ptprc	292	14	10	N2H5	1216.42	A2B2C1D1dD1E1eE1edcba	90.708	322.558			1			ZZD_MusThymus_aged_IGP_F10_20240124
14581	14584	32.0032	3	1169.51	0	SSSHLPPSSYFNASGR	n[TMT10plex]SSSHLPPSSYFNASGR	1921.95	Tripeptidyl-peptidase 1	O89023	Tpp1	442	17	10	N3H6	1581.56	A2B2C1D1E1edD2dD1E1eE1edcba	90.5661	609.078		1	1			ZZD_MusThymus_aged_IGP_F10_20240124
5077	5080	13.2928	4	742.602	0	KCLNHTTQK	n[TMT10plex]K[TMT10plex]C[Carbamidomethyl]LNHTTQK	1586.9	Acid ceramidase	Q9WV54	Asah1	341	13	10	N2H6	1378.48	A2B2C1D1E1edD1E1eE1edcba	90.4989	441.636			1			ZZD_MusThymus_aged_IGP_F10_20240124
9314	9317	21.779	3	813.367	0	MAAALNATGR	n[TMT10plex]M[Oxidation]AAALNATGR	1219.65	Alpha-N-acetylgalactosaminidase	Q9QWR8	Naga	177	14	10	N2H5	1216.42	A2B2C1D1dD1E1eE1edcba	90.2427	419.961			1			ZZD_MusThymus_aged_IGP_F10_20240124
9739	9742	22.6146	3	1006.13	1	NATPYK	n[TMT10plex]NATPYK[TMT10plex]	1150.68	Delta(14)-sterol reductase LBR	Q3U9G9	Lbr	152	10	10	N2H9	1864.63	A2B2C1D1E1F1fedD1E1F1feE1F1fedcba	90.2283	496.219			1			ZZD_MusThymus_aged_IGP_F10_20240124
13860	13861	30.6296	3	989.883	2	YFANCTVR	n[TMT10plex]YFANC[Carbamidomethyl]TVR	1258.63	TM2 domain-containing protein 3	Q8BJ83	Tm2d3	171	12	10	N2H8	1702.58	A2B2C1D1E1F1fedD1E1eE1F1fedcba	90.1626	577.681			1			ZZD_MusThymus_aged_IGP_F10_20240124
38678	38681	76.1147	4	1151.29	0	IEAVLPAEFFEVLSSSQNGSYHHIR	n[TMT10plex]IEAVLPAEFFEVLSSSQNGSYHHIR	3058.57	Nuclear pore membrane glycoprotein 210	Q9QY81	Nup210	405	20	10	N2H7	1540.53	A2B2C1D1E1edD1E1eE1F1fedcba	90.0302	521.955			1			ZZD_MusThymus_aged_IGP_F10_20240124
10386	10374	23.8692	3	1091.12	0	NTSTWLHR	n[TMT10plex]NTSTWLHR	1242.67	Interleukin-18-binding protein	Q9Z0M9	Il18bp	120	12	10	N2H10	2026.69	A2B2C1D1E1F1G1gfedD1E1F1feE1F1fedcba	89.8221	733.534			1			ZZD_MusThymus_aged_IGP_F10_20240124
16300	16303	35.2035	3	1239.93	0	RSNSTPATNEAPQATVFPK	n[TMT10plex]RSNSTPATNEAPQATVFPK[TMT10plex]	2473.33	H-2 class II histocompatibility antigen, A-K alpha chain;H-2 class II histocompatibility antigen, A-B alpha chain;H-2 class II histocompatibility antigen, A-S alpha chain;H-2 class II histocompatibility antigen, A-U alpha chain (Fragment)	P01910;P14434;P14437;P14438	H2-Aa;H2-Aa;H2-Aa;H2-Aa	105;105;82;76	17	10	N3H3F1	1241.45	A2B2C1D1dD2dD1dcbB5ba	89.7015	870.074		1	0			ZZD_MusThymus_aged_IGP_F10_20240124
7929	7931	19.0137	4	827.361	1	NTTISVHPSTR	n[TMT10plex]NTTISVHPSTR	1440.79	Vascular cell adhesion protein 1	P29533	Vcam1	225	14	10	N2H9	1864.63	A2B2C1D1E1F1fedD1E1F1feE1F1fedcba	89.6099	190.195			1			ZZD_MusThymus_aged_IGP_F10_20240124
25253	25256	51.6185	5	1251.97	1	CQVQFHGLSEEDKWPEGSPKPVTQNISAEAWGR	n[TMT10plex]C[Carbamidomethyl]QVQFHGLSEEDK[TMT10plex]WPEGSPKPVTQNISAEAWGR	4225.11	T-cell receptor beta-2 chain C region;T-cell receptor beta-1 chain C region	P01851;P01852	Unknown;Unknown	116;116	22	10	N2H10	2026.69	A2B2C1D1E1F1G1gfedD1E1F1feE1F1fedcba	89.5624	696.125			1			ZZD_MusThymus_aged_IGP_F10_20240124
26011	26014	52.9913	4	1074.53	1	NCSVQCAGMTLQTIPLKK	n[TMT10plex]NC[Carbamidomethyl]SVQC[Carbamidomethyl]AGMTLQTIPLK[TMT10plex]K[TMT10plex]	2735.51	Integrin beta-2	P11835	Itgb2	644	16	10	N2H7+Ammonium(+17)	1557.55	A2B2C1D1E1edD1E1eE1F1fedcba+Ammonium(+17)	89.5285	274.947			1			ZZD_MusThymus_aged_IGP_F10_20240124
14133	14135	31.1599	3	1169.51	0	SSSHLPPSSYFNASGR	n[TMT10plex]SSSHLPPSSYFNASGR	1921.95	Tripeptidyl-peptidase 1	O89023	Tpp1	442	16	10	N3H6	1581.56	A2B2C1D1E1edD2dD1E1eE1edcba	89.5022	666.124		1	1			ZZD_MusThymus_aged_IGP_F10_20240124
21316	21319	44.4369	4	833.857	1	NVSGTWEFTCQHGELECR	n[TMT10plex]NVSGTWEFTC[Carbamidomethyl]QHGELEC[Carbamidomethyl]R	2438.09	Gamma-interferon-inducible lysosomal thiol reductase	Q9ESY9	Ifi30	105	17	10	N2H3	892.317	A2B2C1D1dD1dcba	89.4561	783.278			0			ZZD_MusThymus_aged_IGP_F10_20240124
6267	6269	15.6841	3	1020.42	0	NETVPSR	n[TMT10plex]NETVPSR	1030.56	T-cell receptor beta chain V region 86T1;T-cell receptor beta chain V region A20.2.25	P01735;P06321	Unknown;Unknown	75;75	11	10	N2H10	2026.69	A2B2C1D1E1F1G1gfedD1E1F1feE1F1fedcba	89.4507	656.844			1			ZZD_MusThymus_aged_IGP_F10_20240124
36810	36813	72.688	3	1195.55	0	ALLPFDNLHEDPCLLTNR	n[TMT10plex]ALLPFDNLHEDPC[Carbamidomethyl]LLTNR	2366.23	Eosinophil peroxidase	P49290	Epx	364	17	10	N2H5	1216.42	A2B2C1D1dD1E1eE1edcba	89.4321	768.805			1			ZZD_MusThymus_aged_IGP_F10_20240124
20410	20413	42.7662	3	1168.49	1	YLNFTASEMTSK	n[TMT10plex]YLNFTASEM[Oxidation]TSK	1635.8	Integrin alpha-M	P05555	Itgam	941	15	10	N2H9	1864.63	A2B2C1D1E1F1fedD1E1F1feE1F1fedcba	89.3516	338.904			1			ZZD_MusThymus_aged_IGP_F10_20240124
20757	20760	43.3982	3	1017.79	0	CNVSSPIFK	n[TMT10plex]C[Carbamidomethyl]NVSSPIFK[TMT10plex]	1508.84	Integrin alpha-L	P24063	Itgal	858	12	10	N2H7	1540.53	A2B2C1D1E1edD1E1eE1F1fedcba	89.3205	299.643			1			ZZD_MusThymus_aged_IGP_F10_20240124
14502	14505	31.8576	3	945.452	0	KMSNITFR	n[TMT10plex]K[TMT10plex]MSNITFR	1453.85	Prenylcysteine oxidase 1	Q9CQF9	Pcyox1	323	11	10	N2H6	1378.48	A2B2C1D1E1edD1E1eE1edcba	89.1392	905.88			1			ZZD_MusThymus_aged_IGP_F10_20240124
6002	6005	15.14	4	738.633	1	ANHSHSGDYYCK	n[TMT10plex]ANHSHSGDYYC[Carbamidomethyl]K[TMT10plex]	1895.9	Low affinity immunoglobulin gamma Fc region receptor II;Low affinity immunoglobulin gamma Fc region receptor III	P08101;P08508	Fcgr2;Fcgr3	173;172	15	10	N2H4	1054.37	A2B2C1D1dD1E1edcba	89.1	180.505			1			ZZD_MusThymus_aged_IGP_F10_20240124
17343	17346	37.1322	3	1159.54	0	SVLENTTSYEEAKNTLTK	n[TMT10plex]SVLENTTSYEEAKNTLTK	2256.17	Acid ceramidase	Q9WV54	Asah1	258	17	10	N2H5	1216.42	A2B2C1D1dD1E1eE1edcba	88.931	181.95			1			ZZD_MusThymus_aged_IGP_F10_20240124
25546	25549	52.1551	4	1026.73	1	TVLDKNGDAYGYYNDSIK	n[TMT10plex]TVLDK[TMT10plex]NGDAYGYYNDSIK[TMT10plex]	2722.44	Phospholipase B-like 1	Q8VCI0	Plbd1	72	16	10	N2H6	1378.48	A2B2C1D1E1edD1E1eE1edcba	88.7795	233.972			1			ZZD_MusThymus_aged_IGP_F10_20240124
14064	14067	31.0287	3	1209.18	0	SSSHLPPSSYFNASGR	n[TMT10plex]SSSHLPPSSYFNASGR	1921.95	Tripeptidyl-peptidase 1	O89023	Tpp1	442	17	10	N2H8	1702.58	A2B2C1D1E1F1fedD1E1eE1F1fedcba	88.6863	750.612			1			ZZD_MusThymus_aged_IGP_F10_20240124
14566	14569	31.9747	3	1155.84	0	SSSHLPPSSYFNASGR	n[TMT10plex]SSSHLPPSSYFNASGR	1921.95	Tripeptidyl-peptidase 1	O89023	Tpp1	442	17	10	N2H7	1540.53	A2B2C1D1E1edD1E1eE1F1fedcba	88.5288	504.443			1			ZZD_MusThymus_aged_IGP_F10_20240124
14949	14952	32.6915	3	988.117	0	SSSHLPPSSYFNASGR	n[TMT10plex]SSSHLPPSSYFNASGR	1921.95	Tripeptidyl-peptidase 1	O89023	Tpp1	442	16	10	N2H3F1	1038.38	A2B2C1D1dD1dcbB5ba	88.4067	559.047			0			ZZD_MusThymus_aged_IGP_F10_20240124
6210	6213	15.5628	4	819.858	0	ANHSHSGDYYCK	n[TMT10plex]ANHSHSGDYYC[Carbamidomethyl]K[TMT10plex]	1895.9	Low affinity immunoglobulin gamma Fc region receptor II;Low affinity immunoglobulin gamma Fc region receptor III	P08101;P08508	Fcgr2;Fcgr3	173;172	15	10	N2H6	1378.48	A2B2C1D1E1edD1E1eE1edcba	87.8888	464.536			1			ZZD_MusThymus_aged_IGP_F10_20240124
39555	39558	77.7101	4	1232.56	0	IEAVLPAEFFEVLSSSQNGSYHHIR	n[TMT10plex]IEAVLPAEFFEVLSSSQNGSYHHIR	3058.57	Nuclear pore membrane glycoprotein 210	Q9QY81	Nup210	405	20	10	N2H9	1864.63	A2B2C1D1E1F1fedD1E1F1feE1F1fedcba	87.6585	461.69			1			ZZD_MusThymus_aged_IGP_F10_20240124
18090	18093	38.5131	3	854.394	1	VTFINTTR	n[TMT10plex]VTFINTTR	1179.68	Integrin alpha-M	P05555	Itgam	391	12	10	N2H6	1378.48	A2B2C1D1E1edD1E1eE1edcba	87.5575	453.766			1			ZZD_MusThymus_aged_IGP_F10_20240124
15600	15603	33.9254	4	814.399	0	SGGSFVTKYNK	n[TMT10plex]SGGSFVTK[TMT10plex]YNK[TMT10plex]	1874.09	Receptor-type tyrosine-protein phosphatase C	P06800	Ptprc	522	14	10	N2H6	1378.48	A2B2C1D1E1edD1E1eE1edcba	87.5182	483.292			1			ZZD_MusThymus_aged_IGP_F10_20240124
6725	6727	16.5954	2	1199.53	0	INSTEAR	n[TMT10plex]INSTEAR	1018.56	2-oxoglutarate and iron-dependent oxygenase domain-containing protein 3	Q9D136	Ogfod3	211	11	10	N2H6	1378.48	A2B2C1D1E1edD1E1eE1edcba	87.4832	938.487			1			ZZD_MusThymus_aged_IGP_F10_20240124
25754	25757	52.527	4	986.47	1	TVLDKNGDAYGYYNDSIK	n[TMT10plex]TVLDK[TMT10plex]NGDAYGYYNDSIK[TMT10plex]	2722.44	Phospholipase B-like 1	Q8VCI0	Plbd1	72	16	10	N2H5	1216.42	A2B2C1D1dD1E1eE1edcba	87.3159	114.875			1			ZZD_MusThymus_aged_IGP_F10_20240124
14330	14333	31.5348	3	1155.84	0	SSSHLPPSSYFNASGR	n[TMT10plex]SSSHLPPSSYFNASGR	1921.95	Tripeptidyl-peptidase 1	O89023	Tpp1	442	16	10	N2H7	1540.53	A2B2C1D1E1edD1E1eE1F1fedcba	87.2886	755.746			1			ZZD_MusThymus_aged_IGP_F10_20240124
5957	5959	15.0508	3	1052.13	0	AAGMNHTK	n[TMT10plex]AAGMNHTK[TMT10plex]	1286.72	Protein sel-1 homolog 1	Q9Z2G6	Sel1l	213	12	10	N2H9	1864.63	A2B2C1D1E1F1fedD1E1F1feE1F1fedcba	87.0933	846.166			1			ZZD_MusThymus_aged_IGP_F10_20240124
12115	12118	27.2466	2	1151.01	1	LNGSFR	n[TMT10plex]LNGSFR	921.524	Prolow-density lipoprotein receptor-related protein 1;Low-density lipoprotein receptor-related protein 1B	Q91ZX7;Q9JI18	Lrp1;Lrp1b	1996;1983	11	10	N2H6	1378.48	A2B2C1D1E1edD1E1eE1edcba	87.0821	777.686			1			ZZD_MusThymus_aged_IGP_F10_20240124
5596	5598	14.3149	3	856.354	0	GDHGANFSCR	n[TMT10plex]GDHGANFSC[Carbamidomethyl]R	1348.61	Intercellular adhesion molecule 1	P13597	Icam1	185	14	10	N2H5	1216.42	A2B2C1D1dD1E1eE1edcba	86.941	335.115			1			ZZD_MusThymus_aged_IGP_F10_20240124
56725	56727	111.198	4	1153.29	0	DEIGNVSTSHLLILDDSVEMEIRPR	n[TMT10plex]DEIGNVSTSHLLILDDSVEMEIRPR	3066.59	Dolichyl-diphosphooligosaccharide--protein glycosyltransferase subunit 1	Q91YQ5	Rpn1	300	21	10	N2H7	1540.53	A2B2C1D1E1edD1E1eE1F1fedcba	86.8659	563.278			1			ZZD_MusThymus_aged_IGP_F10_20240124
14160	14162	31.2122	3	832.734	0	LRPLFNK	n[TMT10plex]LRPLFNK	1115.7	Cation-dependent mannose-6-phosphate receptor	P24668	M6pr	58	10	10	N2H6	1378.48	A2B2C1D1E1edD1E1eE1edcba	86.7357	539.685			1			ZZD_MusThymus_aged_IGP_F10_20240124
29321	29324	59.0133	4	834.433	0	NSTKEEILAALEK	n[TMT10plex]NSTK[TMT10plex]EEILAALEK[TMT10plex]	2132.27	Prosaposin	Q61207	Psap	459	14	10	N2H4F1	1200.43	A2B2C1D1dD1E1edcbB5ba	86.4357	431.916			1			ZZD_MusThymus_aged_IGP_F10_20240124
9293	9296	21.737	4	915.634	0	DNHTSCAECLK	n[TMT10plex]DNHTSC[Carbamidomethyl]AEC[Carbamidomethyl]LK[TMT10plex]	1791.86	Integrin beta-2	P11835	Itgb2	626	14	10	N2H9	1864.63	A2B2C1D1E1F1fedD1E1F1feE1F1fedcba	86.3643	293.903			1			ZZD_MusThymus_aged_IGP_F10_20240124
30538	30541	61.2654	3	1067.52	0	DNATQEEILHYLEK	n[TMT10plex]DNATQEEILHYLEK[TMT10plex]	2160.15	Prosaposin	Q61207	Psap	80	15	10	N2H3F1	1038.38	A2B2C1D1dD1dcbB5ba	86.3264	510.542	1		0			ZZD_MusThymus_aged_IGP_F10_20240124
6047	6050	15.2328	4	860.613	1	ANHSHSGDYYCK	n[TMT10plex]ANHSHSGDYYC[Carbamidomethyl]K[TMT10plex]	1895.9	Low affinity immunoglobulin gamma Fc region receptor II;Low affinity immunoglobulin gamma Fc region receptor III	P08101;P08508	Fcgr2;Fcgr3	173;172	15	10	N2H7	1540.53	A2B2C1D1E1edD1E1eE1F1fedcba	85.9643	333.061			1			ZZD_MusThymus_aged_IGP_F10_20240124
17891	17894	38.1473	3	1109.81	0	QLNFTASGEAEAR	n[TMT10plex]QLNFTASGEAEAR	1621.83	Integrin beta-7	P26011	Itgb7	68	15	10	N2H8	1702.58	A2B2C1D1E1F1fedD1E1eE1F1fedcba	85.8454	407.998			1			ZZD_MusThymus_aged_IGP_F10_20240124
8308	8310	19.7705	3	1075.12	0	ATVNDSGEYR	n[TMT10plex]ATVNDSGEYR	1339.66	Low affinity immunoglobulin gamma Fc region receptor II;Low affinity immunoglobulin gamma Fc region receptor III	P08101;P08508	Fcgr2;Fcgr3	92;91	13	10	N2H9+Ammonium(+17)	1881.66	A2B2C1D1E1F1fedD1E1F1feE1F1fedcba+Ammonium(+17)	85.7402	494.346			1			ZZD_MusThymus_aged_IGP_F10_20240124
16759	16762	36.0389	3	947.759	1	CNVSSPIFK	n[TMT10plex]C[Carbamidomethyl]NVSSPIFK	1279.68	Integrin alpha-L	P24063	Itgal	858	12	10	N2H7+Ammonium(+17)	1557.55	A2B2C1D1E1edD1E1eE1F1fedcba+Ammonium(+17)	85.6609	267.949			1			ZZD_MusThymus_aged_IGP_F10_20240124
10743	10746	24.5616	3	996.747	0	ENYNITMR	n[TMT10plex]ENYNITM[Oxidation]R	1284.63	Lymphocyte antigen 75	Q60767	Ly75	1594	12	10	N2H8	1702.58	A2B2C1D1E1F1fedD1E1eE1F1fedcba	85.5162	529.019			1			ZZD_MusThymus_aged_IGP_F10_20240124
15828	15831	34.3437	3	909.996	1	YNLTAK	n[TMT10plex]YNLTAK[TMT10plex]	1166.71	Tripeptidyl-peptidase 1	O89023	Tpp1	209	9	10	N2H7+Ammonium(+17)	1557.55	A2B2C1D1E1edD1E1eE1F1fedcba+Ammonium(+17)	85.4535	476.194			1			ZZD_MusThymus_aged_IGP_F10_20240124
11572	11575	26.1937	3	1071.15	0	LSQNASLGPHVR	n[TMT10plex]LSQNASLGPHVR	1506.85	Complement factor D	P03953	Cfd	124	15	10	N2H8	1702.58	A2B2C1D1E1F1fedD1E1eE1F1fedcba	85.292	547.541			1			ZZD_MusThymus_aged_IGP_F10_20240124
9062	9065	21.2762	3	1182.52	2	ASQNITYHCK	n[TMT10plex]ASQNITYHC[Carbamidomethyl]K[TMT10plex]	1678.89	Collagen alpha-1(III) chain;Collagen alpha-2(I) chain	P08121;Q01149	Col3a1;Col1a2	1365;1273	14	10	N2H9	1864.63	A2B2C1D1E1F1fedD1E1F1feE1F1fedcba	85.2646	354.841			1			ZZD_MusThymus_aged_IGP_F10_20240124
14406	14407	31.6751	4	790.356	0	SSSHLPPSSYFNASGR	n[TMT10plex]SSSHLPPSSYFNASGR	1921.95	Tripeptidyl-peptidase 1	O89023	Tpp1	442	16	10	N2H5+Ammonium(+17)	1233.45	A2B2C1D1dD1E1eE1edcba+Ammonium(+17)	85.2069	266.018			1			ZZD_MusThymus_aged_IGP_F10_20240124
29017	29020	58.4546	4	915.711	1	NSTKEEILAALEK	n[TMT10plex]NSTK[TMT10plex]EEILAALEK[TMT10plex]	2132.27	Prosaposin	Q61207	Psap	459	14	10	N2H6F1	1524.53	A2B2C1D1E1edD1E1eE1edcbB5ba	85.144	595.442			1			ZZD_MusThymus_aged_IGP_F10_20240124
9287	9290	21.7253	3	1212.16	1	NCTEPGEQLSSR	n[TMT10plex]NC[Carbamidomethyl]TEPGEQLSSR	1605.76	Ribonuclease T2-A;Ribonuclease T2-B	C0HKG5;C0HKG6	Rnaset2a;Rnaset2b	216;216	15	10	N2H10	2026.69	A2B2C1D1E1F1G1gfedD1E1F1feE1F1fedcba	84.684	199.941			1			ZZD_MusThymus_aged_IGP_F10_20240124
8069	8071	19.2905	3	1038.13	0	KNASNMEYR	n[TMT10plex]K[TMT10plex]NASNMEYR	1569.83	Neuroplastin	P97300	Nptn	196	12	10	N2H7	1540.53	A2B2C1D1E1edD1E1eE1F1fedcba	84.3569	887.425			1			ZZD_MusThymus_aged_IGP_F10_20240124
12755	12758	28.5045	3	1091.49	0	NYSDTPPTSK	n[TMT10plex]NYSDTPPTSK[TMT10plex]	1566.83	Twisted gastrulation protein homolog 1	Q9EP52	Twsg1	80	13	10	N2H8	1702.58	A2B2C1D1E1F1fedD1E1eE1F1fedcba	84.1884	175.602			1			ZZD_MusThymus_aged_IGP_F10_20240124
12656	12659	28.3168	3	979.748	2	AFQNFSK	n[TMT10plex]AFQNFSK	1069.58	Toll-like receptor 8	P58682	Tlr8	411	11	10	N2H9	1864.63	A2B2C1D1E1F1fedD1E1F1feE1F1fedcba	84.1186	154.71			1			ZZD_MusThymus_aged_IGP_F10_20240124
15009	15012	32.8015	3	945.452	1	KMSNITFR	n[TMT10plex]K[TMT10plex]MSNITFR	1453.85	Prenylcysteine oxidase 1	Q9CQF9	Pcyox1	323	12	10	N2H6	1378.48	A2B2C1D1E1edD1E1eE1edcba	83.931	688.904			1			ZZD_MusThymus_aged_IGP_F10_20240124
28187	28190	56.9372	4	1186.53	0	MYSEGSDIVPQSNETALHYFK	n[TMT10plex]MYSEGSDIVPQSNETALHYFK[TMT10plex]	2873.43	Protein sel-1 homolog 1	Q9Z2G6	Sel1l	427	17	10	N2H9	1864.63	A2B2C1D1E1F1fedD1E1F1feE1F1fedcba	83.9185	180.891			1			ZZD_MusThymus_aged_IGP_F10_20240124
31131	31134	62.3534	3	1296.23	0	ALMPFDSLHDDPCLLTNR	n[TMT10plex]ALMPFDSLHDDPC[Carbamidomethyl]LLTNR	2343.16	Myeloperoxidase	P11247	Mpo	365	16	10	N2H7	1540.53	A2B2C1D1E1edD1E1eE1F1fedcba	83.8682	805.123			1			ZZD_MusThymus_aged_IGP_F10_20240124
21570	21573	44.8944	3	1106.5	0	NVSGTWEFTCQHGELECR	n[TMT10plex]NVSGTWEFTC[Carbamidomethyl]QHGELEC[Carbamidomethyl]R	2438.09	Gamma-interferon-inducible lysosomal thiol reductase	Q9ESY9	Ifi30	105	17	10	N2H2F1	876.322	A2B2C1D1dcbB5ba	83.8631	682.231			0			ZZD_MusThymus_aged_IGP_F10_20240124
16386	16389	35.3571	3	1239.94	1	RSNSTPATNEAPQATVFPK	n[TMT10plex]RSNSTPATNEAPQATVFPK[TMT10plex]	2473.33	H-2 class II histocompatibility antigen, A-K alpha chain;H-2 class II histocompatibility antigen, A-B alpha chain;H-2 class II histocompatibility antigen, A-S alpha chain;H-2 class II histocompatibility antigen, A-U alpha chain (Fragment)	P01910;P14434;P14437;P14438	H2-Aa;H2-Aa;H2-Aa;H2-Aa	105;105;82;76	17	10	N3H3F1	1241.45	A2B2C1D1dD2dD1dcbB5ba	83.6278	875.16		1	0			ZZD_MusThymus_aged_IGP_F10_20240124
14963	14966	32.7168	4	745.087	1	SSSHLPPSSYFNASGR	n[TMT10plex]SSSHLPPSSYFNASGR	1921.95	Tripeptidyl-peptidase 1	O89023	Tpp1	442	16	10	N2H4	1054.37	A2B2C1D1dD1E1edcba	83.6206	194.569			1			ZZD_MusThymus_aged_IGP_F10_20240124
39340	39343	77.3063	4	1214.53	0	DVGSGTTNNSQACAQFLEQYFHNSDLTEFMR	n[TMT10plex]DVGSGTTNNSQAC[Carbamidomethyl]AQFLEQYFHNSDLTEFMR	3795.71	Tripeptidyl-peptidase 1	O89023	Tpp1	221	23	10	N2H4	1054.37	A2B2C1D1dD1E1edcba	83.5983	276.41			1			ZZD_MusThymus_aged_IGP_F10_20240124
5407	5410	13.9515	2	1465.1	0	GNVSACAR	n[TMT10plex]GNVSAC[Carbamidomethyl]AR	1062.54	Torsin-1A	Q9ER39	Tor1a	159	12	10	N2H9	1864.63	A2B2C1D1E1F1fedD1E1F1feE1F1fedcba	83.5916	871.365			1			ZZD_MusThymus_aged_IGP_F10_20240124
26063	26066	53.0835	4	907.743	1	NCSVQCAGMTLQTIPLKK	n[TMT10plex]NC[Carbamidomethyl]SVQC[Carbamidomethyl]AGMTLQTIPLK[TMT10plex]K[TMT10plex]	2735.51	Integrin beta-2	P11835	Itgb2	644	17	10	N2H3	892.317	A2B2C1D1dD1dcba	83.5813	759.832			0			ZZD_MusThymus_aged_IGP_F10_20240124
14116	14119	31.1286	4	867.131	0	SSSHLPPSSYFNASGR	n[TMT10plex]SSSHLPPSSYFNASGR	1921.95	Tripeptidyl-peptidase 1	O89023	Tpp1	442	16	10	N2H7	1540.53	A2B2C1D1E1edD1E1eE1F1fedcba	83.5671	119.745			1			ZZD_MusThymus_aged_IGP_F10_20240124
15817	15820	34.3237	3	1227.56	2	DKVTFINTTR	n[TMT10plex]DK[TMT10plex]VTFINTTR	1651.97	Integrin alpha-M	P05555	Itgam	391	13	10	N2H10	2026.69	A2B2C1D1E1F1G1gfedD1E1F1feE1F1fedcba	83.4189	591.354			1			ZZD_MusThymus_aged_IGP_F10_20240124
6261	6264	15.6712	3	1109.49	0	CLNHTTQK	n[TMT10plex]C[Carbamidomethyl]LNHTTQK[TMT10plex]	1458.8	Acid ceramidase	Q9WV54	Asah1	341	12	10	N2H9	1864.63	A2B2C1D1E1F1fedD1E1F1feE1F1fedcba	83.4105	654.84			1			ZZD_MusThymus_aged_IGP_F10_20240124
14338	14341	31.5489	4	866.877	0	SSSHLPPSSYFNASGR	n[TMT10plex]SSSHLPPSSYFNASGR	1921.95	Tripeptidyl-peptidase 1	O89023	Tpp1	442	16	10	N2H7	1540.53	A2B2C1D1E1edD1E1eE1F1fedcba	83.1345	277.484			1			ZZD_MusThymus_aged_IGP_F10_20240124
14309	14312	31.4964	4	877.134	0	SSSHLPPSSYFNASGR	n[TMT10plex]SSSHLPPSSYFNASGR	1921.95	Tripeptidyl-peptidase 1	O89023	Tpp1	442	16	10	N3H6	1581.56	A2B2C1D1E1edD2dD1E1eE1edcba	83.1325	219.23		1	1			ZZD_MusThymus_aged_IGP_F10_20240124
25307	25310	51.7177	5	1252.37	1	CQVQFHGLSEEDKWPEGSPKPVTQNISAEAWGR	n[TMT10plex]C[Carbamidomethyl]QVQFHGLSEEDK[TMT10plex]WPEGSPKPVTQNISAEAWGR	4225.11	T-cell receptor beta-2 chain C region;T-cell receptor beta-1 chain C region	P01851;P01852	Unknown;Unknown	116;116	22	10	N2H10	2026.69	A2B2C1D1E1F1G1gfedD1E1F1feE1F1fedcba	83.0089	608.844			1			ZZD_MusThymus_aged_IGP_F10_20240124
11187	11190	25.4331	3	1050.13	1	NAVNCTYK	n[TMT10plex]NAVNC[Carbamidomethyl]TYK[TMT10plex]	1426.76	Integrin beta-3	O54890	Itgb3	679	12	10	N2H8+Ammonium(+17)	1719.61	A2B2C1D1E1F1fedD1E1eE1F1fedcba+Ammonium(+17)	82.9546	394.774			1			ZZD_MusThymus_aged_IGP_F10_20240124
24879	24882	50.9388	5	1107.89	0	GGHFVEMYYRNETQNEPYPLTLPGCTHSCPLEK	n[TMT10plex]GGHFVEMYYRNETQNEPYPLTLPGC[Carbamidomethyl]THSC[Carbamidomethyl]PLEK	4152.93	Prostatic acid phosphatase	Q8CE08	Acp3	332	22	10	N2H6	1378.48	A2B2C1D1E1edD1E1eE1edcba	82.9106	399.808			1			ZZD_MusThymus_aged_IGP_F10_20240124
33567	33570	66.7879	4	960.213	1	EAETVRNGIYNITVLALDADGR	n[TMT10plex]EAETVRNGIYNITVLALDADGR	2618.39	Desmocollin-2	P55292	Dsc2	546	18	10	N2H5	1216.42	A2B2C1D1dD1E1eE1edcba	82.8396	304.735			1			ZZD_MusThymus_aged_IGP_F10_20240124
21248	21251	44.3084	3	1160.16	0	NVSGTWEFTCQHGELECR	n[TMT10plex]NVSGTWEFTC[Carbamidomethyl]QHGELEC[Carbamidomethyl]R	2438.09	Gamma-interferon-inducible lysosomal thiol reductase	Q9ESY9	Ifi30	105	16	10	N2H3F1	1038.38	A2B2C1D1dD1dcbB5ba	82.7455	680.713			0			ZZD_MusThymus_aged_IGP_F10_20240124
6295	6297	15.7399	3	1026.1	0	NETVPSR	n[TMT10plex]NETVPSR	1030.56	T-cell receptor beta chain V region 86T1;T-cell receptor beta chain V region A20.2.25	P01735;P06321	Unknown;Unknown	75;75	11	10	N2H10+Ammonium(+17)	2043.71	A2B2C1D1E1F1G1gfedD1E1F1feE1F1fedcba+Ammonium(+17)	82.7349	655.387			1			ZZD_MusThymus_aged_IGP_F10_20240124
41862	41865	81.9912	4	1121.53	1	LWLPVNLTWADLEDKDGR	n[TMT10plex]LWLPVNLTWADLEDK[TMT10plex]DGR	2598.42	Ceramide synthase 2	Q924Z4	Cers2	19	17	10	N2H9+Ammonium(+17)	1881.66	A2B2C1D1E1F1fedD1E1F1feE1F1fedcba+Ammonium(+17)	82.708	360.383			1			ZZD_MusThymus_aged_IGP_F10_20240124
39151	39154	76.9655	4	1259.56	1	DVGSGTTNNSQACAQFLEQYFHNSDLTEFMR	n[TMT10plex]DVGSGTTNNSQAC[Carbamidomethyl]AQFLEQYFHNSDLTEFM[Oxidation]R	3811.7	Tripeptidyl-peptidase 1	O89023	Tpp1	221	21	10	N2H5	1216.42	A2B2C1D1dD1E1eE1edcba	82.6271	122.721			1			ZZD_MusThymus_aged_IGP_F10_20240124
23961	23964	49.257	3	1466.61	0	HFVYQFMGECYFTNGTQR	n[TMT10plex]HFVYQFM[Oxidation]GEC[Carbamidomethyl]YFTNGTQR	2529.14	H-2 class II histocompatibility antigen, A beta chain	P14483	H2-Ab1	46	17	10	N2H9	1864.63	A2B2C1D1E1F1fedD1E1F1feE1F1fedcba	82.6249	322.098			1			ZZD_MusThymus_aged_IGP_F10_20240124
4843	4845	12.826	3	1003.11	1	AAGMNHTK	n[TMT10plex]AAGM[Oxidation]NHTK[TMT10plex]	1302.71	Protein sel-1 homolog 1	Q9Z2G6	Sel1l	213	11	10	N2H8	1702.58	A2B2C1D1E1F1fedD1E1eE1F1fedcba	82.5909	794.916			1			ZZD_MusThymus_aged_IGP_F10_20240124
13536	13539	30.0074	3	1166.5	0	AMSSNETAAYK	n[TMT10plex]AMSSNETAAYK[TMT10plex]	1629.84	Dolichyl-diphosphooligosaccharide--protein glycosyltransferase subunit STT3B	Q3TDQ1	Stt3b	638	14	10	N2H9	1864.63	A2B2C1D1E1F1fedD1E1F1feE1F1fedcba	82.4323	328.836			1			ZZD_MusThymus_aged_IGP_F10_20240124
19247	19250	40.6432	4	941.188	0	GELNSTLFSSRPK	n[TMT10plex]GELNSTLFSSRPK[TMT10plex]	1893.07	Prenylcysteine oxidase 1	Q9CQF9	Pcyox1	353	14	10	N2H9	1864.63	A2B2C1D1E1F1fedD1E1F1feE1F1fedcba	82.1396	632.688			1			ZZD_MusThymus_aged_IGP_F10_20240124
18351	18354	39.0035	2	1199.06	0	VTFINTTR	n[TMT10plex]VTFINTTR	1179.68	Integrin alpha-M	P05555	Itgam	391	11	10	N2H5	1216.42	A2B2C1D1dD1E1eE1edcba	82.0559	814.764			1			ZZD_MusThymus_aged_IGP_F10_20240124
5617	5620	14.3563	4	942.09	0	ANHSHSGDYYCK	n[TMT10plex]ANHSHSGDYYC[Carbamidomethyl]K[TMT10plex]	1895.9	Low affinity immunoglobulin gamma Fc region receptor II;Low affinity immunoglobulin gamma Fc region receptor III	P08101;P08508	Fcgr2;Fcgr3	173;172	14	10	N2H9	1864.63	A2B2C1D1E1F1fedD1E1F1feE1F1fedcba	81.7924	392.863			1			ZZD_MusThymus_aged_IGP_F10_20240124
33596	33599	66.8411	3	1279.94	0	EAETVRNGIYNITVLALDADGR	n[TMT10plex]EAETVRNGIYNITVLALDADGR	2618.39	Desmocollin-2	P55292	Dsc2	546	18	10	N2H5	1216.42	A2B2C1D1dD1E1eE1edcba	81.7701	685.049			1			ZZD_MusThymus_aged_IGP_F10_20240124
13389	13392	29.7228	4	1203.48	1	KENSSEICSNNGECVCGQCVCR	n[TMT10plex]K[TMT10plex]ENSSEIC[Carbamidomethyl]SNNGEC[Carbamidomethyl]VC[Carbamidomethyl]GQC[Carbamidomethyl]VC[Carbamidomethyl]R	3104.36	Integrin beta-1	P09055	Itgb1	520	18	10	N2H8	1702.58	A2B2C1D1E1F1fedD1E1eE1F1fedcba	81.6994	215.082			1			ZZD_MusThymus_aged_IGP_F10_20240124
6951	6954	17.0545	4	906.898	0	THQALCNTTQK	n[TMT10plex]THQALC[Carbamidomethyl]NTTQK[TMT10plex]	1758.95	MLV-related proviral Env polyprotein	P10404	Unknown	369	14	10	N2H9	1864.63	A2B2C1D1E1F1fedD1E1F1feE1F1fedcba	81.5576	96.6785			1			ZZD_MusThymus_aged_IGP_F10_20240124
21340	21343	44.4798	3	1058.8	2	LSITNETFR	n[TMT10plex]LSITNETFR	1308.72	TM2 domain-containing protein 1	Q99MB3	Tm2d1	198	12	10	N2H9	1864.63	A2B2C1D1E1F1fedD1E1F1feE1F1fedcba	81.4627	338.478			1			ZZD_MusThymus_aged_IGP_F10_20240124
27756	27759	56.159	3	1411.92	0	HFVYQFMGECYFTNGTQR	n[TMT10plex]HFVYQFM[Oxidation]GEC[Carbamidomethyl]YFTNGTQR	2529.14	H-2 class II histocompatibility antigen, A beta chain	P14483	H2-Ab1	46	17	10	N2H8	1702.58	A2B2C1D1E1F1fedD1E1eE1F1fedcba	81.4415	226.364			1			ZZD_MusThymus_aged_IGP_F10_20240124
9718	9721	22.5736	3	1165.82	1	DNHTSCAECLK	n[TMT10plex]DNHTSC[Carbamidomethyl]AEC[Carbamidomethyl]LK[TMT10plex]	1791.86	Integrin beta-2	P11835	Itgb2	626	14	10	N2H8	1702.58	A2B2C1D1E1F1fedD1E1eE1F1fedcba	81.3361	727.425			1			ZZD_MusThymus_aged_IGP_F10_20240124
7349	7352	17.8497	4	939.927	0	KDNQTLSHSLK	n[TMT10plex]K[TMT10plex]DNQTLSHSLK	1727.99	Vesicle transport protein USE1	Q9CQ56	Use1	209	14	10	N2H10	2026.69	A2B2C1D1E1F1G1gfedD1E1F1feE1F1fedcba	81.331	652.72			1			ZZD_MusThymus_aged_IGP_F10_20240124
26035	26037	53.0334	5	791.593	0	NCSVQCAGMTLQTIPLKK	n[TMT10plex]NC[Carbamidomethyl]SVQC[Carbamidomethyl]AGMTLQTIPLK[TMT10plex]K[TMT10plex]	2735.51	Integrin beta-2	P11835	Itgb2	644	16	10	N2H5	1216.42	A2B2C1D1dD1E1eE1edcba	81.2352	121.443			1			ZZD_MusThymus_aged_IGP_F10_20240124
22573	22576	46.7244	3	1290.93	1	KSPLTGTWNFTSCSER	n[TMT10plex]K[TMT10plex]SPLTGTWNFTSC[Carbamidomethyl]SER	2328.19	Lymphocyte antigen 75	Q60767	Ly75	1077	16	10	N2H7	1540.53	A2B2C1D1E1edD1E1eE1F1fedcba	81.1758	550.54			1			ZZD_MusThymus_aged_IGP_F10_20240124
9067	9070	21.2861	3	1274.2	0	DNHTSCAECLK	n[TMT10plex]DNHTSC[Carbamidomethyl]AEC[Carbamidomethyl]LK[TMT10plex]	1791.86	Integrin beta-2	P11835	Itgb2	626	14	10	N2H10	2026.69	A2B2C1D1E1F1G1gfedD1E1F1feE1F1fedcba	81.1385	749.278			1			ZZD_MusThymus_aged_IGP_F10_20240124
12065	12068	27.149	3	876.38	0	LNGSFR	n[TMT10plex]LNGSFR	921.524	Prolow-density lipoprotein receptor-related protein 1;Low-density lipoprotein receptor-related protein 1B	Q91ZX7;Q9JI18	Lrp1;Lrp1b	1996;1983	10	10	N2H8	1702.58	A2B2C1D1E1F1fedD1E1eE1F1fedcba	81.1137	620.665			1			ZZD_MusThymus_aged_IGP_F10_20240124
7624	7626	18.3999	3	754.867	1	NFSSHINR	n[TMT10plex]NFSSHINR	1202.64	5'-3' exonuclease PLD4	Q8BG07	Pld4	279	12	10	N2H4	1054.37	A2B2C1D1dD1E1edcba	81.0924	209.701			1			ZZD_MusThymus_aged_IGP_F10_20240124
13850	13852	30.604	3	933.426	1	YFANCTVR	n[TMT10plex]YFANC[Carbamidomethyl]TVR	1258.63	TM2 domain-containing protein 3	Q8BJ83	Tm2d3	171	11	10	N2H7	1540.53	A2B2C1D1E1edD1E1eE1F1fedcba	81.0635	315.341			1			ZZD_MusThymus_aged_IGP_F10_20240124
14363	14366	31.5958	4	866.879	0	SSSHLPPSSYFNASGR	n[TMT10plex]SSSHLPPSSYFNASGR	1921.95	Tripeptidyl-peptidase 1	O89023	Tpp1	442	16	10	N2H7	1540.53	A2B2C1D1E1edD1E1eE1F1fedcba	81.0633	132.552			1			ZZD_MusThymus_aged_IGP_F10_20240124
7492	7495	18.1381	3	1107.17	1	SHTNTSHVMQYGNK	n[TMT10plex]SHTNTSHVMQYGNK[TMT10plex]	2061.05	Legumain	O89017	Lgmn	265	16	10	N3H4	1257.45	A2B2C1D1dD2dD1E1edcba	81.048	140.201		1	1			ZZD_MusThymus_aged_IGP_F10_20240124
18313	18316	38.9313	2	1199.95	0	VTFINTTR	n[TMT10plex]VTFINTTR	1179.68	Integrin alpha-M	P05555	Itgam	391	11	10	N2H5	1216.42	A2B2C1D1dD1E1eE1edcba	80.9681	872.035			1			ZZD_MusThymus_aged_IGP_F10_20240124
8088	8091	19.3288	3	1114.78	0	VGCSEYTNR	n[TMT10plex]VGC[Carbamidomethyl]SEYTNR	1313.62	Pituitary tumor-transforming gene 1 protein-interacting protein	Q8R143	Pttg1ip	42	12	10	N2H10	2026.69	A2B2C1D1E1F1G1gfedD1E1F1feE1F1fedcba	80.9591	696.564			1			ZZD_MusThymus_aged_IGP_F10_20240124
12137	12139	27.2874	3	1096.5	0	NATLAEQAK	n[TMT10plex]NATLAEQAK[TMT10plex]	1402.82	Hypoxia up-regulated protein 1	Q9JKR6	Hyou1	869	11	10	N2H9+Ammonium(+17)	1881.66	A2B2C1D1E1F1fedD1E1F1feE1F1fedcba+Ammonium(+17)	80.936	592.403			1			ZZD_MusThymus_aged_IGP_F10_20240124
6524	6527	16.1936	3	1158.14	0	GYQGDGITHCNR	n[TMT10plex]GYQGDGITHC[Carbamidomethyl]NR	1605.75	Multiple epidermal growth factor-like domains protein 8	P60882	Megf8	1115	14	10	N2H9	1864.63	A2B2C1D1E1F1fedD1E1F1feE1F1fedcba	80.896	703.986			1			ZZD_MusThymus_aged_IGP_F10_20240124
9757	9759	22.6497	3	1066.14	0	NATPYK	n[TMT10plex]NATPYK[TMT10plex]	1150.68	Delta(14)-sterol reductase LBR	Q3U9G9	Lbr	152	10	10	N2H10+Ammonium(+17)	2043.71	A2B2C1D1E1F1G1gfedD1E1F1feE1F1fedcba+Ammonium(+17)	80.569	506.887			1			ZZD_MusThymus_aged_IGP_F10_20240124
5893	5896	14.921	3	984.764	0	ANHSHSGDYYCK	n[TMT10plex]ANHSHSGDYYC[Carbamidomethyl]K[TMT10plex]	1895.9	Low affinity immunoglobulin gamma Fc region receptor II;Low affinity immunoglobulin gamma Fc region receptor III	P08101;P08508	Fcgr2;Fcgr3	173;172	14	10	N2H4	1054.37	A2B2C1D1dD1E1edcba	80.549	246.135			1			ZZD_MusThymus_aged_IGP_F10_20240124
5604	5607	14.3308	3	943.103	1	THANGSIK	n[TMT10plex]THANGSIK[TMT10plex]	1284.76	Prolow-density lipoprotein receptor-related protein 1	Q91ZX7	Lrp1	2118	12	10	N2H7	1540.53	A2B2C1D1E1edD1E1eE1F1fedcba	80.5477	335.909			1			ZZD_MusThymus_aged_IGP_F10_20240124
11679	11682	26.3998	3	1177.83	0	NTNFTHVVADR	n[TMT10plex]NTNFTHVVADR	1501.78	Semaphorin-4C	Q64151	Sema4c	419	14	10	N2H10	2026.69	A2B2C1D1E1F1G1gfedD1E1F1feE1F1fedcba	80.4609	718.37			1			ZZD_MusThymus_aged_IGP_F10_20240124
21422	21425	44.6263	3	1075.48	1	YYHGELSYLNVTR	n[TMT10plex]YYHGELSYLNVTR	1842.95	Cathepsin D	P18242	Ctsd	261	14	10	N2H6	1378.48	A2B2C1D1E1edD1E1eE1edcba	80.4435	412.923			1			ZZD_MusThymus_aged_IGP_F10_20240124
6596	6599	16.3373	2	1281.05	0	INSTEAR	n[TMT10plex]INSTEAR	1018.56	2-oxoglutarate and iron-dependent oxygenase domain-containing protein 3	Q9D136	Ogfod3	211	11	10	N2H7	1540.53	A2B2C1D1E1edD1E1eE1F1fedcba	80.1317	837.917			1			ZZD_MusThymus_aged_IGP_F10_20240124
14028	14031	30.9619	3	1209.52	0	SSSHLPPSSYFNASGR	n[TMT10plex]SSSHLPPSSYFNASGR	1921.95	Tripeptidyl-peptidase 1	O89023	Tpp1	442	16	10	N2H8	1702.58	A2B2C1D1E1F1fedD1E1eE1F1fedcba	80.0372	788.424			1			ZZD_MusThymus_aged_IGP_F10_20240124
13435	13438	29.8147	4	1244.25	1	KENSSEICSNNGECVCGQCVCR	n[TMT10plex]K[TMT10plex]ENSSEIC[Carbamidomethyl]SNNGEC[Carbamidomethyl]VC[Carbamidomethyl]GQC[Carbamidomethyl]VC[Carbamidomethyl]R	3104.36	Integrin beta-1	P09055	Itgb1	520	17	10	N2H9	1864.63	A2B2C1D1E1F1fedD1E1F1feE1F1fedcba	80.0272	304.626			1			ZZD_MusThymus_aged_IGP_F10_20240124
12352	12355	27.7191	3	1036.95	0	NATLAEQAK	n[TMT10plex]NATLAEQAK[TMT10plex]	1402.82	Hypoxia up-regulated protein 1	Q9JKR6	Hyou1	869	12	10	N2H8	1702.58	A2B2C1D1E1F1fedD1E1eE1F1fedcba	79.9257	226.541			1			ZZD_MusThymus_aged_IGP_F10_20240124
12016	12019	27.0509	3	929.408	0	LNGSFR	n[TMT10plex]LNGSFR	921.524	Prolow-density lipoprotein receptor-related protein 1;Low-density lipoprotein receptor-related protein 1B	Q91ZX7;Q9JI18	Lrp1;Lrp1b	1996;1983	10	10	N2H9	1864.63	A2B2C1D1E1F1fedD1E1F1feE1F1fedcba	79.8798	697.608			1			ZZD_MusThymus_aged_IGP_F10_20240124
13923	13926	30.7566	2	1239.03	0	YFANCTVR	n[TMT10plex]YFANC[Carbamidomethyl]TVR	1258.63	TM2 domain-containing protein 3	Q8BJ83	Tm2d3	171	12	10	N2H5	1216.42	A2B2C1D1dD1E1eE1edcba	79.8187	698.388			1			ZZD_MusThymus_aged_IGP_F10_20240124
6503	6506	16.1512	3	1051.79	0	AAGMNHTK	n[TMT10plex]AAGMNHTK[TMT10plex]	1286.72	Protein sel-1 homolog 1	Q9Z2G6	Sel1l	213	12	10	N2H9	1864.63	A2B2C1D1E1F1fedD1E1F1feE1F1fedcba	79.6119	629.652			1			ZZD_MusThymus_aged_IGP_F10_20240124
6769	6772	16.6822	2	956.447	0	INSTEAR	n[TMT10plex]INSTEAR	1018.56	2-oxoglutarate and iron-dependent oxygenase domain-containing protein 3	Q9D136	Ogfod3	211	11	10	N2H3	892.317	A2B2C1D1dD1dcba	79.4985	673.428			0			ZZD_MusThymus_aged_IGP_F10_20240124
16816	16819	36.1472	5	1091.49	0	GHQNGSVAAVNGHTNSFPSLENSVKPR	n[TMT10plex]GHQNGSVAAVNGHTNSFPSLENSVK[TMT10plex]PR	3261.7	Elongation of very long chain fatty acids protein 5	Q8BHI7	Elovl5	271	21	10	N2H11	2188.74	A2B2C1D1E1F1G1H1hgfedD1E1F1feE1F1fedcba	79.3324	339.251			1			ZZD_MusThymus_aged_IGP_F10_20240124
41887	41890	82.037	4	1117.02	0	LWLPVNLTWADLEDKDGR	n[TMT10plex]LWLPVNLTWADLEDK[TMT10plex]DGR	2598.42	Ceramide synthase 2	Q924Z4	Cers2	19	16	10	N2H9	1864.63	A2B2C1D1E1F1fedD1E1F1feE1F1fedcba	79.1362	516.253			1			ZZD_MusThymus_aged_IGP_F10_20240124
25824	25827	52.6515	4	1194.02	2	MYSEGSDIVPQSNETALHYFK	n[TMT10plex]M[Oxidation]YSEGSDIVPQSNETALHYFK[TMT10plex]	2889.43	Protein sel-1 homolog 1	Q9Z2G6	Sel1l	427	17	10	N2H9+Ammonium(+17)	1881.66	A2B2C1D1E1F1fedD1E1F1feE1F1fedcba+Ammonium(+17)	78.9231	245.071			1			ZZD_MusThymus_aged_IGP_F10_20240124
6986	6988	17.1231	2	1435.11	0	ALENATR	n[TMT10plex]ALENATR	1002.57	Thyroglobulin	O08710	Tg	2581	11	4	N2H9	1864.63	A2B2C1D1E1F1fedD1E1F1feE1F1fedcba	78.897	898.159			1			ZZD_MusThymus_aged_IGP_F10_20240124
5591	5593	14.3046	4	900.402	0	ANHSHSGDYYCK	n[TMT10plex]ANHSHSGDYYC[Carbamidomethyl]K[TMT10plex]	1895.9	Low affinity immunoglobulin gamma Fc region receptor II;Low affinity immunoglobulin gamma Fc region receptor III	P08101;P08508	Fcgr2;Fcgr3	173;172	14	10	N2H8	1702.58	A2B2C1D1E1F1fedD1E1eE1F1fedcba	78.8929	373.866			1			ZZD_MusThymus_aged_IGP_F10_20240124
29388	29391	59.1331	3	1009.2	2	NSTKEEILAALEK	n[TMT10plex]NSTK[TMT10plex]EEILAALEK[TMT10plex]	2132.27	Prosaposin	Q61207	Psap	459	14	10	N2H3	892.317	A2B2C1D1dD1dcba	78.8706	623.388			0			ZZD_MusThymus_aged_IGP_F10_20240124
15908	15911	34.4943	3	909.096	1	YNLTAK	n[TMT10plex]YNLTAK[TMT10plex]	1166.71	Tripeptidyl-peptidase 1	O89023	Tpp1	209	9	10	N2H7+Ammonium(+17)	1557.55	A2B2C1D1E1edD1E1eE1F1fedcba+Ammonium(+17)	78.8555	457.786			1			ZZD_MusThymus_aged_IGP_F10_20240124
11443	11446	25.9401	3	990.438	0	NAVNCTYK	n[TMT10plex]NAVNC[Carbamidomethyl]TYK[TMT10plex]	1426.76	Integrin beta-3	O54890	Itgb3	679	12	10	N2H7	1540.53	A2B2C1D1E1edD1E1eE1F1fedcba	78.6609	105.158			1			ZZD_MusThymus_aged_IGP_F10_20240124
26606	26609	54.064	3	956.458	1	SEGAVQVNFTLVR	n[TMT10plex]SEGAVQVNFTLVR	1647.91	Carboxypeptidase D	O89001	Cpd	866	14	10	N2H5	1216.42	A2B2C1D1dD1E1eE1edcba	78.6235	306.888			1			ZZD_MusThymus_aged_IGP_F10_20240124
29115	29118	58.6366	4	930.207	0	NSTKEEILAALEK	n[TMT10plex]NSTK[TMT10plex]EEILAALEK[TMT10plex]	2132.27	Prosaposin	Q61207	Psap	459	14	10	N3H6	1581.56	A2B2C1D1E1edD2dD1E1eE1edcba	78.4254	423.996		1	1			ZZD_MusThymus_aged_IGP_F10_20240124
6346	6348	15.8395	2	1124.5	0	NETVPSR	n[TMT10plex]NETVPSR	1030.56	T-cell receptor beta chain V region 86T1;T-cell receptor beta chain V region A20.2.25	P01735;P06321	Unknown;Unknown	75;75	11	10	N2H5	1216.42	A2B2C1D1dD1E1eE1edcba	78.3982	783.821			1			ZZD_MusThymus_aged_IGP_F10_20240124
24557	24560	50.3539	5	926.235	0	SLDAYPVLNQAQAMENHTEVHFQK	n[TMT10plex]SLDAYPVLNQAQAM[Oxidation]ENHTEVHFQK[TMT10plex]	3243.64	Integrin alpha-3	Q62470	Itga3	606	18	10	N2H6	1378.48	A2B2C1D1E1edD1E1eE1edcba	78.2917	240.699			1			ZZD_MusThymus_aged_IGP_F10_20240124
25183	25185	51.4906	3	1145.51	0	IWTLNQVNDTAAR	n[TMT10plex]IWTLNQVNDTAAR	1729.93	Desmocollin-3	P55850	Dsc3	630	13	10	N2H8	1702.58	A2B2C1D1E1F1fedD1E1eE1F1fedcba	78.1186	405.289			1			ZZD_MusThymus_aged_IGP_F10_20240124
12146	12149	27.304	2	1313.56	0	LNGSFR	n[TMT10plex]LNGSFR	921.524	Prolow-density lipoprotein receptor-related protein 1;Low-density lipoprotein receptor-related protein 1B	Q91ZX7;Q9JI18	Lrp1;Lrp1b	1996;1983	10	10	N2H8	1702.58	A2B2C1D1E1F1fedD1E1eE1F1fedcba	78.0857	883.298			1			ZZD_MusThymus_aged_IGP_F10_20240124
17569	17572	37.5524	3	904.442	1	ALNTSQLK	n[TMT10plex]ALNTSQLK[TMT10plex]	1331.82	Procollagen galactosyltransferase 2	Q6NVG7	Colgalt2	381	11	10	N2H6	1378.48	A2B2C1D1E1edD1E1eE1edcba	77.7722	185.524			1			ZZD_MusThymus_aged_IGP_F10_20240124
25946	25949	52.8722	3	1534.72	1	NCSVQCAGMTLQTIPLKK	n[TMT10plex]NC[Carbamidomethyl]SVQC[Carbamidomethyl]AGMTLQTIPLK[TMT10plex]K[TMT10plex]	2735.51	Integrin beta-2	P11835	Itgb2	644	17	10	N2H9	1864.63	A2B2C1D1E1F1fedD1E1F1feE1F1fedcba	77.6164	888.305			1			ZZD_MusThymus_aged_IGP_F10_20240124
14510	14513	31.872	4	830.364	0	SSSHLPPSSYFNASGR	n[TMT10plex]SSSHLPPSSYFNASGR	1921.95	Tripeptidyl-peptidase 1	O89023	Tpp1	442	15	10	N2H6+Ammonium(+17)	1395.5	A2B2C1D1E1edD1E1eE1edcba+Ammonium(+17)	77.5677	169.69			1			ZZD_MusThymus_aged_IGP_F10_20240124
56724	56726	111.195	4	1194.05	0	DEIGNVSTSHLLILDDSVEMEIRPR	n[TMT10plex]DEIGNVSTSHLLILDDSVEMEIRPR	3066.59	Dolichyl-diphosphooligosaccharide--protein glycosyltransferase subunit 1	Q91YQ5	Rpn1	300	20	10	N2H8	1702.58	A2B2C1D1E1F1fedD1E1eE1F1fedcba	77.5207	621.692			1			ZZD_MusThymus_aged_IGP_F10_20240124
17446	17447	37.3249	3	1186.84	0	WDPEPNCTSK	n[TMT10plex]WDPEPNC[Carbamidomethyl]TSK[TMT10plex]	1690.84	Complement factor H	P06909	Cfh	801	12	10	N2H9	1864.63	A2B2C1D1E1F1fedD1E1F1feE1F1fedcba	77.4184	327.587			1			ZZD_MusThymus_aged_IGP_F10_20240124
42018	42021	82.2845	4	991.736	1	LWLPVNLTWADLEDKDGR	n[TMT10plex]LWLPVNLTWADLEDK[TMT10plex]DGR	2598.42	Ceramide synthase 2	Q924Z4	Cers2	19	16	10	N2H5F1	1362.48	A2B2C1D1dD1E1eE1edcbB5ba	77.3998	517.47	1		1			ZZD_MusThymus_aged_IGP_F10_20240124
22886	22889	47.2934	4	1120.83	0	HNNDTQHIWESDSNEFSVIADPR	n[TMT10plex]HNNDTQHIWESDSNEFSVIADPR	2939.36	Endoplasmin	P08113	Hsp90b1	217	18	10	N2H7	1540.53	A2B2C1D1E1edD1E1eE1F1fedcba	77.3522	295.431			1			ZZD_MusThymus_aged_IGP_F10_20240124
20399	20401	42.746	3	1071.82	0	CNVSSPIFK	n[TMT10plex]C[Carbamidomethyl]NVSSPIFK[TMT10plex]	1508.84	Integrin alpha-L	P24063	Itgal	858	10	9	N2H8	1702.58	A2B2C1D1E1F1fedD1E1eE1F1fedcba	77.0407	877.271			1			ZZD_MusThymus_aged_IGP_F10_20240124
18062	18065	38.4623	3	854.393	2	VTFINTTR	n[TMT10plex]VTFINTTR	1179.68	Integrin alpha-M	P05555	Itgam	391	11	10	N2H6	1378.48	A2B2C1D1E1edD1E1eE1edcba	76.8577	481.48			1			ZZD_MusThymus_aged_IGP_F10_20240124
6304	6307	15.7575	3	1019.8	0	NETVPSR	n[TMT10plex]NETVPSR	1030.56	T-cell receptor beta chain V region 86T1;T-cell receptor beta chain V region A20.2.25	P01735;P06321	Unknown;Unknown	75;75	10	10	N2H10	2026.69	A2B2C1D1E1F1G1gfedD1E1F1feE1F1fedcba	76.6364	611.835			1			ZZD_MusThymus_aged_IGP_F10_20240124
32265	32268	64.4299	4	1194.3	0	DEIGNVSTSHLLILDDSVEMEIRPR	n[TMT10plex]DEIGNVSTSHLLILDDSVEMEIRPR	3066.59	Dolichyl-diphosphooligosaccharide--protein glycosyltransferase subunit 1	Q91YQ5	Rpn1	300	19	10	N2H8	1702.58	A2B2C1D1E1F1fedD1E1eE1F1fedcba	76.5227	613.68			1			ZZD_MusThymus_aged_IGP_F10_20240124
23831	23833	49.0221	4	1140.47	0	HFVYQFMGECYFTNGTQR	n[TMT10plex]HFVYQFM[Oxidation]GEC[Carbamidomethyl]YFTNGTQR	2529.14	H-2 class II histocompatibility antigen, A beta chain	P14483	H2-Ab1	46	15	10	N2H10	2026.69	A2B2C1D1E1F1G1gfedD1E1F1feE1F1fedcba	76.4874	68.7279			1			ZZD_MusThymus_aged_IGP_F10_20240124
41126	41129	80.6425	4	1200.84	0	HLNSSLPRPQPAILLLTAAQDAAEVLK	n[TMT10plex]HLNSSLPRPQPAILLLTAAQDAAEVLK	3094.77	Torsin-1A-interacting protein 1	Q921T2	Tor1aip1	411	19	10	N2H8	1702.58	A2B2C1D1E1F1fedD1E1eE1F1fedcba	76.4821	583.048			1			ZZD_MusThymus_aged_IGP_F10_20240124
31071	31074	62.2398	4	972.681	0	ALMPFDSLHDDPCLLTNR	n[TMT10plex]ALMPFDSLHDDPC[Carbamidomethyl]LLTNR	2343.16	Myeloperoxidase	P11247	Mpo	365	15	10	N2H7	1540.53	A2B2C1D1E1edD1E1eE1F1fedcba	76.4767	363.397			1			ZZD_MusThymus_aged_IGP_F10_20240124
23163	23166	47.7998	4	1040.44	0	HNNDTQHIWESDSNEFSVIADPR	n[TMT10plex]HNNDTQHIWESDSNEFSVIADPR	2939.36	Endoplasmin	P08113	Hsp90b1	217	17	10	N2H5	1216.42	A2B2C1D1dD1E1eE1edcba	76.2983	252.916			1			ZZD_MusThymus_aged_IGP_F10_20240124
27739	27742	56.1261	3	1311.9	0	WIPPYQGYNESVDPR	n[TMT10plex]WIPPYQGYNESVDPR	2049.02	Lactoperoxidase	Q5SW46	Lpo	447	15	10	N2H9+Ammonium(+17)	1881.66	A2B2C1D1E1F1fedD1E1F1feE1F1fedcba+Ammonium(+17)	75.8579	436.113			1			ZZD_MusThymus_aged_IGP_F10_20240124
39767	39770	78.0975	4	1232.56	0	IEAVLPAEFFEVLSSSQNGSYHHIR	n[TMT10plex]IEAVLPAEFFEVLSSSQNGSYHHIR	3058.57	Nuclear pore membrane glycoprotein 210	Q9QY81	Nup210	405	19	10	N2H9	1864.63	A2B2C1D1E1F1fedD1E1F1feE1F1fedcba	75.8519	389.621			1			ZZD_MusThymus_aged_IGP_F10_20240124
41067	41070	80.5273	4	1335.16	1	TMVFPVMYLNESVLIDKETANQLK	n[TMT10plex]TMVFPVMYLNESVLIDK[TMT10plex]ETANQLK[TMT10plex]	3469.92	Lysosome membrane protein 2	O35114	Scarb2	412	19	10	N2H9	1864.63	A2B2C1D1E1F1fedD1E1F1feE1F1fedcba	75.4306	275.58			1			ZZD_MusThymus_aged_IGP_F10_20240124
18785	18788	39.7985	4	857.395	0	NVTIECPFKR	n[TMT10plex]NVTIEC[Carbamidomethyl]PFK[TMT10plex]R	1720.97	Polymeric immunoglobulin receptor	O70570	Pigr	147	12	10	N2H8	1702.58	A2B2C1D1E1F1fedD1E1eE1F1fedcba	75.3039	618.655			1			ZZD_MusThymus_aged_IGP_F10_20240124
4202	4205	11.4728	3	781.692	0	HQNQTLR	n[TMT10plex]HQNQTLR	1124.63	Cation-independent mannose-6-phosphate receptor	Q07113	Igf2r	395	11	10	N2H5	1216.42	A2B2C1D1dD1E1eE1edcba	75.1004	501.433			1			ZZD_MusThymus_aged_IGP_F10_20240124
11500	11503	26.0508	3	1125.51	0	LSQNASLGPHVR	n[TMT10plex]LSQNASLGPHVR	1506.85	Complement factor D	P03953	Cfd	124	14	10	N2H9	1864.63	A2B2C1D1E1F1fedD1E1F1feE1F1fedcba	74.8692	481.891			1			ZZD_MusThymus_aged_IGP_F10_20240124
14599	14602	32.0363	4	790.108	0	SSSHLPPSSYFNASGR	n[TMT10plex]SSSHLPPSSYFNASGR	1921.95	Tripeptidyl-peptidase 1	O89023	Tpp1	442	15	10	N2H5+Ammonium(+17)	1233.45	A2B2C1D1dD1E1eE1edcba+Ammonium(+17)	74.5842	273.247			1			ZZD_MusThymus_aged_IGP_F10_20240124
33657	33660	66.9548	3	1280.27	0	EAETVRNGIYNITVLALDADGR	n[TMT10plex]EAETVRNGIYNITVLALDADGR	2618.39	Desmocollin-2	P55292	Dsc2	546	18	10	N2H5	1216.42	A2B2C1D1dD1E1eE1edcba	74.5103	662.453			1			ZZD_MusThymus_aged_IGP_F10_20240124
25535	25538	52.1345	5	1187.14	1	CQVQFHGLSEEDKWPEGSPKPVTQNISAEAWGR	n[TMT10plex]C[Carbamidomethyl]QVQFHGLSEEDK[TMT10plex]WPEGSPKPVTQNISAEAWGR	4225.11	T-cell receptor beta-2 chain C region;T-cell receptor beta-1 chain C region	P01851;P01852	Unknown;Unknown	116;116	21	10	N2H8	1702.58	A2B2C1D1E1F1fedD1E1eE1F1fedcba	74.293	243.174			1			ZZD_MusThymus_aged_IGP_F10_20240124
12234	12237	27.4804	2	1554.21	0	NATLAEQAK	n[TMT10plex]NATLAEQAK[TMT10plex]	1402.82	Hypoxia up-regulated protein 1	Q9JKR6	Hyou1	869	12	10	N2H8	1702.58	A2B2C1D1E1F1fedD1E1eE1F1fedcba	74.0277	967.985			1			ZZD_MusThymus_aged_IGP_F10_20240124
27698	27701	56.0519	3	1306.56	0	WIPPYQGYNESVDPR	n[TMT10plex]WIPPYQGYNESVDPR	2049.02	Lactoperoxidase	Q5SW46	Lpo	447	14	10	N2H9	1864.63	A2B2C1D1E1F1fedD1E1F1feE1F1fedcba	73.9263	440.085			1			ZZD_MusThymus_aged_IGP_F10_20240124
12283	12286	27.578	3	1090.49	0	NATLAEQAK	n[TMT10plex]NATLAEQAK[TMT10plex]	1402.82	Hypoxia up-regulated protein 1	Q9JKR6	Hyou1	869	12	10	N2H9	1864.63	A2B2C1D1E1F1fedD1E1F1feE1F1fedcba	73.8873	456.213			1			ZZD_MusThymus_aged_IGP_F10_20240124
6157	6160	15.4584	4	860.366	1	ANHSHSGDYYCK	n[TMT10plex]ANHSHSGDYYC[Carbamidomethyl]K[TMT10plex]	1895.9	Low affinity immunoglobulin gamma Fc region receptor II;Low affinity immunoglobulin gamma Fc region receptor III	P08101;P08508	Fcgr2;Fcgr3	173;172	14	10	N2H7	1540.53	A2B2C1D1E1edD1E1eE1F1fedcba	73.8252	211.626			1			ZZD_MusThymus_aged_IGP_F10_20240124
10952	10955	24.9795	3	891.397	1	GFNATYHVR	n[TMT10plex]GFNATYHVR	1292.68	Low-density lipoprotein receptor-related protein 10	Q7TQH7	Lrp10	300	12	10	N2H6	1378.48	A2B2C1D1E1edD1E1eE1edcba	73.3009	380.77			1			ZZD_MusThymus_aged_IGP_F10_20240124
24604	24607	50.4383	3	1180.53	0	NSTKEEILAALEK	n[TMT10plex]NSTKEEILAALEK	1673.94	Prosaposin	Q61207	Psap	459	14	10	N2H9	1864.63	A2B2C1D1E1F1fedD1E1F1feE1F1fedcba	73.2471	363.443			1			ZZD_MusThymus_aged_IGP_F10_20240124
25569	25572	52.1954	3	1368.64	1	TVLDKNGDAYGYYNDSIK	n[TMT10plex]TVLDK[TMT10plex]NGDAYGYYNDSIK[TMT10plex]	2722.44	Phospholipase B-like 1	Q8VCI0	Plbd1	72	15	10	N2H6	1378.48	A2B2C1D1E1edD1E1eE1edcba	72.9503	610.412			1			ZZD_MusThymus_aged_IGP_F10_20240124
15013	15016	32.8089	3	993.708	1	SSSHLPPSSYFNASGR	n[TMT10plex]SSSHLPPSSYFNASGR	1921.95	Tripeptidyl-peptidase 1	O89023	Tpp1	442	15	10	N2H4	1054.37	A2B2C1D1dD1E1edcba	72.9086	185.381			1			ZZD_MusThymus_aged_IGP_F10_20240124
13770	13773	30.4519	3	818.614	0	LNPGNYTAR	n[TMT10plex]LNPGNYTAR	1233.67	Insulin-like growth factor 1 receptor	Q60751	Igf1r	901	11	10	N2H5	1216.42	A2B2C1D1dD1E1eE1edcba	72.8247	433.933			1			ZZD_MusThymus_aged_IGP_F10_20240124
4844	4846	12.8283	4	793.094	0	AAGMNHTK	n[TMT10plex]AAGM[Oxidation]NHTK[TMT10plex]	1302.71	Protein sel-1 homolog 1	Q9Z2G6	Sel1l	213	11	10	N2H9	1864.63	A2B2C1D1E1F1fedD1E1F1feE1F1fedcba	72.6908	487.77			1			ZZD_MusThymus_aged_IGP_F10_20240124
5489	5492	14.1058	3	1057.12	0	AAGMNHTK	n[TMT10plex]AAGM[Oxidation]NHTK[TMT10plex]	1302.71	Protein sel-1 homolog 1	Q9Z2G6	Sel1l	213	11	10	N2H9	1864.63	A2B2C1D1E1F1fedD1E1F1feE1F1fedcba	72.6625	801.863			1			ZZD_MusThymus_aged_IGP_F10_20240124
37415	37418	73.789	3	1051.83	0	NGIYNITVLALDADGR	n[TMT10plex]NGIYNITVLALDADGR	1933.05	Desmocollin-2	P55292	Dsc2	546	14	10	N2H5	1216.42	A2B2C1D1dD1E1eE1edcba	72.5498	319.836			1			ZZD_MusThymus_aged_IGP_F10_20240124
11848	11851	26.7223	4	852.881	0	YIHENYTK	n[TMT10plex]YIHENYTK[TMT10plex]	1524.83	Procollagen-lysine,2-oxoglutarate 5-dioxygenase 1	Q9R0E2	Plod1	539	11	10	N2H9+Ammonium(+17)	1881.66	A2B2C1D1E1F1fedD1E1F1feE1F1fedcba+Ammonium(+17)	72.4945	455.937			1			ZZD_MusThymus_aged_IGP_F10_20240124
6037	6039	15.2113	3	1052.13	0	AAGMNHTK	n[TMT10plex]AAGMNHTK[TMT10plex]	1286.72	Protein sel-1 homolog 1	Q9Z2G6	Sel1l	213	11	10	N2H9	1864.63	A2B2C1D1E1F1fedD1E1F1feE1F1fedcba	72.4396	782.955			1			ZZD_MusThymus_aged_IGP_F10_20240124
12044	12047	27.107	3	1132.81	0	LGVIEDHSNR	n[TMT10plex]LGVIEDHSNR	1367.74	Endoplasmin	P08113	Hsp90b1	502	12	10	N2H10	2026.69	A2B2C1D1E1F1G1gfedD1E1F1feE1F1fedcba	72.3534	515.047			1			ZZD_MusThymus_aged_IGP_F10_20240124
7941	7944	19.0377	3	1157.17	0	NTTISVHPSTR	n[TMT10plex]NTTISVHPSTR	1440.79	Vascular cell adhesion protein 1	P29533	Vcam1	225	13	10	N2H10	2026.69	A2B2C1D1E1F1G1gfedD1E1F1feE1F1fedcba	72.2894	792.68			1			ZZD_MusThymus_aged_IGP_F10_20240124
14364	14367	31.5976	3	1103.49	2	SSSHLPPSSYFNASGR	n[TMT10plex]SSSHLPPSSYFNASGR	1921.95	Tripeptidyl-peptidase 1	O89023	Tpp1	442	14	10	N2H6	1378.48	A2B2C1D1E1edD1E1eE1edcba	72.2602	693.753			1			ZZD_MusThymus_aged_IGP_F10_20240124
38876	38879	76.4683	5	989.451	0	IEAVLPAEFFEVLSSSQNGSYHHIR	n[TMT10plex]IEAVLPAEFFEVLSSSQNGSYHHIR	3058.57	Nuclear pore membrane glycoprotein 210	Q9QY81	Nup210	405	18	10	N2H9+Ammonium(+17)	1881.66	A2B2C1D1E1F1fedD1E1F1feE1F1fedcba+Ammonium(+17)	72.1328	187.762			1			ZZD_MusThymus_aged_IGP_F10_20240124
15550	15553	33.8298	3	1139.21	0	SGGSFVTKYNK	n[TMT10plex]SGGSFVTK[TMT10plex]YNK[TMT10plex]	1874.09	Receptor-type tyrosine-protein phosphatase C	P06800	Ptprc	522	13	10	N2H7	1540.53	A2B2C1D1E1edD1E1eE1F1fedcba	72.0986	600.707			1			ZZD_MusThymus_aged_IGP_F10_20240124
9999	10002	23.1217	4	917.144	0	NNIHFPGHNYTTR	n[TMT10plex]NNIHFPGHNYTTR	1798.91	P2X purinoceptor 7	Q9Z1M0	P2rx7	202	13	10	N2H9	1864.63	A2B2C1D1E1F1fedD1E1F1feE1F1fedcba	71.9609	304.22			1			ZZD_MusThymus_aged_IGP_F10_20240124
23210	23213	47.8841	3	977.131	0	NISQVLEK	n[TMT10plex]NISQVLEK[TMT10plex]	1387.84	Disintegrin and metalloproteinase domain-containing protein 10	O35598	Adam10	440	11	10	N2H7	1540.53	A2B2C1D1E1edD1E1eE1F1fedcba	71.8827	367.269			1			ZZD_MusThymus_aged_IGP_F10_20240124
29080	29083	58.5735	4	838.435	1	NSTKEEILAALEK	n[TMT10plex]NSTK[TMT10plex]EEILAALEK[TMT10plex]	2132.27	Prosaposin	Q61207	Psap	459	13	10	N2H5	1216.42	A2B2C1D1dD1E1eE1edcba	71.6879	450.248			1			ZZD_MusThymus_aged_IGP_F10_20240124
20635	20638	43.18	4	817.397	1	VKDLMVINR	n[TMT10plex]VK[TMT10plex]DLMVINR	1544.95	Lipid scramblase CLPTM1L	Q8BXA5	Clptm1l	230	11	10	N2H8+Ammonium(+17)	1719.61	A2B2C1D1E1F1fedD1E1eE1F1fedcba+Ammonium(+17)	71.5655	233.445			1			ZZD_MusThymus_aged_IGP_F10_20240124
14586	14589	32.0127	3	1078.8	0	FSAAASCSNITR	n[TMT10plex]FSAAASC[Carbamidomethyl]SNITR	1512.76	Toll-like receptor 9	Q9EQU3	Tlr9	64	14	10	N2H8+Ammonium(+17)	1719.61	A2B2C1D1E1F1fedD1E1eE1F1fedcba+Ammonium(+17)	71.5391	192.68			1			ZZD_MusThymus_aged_IGP_F10_20240124
13742	13745	30.3988	3	1066.44	0	MFSNCSK	n[TMT10plex]MFSNC[Carbamidomethyl]SK[TMT10plex]	1330.68	Disintegrin and metalloproteinase domain-containing protein 17	Q9Z0F8	Adam17	452	10	10	N2H9	1864.63	A2B2C1D1E1F1fedD1E1F1feE1F1fedcba	71.5069	376.512			1			ZZD_MusThymus_aged_IGP_F10_20240124
29526	29529	59.397	3	1064.7	2	NSTKEEILAALEK	n[TMT10plex]NSTK[TMT10plex]EEILAALEK[TMT10plex]	2132.27	Prosaposin	Q61207	Psap	459	13	10	N2H4	1054.37	A2B2C1D1dD1E1edcba	71.5046	826.632			1			ZZD_MusThymus_aged_IGP_F10_20240124
34772	34775	68.9878	3	1114.53	1	APLMPWNESSIFHIPR	n[TMT10plex]APLMPWNESSIFHIPR	2123.12	Amino acid transporter heavy chain SLC3A2	P10852	Slc3a2	385	15	10	N2H5	1216.42	A2B2C1D1dD1E1eE1edcba	71.1178	308.377			1			ZZD_MusThymus_aged_IGP_F10_20240124
26296	26299	53.5048	4	1025.5	1	NYAIIKPIGFNETTK	n[TMT10plex]NYAIIK[TMT10plex]PIGFNETTK[TMT10plex]	2395.41	Integrin beta-8	Q0VBD0	Itgb8	456	14	10	N2H8	1702.58	A2B2C1D1E1F1fedD1E1eE1F1fedcba	70.831	345.473			1			ZZD_MusThymus_aged_IGP_F10_20240124
14414	14417	31.6925	4	830.621	1	SSSHLPPSSYFNASGR	n[TMT10plex]SSSHLPPSSYFNASGR	1921.95	Tripeptidyl-peptidase 1	O89023	Tpp1	442	14	10	N2H6+Ammonium(+17)	1395.5	A2B2C1D1E1edD1E1eE1edcba+Ammonium(+17)	70.8263	136.041			1			ZZD_MusThymus_aged_IGP_F10_20240124
16339	16342	35.2729	3	1162.52	1	NSTTLVMHMK	n[TMT10plex]NSTTLVMHMK[TMT10plex]	1618.89	Prolow-density lipoprotein receptor-related protein 1	Q91ZX7	Lrp1	1826	12	10	N2H9	1864.63	A2B2C1D1E1F1fedD1E1F1feE1F1fedcba	70.8256	267.033			1			ZZD_MusThymus_aged_IGP_F10_20240124
20476	20479	42.8902	3	1078.82	2	CNVSSPIFK	n[TMT10plex]C[Carbamidomethyl]NVSSPIFK[TMT10plex]	1508.84	Integrin alpha-L	P24063	Itgal	858	11	10	N2H8+Ammonium(+17)	1719.61	A2B2C1D1E1F1fedD1E1eE1F1fedcba+Ammonium(+17)	70.6606	144.487			1			ZZD_MusThymus_aged_IGP_F10_20240124
13134	13136	29.235	3	1027.48	0	KNWTITR	n[TMT10plex]K[TMT10plex]NWTITR	1375.83	Cadherin-4	P39038	Cdh4	658	9	10	N2H8	1702.58	A2B2C1D1E1F1fedD1E1eE1F1fedcba	70.5949	938.581			1			ZZD_MusThymus_aged_IGP_F10_20240124
19537	19540	41.173	3	1080.83	0	IMESHPNGTFSAK	n[TMT10plex]IMESHPNGTFSAK[TMT10plex]	1875.99	Immunoglobulin heavy constant mu	P01872	Ighm	280	13	10	N2H5F1	1362.48	A2B2C1D1dD1E1eE1edcbB5ba	70.52	798.739			1			ZZD_MusThymus_aged_IGP_F10_20240124
14212	14215	31.3096	3	1134.87	0	SGVLKNDSTIPDR	n[TMT10plex]SGVLK[TMT10plex]NDSTIPDR	1859.05	Pannexin-1	Q9JIP4	Panx1	254	14	10	N2H7	1540.53	A2B2C1D1E1edD1E1eE1F1fedcba	70.4997	653.909			1			ZZD_MusThymus_aged_IGP_F10_20240124
18128	18130	38.5837	2	1280.59	0	VTFINTTR	n[TMT10plex]VTFINTTR	1179.68	Integrin alpha-M	P05555	Itgam	391	11	10	N2H6	1378.48	A2B2C1D1E1edD1E1eE1edcba	70.3697	671.697			1			ZZD_MusThymus_aged_IGP_F10_20240124
32145	32148	64.2082	3	1243.59	1	PYLTPNNQGLYIFQGNSTVR	n[TMT10plex]PYLTPNNQGLYIFQGNSTVR	2510.31	Aminopeptidase N	P97449	Anpep	106	16	10	N2H5	1216.42	A2B2C1D1dD1E1eE1edcba	70.3165	124.894			1			ZZD_MusThymus_aged_IGP_F10_20240124
21302	21305	44.412	4	1416.13	2	KDNSSIVCSGLGDCICGQCVCHTSDVPNK	n[TMT10plex]K[TMT10plex]DNSSIVC[Carbamidomethyl]SGLGDC[Carbamidomethyl]IC[Carbamidomethyl]GQC[Carbamidomethyl]VC[Carbamidomethyl]HTSDVPNK[TMT10plex]	3953.88	Integrin beta-2	P11835	Itgb2	502	19	10	N2H8	1702.58	A2B2C1D1E1F1fedD1E1eE1F1fedcba	70.163	731.97			1			ZZD_MusThymus_aged_IGP_F10_20240124
9785	9788	22.7048	3	1060.47	1	NATPYK	n[TMT10plex]NATPYK[TMT10plex]	1150.68	Delta(14)-sterol reductase LBR	Q3U9G9	Lbr	152	9	10	N2H10	2026.69	A2B2C1D1E1F1G1gfedD1E1F1feE1F1fedcba	70.1163	422.691			1			ZZD_MusThymus_aged_IGP_F10_20240124
21690	21693	45.1132	3	1278.92	1	TNQSAELIQPVATNGK	n[TMT10plex]TNQSAELIQPVATNGK[TMT10plex]	2128.19	Leucyl-cystinyl aminopeptidase	Q8C129	Lnpep	145	14	10	N2H8	1702.58	A2B2C1D1E1F1fedD1E1eE1F1fedcba	70.0376	562.552			1			ZZD_MusThymus_aged_IGP_F10_20240124
25995	25998	52.9601	4	1114.54	1	NCSVQCAGMTLQTIPLKK	n[TMT10plex]NC[Carbamidomethyl]SVQC[Carbamidomethyl]AGMTLQTIPLK[TMT10plex]K[TMT10plex]	2735.51	Integrin beta-2	P11835	Itgb2	644	15	10	N2H8+Ammonium(+17)	1719.61	A2B2C1D1E1F1fedD1E1eE1F1fedcba+Ammonium(+17)	70.0085	248.366			1			ZZD_MusThymus_aged_IGP_F10_20240124
21359	21362	44.5138	5	1100.49	1	KDNSSIVCSGLGDCICGQCVCHTSDVPNK	n[TMT10plex]K[TMT10plex]DNSSIVC[Carbamidomethyl]SGLGDC[Carbamidomethyl]IC[Carbamidomethyl]GQC[Carbamidomethyl]VC[Carbamidomethyl]HTSDVPNK[TMT10plex]	3953.88	Integrin beta-2	P11835	Itgb2	502	18	10	N2H7	1540.53	A2B2C1D1E1edD1E1eE1F1fedcba	69.9985	331.864			1			ZZD_MusThymus_aged_IGP_F10_20240124
24722	24723	50.6559	3	1127.52	1	NSTKEEILAALEK	n[TMT10plex]NSTKEEILAALEK	1673.94	Prosaposin	Q61207	Psap	459	13	10	N2H8	1702.58	A2B2C1D1E1F1fedD1E1eE1F1fedcba	69.9925	200.545			1			ZZD_MusThymus_aged_IGP_F10_20240124
21798	21801	45.3102	4	922.227	0	LENITTGTYTIHAQK	n[TMT10plex]LENITTGTYTIHAQK[TMT10plex]	2147.2	BOS complex subunit NOMO1	Q6GQT9	Nomo1	361	14	10	N2H7	1540.53	A2B2C1D1E1edD1E1eE1F1fedcba	69.643	270.731			1			ZZD_MusThymus_aged_IGP_F10_20240124
27571	27573	55.824	3	1514.96	0	HFVYQFMGECYFTNGTQR	n[TMT10plex]HFVYQFMGEC[Carbamidomethyl]YFTNGTQR	2513.15	H-2 class II histocompatibility antigen, A beta chain	P14483	H2-Ab1	46	14	10	N2H10	2026.69	A2B2C1D1E1F1G1gfedD1E1F1feE1F1fedcba	69.6356	547.257			1			ZZD_MusThymus_aged_IGP_F10_20240124
14531	14534	31.9108	3	778.722	0	LRPLFNK	n[TMT10plex]LRPLFNK	1115.7	Cation-dependent mannose-6-phosphate receptor	P24668	M6pr	58	10	10	N2H5	1216.42	A2B2C1D1dD1E1eE1edcba	69.5704	385.336			1			ZZD_MusThymus_aged_IGP_F10_20240124
6116	6119	15.3767	4	820.102	0	ANHSHSGDYYCK	n[TMT10plex]ANHSHSGDYYC[Carbamidomethyl]K[TMT10plex]	1895.9	Low affinity immunoglobulin gamma Fc region receptor II;Low affinity immunoglobulin gamma Fc region receptor III	P08101;P08508	Fcgr2;Fcgr3	173;172	13	10	N2H6	1378.48	A2B2C1D1E1edD1E1eE1edcba	69.563	435.327			1			ZZD_MusThymus_aged_IGP_F10_20240124
9013	9016	21.1805	3	951.707	2	DNHTSCAECLK	n[TMT10plex]DNHTSC[Carbamidomethyl]AEC[Carbamidomethyl]LK[TMT10plex]	1791.86	Integrin beta-2	P11835	Itgb2	626	12	10	N2H4	1054.37	A2B2C1D1dD1E1edcba	69.2574	555.159			1			ZZD_MusThymus_aged_IGP_F10_20240124
14199	14202	31.285	3	854.394	0	FVNDTK	n[TMT10plex]FVNDTK[TMT10plex]	1180.69	Disintegrin and metalloproteinase domain-containing protein 17	Q9Z0F8	Adam17	157	9	10	N2H6	1378.48	A2B2C1D1E1edD1E1eE1edcba	69.2549	417.208			1			ZZD_MusThymus_aged_IGP_F10_20240124
15005	15008	32.7944	3	1048.47	0	SSSHLPPSSYFNASGR	n[TMT10plex]SSSHLPPSSYFNASGR	1921.95	Tripeptidyl-peptidase 1	O89023	Tpp1	442	14	10	N2H5	1216.42	A2B2C1D1dD1E1eE1edcba	69.2009	214.447			1			ZZD_MusThymus_aged_IGP_F10_20240124
15827	15830	34.342	3	1095.5	0	VFNGKDNISK	n[TMT10plex]VFNGKDNISK[TMT10plex]	1578.91	Platelet glycoprotein 4	Q08857	Cd36	220	11	10	N2H8	1702.58	A2B2C1D1E1F1fedD1E1eE1F1fedcba	69.051	597.187			1			ZZD_MusThymus_aged_IGP_F10_20240124
21951	21954	45.5864	3	1176.91	1	LENITTGTYTIHAQK	n[TMT10plex]LENITTGTYTIHAQK[TMT10plex]	2147.2	BOS complex subunit NOMO1	Q6GQT9	Nomo1	361	14	10	N2H6	1378.48	A2B2C1D1E1edD1E1eE1edcba	68.6692	565.463			1			ZZD_MusThymus_aged_IGP_F10_20240124
5910	5913	14.9583	4	860.617	0	ANHSHSGDYYCK	n[TMT10plex]ANHSHSGDYYC[Carbamidomethyl]K[TMT10plex]	1895.9	Low affinity immunoglobulin gamma Fc region receptor II;Low affinity immunoglobulin gamma Fc region receptor III	P08101;P08508	Fcgr2;Fcgr3	173;172	13	10	N2H7	1540.53	A2B2C1D1E1edD1E1eE1F1fedcba	68.6565	528.976			1			ZZD_MusThymus_aged_IGP_F10_20240124
14471	14474	31.7989	3	1099.98	0	SSSHLPPSSYFNASGR	n[TMT10plex]SSSHLPPSSYFNASGR	1921.95	Tripeptidyl-peptidase 1	O89023	Tpp1	442	15	10	N2H6	1378.48	A2B2C1D1E1edD1E1eE1edcba	68.5012	836.74			1			ZZD_MusThymus_aged_IGP_F10_20240124
15003	15006	32.7906	3	988.448	0	SSSHLPPSSYFNASGR	n[TMT10plex]SSSHLPPSSYFNASGR	1921.95	Tripeptidyl-peptidase 1	O89023	Tpp1	442	14	10	N2H3F1	1038.38	A2B2C1D1dD1dcbB5ba	68.3975	517.732			0			ZZD_MusThymus_aged_IGP_F10_20240124
29386	29389	59.1296	3	1061.83	0	VFVYTPTTNYTLR	n[TMT10plex]VFVYTPTTNYTLR	1802.98	Phospholipase A2 group XV	Q8VEB4	Pla2g15	289	13	10	N2H6	1378.48	A2B2C1D1E1edD1E1eE1edcba	68.3751	796.376			1			ZZD_MusThymus_aged_IGP_F10_20240124
14409	14411	31.683	3	999.467	0	KMSNITFR	n[TMT10plex]K[TMT10plex]MSNITFR	1453.85	Prenylcysteine oxidase 1	Q9CQF9	Pcyox1	323	10	10	N2H7	1540.53	A2B2C1D1E1edD1E1eE1F1fedcba	68.2841	929.026			1			ZZD_MusThymus_aged_IGP_F10_20240124
56663	56666	111.07	5	985.642	1	IEAVLPAEFFEVLSSSQNGSYHHIR	n[TMT10plex]IEAVLPAEFFEVLSSSQNGSYHHIR	3058.57	Nuclear pore membrane glycoprotein 210	Q9QY81	Nup210	405	19	10	N2H9	1864.63	A2B2C1D1E1F1fedD1E1F1feE1F1fedcba	68.0588	186.705			1			ZZD_MusThymus_aged_IGP_F10_20240124
6166	6168	15.4764	3	1051.79	1	AAGMNHTK	n[TMT10plex]AAGMNHTK[TMT10plex]	1286.72	Protein sel-1 homolog 1	Q9Z2G6	Sel1l	213	11	10	N2H9	1864.63	A2B2C1D1E1F1fedD1E1F1feE1F1fedcba	68.0247	859.398			1			ZZD_MusThymus_aged_IGP_F10_20240124
14669	14671	32.1713	3	885.415	1	SSSHLPPSSYFNASGR	n[TMT10plex]SSSHLPPSSYFNASGR	1921.95	Tripeptidyl-peptidase 1	O89023	Tpp1	442	14	10	N2H2	730.264	A2B2C1D1dcba	68.0023	565.241			0			ZZD_MusThymus_aged_IGP_F10_20240124
9881	9884	22.8908	3	1168.51	1	NNIHFPGHNYTTR	n[TMT10plex]NNIHFPGHNYTTR	1798.91	P2X purinoceptor 7	Q9Z1M0	P2rx7	202	14	10	N2H8	1702.58	A2B2C1D1E1F1fedD1E1eE1F1fedcba	67.9883	694.967			1			ZZD_MusThymus_aged_IGP_F10_20240124
7955	7958	19.0645	2	1408.1	0	NIGNTSEGPR	n[TMT10plex]NIGNTSEGPR	1272.66	Osteopetrosis-associated transmembrane protein 1	Q8BGT0	Ostm1	139	12	10	N2H7	1540.53	A2B2C1D1E1edD1E1eE1F1fedcba	67.6855	893.2			1			ZZD_MusThymus_aged_IGP_F10_20240124
21505	21508	44.7786	3	978.777	1	VQPFNVTK	n[TMT10plex]VQPFNVTK[TMT10plex]	1389.84	Lysosome-associated membrane glycoprotein 2	P17047	Lamp2	361	10	10	N2H7	1540.53	A2B2C1D1E1edD1E1eE1F1fedcba	67.6304	132.288			1			ZZD_MusThymus_aged_IGP_F10_20240124
6121	6124	15.3868	4	860.366	1	ANHSHSGDYYCK	n[TMT10plex]ANHSHSGDYYC[Carbamidomethyl]K[TMT10plex]	1895.9	Low affinity immunoglobulin gamma Fc region receptor II;Low affinity immunoglobulin gamma Fc region receptor III	P08101;P08508	Fcgr2;Fcgr3	173;172	13	10	N2H7	1540.53	A2B2C1D1E1edD1E1eE1F1fedcba	67.5526	263.441			1			ZZD_MusThymus_aged_IGP_F10_20240124
9677	9680	22.4939	3	1114.48	0	NATPYK	n[TMT10plex]NATPYK[TMT10plex]	1150.68	Delta(14)-sterol reductase LBR	Q3U9G9	Lbr	152	9	10	N2H11	2188.74	A2B2C1D1E1F1G1H1hgfedD1E1F1feE1F1fedcba	67.4628	610.432			1			ZZD_MusThymus_aged_IGP_F10_20240124
7885	7888	18.9269	2	1489.13	0	NIGNTSEGPR	n[TMT10plex]NIGNTSEGPR	1272.66	Osteopetrosis-associated transmembrane protein 1	Q8BGT0	Ostm1	139	12	10	N2H8	1702.58	A2B2C1D1E1F1fedD1E1eE1F1fedcba	67.21	843.987			1			ZZD_MusThymus_aged_IGP_F10_20240124
31004	31006	62.1177	3	1166.21	1	SINGVLLPGGGANLTDSGYSR	n[TMT10plex]SINGVLLPGGGANLTDSGYSR	2276.2	Gamma-glutamyl hydrolase	Q9Z0L8	Ggh	100	15	10	N2H5	1216.42	A2B2C1D1dD1E1eE1edcba	67.1183	343.549			1			ZZD_MusThymus_aged_IGP_F10_20240124
9458	9460	22.0609	4	875.37	0	DNHTSCAECLK	n[TMT10plex]DNHTSC[Carbamidomethyl]AEC[Carbamidomethyl]LK[TMT10plex]	1791.86	Integrin beta-2	P11835	Itgb2	626	12	10	N2H8	1702.58	A2B2C1D1E1F1fedD1E1eE1F1fedcba	66.6717	194.112			1			ZZD_MusThymus_aged_IGP_F10_20240124
22505	22507	46.6011	4	932.201	0	EKANTSICLEWK	n[TMT10plex]EK[TMT10plex]ANTSIC[Carbamidomethyl]LEWK[TMT10plex]	2165.21	Receptor-type tyrosine-protein phosphatase C	P06800	Ptprc	292	11	10	N2H7+Ammonium(+17)	1557.55	A2B2C1D1E1edD1E1eE1F1fedcba+Ammonium(+17)	66.5003	563.485			1			ZZD_MusThymus_aged_IGP_F10_20240124
38818	38821	76.3651	4	1079.97	1	EGNPFGPFWDQFHVSFNK	n[TMT10plex]EGNPFGPFWDQFHVSFNK[TMT10plex]	2610.31	GDP-fucose protein O-fucosyltransferase 1	Q91ZW2	Pofut1	165	15	10	N2H8	1702.58	A2B2C1D1E1F1fedD1E1eE1F1fedcba	66.2535	140.857			1			ZZD_MusThymus_aged_IGP_F10_20240124
16931	16934	36.3633	3	941.41	1	CNVSSPIFK	n[TMT10plex]C[Carbamidomethyl]NVSSPIFK	1279.68	Integrin alpha-L	P24063	Itgal	858	11	10	N2H7	1540.53	A2B2C1D1E1edD1E1eE1F1fedcba	66.2452	114.266			1			ZZD_MusThymus_aged_IGP_F10_20240124
5079	5082	13.2964	3	964.08	0	NTSLEHTR	n[TMT10plex]NTSLEHTR	1185.63	Protein disulfide-isomerase TMX3	Q8BXZ1	Tmx3	261	11	10	N2H8	1702.58	A2B2C1D1E1F1fedD1E1eE1F1fedcba	66.2373	563.988			1			ZZD_MusThymus_aged_IGP_F10_20240124
14171	14174	31.2323	4	830.363	0	SSSHLPPSSYFNASGR	n[TMT10plex]SSSHLPPSSYFNASGR	1921.95	Tripeptidyl-peptidase 1	O89023	Tpp1	442	14	10	N2H6+Ammonium(+17)	1395.5	A2B2C1D1E1edD1E1eE1edcba+Ammonium(+17)	66.209	147.958			1			ZZD_MusThymus_aged_IGP_F10_20240124
9312	9315	21.7754	3	1007.41	1	YSNNSWR	n[TMT10plex]YSNNSWR	1154.57	Transforming growth factor beta-1 proprotein	P04202	Tgfb1	176	10	10	N2H9	1864.63	A2B2C1D1E1F1fedD1E1F1feE1F1fedcba	66.2039	523.926			1			ZZD_MusThymus_aged_IGP_F10_20240124
9813	9815	22.7586	3	1060.8	1	NATPYK	n[TMT10plex]NATPYK[TMT10plex]	1150.68	Delta(14)-sterol reductase LBR	Q3U9G9	Lbr	152	9	10	N2H10	2026.69	A2B2C1D1E1F1G1gfedD1E1F1feE1F1fedcba	66.1945	390.165			1			ZZD_MusThymus_aged_IGP_F10_20240124
8360	8362	19.882	3	1075.11	0	ATVNDSGEYR	n[TMT10plex]ATVNDSGEYR	1339.66	Low affinity immunoglobulin gamma Fc region receptor II;Low affinity immunoglobulin gamma Fc region receptor III	P08101;P08508	Fcgr2;Fcgr3	92;91	12	10	N2H9+Ammonium(+17)	1881.66	A2B2C1D1E1F1fedD1E1F1feE1F1fedcba+Ammonium(+17)	66.1538	319.788			1			ZZD_MusThymus_aged_IGP_F10_20240124
31015	31018	62.1376	4	1012.94	0	ALMPFDSLHDDPCLLTNR	n[TMT10plex]ALMPFDSLHDDPC[Carbamidomethyl]LLTNR	2343.16	Myeloperoxidase	P11247	Mpo	365	15	10	N2H8	1702.58	A2B2C1D1E1F1fedD1E1eE1F1fedcba	66.0876	113.473			1			ZZD_MusThymus_aged_IGP_F10_20240124
6756	6759	16.6567	3	1051.78	1	AAGMNHTK	n[TMT10plex]AAGMNHTK[TMT10plex]	1286.72	Protein sel-1 homolog 1	Q9Z2G6	Sel1l	213	11	10	N2H9	1864.63	A2B2C1D1E1F1fedD1E1F1feE1F1fedcba	65.8691	359.827			1			ZZD_MusThymus_aged_IGP_F10_20240124
26263	26266	53.4427	4	1066.78	1	NYAIIKPIGFNETTK	n[TMT10plex]NYAIIK[TMT10plex]PIGFNETTK[TMT10plex]	2395.41	Integrin beta-8	Q0VBD0	Itgb8	456	13	10	N2H9	1864.63	A2B2C1D1E1F1fedD1E1F1feE1F1fedcba	65.773	289.517			1			ZZD_MusThymus_aged_IGP_F10_20240124
30507	30510	61.2094	3	1070.48	2	DMSDGFISNLTIQR	n[TMT10plex]DMSDGFISNLTIQR	1824.92	Prolyl 4-hydroxylase subunit alpha-1	Q60715	P4ha1	113	13	10	N2H6	1378.48	A2B2C1D1E1edD1E1eE1edcba	65.5329	228.771			1			ZZD_MusThymus_aged_IGP_F10_20240124
41054	41057	80.5029	4	1200.04	1	HLNSSLPRPQPAILLLTAAQDAAEVLK	n[TMT10plex]HLNSSLPRPQPAILLLTAAQDAAEVLK	3094.77	Torsin-1A-interacting protein 1	Q921T2	Tor1aip1	411	18	10	N2H8	1702.58	A2B2C1D1E1F1fedD1E1eE1F1fedcba	65.5022	476.645			1			ZZD_MusThymus_aged_IGP_F10_20240124
42019	42022	82.2863	4	1076.51	0	LWLPVNLTWADLEDKDGR	n[TMT10plex]LWLPVNLTWADLEDK[TMT10plex]DGR	2598.42	Ceramide synthase 2	Q924Z4	Cers2	19	15	10	N2H8	1702.58	A2B2C1D1E1F1fedD1E1eE1F1fedcba	65.4849	407.641			1			ZZD_MusThymus_aged_IGP_F10_20240124
7845	7848	18.8436	3	1047.11	0	NIGNTSEGPR	n[TMT10plex]NIGNTSEGPR	1272.66	Osteopetrosis-associated transmembrane protein 1	Q8BGT0	Ostm1	139	12	10	N2H9	1864.63	A2B2C1D1E1F1fedD1E1F1feE1F1fedcba	65.3895	658.956			1			ZZD_MusThymus_aged_IGP_F10_20240124
9688	9691	22.5154	3	1006.14	0	NATPYK	n[TMT10plex]NATPYK[TMT10plex]	1150.68	Delta(14)-sterol reductase LBR	Q3U9G9	Lbr	152	9	10	N2H9	1864.63	A2B2C1D1E1F1fedD1E1F1feE1F1fedcba	65.3263	283.976			1			ZZD_MusThymus_aged_IGP_F10_20240124
22880	22883	47.2828	3	1128.56	1	EKANTSICLEWK	n[TMT10plex]EK[TMT10plex]ANTSIC[Carbamidomethyl]LEWK[TMT10plex]	2165.21	Receptor-type tyrosine-protein phosphatase C	P06800	Ptprc	292	12	10	N2H5	1216.42	A2B2C1D1dD1E1eE1edcba	65.2585	548.472			1			ZZD_MusThymus_aged_IGP_F10_20240124
20640	20643	43.189	3	1072.15	1	CNVSSPIFK	n[TMT10plex]C[Carbamidomethyl]NVSSPIFK[TMT10plex]	1508.84	Integrin alpha-L	P24063	Itgal	858	11	10	N2H8	1702.58	A2B2C1D1E1F1fedD1E1eE1F1fedcba	65.1301	236.106			1			ZZD_MusThymus_aged_IGP_F10_20240124
27059	27062	54.8879	3	991.128	0	DNATQEEILHYLEK	n[TMT10plex]DNATQEEILHYLEK	1930.98	Prosaposin	Q61207	Psap	80	13	10	N2H3F1	1038.38	A2B2C1D1dD1dcbB5ba	64.9696	792.117			0			ZZD_MusThymus_aged_IGP_F10_20240124
12686	12689	28.374	3	979.415	2	AFQNFSK	n[TMT10plex]AFQNFSK	1069.58	Toll-like receptor 8	P58682	Tlr8	411	10	10	N2H9	1864.63	A2B2C1D1E1F1fedD1E1F1feE1F1fedcba	64.5037	134.514			1			ZZD_MusThymus_aged_IGP_F10_20240124
8124	8127	19.4009	3	1092.48	0	KNASNMEYR	n[TMT10plex]K[TMT10plex]NASNMEYR	1569.83	Neuroplastin	P97300	Nptn	196	11	10	N2H8	1702.58	A2B2C1D1E1F1fedD1E1eE1F1fedcba	64.465	526.985			1			ZZD_MusThymus_aged_IGP_F10_20240124
20750	20753	43.386	3	1084.19	0	VKDLMVINR	n[TMT10plex]VK[TMT10plex]DLMVINR	1544.95	Lipid scramblase CLPTM1L	Q8BXA5	Clptm1l	230	10	10	N2H8	1702.58	A2B2C1D1E1F1fedD1E1eE1F1fedcba	64.3543	624.14			1			ZZD_MusThymus_aged_IGP_F10_20240124
7452	7455	18.0577	2	1185.52	0	INDTAAR	n[TMT10plex]INDTAAR	988.55	Desmocollin-2	P55292	Dsc2	629	10	10	N2H6	1378.48	A2B2C1D1E1edD1E1eE1edcba	64.2638	817.556			1			ZZD_MusThymus_aged_IGP_F10_20240124
31351	31354	62.7609	3	1112.53	2	SINGVLLPGGGANLTDSGYSR	n[TMT10plex]SINGVLLPGGGANLTDSGYSR	2276.2	Gamma-glutamyl hydrolase	Q9Z0L8	Ggh	100	16	10	N2H4	1054.37	A2B2C1D1dD1E1edcba	64.1905	736.484			1			ZZD_MusThymus_aged_IGP_F10_20240124
26159	26162	53.2555	4	1029.76	0	NCSVQCAGMTLQTIPLKK	n[TMT10plex]NC[Carbamidomethyl]SVQC[Carbamidomethyl]AGMTLQTIPLK[TMT10plex]K[TMT10plex]	2735.51	Integrin beta-2	P11835	Itgb2	644	15	10	N2H6	1378.48	A2B2C1D1E1edD1E1eE1edcba	64.1606	87.1617			1			ZZD_MusThymus_aged_IGP_F10_20240124
20878	20881	43.6231	3	975.041	0	VKDLMVINR	n[TMT10plex]VK[TMT10plex]DLMVINR	1544.95	Lipid scramblase CLPTM1L	Q8BXA5	Clptm1l	230	10	10	N2H6	1378.48	A2B2C1D1E1edD1E1eE1edcba	63.9569	654.688			1			ZZD_MusThymus_aged_IGP_F10_20240124
10417	10420	23.9268	3	908.426	0	NQTLQEGEK	n[TMT10plex]NQTLQEGEK[TMT10plex]	1503.83	Vitamin K-dependent gamma-carboxylase	Q9QYC7	Ggcx	570	11	10	N2H5	1216.42	A2B2C1D1dD1E1eE1edcba	63.2487	267.461			1			ZZD_MusThymus_aged_IGP_F10_20240124
23811	23814	48.9859	3	1520.29	0	HFVYQFMGECYFTNGTQR	n[TMT10plex]HFVYQFM[Oxidation]GEC[Carbamidomethyl]YFTNGTQR	2529.14	H-2 class II histocompatibility antigen, A beta chain	P14483	H2-Ab1	46	15	10	N2H10	2026.69	A2B2C1D1E1F1G1gfedD1E1F1feE1F1fedcba	63.2312	512.739			1			ZZD_MusThymus_aged_IGP_F10_20240124
29235	29238	58.8571	4	919.708	0	NSTKEEILAALEK	n[TMT10plex]NSTK[TMT10plex]EEILAALEK[TMT10plex]	2132.27	Prosaposin	Q61207	Psap	459	12	10	N2H7	1540.53	A2B2C1D1E1edD1E1eE1F1fedcba	63.1396	642.15			1			ZZD_MusThymus_aged_IGP_F10_20240124
7092	7095	17.3352	3	980.087	0	VINSSSNCNR	n[TMT10plex]VINSSSNC[Carbamidomethyl]NR	1378.68	ER degradation-enhancing alpha-mannosidase-like protein 1	Q925U4	Edem1	619	12	10	N2H7+Ammonium(+17)	1557.55	A2B2C1D1E1edD1E1eE1F1fedcba+Ammonium(+17)	63.1215	270.712			1			ZZD_MusThymus_aged_IGP_F10_20240124
32372	32375	64.6226	4	1152.52	0	DEIGNVSTSHLLILDDSVEMEIRPR	n[TMT10plex]DEIGNVSTSHLLILDDSVEMEIRPR	3066.59	Dolichyl-diphosphooligosaccharide--protein glycosyltransferase subunit 1	Q91YQ5	Rpn1	300	17	10	N2H7	1540.53	A2B2C1D1E1edD1E1eE1F1fedcba	62.9923	549.903			1			ZZD_MusThymus_aged_IGP_F10_20240124
9271	9274	21.6939	3	956.204	0	NNVSLVK	n[TMT10plex]NNVSLVK	1001.61	Cell surface hyaluronidase	Q5FWI3	Cemip2	914	10	10	N2H9	1864.63	A2B2C1D1E1F1fedD1E1F1feE1F1fedcba	62.9272	181.873			1			ZZD_MusThymus_aged_IGP_F10_20240124
14896	14899	32.594	3	939.43	0	SSSHLPPSSYFNASGR	n[TMT10plex]SSSHLPPSSYFNASGR	1921.95	Tripeptidyl-peptidase 1	O89023	Tpp1	442	14	10	N2H3	892.317	A2B2C1D1dD1dcba	62.9229	730.141			0			ZZD_MusThymus_aged_IGP_F10_20240124
12077	12080	27.1721	2	989.452	0	LNGSFR	n[TMT10plex]LNGSFR	921.524	Prolow-density lipoprotein receptor-related protein 1;Low-density lipoprotein receptor-related protein 1B	Q91ZX7;Q9JI18	Lrp1;Lrp1b	1996;1983	9	10	N2H4	1054.37	A2B2C1D1dD1E1edcba	62.4644	807.352			1			ZZD_MusThymus_aged_IGP_F10_20240124
5508	5511	14.1417	3	1097.48	0	KNASNMEYR	n[TMT10plex]K[TMT10plex]NASNM[Oxidation]EYR	1585.83	Neuroplastin	P97300	Nptn	196	11	10	N2H8	1702.58	A2B2C1D1E1F1fedD1E1eE1F1fedcba	62.4203	826.375			1			ZZD_MusThymus_aged_IGP_F10_20240124
29323	29326	59.0169	4	883.201	1	NSTKEEILAALEK	n[TMT10plex]NSTK[TMT10plex]EEILAALEK[TMT10plex]	2132.27	Prosaposin	Q61207	Psap	459	12	10	N2H6+Ammonium(+17)	1395.5	A2B2C1D1E1edD1E1eE1edcba+Ammonium(+17)	62.3962	470.031			1			ZZD_MusThymus_aged_IGP_F10_20240124
10683	10686	24.4444	3	1056.77	0	ENYNITMR	n[TMT10plex]ENYNITM[Oxidation]R	1284.63	Lymphocyte antigen 75	Q60767	Ly75	1594	10	10	N2H9+Ammonium(+17)	1881.66	A2B2C1D1E1F1fedD1E1F1feE1F1fedcba+Ammonium(+17)	62.2901	619.992			1			ZZD_MusThymus_aged_IGP_F10_20240124
30175	30177	60.6049	3	1529.34	0	NGTSFDIHYGSGSLSGYLSQDTVSVPCK	n[TMT10plex]NGTSFDIHYGSGSLSGYLSQDTVSVPC[Carbamidomethyl]K	3204.52	Cathepsin D	P18242	Ctsd	134	18	10	N2H6	1378.48	A2B2C1D1E1edD1E1eE1edcba	62.2343	894.5			1			ZZD_MusThymus_aged_IGP_F10_20240124
40326	40329	79.1684	4	1232.81	2	IEAVLPAEFFEVLSSSQNGSYHHIR	n[TMT10plex]IEAVLPAEFFEVLSSSQNGSYHHIR	3058.57	Nuclear pore membrane glycoprotein 210	Q9QY81	Nup210	405	17	10	N2H9	1864.63	A2B2C1D1E1F1fedD1E1F1feE1F1fedcba	62.1797	480.814			1			ZZD_MusThymus_aged_IGP_F10_20240124
9668	9671	22.4761	3	1120.49	0	NATPYK	n[TMT10plex]NATPYK[TMT10plex]	1150.68	Delta(14)-sterol reductase LBR	Q3U9G9	Lbr	152	9	10	N2H11+Ammonium(+17)	2205.76	A2B2C1D1E1F1G1H1hgfedD1E1F1feE1F1fedcba+Ammonium(+17)	62.1332	532.622			1			ZZD_MusThymus_aged_IGP_F10_20240124
13945	13948	30.8011	3	886.749	0	LRPLFNK	n[TMT10plex]LRPLFNK	1115.7	Cation-dependent mannose-6-phosphate receptor	P24668	M6pr	58	9	10	N2H7	1540.53	A2B2C1D1E1edD1E1eE1F1fedcba	61.7796	597.257			1			ZZD_MusThymus_aged_IGP_F10_20240124
13064	13067	29.1008	3	1081.49	0	KNWTITR	n[TMT10plex]K[TMT10plex]NWTITR	1375.83	Cadherin-4	P39038	Cdh4	658	9	10	N2H9	1864.63	A2B2C1D1E1F1fedD1E1F1feE1F1fedcba	61.7445	810.232			1			ZZD_MusThymus_aged_IGP_F10_20240124
27799	27800	56.2368	3	1306.23	1	WIPPYQGYNESVDPR	n[TMT10plex]WIPPYQGYNESVDPR	2049.02	Lactoperoxidase	Q5SW46	Lpo	447	13	10	N2H9	1864.63	A2B2C1D1E1F1fedD1E1F1feE1F1fedcba	61.7362	322.722			1			ZZD_MusThymus_aged_IGP_F10_20240124
27094	27097	54.9583	3	1122.49	2	FLNLSSTGIR	n[TMT10plex]FLNLSSTGIR	1335.77	Toll-like receptor 2	Q9QUN7	Tlr2	442	11	10	N2H10	2026.69	A2B2C1D1E1F1G1gfedD1E1F1feE1F1fedcba	61.5324	379.621			1			ZZD_MusThymus_aged_IGP_F10_20240124
19806	19809	41.668	3	989.448	0	VVTLGLNR	n[TMT10plex]VVTLGLNR	1099.69	L-amino-acid oxidase	O09046	Il4i1	53	9	10	N2H9	1864.63	A2B2C1D1E1F1fedD1E1F1feE1F1fedcba	61.4015	499.755			1			ZZD_MusThymus_aged_IGP_F10_20240124
13242	13244	29.4417	5	802.372	0	HENNTKDNSIQHEFSLTR	n[TMT10plex]HENNTK[TMT10plex]DNSIQHEFSLTR	2627.35	Thy-1 membrane glycoprotein	P01831	Thy1	42	14	10	N2H6	1378.48	A2B2C1D1E1edD1E1eE1edcba	61.3235	273.231			1			ZZD_MusThymus_aged_IGP_F10_20240124
18595	18598	39.4508	3	1120.49	0	LIASNITETMR	n[TMT10plex]LIASNITETM[Oxidation]R	1492.81	NPC intracellular cholesterol transporter 1	O35604	Npc1	1063	12	10	N2H9	1864.63	A2B2C1D1E1F1fedD1E1F1feE1F1fedcba	61.2713	573.195			1			ZZD_MusThymus_aged_IGP_F10_20240124
21365	21368	44.5243	6	917.078	0	KDNSSIVCSGLGDCICGQCVCHTSDVPNK	n[TMT10plex]K[TMT10plex]DNSSIVC[Carbamidomethyl]SGLGDC[Carbamidomethyl]IC[Carbamidomethyl]GQC[Carbamidomethyl]VC[Carbamidomethyl]HTSDVPNK[TMT10plex]	3953.88	Integrin beta-2	P11835	Itgb2	502	17	10	N2H7	1540.53	A2B2C1D1E1edD1E1eE1F1fedcba	61.2184	66.4271			1			ZZD_MusThymus_aged_IGP_F10_20240124
13707	13710	30.3341	3	818.865	0	LNPGNYTAR	n[TMT10plex]LNPGNYTAR	1233.67	Insulin-like growth factor 1 receptor	Q60751	Igf1r	901	10	10	N2H5	1216.42	A2B2C1D1dD1E1eE1edcba	61.1682	309.964			1			ZZD_MusThymus_aged_IGP_F10_20240124
27090	27093	54.9513	3	991.471	2	DNATQEEILHYLEK	n[TMT10plex]DNATQEEILHYLEK	1930.98	Prosaposin	Q61207	Psap	80	13	10	N2H3F1	1038.38	A2B2C1D1dD1dcbB5ba	61.1629	567.521	1		0			ZZD_MusThymus_aged_IGP_F10_20240124
14319	14322	31.5143	3	1209.52	0	SSSHLPPSSYFNASGR	n[TMT10plex]SSSHLPPSSYFNASGR	1921.95	Tripeptidyl-peptidase 1	O89023	Tpp1	442	14	10	N2H8	1702.58	A2B2C1D1E1F1fedD1E1eE1F1fedcba	61.1399	693.125			1			ZZD_MusThymus_aged_IGP_F10_20240124
30904	30907	61.9367	4	1116.77	0	DEIGNVSTSHLLILDDSVEMEIRPR	n[TMT10plex]DEIGNVSTSHLLILDDSVEM[Oxidation]EIRPR	3082.58	Dolichyl-diphosphooligosaccharide--protein glycosyltransferase subunit 1	Q91YQ5	Rpn1	300	17	10	N2H6	1378.48	A2B2C1D1E1edD1E1eE1edcba	61.1003	467.535			1			ZZD_MusThymus_aged_IGP_F10_20240124
31571	31574	63.1675	3	1052.84	1	SINGVLLPGGGANLTDSGYSR	n[TMT10plex]SINGVLLPGGGANLTDSGYSR	2276.2	Gamma-glutamyl hydrolase	Q9Z0L8	Ggh	100	15	10	N2H2F1	876.322	A2B2C1D1dcbB5ba	61.0998	667.434	1		0			ZZD_MusThymus_aged_IGP_F10_20240124
14427	14430	31.7163	3	1209.51	1	SSSHLPPSSYFNASGR	n[TMT10plex]SSSHLPPSSYFNASGR	1921.95	Tripeptidyl-peptidase 1	O89023	Tpp1	442	14	10	N2H8	1702.58	A2B2C1D1E1F1fedD1E1eE1F1fedcba	60.9861	443.866			1			ZZD_MusThymus_aged_IGP_F10_20240124
30245	30248	60.731	4	1147.51	0	NGTSFDIHYGSGSLSGYLSQDTVSVPCK	n[TMT10plex]NGTSFDIHYGSGSLSGYLSQDTVSVPC[Carbamidomethyl]K	3204.52	Cathepsin D	P18242	Ctsd	134	17	10	N2H6	1378.48	A2B2C1D1E1edD1E1eE1edcba	60.5801	187.267			1			ZZD_MusThymus_aged_IGP_F10_20240124
7454	7457	18.0613	3	1209.2	1	THQALCNTTQK	n[TMT10plex]THQALC[Carbamidomethyl]NTTQK[TMT10plex]	1758.95	MLV-related proviral Env polyprotein	P10404	Unknown	369	12	10	N2H9	1864.63	A2B2C1D1E1F1fedD1E1F1feE1F1fedcba	60.436	820.213			1			ZZD_MusThymus_aged_IGP_F10_20240124
15671	15673	34.0552	3	1017.46	0	YNLTAK	n[TMT10plex]YNLTAK[TMT10plex]	1166.71	Tripeptidyl-peptidase 1	O89023	Tpp1	209	9	10	N2H9+Ammonium(+17)	1881.66	A2B2C1D1E1F1fedD1E1F1feE1F1fedcba+Ammonium(+17)	60.393	289.694			1			ZZD_MusThymus_aged_IGP_F10_20240124
17542	17545	37.5039	3	1055.46	0	NMTAEFK	n[TMT10plex]NMTAEFK[TMT10plex]	1297.71	Ribosomal RNA processing protein 1 homolog B	Q91YK2	Rrp1b	657	9	10	N2H9	1864.63	A2B2C1D1E1F1fedD1E1F1feE1F1fedcba	60.2583	151.793			1			ZZD_MusThymus_aged_IGP_F10_20240124
12100	12103	27.2163	2	1232.53	1	LNGSFR	n[TMT10plex]LNGSFR	921.524	Prolow-density lipoprotein receptor-related protein 1;Low-density lipoprotein receptor-related protein 1B	Q91ZX7;Q9JI18	Lrp1;Lrp1b	1996;1983	9	10	N2H7	1540.53	A2B2C1D1E1edD1E1eE1F1fedcba	59.7173	861.3			1			ZZD_MusThymus_aged_IGP_F10_20240124
28960	28963	58.3516	3	1279.96	1	NSTKEEILAALEK	n[TMT10plex]NSTK[TMT10plex]EEILAALEK[TMT10plex]	2132.27	Prosaposin	Q61207	Psap	459	12	10	N2H8	1702.58	A2B2C1D1E1F1fedD1E1eE1F1fedcba	59.6803	803.999			1			ZZD_MusThymus_aged_IGP_F10_20240124
13439	13442	29.822	4	1248.51	1	KENSSEICSNNGECVCGQCVCR	n[TMT10plex]K[TMT10plex]ENSSEIC[Carbamidomethyl]SNNGEC[Carbamidomethyl]VC[Carbamidomethyl]GQC[Carbamidomethyl]VC[Carbamidomethyl]R	3104.36	Integrin beta-1	P09055	Itgb1	520	15	10	N2H9+Ammonium(+17)	1881.66	A2B2C1D1E1F1fedD1E1F1feE1F1fedcba+Ammonium(+17)	59.3438	330.332			1			ZZD_MusThymus_aged_IGP_F10_20240124
16025	16028	34.7072	3	1096.16	0	AVNKTTNSK	n[TMT10plex]AVNKTTNSK[TMT10plex]	1419.85	3-hydroxy-3-methylglutaryl-CoA lyase, cytoplasmic	Q8JZS7	Hmgcll1	326	9	10	N2H9	1864.63	A2B2C1D1E1F1fedD1E1F1feE1F1fedcba	59.0037	465.582			1			ZZD_MusThymus_aged_IGP_F10_20240124
7105	7108	17.3606	4	878.728	0	IMESHPNGTFSAK	n[TMT10plex]IMESHPNGTFSAK	1646.83	Immunoglobulin heavy constant mu	P01872	Ighm	280	13	10	N2H9	1864.63	A2B2C1D1E1F1fedD1E1F1feE1F1fedcba	58.7251	343.763			1			ZZD_MusThymus_aged_IGP_F10_20240124
14662	14664	32.155	3	1073.46	0	FSAAASCSNITR	n[TMT10plex]FSAAASC[Carbamidomethyl]SNITR	1512.76	Toll-like receptor 9	Q9EQU3	Tlr9	64	12	10	N2H8	1702.58	A2B2C1D1E1F1fedD1E1eE1F1fedcba	58.5697	114.944			1			ZZD_MusThymus_aged_IGP_F10_20240124
9738	9741	22.6128	3	1091.46	0	EQYIHENYSR	n[TMT10plex]EQYIHENYSR	1566.76	Multifunctional procollagen lysine hydroxylase and glycosyltransferase LH3	Q9R0E1	Plod3	551	11	10	N2H8	1702.58	A2B2C1D1E1F1fedD1E1eE1F1fedcba	58.3744	615.763			1			ZZD_MusThymus_aged_IGP_F10_20240124
7599	7602	18.3508	3	754.869	1	NFSSHINR	n[TMT10plex]NFSSHINR	1202.64	5'-3' exonuclease PLD4	Q8BG07	Pld4	279	10	10	N2H4	1054.37	A2B2C1D1dD1E1edcba	58.1204	167.829			1			ZZD_MusThymus_aged_IGP_F10_20240124
31220	31223	62.5127	4	930.935	0	ALMPFDSLHDDPCLLTNR	n[TMT10plex]ALMPFDSLHDDPC[Carbamidomethyl]LLTNR	2343.16	Myeloperoxidase	P11247	Mpo	365	13	10	N2H6	1378.48	A2B2C1D1E1edD1E1eE1edcba	58.092	469.939			1			ZZD_MusThymus_aged_IGP_F10_20240124
31159	31162	62.4031	3	1296.23	0	ALMPFDSLHDDPCLLTNR	n[TMT10plex]ALMPFDSLHDDPC[Carbamidomethyl]LLTNR	2343.16	Myeloperoxidase	P11247	Mpo	365	14	10	N2H7	1540.53	A2B2C1D1E1edD1E1eE1F1fedcba	58.0215	453.923			1			ZZD_MusThymus_aged_IGP_F10_20240124
12219	12221	27.452	3	1042.15	0	NATLAEQAK	n[TMT10plex]NATLAEQAK[TMT10plex]	1402.82	Hypoxia up-regulated protein 1	Q9JKR6	Hyou1	869	9	10	N2H8+Ammonium(+17)	1719.61	A2B2C1D1E1F1fedD1E1eE1F1fedcba+Ammonium(+17)	57.9836	618.969			1			ZZD_MusThymus_aged_IGP_F10_20240124
5701	5704	14.5339	3	997.776	0	AAGMNHTK	n[TMT10plex]AAGMNHTK[TMT10plex]	1286.72	Protein sel-1 homolog 1	Q9Z2G6	Sel1l	213	10	10	N2H8	1702.58	A2B2C1D1E1F1fedD1E1eE1F1fedcba	57.8987	507.92			1			ZZD_MusThymus_aged_IGP_F10_20240124
23385	23388	48.1997	3	1054.84	1	VIYNLTEK	n[TMT10plex]VIYNLTEK[TMT10plex]	1436.86	BOS complex subunit NCLN	Q8VCM8	Ncln	428	9	10	N2H8+Ammonium(+17)	1719.61	A2B2C1D1E1F1fedD1E1eE1F1fedcba+Ammonium(+17)	57.4453	289.074			1			ZZD_MusThymus_aged_IGP_F10_20240124
30897	30900	61.9243	4	1053.71	0	ALMPFDSLHDDPCLLTNR	n[TMT10plex]ALMPFDSLHDDPC[Carbamidomethyl]LLTNR	2343.16	Myeloperoxidase	P11247	Mpo	365	13	10	N2H9	1864.63	A2B2C1D1E1F1fedD1E1F1feE1F1fedcba	57.4299	363.981			1			ZZD_MusThymus_aged_IGP_F10_20240124
10896	10899	24.8686	3	1051.1	0	ENYNITMR	n[TMT10plex]ENYNITM[Oxidation]R	1284.63	Lymphocyte antigen 75	Q60767	Ly75	1594	10	10	N2H9	1864.63	A2B2C1D1E1F1fedD1E1F1feE1F1fedcba	57.3814	557.92			1			ZZD_MusThymus_aged_IGP_F10_20240124
25758	25761	52.534	3	1315.64	2	TVLDKNGDAYGYYNDSIK	n[TMT10plex]TVLDK[TMT10plex]NGDAYGYYNDSIK[TMT10plex]	2722.44	Phospholipase B-like 1	Q8VCI0	Plbd1	72	14	10	N2H5	1216.42	A2B2C1D1dD1E1eE1edcba	57.3706	487.007			1			ZZD_MusThymus_aged_IGP_F10_20240124
9131	9134	21.4092	3	988.424	0	DLTHLNR	n[TMT10plex]DLTHLNR	1096.62	Meprin A subunit alpha	P28825	Mep1a	601	9	10	N2H9	1864.63	A2B2C1D1E1F1fedD1E1F1feE1F1fedcba	57.3061	608.387			1			ZZD_MusThymus_aged_IGP_F10_20240124
23012	23014	47.5191	3	1091.52	2	NISQVLEK	n[TMT10plex]NISQVLEK[TMT10plex]	1387.84	Disintegrin and metalloproteinase domain-containing protein 10	O35598	Adam10	440	9	10	N2H9+Ammonium(+17)	1881.66	A2B2C1D1E1F1fedD1E1F1feE1F1fedcba+Ammonium(+17)	57.0538	253.513			1			ZZD_MusThymus_aged_IGP_F10_20240124
6283	6286	15.7163	3	947.438	0	CLNHTTQK	n[TMT10plex]C[Carbamidomethyl]LNHTTQK[TMT10plex]	1458.8	Acid ceramidase	Q9WV54	Asah1	341	10	10	N2H6	1378.48	A2B2C1D1E1edD1E1eE1edcba	57.0194	573.405			1			ZZD_MusThymus_aged_IGP_F10_20240124
13600	13603	30.1306	3	1082.82	0	NPNGTDPIQK	n[TMT10plex]NPNGTDPIQK[TMT10plex]	1540.86	Anoctamin-6	Q6P9J9	Ano6	494	11	10	N2H8	1702.58	A2B2C1D1E1F1fedD1E1eE1F1fedcba	56.9169	178.781			1			ZZD_MusThymus_aged_IGP_F10_20240124
29341	29344	59.049	3	1008.7	2	NSTKEEILAALEK	n[TMT10plex]NSTK[TMT10plex]EEILAALEK[TMT10plex]	2132.27	Prosaposin	Q61207	Psap	459	12	10	N2H3	892.317	A2B2C1D1dD1dcba	56.7021	579.566			0			ZZD_MusThymus_aged_IGP_F10_20240124
31350	31352	62.7586	3	1242.22	0	ALMPFDSLHDDPCLLTNR	n[TMT10plex]ALMPFDSLHDDPC[Carbamidomethyl]LLTNR	2343.16	Myeloperoxidase	P11247	Mpo	365	13	10	N2H6	1378.48	A2B2C1D1E1edD1E1eE1edcba	56.6952	587.794			1			ZZD_MusThymus_aged_IGP_F10_20240124
21283	21286	44.3764	3	1129.5	1	YYHGELSYLNVTR	n[TMT10plex]YYHGELSYLNVTR	1842.95	Cathepsin D	P18242	Ctsd	261	12	10	N2H7	1540.53	A2B2C1D1E1edD1E1eE1F1fedcba	56.6416	336.207			1			ZZD_MusThymus_aged_IGP_F10_20240124
21056	21059	43.9504	3	1218.8	1	NVSGTWEFTCQHGELECR	n[TMT10plex]NVSGTWEFTC[Carbamidomethyl]QHGELEC[Carbamidomethyl]R	2438.09	Gamma-interferon-inducible lysosomal thiol reductase	Q9ESY9	Ifi30	105	14	10	N2H5	1216.42	A2B2C1D1dD1E1eE1edcba	56.5084	161.582			1			ZZD_MusThymus_aged_IGP_F10_20240124
14571	14574	31.9838	4	789.345	0	SSSHLPPSSYFNASGR	n[TMT10plex]SSSHLPPSSYFNASGR	1921.95	Tripeptidyl-peptidase 1	O89023	Tpp1	442	13	10	N2H5+Ammonium(+17)	1233.45	A2B2C1D1dD1E1eE1edcba+Ammonium(+17)	56.4386	86.449			1			ZZD_MusThymus_aged_IGP_F10_20240124
8143	8146	19.4371	3	1060.76	0	VGCSEYTNR	n[TMT10plex]VGC[Carbamidomethyl]SEYTNR	1313.62	Pituitary tumor-transforming gene 1 protein-interacting protein	Q8R143	Pttg1ip	42	10	10	N2H9	1864.63	A2B2C1D1E1F1fedD1E1F1feE1F1fedcba	56.4259	659.34			1			ZZD_MusThymus_aged_IGP_F10_20240124
15874	15877	34.4266	3	1066.16	1	YLKNGNATLLR	n[TMT10plex]YLKNGNATLLR	1490.88	H-2 class I histocompatibility antigen, alpha chain (Fragment);H-2 class I histocompatibility antigen, L-D alpha chain;H-2 class I histocompatibility antigen, D-B alpha chain;H-2 class I histocompatibility antigen, D-D alpha chain;H-2 class I histocompatibility antigen, K-B alpha chain;H-2 class I histocompatibility antigen, alpha chain (Fragment)	P01895;P01897;P01899;P01900;P01901;P01896	H2-D1;H2-L;H2-D1;H2-D1;H2-K1;Unknown	133;200;200;200;197;10	10	10	N2H8	1702.58	A2B2C1D1E1F1fedD1E1eE1F1fedcba	56.3693	517.527			1			ZZD_MusThymus_aged_IGP_F10_20240124
30798	30801	61.7463	3	1217.85	1	SINVTGQGFSLIQK	n[TMT10plex]SINVTGQGFSLIQK[TMT10plex]	1949.14	Plexin-B2	B2RXS4	Plxnb2	1005	13	10	N2H8	1702.58	A2B2C1D1E1F1fedD1E1eE1F1fedcba	56.3388	140.818			1			ZZD_MusThymus_aged_IGP_F10_20240124
5916	5919	14.9697	3	1095.45	1	AMSSNETAAYK	n[TMT10plex]AM[Oxidation]SSNETAAYK	1416.68	Dolichyl-diphosphooligosaccharide--protein glycosyltransferase subunit STT3B	Q3TDQ1	Stt3b	638	12	10	N2H9	1864.63	A2B2C1D1E1F1fedD1E1F1feE1F1fedcba	56.2916	180.864			1			ZZD_MusThymus_aged_IGP_F10_20240124
25611	25614	52.2718	6	1016.96	0	CQVQFHGLSEEDKWPEGSPKPVTQNISAEAWGR	n[TMT10plex]C[Carbamidomethyl]QVQFHGLSEEDK[TMT10plex]WPEGSPKPVTQNISAEAWGR	4225.11	T-cell receptor beta-2 chain C region;T-cell receptor beta-1 chain C region	P01851;P01852	Unknown;Unknown	116;116	18	10	N2H9	1864.63	A2B2C1D1E1F1fedD1E1F1feE1F1fedcba	56.1672	150.182			1			ZZD_MusThymus_aged_IGP_F10_20240124
4932	4934	13.0042	3	1057.12	0	AAGMNHTK	n[TMT10plex]AAGM[Oxidation]NHTK[TMT10plex]	1302.71	Protein sel-1 homolog 1	Q9Z2G6	Sel1l	213	9	10	N2H9	1864.63	A2B2C1D1E1F1fedD1E1F1feE1F1fedcba	56.1648	858.502			1			ZZD_MusThymus_aged_IGP_F10_20240124
13524	13527	29.9842	3	1604.32	1	KENSSEICSNNGECVCGQCVCR	n[TMT10plex]K[TMT10plex]ENSSEIC[Carbamidomethyl]SNNGEC[Carbamidomethyl]VC[Carbamidomethyl]GQC[Carbamidomethyl]VC[Carbamidomethyl]R	3104.36	Integrin beta-1	P09055	Itgb1	520	16	9	N2H8	1702.58	A2B2C1D1E1F1fedD1E1eE1F1fedcba	56.0333	844.888			1			ZZD_MusThymus_aged_IGP_F10_20240124
56690	56693	111.125	4	1113.34	1	DEIGNVSTSHLLILDDSVEMEIRPR	n[TMT10plex]DEIGNVSTSHLLILDDSVEMEIRPR	3066.59	Dolichyl-diphosphooligosaccharide--protein glycosyltransferase subunit 1	Q91YQ5	Rpn1	300	17	10	N2H6	1378.48	A2B2C1D1E1edD1E1eE1edcba	55.8418	385.362			1			ZZD_MusThymus_aged_IGP_F10_20240124
19850	19853	41.7472	3	995.127	0	VVTLGLNR	n[TMT10plex]VVTLGLNR	1099.69	L-amino-acid oxidase	O09046	Il4i1	53	9	10	N2H9+Ammonium(+17)	1881.66	A2B2C1D1E1F1fedD1E1F1feE1F1fedcba+Ammonium(+17)	55.8248	470.034			1			ZZD_MusThymus_aged_IGP_F10_20240124
19291	19294	40.7244	3	1079.45	1	ALINCSFCR	n[TMT10plex]ALINC[Carbamidomethyl]SFC[Carbamidomethyl]R	1368.68	Scavenger receptor class A member 3	Q8C850	Scara3	115	10	10	N2H9	1864.63	A2B2C1D1E1F1fedD1E1F1feE1F1fedcba	55.7831	368.792			1			ZZD_MusThymus_aged_IGP_F10_20240124
12173	12176	27.3607	3	969.438	1	YIHENYTK	n[TMT10plex]YIHENYTK[TMT10plex]	1524.83	Procollagen-lysine,2-oxoglutarate 5-dioxygenase 1	Q9R0E2	Plod1	539	10	10	N2H6	1378.48	A2B2C1D1E1edD1E1eE1edcba	55.782	177.343			1			ZZD_MusThymus_aged_IGP_F10_20240124
6306	6309	15.7611	2	1530.64	1	NETVPSR	n[TMT10plex]NETVPSR	1030.56	T-cell receptor beta chain V region 86T1;T-cell receptor beta chain V region A20.2.25	P01735;P06321	Unknown;Unknown	75;75	9	10	N2H10	2026.69	A2B2C1D1E1F1G1gfedD1E1F1feE1F1fedcba	55.2807	859.147			1			ZZD_MusThymus_aged_IGP_F10_20240124
7429	7432	18.0098	4	987.965	0	IKTPEKNDTAAAGQGER	n[TMT10plex]IK[TMT10plex]TPEKNDTAAAGQGER	2243.23	Integrin alpha-V	P43406	Itgav	869	14	10	N2H8	1702.58	A2B2C1D1E1F1fedD1E1eE1F1fedcba	55.2556	523.665			1			ZZD_MusThymus_aged_IGP_F10_20240124
56728	56731	111.204	4	1112.78	1	DEIGNVSTSHLLILDDSVEMEIRPR	n[TMT10plex]DEIGNVSTSHLLILDDSVEMEIRPR	3066.59	Dolichyl-diphosphooligosaccharide--protein glycosyltransferase subunit 1	Q91YQ5	Rpn1	300	17	10	N2H6	1378.48	A2B2C1D1E1edD1E1eE1edcba	55.2553	397.41			1			ZZD_MusThymus_aged_IGP_F10_20240124
13944	13947	30.7993	3	831.112	1	LNNSQIK	n[TMT10plex]LNNSQIK[TMT10plex]	1273.78	Lysosome-associated membrane glycoprotein 2	P17047	Lamp2	280	9	10	N2H5	1216.42	A2B2C1D1dD1E1eE1edcba	55.0973	164.948			1			ZZD_MusThymus_aged_IGP_F10_20240124
6464	6467	16.0746	3	966.782	0	NETVPSR	n[TMT10plex]NETVPSR	1030.56	T-cell receptor beta chain V region 86T1;T-cell receptor beta chain V region A20.2.25	P01735;P06321	Unknown;Unknown	75;75	9	10	N2H9	1864.63	A2B2C1D1E1F1fedD1E1F1feE1F1fedcba	55.0726	462.169			1			ZZD_MusThymus_aged_IGP_F10_20240124
56648	56650	111.04	4	1232.31	0	IEAVLPAEFFEVLSSSQNGSYHHIR	n[TMT10plex]IEAVLPAEFFEVLSSSQNGSYHHIR	3058.57	Nuclear pore membrane glycoprotein 210	Q9QY81	Nup210	405	17	10	N2H9	1864.63	A2B2C1D1E1F1fedD1E1F1feE1F1fedcba	55.0289	664.805			1			ZZD_MusThymus_aged_IGP_F10_20240124
15764	15766	34.2286	3	1149.85	1	RSVSTMNLSK	n[TMT10plex]RSVSTMNLSK[TMT10plex]	1579.91	Ensconsin	O88735	Map7	186	9	10	N2H9	1864.63	A2B2C1D1E1F1fedD1E1F1feE1F1fedcba	55.0097	686.855			1			ZZD_MusThymus_aged_IGP_F10_20240124
6718	6721	16.5813	3	1051.79	1	AAGMNHTK	n[TMT10plex]AAGMNHTK[TMT10plex]	1286.72	Protein sel-1 homolog 1	Q9Z2G6	Sel1l	213	10	10	N2H9	1864.63	A2B2C1D1E1F1fedD1E1F1feE1F1fedcba	54.9813	277.073			1			ZZD_MusThymus_aged_IGP_F10_20240124
19299	19302	40.7403	3	1078.78	1	ALINCSFCR	n[TMT10plex]ALINC[Carbamidomethyl]SFC[Carbamidomethyl]R	1368.68	Scavenger receptor class A member 3	Q8C850	Scara3	115	10	10	N2H9	1864.63	A2B2C1D1E1F1fedD1E1F1feE1F1fedcba	54.8939	370.214			1			ZZD_MusThymus_aged_IGP_F10_20240124
13445	13448	29.8336	4	1162.67	0	KENSSEICSNNGECVCGQCVCR	n[TMT10plex]K[TMT10plex]ENSSEIC[Carbamidomethyl]SNNGEC[Carbamidomethyl]VC[Carbamidomethyl]GQC[Carbamidomethyl]VC[Carbamidomethyl]R	3104.36	Integrin beta-1	P09055	Itgb1	520	15	10	N2H7	1540.53	A2B2C1D1E1edD1E1eE1F1fedcba	54.8867	146.355			1			ZZD_MusThymus_aged_IGP_F10_20240124
15017	15020	32.8162	4	826.614	0	SSSHLPPSSYFNASGR	n[TMT10plex]SSSHLPPSSYFNASGR	1921.95	Tripeptidyl-peptidase 1	O89023	Tpp1	442	13	10	N2H6	1378.48	A2B2C1D1E1edD1E1eE1edcba	54.8221	66.4439			1			ZZD_MusThymus_aged_IGP_F10_20240124
32441	32444	64.7477	4	1112.53	0	DEIGNVSTSHLLILDDSVEMEIRPR	n[TMT10plex]DEIGNVSTSHLLILDDSVEMEIRPR	3066.59	Dolichyl-diphosphooligosaccharide--protein glycosyltransferase subunit 1	Q91YQ5	Rpn1	300	16	10	N2H6	1378.48	A2B2C1D1E1edD1E1eE1edcba	54.7414	515.689			1			ZZD_MusThymus_aged_IGP_F10_20240124
20616	20619	43.1454	3	1077.15	1	CNVSSPIFK	n[TMT10plex]C[Carbamidomethyl]NVSSPIFK[TMT10plex]	1508.84	Integrin alpha-L	P24063	Itgal	858	10	10	N2H8+Ammonium(+17)	1719.61	A2B2C1D1E1F1fedD1E1eE1F1fedcba+Ammonium(+17)	54.5008	188.076			1			ZZD_MusThymus_aged_IGP_F10_20240124
32574	32577	64.9905	4	800.89	1	DNATQEEILHYLEK	n[TMT10plex]DNATQEEILHYLEK[TMT10plex]	2160.15	Prosaposin	Q61207	Psap	80	12	10	N2H3F1	1038.38	A2B2C1D1dD1dcbB5ba	54.4925	663.362	1		0			ZZD_MusThymus_aged_IGP_F10_20240124
14839	14842	32.4873	3	1024.42	0	QNFSFCR	n[TMT10plex]QNFSFC[Carbamidomethyl]R	1186.58	Lysosomal alpha-mannosidase	O09159	Man2b1	489	9	10	N2H9+Ammonium(+17)	1881.66	A2B2C1D1E1F1fedD1E1F1feE1F1fedcba+Ammonium(+17)	54.2609	590.242			1			ZZD_MusThymus_aged_IGP_F10_20240124
29037	29039	58.4903	3	1475.33	2	TTLVDNNTWNNSHIALVGK	n[TMT10plex]TTLVDNNTWNNSHIALVGK[TMT10plex]	2554.39	Dolichyl-diphosphooligosaccharide--protein glycosyltransferase subunit STT3B	Q3TDQ1	Stt3b	620	14	10	N2H9	1864.63	A2B2C1D1E1F1fedD1E1F1feE1F1fedcba	54.246	676.557			1			ZZD_MusThymus_aged_IGP_F10_20240124
19761	19764	41.5867	3	1043.47	0	VVTLGLNR	n[TMT10plex]VVTLGLNR	1099.69	L-amino-acid oxidase	O09046	Il4i1	53	9	10	N2H10	2026.69	A2B2C1D1E1F1G1gfedD1E1F1feE1F1fedcba	54.089	167.307			1			ZZD_MusThymus_aged_IGP_F10_20240124
22804	22807	47.1454	4	850.87	1	EKANTSICLEWK	n[TMT10plex]EK[TMT10plex]ANTSIC[Carbamidomethyl]LEWK[TMT10plex]	2165.21	Receptor-type tyrosine-protein phosphatase C	P06800	Ptprc	292	11	10	N2H5+Ammonium(+17)	1233.45	A2B2C1D1dD1E1eE1edcba+Ammonium(+17)	53.9098	275.647			1			ZZD_MusThymus_aged_IGP_F10_20240124
26257	26260	53.4321	3	1050.47	1	DNATQEEILHYLEK	n[TMT10plex]DNATQEEILHYLEK	1930.98	Prosaposin	Q61207	Psap	80	12	10	N2H5	1216.42	A2B2C1D1dD1E1eE1edcba	53.7983	607.644			1			ZZD_MusThymus_aged_IGP_F10_20240124
56587	56590	110.915	4	1153.54	0	DEIGNVSTSHLLILDDSVEMEIRPR	n[TMT10plex]DEIGNVSTSHLLILDDSVEMEIRPR	3066.59	Dolichyl-diphosphooligosaccharide--protein glycosyltransferase subunit 1	Q91YQ5	Rpn1	300	17	10	N2H7	1540.53	A2B2C1D1E1edD1E1eE1F1fedcba	53.7952	542.793			1			ZZD_MusThymus_aged_IGP_F10_20240124
9371	9374	21.8928	3	953.387	1	YSNNSWR	n[TMT10plex]YSNNSWR	1154.57	Transforming growth factor beta-1 proprotein	P04202	Tgfb1	176	9	10	N2H8	1702.58	A2B2C1D1E1F1fedD1E1eE1F1fedcba	53.7529	280.726			1			ZZD_MusThymus_aged_IGP_F10_20240124
15302	15305	33.3565	4	998.963	0	PGNVSRPPPFLTPHQPR	n[TMT10plex]PGNVSRPPPFLTPHQPR	2125.17	Lipase maturation factor 2	Q8C3X8	Lmf2	488	13	10	N2H9	1864.63	A2B2C1D1E1F1fedD1E1F1feE1F1fedcba	53.5934	713.165			1			ZZD_MusThymus_aged_IGP_F10_20240124
14771	14773	32.363	3	1101.48	0	SSSHLPPSSYFNASGR	n[TMT10plex]SSSHLPPSSYFNASGR	1921.95	Tripeptidyl-peptidase 1	O89023	Tpp1	442	11	10	N2H6	1378.48	A2B2C1D1E1edD1E1eE1edcba	53.5374	926.296			1			ZZD_MusThymus_aged_IGP_F10_20240124
56599	56602	110.94	4	1112.52	1	DEIGNVSTSHLLILDDSVEMEIRPR	n[TMT10plex]DEIGNVSTSHLLILDDSVEMEIRPR	3066.59	Dolichyl-diphosphooligosaccharide--protein glycosyltransferase subunit 1	Q91YQ5	Rpn1	300	17	10	N2H6	1378.48	A2B2C1D1E1edD1E1eE1edcba	53.4897	343.045			1			ZZD_MusThymus_aged_IGP_F10_20240124
41316	41319	80.9924	4	1160.33	1	HLNSSLPRPQPAILLLTAAQDAAEVLK	n[TMT10plex]HLNSSLPRPQPAILLLTAAQDAAEVLK	3094.77	Torsin-1A-interacting protein 1	Q921T2	Tor1aip1	411	16	10	N2H7	1540.53	A2B2C1D1E1edD1E1eE1F1fedcba	53.3286	362.441			1			ZZD_MusThymus_aged_IGP_F10_20240124
41037	41040	80.4721	4	1200.85	1	HLNSSLPRPQPAILLLTAAQDAAEVLK	n[TMT10plex]HLNSSLPRPQPAILLLTAAQDAAEVLK	3094.77	Torsin-1A-interacting protein 1	Q921T2	Tor1aip1	411	16	10	N2H8	1702.58	A2B2C1D1E1F1fedD1E1eE1F1fedcba	53.3249	313.698			1			ZZD_MusThymus_aged_IGP_F10_20240124
20669	20672	43.2406	4	812.89	0	VKDLMVINR	n[TMT10plex]VK[TMT10plex]DLMVINR	1544.95	Lipid scramblase CLPTM1L	Q8BXA5	Clptm1l	230	10	10	N2H8	1702.58	A2B2C1D1E1F1fedD1E1eE1F1fedcba	53.1105	372.14			1			ZZD_MusThymus_aged_IGP_F10_20240124
26290	26293	53.4943	4	1066.77	1	NYAIIKPIGFNETTK	n[TMT10plex]NYAIIK[TMT10plex]PIGFNETTK[TMT10plex]	2395.41	Integrin beta-8	Q0VBD0	Itgb8	456	12	10	N2H9	1864.63	A2B2C1D1E1F1fedD1E1F1feE1F1fedcba	53.0877	558.755			1			ZZD_MusThymus_aged_IGP_F10_20240124
7132	7135	17.4132	3	849.381	0	ALENATR	n[TMT10plex]ALENATR	1002.57	Thyroglobulin	O08710	Tg	2581	9	10	N2H7	1540.53	A2B2C1D1E1edD1E1eE1F1fedcba	53.0054	494.576			1			ZZD_MusThymus_aged_IGP_F10_20240124
7984	7985	19.1214	2	1161.01	1	NPCNITR	n[TMT10plex]NPC[Carbamidomethyl]NITR	1102.58	ADP-ribosyl cyclase/cyclic ADP-ribose hydrolase 1	P56528	Cd38	104	9	10	N2H5	1216.42	A2B2C1D1dD1E1eE1edcba	52.8532	675.005			1			ZZD_MusThymus_aged_IGP_F10_20240124
13255	13258	29.4674	4	1002.97	0	HENNTKDNSIQHEFSLTR	n[TMT10plex]HENNTK[TMT10plex]DNSIQHEFSLTR	2627.35	Thy-1 membrane glycoprotein	P01831	Thy1	42	14	10	N2H6	1378.48	A2B2C1D1E1edD1E1eE1edcba	52.8334	726.6			1			ZZD_MusThymus_aged_IGP_F10_20240124
29430	29433	59.2141	3	1117.57	0	NSTKEEILAALEK	n[TMT10plex]NSTK[TMT10plex]EEILAALEK[TMT10plex]	2132.27	Prosaposin	Q61207	Psap	459	10	10	N2H5	1216.42	A2B2C1D1dD1E1eE1edcba	52.829	918.52			1			ZZD_MusThymus_aged_IGP_F10_20240124
31172	31175	62.4262	3	1105.84	1	SINGVLLPGGGANLTDSGYSR	n[TMT10plex]SINGVLLPGGGANLTDSGYSR	2276.2	Gamma-glutamyl hydrolase	Q9Z0L8	Ggh	100	14	10	N2H3F1	1038.38	A2B2C1D1dD1dcbB5ba	52.8059	636.883	1		0			ZZD_MusThymus_aged_IGP_F10_20240124
25941	25944	52.8635	3	978.453	1	HINLTTLSVAGGFR	n[TMT10plex]HINLTTLSVAGGFR	1713.97	GPI inositol-deacylase	Q3UUQ7	Pgap1	234	12	10	N2H5	1216.42	A2B2C1D1dD1E1eE1edcba	52.7461	251.594			1			ZZD_MusThymus_aged_IGP_F10_20240124
6541	6544	16.2273	3	858.372	0	NETVPSR	n[TMT10plex]NETVPSR	1030.56	T-cell receptor beta chain V region 86T1;T-cell receptor beta chain V region A20.2.25	P01735;P06321	Unknown;Unknown	75;75	9	10	N2H7	1540.53	A2B2C1D1E1edD1E1eE1F1fedcba	52.5533	501.975			1			ZZD_MusThymus_aged_IGP_F10_20240124
31869	31872	63.7059	3	1050.52	0	NLTNQLGLLAINTR	n[TMT10plex]NLTNQLGLLAINTR	1769.04	Myeloperoxidase	P11247	Mpo	329	12	10	N2H6	1378.48	A2B2C1D1E1edD1E1eE1edcba	52.5203	148.069			1			ZZD_MusThymus_aged_IGP_F10_20240124
22918	22921	47.3507	3	1548.99	0	HNNDTQHIWESDSNEFSVIADPR	n[TMT10plex]HNNDTQHIWESDSNEFSVIADPR	2939.36	Endoplasmin	P08113	Hsp90b1	217	16	10	N2H8	1702.58	A2B2C1D1E1F1fedD1E1eE1F1fedcba	52.2886	825.817			1			ZZD_MusThymus_aged_IGP_F10_20240124
6817	6820	16.7847	3	1081.48	0	VINSSSNCNR	n[TMT10plex]VINSSSNC[Carbamidomethyl]NR	1378.68	ER degradation-enhancing alpha-mannosidase-like protein 1	Q925U4	Edem1	619	11	10	N2H9	1864.63	A2B2C1D1E1F1fedD1E1F1feE1F1fedcba	52.1031	485.474			1			ZZD_MusThymus_aged_IGP_F10_20240124
12332	12335	27.6778	3	1050.45	1	EALNQAVNTTR	n[TMT10plex]EALNQAVNTTR	1444.78	Laminin subunit alpha-5	Q61001	Lama5	2395	11	10	N2H8	1702.58	A2B2C1D1E1F1fedD1E1eE1F1fedcba	52.0417	134.492			1			ZZD_MusThymus_aged_IGP_F10_20240124
10830	10833	24.7337	2	1165.02	0	LTYNESR	n[TMT10plex]LTYNESR	1110.59	Scavenger receptor class B member 1	Q61009	Scarb1	288	9	10	N2H5	1216.42	A2B2C1D1dD1E1eE1edcba	52.022	635.485			1			ZZD_MusThymus_aged_IGP_F10_20240124
15323	15325	33.3941	3	989.444	0	AIQLNCSVK	n[TMT10plex]AIQLNC[Carbamidomethyl]SVK	1260.71	Immunoglobulin superfamily member 3	Q6ZQA6	Igsf3	700	10	10	N2H8	1702.58	A2B2C1D1E1F1fedD1E1eE1F1fedcba	52.0136	256.146			1			ZZD_MusThymus_aged_IGP_F10_20240124
7041	7043	17.2327	2	1353.59	0	ALENATR	n[TMT10plex]ALENATR	1002.57	Thyroglobulin	O08710	Tg	2581	9	7	N2H8	1702.58	A2B2C1D1E1F1fedD1E1eE1F1fedcba	51.8911	894.499			1			ZZD_MusThymus_aged_IGP_F10_20240124
9954	9957	23.034	3	826.044	0	QPESVNVTR	n[TMT10plex]QPESVNVTR	1257.69	Tyrosine-protein kinase Mer	Q60805	Mertk	202	10	10	N2H5	1216.42	A2B2C1D1dD1E1eE1edcba	51.8907	255.556			1			ZZD_MusThymus_aged_IGP_F10_20240124
5469	5472	14.0676	4	793.351	1	AAGMNHTK	n[TMT10plex]AAGMNHTK[TMT10plex]	1286.72	Protein sel-1 homolog 1	Q9Z2G6	Sel1l	213	9	10	N2H9+Ammonium(+17)	1881.66	A2B2C1D1E1F1fedD1E1F1feE1F1fedcba+Ammonium(+17)	51.8509	301.75			1			ZZD_MusThymus_aged_IGP_F10_20240124
12534	12535	28.0744	3	991.433	1	GCFLNQTAK	n[TMT10plex]GC[Carbamidomethyl]FLNQTAK	1266.66	Integrin alpha-E	Q60677	Itgae	437	10	10	N2H8	1702.58	A2B2C1D1E1F1fedD1E1eE1F1fedcba	51.6868	254.123			1			ZZD_MusThymus_aged_IGP_F10_20240124
23115	23118	47.7073	3	1030.5	1	NISQVLEK	n[TMT10plex]NISQVLEK[TMT10plex]	1387.84	Disintegrin and metalloproteinase domain-containing protein 10	O35598	Adam10	440	9	10	N2H8	1702.58	A2B2C1D1E1F1fedD1E1eE1F1fedcba	51.3959	186.528			1			ZZD_MusThymus_aged_IGP_F10_20240124
9387	9390	21.9235	3	1045.93	1	SCNISVTEK	n[TMT10plex]SC[Carbamidomethyl]NISVTEK	1265.65	Embigin	P21995	Emb	62	10	10	N2H9	1864.63	A2B2C1D1E1F1fedD1E1F1feE1F1fedcba	50.9985	191.061			1			ZZD_MusThymus_aged_IGP_F10_20240124
5404	5406	13.9457	3	977.067	0	GNVSACAR	n[TMT10plex]GNVSAC[Carbamidomethyl]AR	1062.54	Torsin-1A	Q9ER39	Tor1a	159	8	10	N2H9	1864.63	A2B2C1D1E1F1fedD1E1F1feE1F1fedcba	50.759	703.388			1			ZZD_MusThymus_aged_IGP_F10_20240124
21886	21889	45.4699	4	923.44	0	LENITTGTYTIHAQK	n[TMT10plex]LENITTGTYTIHAQK[TMT10plex]	2147.2	BOS complex subunit NOMO1	Q6GQT9	Nomo1	361	12	10	N2H7	1540.53	A2B2C1D1E1edD1E1eE1F1fedcba	50.727	91.7541			1			ZZD_MusThymus_aged_IGP_F10_20240124
7498	7501	18.15	3	990.768	0	VTVSQANR	n[TMT10plex]VTVSQANR	1102.63	Sialic acid-binding Ig-like lectin 10	Q80ZE3	Siglec10	350	9	10	N2H9	1864.63	A2B2C1D1E1F1fedD1E1F1feE1F1fedcba	50.3804	344.208			1			ZZD_MusThymus_aged_IGP_F10_20240124
7815	7818	18.7802	2	1104	1	INDTAAR	n[TMT10plex]INDTAAR	988.55	Desmocollin-2	P55292	Dsc2	629	9	10	N2H5	1216.42	A2B2C1D1dD1E1eE1edcba	50.2381	756.607			1			ZZD_MusThymus_aged_IGP_F10_20240124
12325	12327	27.6638	3	1036.95	1	NATLAEQAK	n[TMT10plex]NATLAEQAK[TMT10plex]	1402.82	Hypoxia up-regulated protein 1	Q9JKR6	Hyou1	869	9	10	N2H8	1702.58	A2B2C1D1E1F1fedD1E1eE1F1fedcba	50.0937	212.056			1			ZZD_MusThymus_aged_IGP_F10_20240124
17965	17968	38.2821	3	1155.82	0	GHFYYNISDVR	n[TMT10plex]GHFYYNISDVR	1598.8	Phospholipid transfer protein	P55065	Pltp	64	10	10	N2H9	1864.63	A2B2C1D1E1F1fedD1E1F1feE1F1fedcba	50.0264	214.57			1			ZZD_MusThymus_aged_IGP_F10_20240124
20057	20060	42.1204	4	987.703	1	ENATIPENEEEIIRK	n[TMT10plex]ENATIPENEEEIIRK[TMT10plex]	2242.22	Inositol 1,4,5-trisphosphate receptor-interacting protein	Q3TNL8	Itprip	27	12	10	N2H8	1702.58	A2B2C1D1E1F1fedD1E1eE1F1fedcba	49.9988	200.792			1			ZZD_MusThymus_aged_IGP_F10_20240124
33356	33359	66.4054	3	1117.48	1	CQALDFFPQNITMR	n[TMT10plex]C[Carbamidomethyl]QALDFFPQNITMR	1968.98	Hereditary hemochromatosis protein homolog	P70387	Hfe	246	11	10	N2H6	1378.48	A2B2C1D1E1edD1E1eE1edcba	49.9488	132.794			1			ZZD_MusThymus_aged_IGP_F10_20240124
39039	39042	76.7656	4	1233.56	2	IEAVLPAEFFEVLSSSQNGSYHHIR	n[TMT10plex]IEAVLPAEFFEVLSSSQNGSYHHIR	3058.57	Nuclear pore membrane glycoprotein 210	Q9QY81	Nup210	405	15	10	N2H9	1864.63	A2B2C1D1E1F1fedD1E1F1feE1F1fedcba	49.9483	516.696			1			ZZD_MusThymus_aged_IGP_F10_20240124
32335	32338	64.5564	3	1237.25	2	NVTSEDTGSISLSLLGPPASR	n[TMT10plex]NVTSEDTGSISLSLLGPPASR	2329.23	Nuclear pore membrane glycoprotein 210	Q9QY81	Nup210	681	14	10	N2H6	1378.48	A2B2C1D1E1edD1E1eE1edcba	49.9409	149.189			1			ZZD_MusThymus_aged_IGP_F10_20240124
27728	27731	56.1067	3	1411.91	1	HFVYQFMGECYFTNGTQR	n[TMT10plex]HFVYQFM[Oxidation]GEC[Carbamidomethyl]YFTNGTQR	2529.14	H-2 class II histocompatibility antigen, A beta chain	P14483	H2-Ab1	46	13	10	N2H8	1702.58	A2B2C1D1E1F1fedD1E1eE1F1fedcba	49.8971	412.055			1			ZZD_MusThymus_aged_IGP_F10_20240124
35294	35297	69.9363	4	1299.93	0	DVGSGTTNNSQACAQFLEQYFHNSDLTEFMR	n[TMT10plex]DVGSGTTNNSQAC[Carbamidomethyl]AQFLEQYFHNSDLTEFM[Oxidation]R	3811.7	Tripeptidyl-peptidase 1	O89023	Tpp1	221	17	10	N2H6	1378.48	A2B2C1D1E1edD1E1eE1edcba	49.7362	283.006			1			ZZD_MusThymus_aged_IGP_F10_20240124
25118	25121	51.3745	4	1026.48	1	TVLDKNGDAYGYYNDSIK	n[TMT10plex]TVLDK[TMT10plex]NGDAYGYYNDSIK[TMT10plex]	2722.44	Phospholipase B-like 1	Q8VCI0	Plbd1	72	13	10	N2H6	1378.48	A2B2C1D1E1edD1E1eE1edcba	49.7087	371.161			1			ZZD_MusThymus_aged_IGP_F10_20240124
10922	10924	24.92	3	945.411	0	GFNATYHVR	n[TMT10plex]GFNATYHVR	1292.68	Low-density lipoprotein receptor-related protein 10	Q7TQH7	Lrp10	300	10	10	N2H7	1540.53	A2B2C1D1E1edD1E1eE1F1fedcba	49.6892	424.557			1			ZZD_MusThymus_aged_IGP_F10_20240124
14592	14595	32.0239	3	998.398	1	KMSNITFR	n[TMT10plex]K[TMT10plex]MSNITFR	1453.85	Prenylcysteine oxidase 1	Q9CQF9	Pcyox1	323	9	10	N2H7	1540.53	A2B2C1D1E1edD1E1eE1F1fedcba	49.5288	368.268			1			ZZD_MusThymus_aged_IGP_F10_20240124
7027	7030	17.2055	2	1191.53	0	ALENATR	n[TMT10plex]ALENATR	1002.57	Thyroglobulin	O08710	Tg	2581	9	10	N2H6	1378.48	A2B2C1D1E1edD1E1eE1edcba	49.4935	906.359			1			ZZD_MusThymus_aged_IGP_F10_20240124
12301	12304	27.6159	3	950.782	0	KMSNITFR	n[TMT10plex]K[TMT10plex]M[Oxidation]SNITFR	1469.84	Prenylcysteine oxidase 1	Q9CQF9	Pcyox1	323	9	10	N2H6	1378.48	A2B2C1D1E1edD1E1eE1edcba	49.3512	678.047			1			ZZD_MusThymus_aged_IGP_F10_20240124
15311	15314	33.3727	3	945.448	0	KMSNITFR	n[TMT10plex]K[TMT10plex]MSNITFR	1453.85	Prenylcysteine oxidase 1	Q9CQF9	Pcyox1	323	9	10	N2H6	1378.48	A2B2C1D1E1edD1E1eE1edcba	49.2565	609.99			1			ZZD_MusThymus_aged_IGP_F10_20240124
15873	15876	34.4248	3	963.113	1	YNLTAK	n[TMT10plex]YNLTAK[TMT10plex]	1166.71	Tripeptidyl-peptidase 1	O89023	Tpp1	209	8	10	N2H8+Ammonium(+17)	1719.61	A2B2C1D1E1F1fedD1E1eE1F1fedcba+Ammonium(+17)	49.1583	221.255			1			ZZD_MusThymus_aged_IGP_F10_20240124
14386	14389	31.6385	4	877.385	0	SSSHLPPSSYFNASGR	n[TMT10plex]SSSHLPPSSYFNASGR	1921.95	Tripeptidyl-peptidase 1	O89023	Tpp1	442	12	10	N3H6	1581.56	A2B2C1D1E1edD2dD1E1eE1edcba	48.6895	164.305		1	1			ZZD_MusThymus_aged_IGP_F10_20240124
16137	16139	34.9067	2	1562.72	0	AVNKTTNSK	n[TMT10plex]AVNKTTNSK[TMT10plex]	1419.85	3-hydroxy-3-methylglutaryl-CoA lyase, cytoplasmic	Q8JZS7	Hmgcll1	326	9	10	N2H8	1702.58	A2B2C1D1E1F1fedD1E1eE1F1fedcba	48.5706	705.867			1			ZZD_MusThymus_aged_IGP_F10_20240124
22581	22584	46.7384	4	968.446	0	EKANTSICLEWK	n[TMT10plex]EK[TMT10plex]ANTSIC[Carbamidomethyl]LEWK[TMT10plex]	2165.21	Receptor-type tyrosine-protein phosphatase C	P06800	Ptprc	292	10	10	N2H8	1702.58	A2B2C1D1E1F1fedD1E1eE1F1fedcba	48.1023	285.391			1			ZZD_MusThymus_aged_IGP_F10_20240124
11444	11447	25.942	3	1015.11	0	DENLTK	n[TMT10plex]DENLTK[TMT10plex]	1176.68	Interferon alpha/beta receptor 2	O35664	Ifnar2	78	8	10	N2H9	1864.63	A2B2C1D1E1F1fedD1E1F1feE1F1fedcba	47.5836	414.77			1			ZZD_MusThymus_aged_IGP_F10_20240124
14280	14282	31.436	3	1052.8	1	KMSNITFR	n[TMT10plex]K[TMT10plex]MSNITFR	1453.85	Prenylcysteine oxidase 1	Q9CQF9	Pcyox1	323	9	10	N2H8	1702.58	A2B2C1D1E1F1fedD1E1eE1F1fedcba	47.5548	439.095			1			ZZD_MusThymus_aged_IGP_F10_20240124
23433	23436	48.2864	3	890.063	1	ANTSICLEWK	n[TMT10plex]ANTSIC[Carbamidomethyl]LEWK	1449.75	Receptor-type tyrosine-protein phosphatase C	P06800	Ptprc	292	10	10	N2H5	1216.42	A2B2C1D1dD1E1eE1edcba	47.5309	366.487			1			ZZD_MusThymus_aged_IGP_F10_20240124
7472	7475	18.0974	3	861.38	0	NFSSHINR	n[TMT10plex]NFSSHINR	1202.64	5'-3' exonuclease PLD4	Q8BG07	Pld4	279	9	10	N2H6	1378.48	A2B2C1D1E1edD1E1eE1edcba	47.3571	310.507			1			ZZD_MusThymus_aged_IGP_F10_20240124
25167	25170	51.4624	3	1090.8	0	IWTLNQVNDTAAR	n[TMT10plex]IWTLNQVNDTAAR	1729.93	Desmocollin-3	P55850	Dsc3	630	11	10	N2H7	1540.53	A2B2C1D1E1edD1E1eE1F1fedcba	47.0852	93.8641			1			ZZD_MusThymus_aged_IGP_F10_20240124
36517	36520	72.1543	3	1377.61	1	MYVTNDTEVAENNYEALKDFFR	n[TMT10plex]M[Oxidation]YVTNDTEVAENNYEALKDFFR	2913.37	Lysosomal protective protein	P16675	Ctsa	140	15	10	N2H5	1216.42	A2B2C1D1dD1E1eE1edcba	47.0097	635.803			1			ZZD_MusThymus_aged_IGP_F10_20240124
9592	9595	22.3201	2	1547.13	0	EDYNSTLR	n[TMT10plex]EDYNSTLR	1225.61	Ig gamma-2A chain C region, membrane-bound form;Ig gamma-2A chain C region, A allele;Ig gamma-2A chain C region secreted form	P01865;P01863;P01864	Igh-1a;Ighg;Unknown	179;180;185	9	10	N2H9	1864.63	A2B2C1D1E1F1fedD1E1F1feE1F1fedcba	46.9988	937.72			1			ZZD_MusThymus_aged_IGP_F10_20240124
15795	15798	34.2851	3	1120.17	1	YLKNGNATLLR	n[TMT10plex]YLKNGNATLLR	1490.88	H-2 class I histocompatibility antigen, alpha chain (Fragment);H-2 class I histocompatibility antigen, L-D alpha chain;H-2 class I histocompatibility antigen, D-B alpha chain;H-2 class I histocompatibility antigen, D-D alpha chain;H-2 class I histocompatibility antigen, K-B alpha chain;H-2 class I histocompatibility antigen, alpha chain (Fragment)	P01895;P01897;P01899;P01900;P01901;P01896	H2-D1;H2-L;H2-D1;H2-D1;H2-K1;Unknown	133;200;200;200;197;10	9	10	N2H9	1864.63	A2B2C1D1E1F1fedD1E1F1feE1F1fedcba	46.5655	679.414			1			ZZD_MusThymus_aged_IGP_F10_20240124
12246	12248	27.5035	3	1104.48	0	EALNQAVNTTR	n[TMT10plex]EALNQAVNTTR	1444.78	Laminin subunit alpha-5	Q61001	Lama5	2395	10	10	N2H9	1864.63	A2B2C1D1E1F1fedD1E1F1feE1F1fedcba	46.4534	442.811			1			ZZD_MusThymus_aged_IGP_F10_20240124
38113	38116	75.073	3	1225.57	1	VNYEGGTWDWIAEALSSNHTR	n[TMT10plex]VNYEGGTWDWIAEALSSNHTR	2634.27	Glutamyl aminopeptidase	P16406	Enpep	637	14	10	N2H3F1	1038.38	A2B2C1D1dD1dcbB5ba	46.1424	441.515	1		0			ZZD_MusThymus_aged_IGP_F10_20240124
13422	13425	29.7855	4	1284.77	0	KENSSEICSNNGECVCGQCVCR	n[TMT10plex]K[TMT10plex]ENSSEIC[Carbamidomethyl]SNNGEC[Carbamidomethyl]VC[Carbamidomethyl]GQC[Carbamidomethyl]VC[Carbamidomethyl]R	3104.36	Integrin beta-1	P09055	Itgb1	520	14	10	N2H10	2026.69	A2B2C1D1E1F1G1gfedD1E1F1feE1F1fedcba	46.0839	127.668			1			ZZD_MusThymus_aged_IGP_F10_20240124
5550	5553	14.2232	4	900.403	0	ANHSHSGDYYCK	n[TMT10plex]ANHSHSGDYYC[Carbamidomethyl]K[TMT10plex]	1895.9	Low affinity immunoglobulin gamma Fc region receptor II;Low affinity immunoglobulin gamma Fc region receptor III	P08101;P08508	Fcgr2;Fcgr3	173;172	11	10	N2H8	1702.58	A2B2C1D1E1F1fedD1E1eE1F1fedcba	46.0343	234.989			1			ZZD_MusThymus_aged_IGP_F10_20240124
7147	7150	17.4437	3	974.247	1	VINSSSNCNR	n[TMT10plex]VINSSSNC[Carbamidomethyl]NR	1378.68	ER degradation-enhancing alpha-mannosidase-like protein 1	Q925U4	Edem1	619	10	10	N2H7	1540.53	A2B2C1D1E1edD1E1eE1F1fedcba	45.9923	183.027			1			ZZD_MusThymus_aged_IGP_F10_20240124
21311	21314	44.428	3	997.487	1	FANFSGGK	n[TMT10plex]FANFSGGK[TMT10plex]	1284.72	Ubiquitin carboxyl-terminal hydrolase 36	B1AQJ2	Usp36	333	8	10	N2H8	1702.58	A2B2C1D1E1F1fedD1E1eE1F1fedcba	45.8072	381.453			1			ZZD_MusThymus_aged_IGP_F10_20240124
5285	5288	13.712	3	1057.12	0	AAGMNHTK	n[TMT10plex]AAGM[Oxidation]NHTK[TMT10plex]	1302.71	Protein sel-1 homolog 1	Q9Z2G6	Sel1l	213	9	10	N2H9	1864.63	A2B2C1D1E1F1fedD1E1F1feE1F1fedcba	45.424	280.849			1			ZZD_MusThymus_aged_IGP_F10_20240124
41190	41193	80.7581	4	1160.59	0	HLNSSLPRPQPAILLLTAAQDAAEVLK	n[TMT10plex]HLNSSLPRPQPAILLLTAAQDAAEVLK	3094.77	Torsin-1A-interacting protein 1	Q921T2	Tor1aip1	411	15	10	N2H7	1540.53	A2B2C1D1E1edD1E1eE1F1fedcba	45.1137	535.045			1			ZZD_MusThymus_aged_IGP_F10_20240124
42720	42723	83.5684	4	1299.6	1	LAISFPNLTSDGYPVLYPTGWSSSDNVNCRPR	n[TMT10plex]LAISFPNLTSDGYPVLYPTGWSSSDNVNC[Carbamidomethyl]RPR	3811.88	Integrin alpha-1	Q3V3R4	Itga1	1007	16	10	N2H6	1378.48	A2B2C1D1E1edD1E1eE1edcba	45.0099	252.364			1			ZZD_MusThymus_aged_IGP_F10_20240124
9307	9310	21.7656	3	995.436	2	NCTEPGEQLSSR	n[TMT10plex]NC[Carbamidomethyl]TEPGEQLSSR	1605.76	Ribonuclease T2-A;Ribonuclease T2-B	C0HKG5;C0HKG6	Rnaset2a;Rnaset2b	216;216	11	10	N2H6	1378.48	A2B2C1D1E1edD1E1eE1edcba	44.8464	183.857			1			ZZD_MusThymus_aged_IGP_F10_20240124
9198	9201	21.5412	4	965.414	1	RVNNCSDMCFHQK	n[TMT10plex]RVNNC[Carbamidomethyl]SDMC[Carbamidomethyl]FHQK[TMT10plex]	2153.03	Peroxidasin homolog	Q3UQ28	Pxdn	728	11	10	N2H8	1702.58	A2B2C1D1E1F1fedD1E1eE1F1fedcba	44.6507	530.277			1			ZZD_MusThymus_aged_IGP_F10_20240124
7814	7817	18.7784	3	1125.83	1	EKQFNETR	n[TMT10plex]EK[TMT10plex]QFNETR	1508.84	Sortilin-related receptor	O88307	Sorl1	2055	9	10	N2H9	1864.63	A2B2C1D1E1F1fedD1E1F1feE1F1fedcba	44.3683	858.272			1			ZZD_MusThymus_aged_IGP_F10_20240124
14617	14620	32.0694	3	1079.13	0	FSAAASCSNITR	n[TMT10plex]FSAAASC[Carbamidomethyl]SNITR	1512.76	Toll-like receptor 9	Q9EQU3	Tlr9	64	11	10	N2H8+Ammonium(+17)	1719.61	A2B2C1D1E1F1fedD1E1eE1F1fedcba+Ammonium(+17)	44.3305	68.9469			1			ZZD_MusThymus_aged_IGP_F10_20240124
16069	16072	34.7855	4	1086	0	RSNSTPATNEAPQATVFPK	n[TMT10plex]RSNSTPATNEAPQATVFPK[TMT10plex]	2473.33	H-2 class II histocompatibility antigen, A-K alpha chain;H-2 class II histocompatibility antigen, A-B alpha chain;H-2 class II histocompatibility antigen, A-S alpha chain;H-2 class II histocompatibility antigen, A-U alpha chain (Fragment)	P01910;P14434;P14437;P14438	H2-Aa;H2-Aa;H2-Aa;H2-Aa	105;105;82;76	12	10	N2H9	1864.63	A2B2C1D1E1F1fedD1E1F1feE1F1fedcba	44.1609	260.004			1			ZZD_MusThymus_aged_IGP_F10_20240124
14482	14485	31.8187	3	1209.54	1	SSSHLPPSSYFNASGR	n[TMT10plex]SSSHLPPSSYFNASGR	1921.95	Tripeptidyl-peptidase 1	O89023	Tpp1	442	12	10	N2H8	1702.58	A2B2C1D1E1F1fedD1E1eE1F1fedcba	44.1281	410.177			1			ZZD_MusThymus_aged_IGP_F10_20240124
20558	20561	43.038	3	1083.52	0	VKDLMVINR	n[TMT10plex]VK[TMT10plex]DLMVINR	1544.95	Lipid scramblase CLPTM1L	Q8BXA5	Clptm1l	230	8	10	N2H8	1702.58	A2B2C1D1E1F1fedD1E1eE1F1fedcba	43.9887	838.682			1			ZZD_MusThymus_aged_IGP_F10_20240124
19261	19264	40.6695	3	1161.52	1	ITWDEKLNSSK	n[TMT10plex]ITWDEKLNSSK[TMT10plex]	1778	T-cell surface glycoprotein CD8 alpha chain	P01731	Cd8a	97	10	10	N2H8	1702.58	A2B2C1D1E1F1fedD1E1eE1F1fedcba	43.9798	248.94			1			ZZD_MusThymus_aged_IGP_F10_20240124
30882	30885	61.8965	3	1112.2	0	TALVQEVHQNFSAWCSQVIR	n[TMT10plex]TALVQEVHQNFSAWC[Carbamidomethyl]SQVIR	2601.33	Lysosomal alpha-mannosidase	O09159	Man2b1	693	13	10	N2H2	730.264	A2B2C1D1dcba	43.9276	701.871			0			ZZD_MusThymus_aged_IGP_F10_20240124
23250	23253	47.9572	3	1091.14	0	ALEVNMSLSGR	n[TMT10plex]ALEVNMSLSGR	1404.76	SUN domain-containing ossification factor	Q8C341	Suco	924	10	10	N2H9	1864.63	A2B2C1D1E1F1fedD1E1F1feE1F1fedcba	43.8246	424.758			1			ZZD_MusThymus_aged_IGP_F10_20240124
10869	10872	24.8158	3	950.781	0	KMSNITFR	n[TMT10plex]K[TMT10plex]M[Oxidation]SNITFR	1469.84	Prenylcysteine oxidase 1	Q9CQF9	Pcyox1	323	8	10	N2H6	1378.48	A2B2C1D1E1edD1E1eE1edcba	43.1968	816.242			1			ZZD_MusThymus_aged_IGP_F10_20240124
10225	10228	23.5584	3	1018.11	0	GATNNTCIIR	n[TMT10plex]GATNNTC[Carbamidomethyl]IIR	1347.71	Nuclear pore membrane glycoprotein 210	Q9QY81	Nup210	1441	10	10	N2H8	1702.58	A2B2C1D1E1F1fedD1E1eE1F1fedcba	43.148	242.348			1			ZZD_MusThymus_aged_IGP_F10_20240124
18556	18558	39.3804	3	952.438	1	KLPLNFTEGAR	n[TMT10plex]KLPLNFTEGAR	1473.85	Gamma-glutamyl hydrolase	Q9Z0L8	Ggh	162	9	10	N2H6	1378.48	A2B2C1D1E1edD1E1eE1edcba	42.7922	220.92			1			ZZD_MusThymus_aged_IGP_F10_20240124
25279	25282	51.6675	3	1397.67	0	TTLVDNNTWNNSHIALVGK	n[TMT10plex]TTLVDNNTWNNSHIALVGK	2325.23	Dolichyl-diphosphooligosaccharide--protein glycosyltransferase subunit STT3B	Q3TDQ1	Stt3b	620	13	10	N2H9	1864.63	A2B2C1D1E1F1fedD1E1F1feE1F1fedcba	42.6401	470.653			1			ZZD_MusThymus_aged_IGP_F10_20240124
6531	6534	16.207	3	908.389	0	INSTEAR	n[TMT10plex]INSTEAR	1018.56	2-oxoglutarate and iron-dependent oxygenase domain-containing protein 3	Q9D136	Ogfod3	211	8	10	N2H8	1702.58	A2B2C1D1E1F1fedD1E1eE1F1fedcba	42.5836	728.869			1			ZZD_MusThymus_aged_IGP_F10_20240124
18789	18792	39.8055	3	1196.87	0	NVTIECPFKR	n[TMT10plex]NVTIEC[Carbamidomethyl]PFK[TMT10plex]R	1720.97	Polymeric immunoglobulin receptor	O70570	Pigr	147	9	10	N2H9	1864.63	A2B2C1D1E1F1fedD1E1F1feE1F1fedcba	42.4667	728.255			1			ZZD_MusThymus_aged_IGP_F10_20240124
18739	18742	39.715	4	897.764	1	NVTIECPFKR	n[TMT10plex]NVTIEC[Carbamidomethyl]PFK[TMT10plex]R	1720.97	Polymeric immunoglobulin receptor	O70570	Pigr	147	9	10	N2H9	1864.63	A2B2C1D1E1F1fedD1E1F1feE1F1fedcba	42.4445	317.856			1			ZZD_MusThymus_aged_IGP_F10_20240124
15281	15284	33.3165	3	989.108	0	AIQLNCSVK	n[TMT10plex]AIQLNC[Carbamidomethyl]SVK	1260.71	Immunoglobulin superfamily member 3	Q6ZQA6	Igsf3	700	9	10	N2H8	1702.58	A2B2C1D1E1F1fedD1E1eE1F1fedcba	42.4209	133.192			1			ZZD_MusThymus_aged_IGP_F10_20240124
14812	14815	32.4379	3	892.441	0	KMSNITFR	n[TMT10plex]K[TMT10plex]MSNITFR	1453.85	Prenylcysteine oxidase 1	Q9CQF9	Pcyox1	323	8	10	N2H5	1216.42	A2B2C1D1dD1E1eE1edcba	42.1446	686.534			1			ZZD_MusThymus_aged_IGP_F10_20240124
7670	7673	18.4901	2	941.444	1	INDTAAR	n[TMT10plex]INDTAAR	988.55	Desmocollin-2	P55292	Dsc2	629	8	10	N2H3	892.317	A2B2C1D1dD1dcba	41.8679	546.631			0			ZZD_MusThymus_aged_IGP_F10_20240124
22437	22440	46.4781	3	1344.63	1	KSPLTGTWNFTSCSER	n[TMT10plex]K[TMT10plex]SPLTGTWNFTSC[Carbamidomethyl]SER	2328.19	Lymphocyte antigen 75	Q60767	Ly75	1077	12	10	N2H8	1702.58	A2B2C1D1E1F1fedD1E1eE1F1fedcba	41.6959	381.599			1			ZZD_MusThymus_aged_IGP_F10_20240124
15335	15338	33.4178	3	1156.16	1	LECLHVPANR	n[TMT10plex]LEC[Carbamidomethyl]LHVPANR	1436.78	Solute carrier family 52, riboflavin transporter, member 2	Q9D8F3	Slc52a2	178	9	10	N2H10	2026.69	A2B2C1D1E1F1G1gfedD1E1F1feE1F1fedcba	41.6876	639.559			1			ZZD_MusThymus_aged_IGP_F10_20240124
7827	7830	18.8035	3	1118.52	0	KNATQEALR	n[TMT10plex]K[TMT10plex]NATQEALR	1487.88	Carbohydrate sulfotransferase 11	Q9JME2	Chst11	223	9	10	N2H9	1864.63	A2B2C1D1E1F1fedD1E1F1feE1F1fedcba	41.4635	683.69			1			ZZD_MusThymus_aged_IGP_F10_20240124
26075	26078	53.1052	4	1151.3	0	NCSVQCAGMTLQTIPLKK	n[TMT10plex]NC[Carbamidomethyl]SVQC[Carbamidomethyl]AGMTLQTIPLK[TMT10plex]K[TMT10plex]	2735.51	Integrin beta-2	P11835	Itgb2	644	12	10	N2H9	1864.63	A2B2C1D1E1F1fedD1E1F1feE1F1fedcba	41.4348	284.638			1			ZZD_MusThymus_aged_IGP_F10_20240124
15218	15221	33.1996	3	1048.14	1	SSSHLPPSSYFNASGR	n[TMT10plex]SSSHLPPSSYFNASGR	1921.95	Tripeptidyl-peptidase 1	O89023	Tpp1	442	11	10	N2H5	1216.42	A2B2C1D1dD1E1eE1edcba	41.3602	260.67			1			ZZD_MusThymus_aged_IGP_F10_20240124
16950	16953	36.4012	4	1003.98	0	KKENGVFEEISNSSGR	n[TMT10plex]K[TMT10plex]K[TMT10plex]ENGVFEEISNSSGR	2467.36	Neuroplastin	P97300	Nptn	283	11	10	N2H7	1540.53	A2B2C1D1E1edD1E1eE1F1fedcba	41.2044	476.685			1			ZZD_MusThymus_aged_IGP_F10_20240124
8571	8574	20.3036	3	1064.45	0	PISNVSR	n[TMT10plex]PISNVSR	1000.59	Emerin	O08579	Emd	172	8	10	N2H11	2188.74	A2B2C1D1E1F1G1H1hgfedD1E1F1feE1F1fedcba	41.1252	480.989			1			ZZD_MusThymus_aged_IGP_F10_20240124
12988	12991	28.947	5	832.032	2	LDCRHENNTKDNSIQHEFSLTR	n[TMT10plex]LDC[Carbamidomethyl]RHENNTKDNSIQHEFSLTR	2942.43	Thy-1 membrane glycoprotein	P01831	Thy1	42	13	10	N2H5	1216.42	A2B2C1D1dD1E1eE1edcba	40.9403	302.786			1			ZZD_MusThymus_aged_IGP_F10_20240124
8138	8141	19.4272	3	1018.78	0	RNWTINR	n[TMT10plex]RNWTINR	1187.67	Cadherin-2	P15116	Cdh2	651	8	10	N2H9	1864.63	A2B2C1D1E1F1fedD1E1F1feE1F1fedcba	40.7818	648.77			1			ZZD_MusThymus_aged_IGP_F10_20240124
9453	9456	22.0511	3	996.095	0	NQNGTFK	n[TMT10plex]NQNGTFK[TMT10plex]	1265.71	Lysosomal cobalamin transport escort protein LMBD1	Q8K0B2	Lmbrd1	75	8	10	N2H8+Ammonium(+17)	1719.61	A2B2C1D1E1F1fedD1E1eE1F1fedcba+Ammonium(+17)	40.6864	139.63			1			ZZD_MusThymus_aged_IGP_F10_20240124
23234	23237	47.9278	3	1332.25	2	TILVDNNTWNNTHISR	n[TMT10plex]TILVDNNTWNNTHISR	2126.11	Dolichyl-diphosphooligosaccharide--protein glycosyltransferase subunit STT3A	P46978	Stt3a	544	11	10	N2H9	1864.63	A2B2C1D1E1F1fedD1E1F1feE1F1fedcba	40.616	357.974			1			ZZD_MusThymus_aged_IGP_F10_20240124
14317	14320	31.5108	3	966.767	2	NTSLVIR	n[TMT10plex]NTSLVIR	1030.63	Disintegrin and metalloproteinase domain-containing protein 24	Q9R160	Adam24	227	8	10	N2H9	1864.63	A2B2C1D1E1F1fedD1E1F1feE1F1fedcba	40.3836	303.026			1			ZZD_MusThymus_aged_IGP_F10_20240124
37381	37384	73.7247	3	997.476	1	NGIYNITVLALDADGR	n[TMT10plex]NGIYNITVLALDADGR	1933.05	Desmocollin-2	P55292	Dsc2	546	11	10	N2H4	1054.37	A2B2C1D1dD1E1edcba	40.3805	127.16			1			ZZD_MusThymus_aged_IGP_F10_20240124
31208	31210	62.4911	3	1107.48	1	SINGVLLPGGGANLTDSGYSR	n[TMT10plex]SINGVLLPGGGANLTDSGYSR	2276.2	Gamma-glutamyl hydrolase	Q9Z0L8	Ggh	100	11	10	N2H3F1	1038.38	A2B2C1D1dD1dcbB5ba	40.2005	674.019			0			ZZD_MusThymus_aged_IGP_F10_20240124
9398	9401	21.9446	3	942.386	1	SCNISVTEK	n[TMT10plex]SC[Carbamidomethyl]NISVTEK	1265.65	Embigin	P21995	Emb	62	9	10	N2H7+Ammonium(+17)	1557.55	A2B2C1D1E1edD1E1eE1F1fedcba+Ammonium(+17)	40.0366	350.673			1			ZZD_MusThymus_aged_IGP_F10_20240124
13217	13220	29.3944	3	1028.43	1	KNWTITR	n[TMT10plex]K[TMT10plex]NWTITR	1375.83	Cadherin-4	P39038	Cdh4	658	7	10	N2H8	1702.58	A2B2C1D1E1F1fedD1E1eE1F1fedcba	39.9886	719.963			1			ZZD_MusThymus_aged_IGP_F10_20240124
7873	7876	18.9023	3	1065.16	0	KNATQEALR	n[TMT10plex]K[TMT10plex]NATQEALR	1487.88	Carbohydrate sulfotransferase 11	Q9JME2	Chst11	223	9	10	N2H8	1702.58	A2B2C1D1E1F1fedD1E1eE1F1fedcba	39.9141	750.793			1			ZZD_MusThymus_aged_IGP_F10_20240124
15114	15117	33.0049	3	944.948	0	KMSNITFR	n[TMT10plex]K[TMT10plex]MSNITFR	1453.85	Prenylcysteine oxidase 1	Q9CQF9	Pcyox1	323	8	10	N2H6	1378.48	A2B2C1D1E1edD1E1eE1edcba	39.6728	364.775			1			ZZD_MusThymus_aged_IGP_F10_20240124
10478	10481	24.0479	3	984.198	0	NTSTWLHR	n[TMT10plex]NTSTWLHR	1242.67	Interleukin-18-binding protein	Q9Z0M9	Il18bp	120	8	10	N2H8	1702.58	A2B2C1D1E1F1fedD1E1eE1F1fedcba	39.5255	466.309			1			ZZD_MusThymus_aged_IGP_F10_20240124
4533	4536	12.2052	3	727.339	0	HQNQTLR	n[TMT10plex]HQNQTLR	1124.63	Cation-independent mannose-6-phosphate receptor	Q07113	Igf2r	395	8	10	N2H4	1054.37	A2B2C1D1dD1E1edcba	39.3783	313.881			1			ZZD_MusThymus_aged_IGP_F10_20240124
13529	13532	29.9942	4	821.896	0	RSNSTPATNEAPQATVFPK	n[TMT10plex]RSNSTPATNEAPQATVFPK	2244.17	H-2 class II histocompatibility antigen, A-K alpha chain;H-2 class II histocompatibility antigen, A-B alpha chain;H-2 class II histocompatibility antigen, A-S alpha chain;H-2 class II histocompatibility antigen, A-U alpha chain (Fragment)	P01910;P14434;P14437;P14438	H2-Aa;H2-Aa;H2-Aa;H2-Aa	105;105;82;76	12	10	N2H3F1	1038.38	A2B2C1D1dD1dcbB5ba	39.053	656.261	1		0			ZZD_MusThymus_aged_IGP_F10_20240124
14976	14979	32.7411	3	1120.18	1	YLKNGNATLLR	n[TMT10plex]YLKNGNATLLR	1490.88	H-2 class I histocompatibility antigen, alpha chain (Fragment);H-2 class I histocompatibility antigen, L-D alpha chain;H-2 class I histocompatibility antigen, D-B alpha chain;H-2 class I histocompatibility antigen, D-D alpha chain;H-2 class I histocompatibility antigen, K-B alpha chain;H-2 class I histocompatibility antigen, alpha chain (Fragment)	P01895;P01897;P01899;P01900;P01901;P01896	H2-D1;H2-L;H2-D1;H2-D1;H2-K1;Unknown	133;200;200;200;197;10	9	10	N2H9	1864.63	A2B2C1D1E1F1fedD1E1F1feE1F1fedcba	38.769	508.286			1			ZZD_MusThymus_aged_IGP_F10_20240124
16068	16071	34.7837	3	1012.14	0	YLKNGNATLLR	n[TMT10plex]YLKNGNATLLR	1490.88	H-2 class I histocompatibility antigen, alpha chain (Fragment);H-2 class I histocompatibility antigen, L-D alpha chain;H-2 class I histocompatibility antigen, D-B alpha chain;H-2 class I histocompatibility antigen, D-D alpha chain;H-2 class I histocompatibility antigen, K-B alpha chain;H-2 class I histocompatibility antigen, alpha chain (Fragment)	P01895;P01897;P01899;P01900;P01901;P01896	H2-D1;H2-L;H2-D1;H2-D1;H2-K1;Unknown	133;200;200;200;197;10	9	10	N2H7	1540.53	A2B2C1D1E1edD1E1eE1F1fedcba	38.7623	277.098			1			ZZD_MusThymus_aged_IGP_F10_20240124
17809	17811	37.9959	3	1091.15	1	NISQDLEK	n[TMT10plex]NISQDLEK[TMT10plex]	1403.8	Laminin subunit gamma-1	P02468	Lamc1	1239	8	10	N2H9	1864.63	A2B2C1D1E1F1fedD1E1F1feE1F1fedcba	38.7166	107.508			1			ZZD_MusThymus_aged_IGP_F10_20240124
39047	39050	76.7797	5	985.849	0	IEAVLPAEFFEVLSSSQNGSYHHIR	n[TMT10plex]IEAVLPAEFFEVLSSSQNGSYHHIR	3058.57	Nuclear pore membrane glycoprotein 210	Q9QY81	Nup210	405	13	10	N2H9	1864.63	A2B2C1D1E1F1fedD1E1F1feE1F1fedcba	38.6436	171.49			1			ZZD_MusThymus_aged_IGP_F10_20240124
18377	18380	39.0511	3	1131.16	1	ECHTIQNYTLWR	n[TMT10plex]EC[Carbamidomethyl]HTIQNYTLWR	1848.91	Cathepsin Z	Q9WUU7	Ctsz	186	10	10	N2H7	1540.53	A2B2C1D1E1edD1E1eE1F1fedcba	38.626	196.646			1			ZZD_MusThymus_aged_IGP_F10_20240124
18002	18005	38.3496	3	1238.01	0	KVEAEALNATAIR	n[TMT10plex]K[TMT10plex]VEAEALNATAIR	1843.09	Receptor-type tyrosine-protein phosphatase S	B0V2N1	Ptprs	720	10	10	N2H9	1864.63	A2B2C1D1E1F1fedD1E1F1feE1F1fedcba	38.5354	229.094			1			ZZD_MusThymus_aged_IGP_F10_20240124
27528	27531	55.7475	3	1519.95	0	HFVYQFMGECYFTNGTQR	n[TMT10plex]HFVYQFM[Oxidation]GEC[Carbamidomethyl]YFTNGTQR	2529.14	H-2 class II histocompatibility antigen, A beta chain	P14483	H2-Ab1	46	11	10	N2H10	2026.69	A2B2C1D1E1F1G1gfedD1E1F1feE1F1fedcba	38.3704	333.329			1			ZZD_MusThymus_aged_IGP_F10_20240124
7499	7502	18.1519	2	1120.99	0	QFNETR	n[TMT10plex]QFNETR	1022.53	Sortilin-related receptor	O88307	Sorl1	2055	7	10	N2H5	1216.42	A2B2C1D1dD1E1eE1edcba	38.3194	802.621			1			ZZD_MusThymus_aged_IGP_F10_20240124
9529	9532	22.2009	3	1104.12	0	NCTEPGEQLSSR	n[TMT10plex]NC[Carbamidomethyl]TEPGEQLSSR	1605.76	Ribonuclease T2-A;Ribonuclease T2-B	C0HKG5;C0HKG6	Rnaset2a;Rnaset2b	216;216	10	10	N2H8	1702.58	A2B2C1D1E1F1fedD1E1eE1F1fedcba	38.2013	85.3116			1			ZZD_MusThymus_aged_IGP_F10_20240124
33522	33525	66.7068	3	1062.81	0	CQALDFFPQNITMR	n[TMT10plex]C[Carbamidomethyl]QALDFFPQNITMR	1968.98	Hereditary hemochromatosis protein homolog	P70387	Hfe	246	10	10	N2H5	1216.42	A2B2C1D1dD1E1eE1edcba	37.8236	70.1881			1			ZZD_MusThymus_aged_IGP_F10_20240124
29215	29218	58.8206	3	1210.52	0	KFHCANLTSWPR	n[TMT10plex]KFHC[Carbamidomethyl]ANLTSWPR	1744.9	Protein cereblon	Q8C7D2	Crbn	239	9	10	N2H9+Ammonium(+17)	1881.66	A2B2C1D1E1F1fedD1E1F1feE1F1fedcba+Ammonium(+17)	37.7397	86.8261			1			ZZD_MusThymus_aged_IGP_F10_20240124
7512	7515	18.1771	3	1045.75	1	NYTDCTSEGR	n[TMT10plex]NYTDC[Carbamidomethyl]TSEGR	1430.63	Fibronectin	P11276	Fn1	430	9	10	N2H8	1702.58	A2B2C1D1E1F1fedD1E1eE1F1fedcba	37.6443	541.872			1			ZZD_MusThymus_aged_IGP_F10_20240124
18835	18837	39.8883	4	1085.97	0	EQNYTCHVNHEGLPEPLTLR	n[TMT10plex]EQNYTC[Carbamidomethyl]HVNHEGLPEPLTLR	2635.3	H-2 class I histocompatibility antigen, Q7 alpha chain;H-2 class I histocompatibility antigen, Q8 alpha chain	P14429;P14430	H2-Q7;H2-Q8	277;277	12	10	N2H8	1702.58	A2B2C1D1E1F1fedD1E1eE1F1fedcba	37.6399	350.196			1			ZZD_MusThymus_aged_IGP_F10_20240124
21324	21327	44.4517	3	999.101	1	EVNETNK	n[TMT10plex]EVNETNK[TMT10plex]	1290.72	E3 ubiquitin-protein ligase TRIM33	Q99PP7	Trim33	368	7	10	N2H8	1702.58	A2B2C1D1E1F1fedD1E1eE1F1fedcba	37.5833	123.036			1			ZZD_MusThymus_aged_IGP_F10_20240124
15779	15782	34.2557	4	862.895	0	VFNGKDNISK	n[TMT10plex]VFNGKDNISK[TMT10plex]	1578.91	Platelet glycoprotein 4	Q08857	Cd36	220	8	10	N2H9	1864.63	A2B2C1D1E1F1fedD1E1F1feE1F1fedcba	37.3444	595.205			1			ZZD_MusThymus_aged_IGP_F10_20240124
20936	20939	43.7309	3	1124.49	0	VHFLNSTVGFR	n[TMT10plex]VHFLNSTVGFR	1504.84	CD226 antigen	Q8K4F0	Cd226	84	9	10	N2H9	1864.63	A2B2C1D1E1F1fedD1E1F1feE1F1fedcba	37.3068	197.627			1			ZZD_MusThymus_aged_IGP_F10_20240124
26774	26777	54.3729	3	895.76	0	TNSSFIQGFVDHVK	n[TMT10plex]TNSSFIQGFVDHVK	1806.95	Prosaposin	Q61207	Psap	214	10	10	N2H2F1	876.322	A2B2C1D1dcbB5ba	37.1728	650.8	1		0			ZZD_MusThymus_aged_IGP_F10_20240124
21317	21320	44.4387	3	1332.63	1	TNQSAELIQPVATNGK	n[TMT10plex]TNQSAELIQPVATNGK[TMT10plex]	2128.19	Leucyl-cystinyl aminopeptidase	Q8C129	Lnpep	145	11	10	N2H9	1864.63	A2B2C1D1E1F1fedD1E1F1feE1F1fedcba	37.0411	171.966			1			ZZD_MusThymus_aged_IGP_F10_20240124
7448	7451	18.0491	3	990.747	0	VTVSQANR	n[TMT10plex]VTVSQANR	1102.63	Sialic acid-binding Ig-like lectin 10	Q80ZE3	Siglec10	350	8	10	N2H9	1864.63	A2B2C1D1E1F1fedD1E1F1feE1F1fedcba	36.8596	376.86			1			ZZD_MusThymus_aged_IGP_F10_20240124
5500	5503	14.1264	3	1003.11	1	AAGMNHTK	n[TMT10plex]AAGM[Oxidation]NHTK[TMT10plex]	1302.71	Protein sel-1 homolog 1	Q9Z2G6	Sel1l	213	8	10	N2H8	1702.58	A2B2C1D1E1F1fedD1E1eE1F1fedcba	36.8248	563.495			1			ZZD_MusThymus_aged_IGP_F10_20240124
11551	11554	26.152	3	1125.51	0	LSQNASLGPHVR	n[TMT10plex]LSQNASLGPHVR	1506.85	Complement factor D	P03953	Cfd	124	10	10	N2H9	1864.63	A2B2C1D1E1F1fedD1E1F1feE1F1fedcba	36.6547	409.145			1			ZZD_MusThymus_aged_IGP_F10_20240124
4775	4778	12.6911	3	1008.76	0	TLETHSNK	n[TMT10plex]TLETHSNK	1157.62	Sortilin-related receptor	O88307	Sorl1	1608	8	9	N2H9	1864.63	A2B2C1D1E1F1fedD1E1F1feE1F1fedcba	36.5604	480.354			1			ZZD_MusThymus_aged_IGP_F10_20240124
15026	15029	32.8333	3	1120.52	1	YLKNGNATLLR	n[TMT10plex]YLKNGNATLLR	1490.88	H-2 class I histocompatibility antigen, alpha chain (Fragment);H-2 class I histocompatibility antigen, L-D alpha chain;H-2 class I histocompatibility antigen, D-B alpha chain;H-2 class I histocompatibility antigen, D-D alpha chain;H-2 class I histocompatibility antigen, K-B alpha chain;H-2 class I histocompatibility antigen, alpha chain (Fragment)	P01895;P01897;P01899;P01900;P01901;P01896	H2-D1;H2-L;H2-D1;H2-D1;H2-K1;Unknown	133;200;200;200;197;10	9	10	N2H9	1864.63	A2B2C1D1E1F1fedD1E1F1feE1F1fedcba	36.4989	441.556			1			ZZD_MusThymus_aged_IGP_F10_20240124
14823	14825	32.4578	3	1169.18	0	SSSHLPPSSYFNASGR	n[TMT10plex]SSSHLPPSSYFNASGR	1921.95	Tripeptidyl-peptidase 1	O89023	Tpp1	442	11	10	N3H6	1581.56	A2B2C1D1E1edD2dD1E1eE1edcba	36.3577	337.423		1	1			ZZD_MusThymus_aged_IGP_F10_20240124
5129	5132	13.3955	3	1057.11	1	AAGMNHTK	n[TMT10plex]AAGM[Oxidation]NHTK[TMT10plex]	1302.71	Protein sel-1 homolog 1	Q9Z2G6	Sel1l	213	8	10	N2H9	1864.63	A2B2C1D1E1F1fedD1E1F1feE1F1fedcba	36.2228	575.164			1			ZZD_MusThymus_aged_IGP_F10_20240124
56651	56654	111.047	4	1193.8	0	DEIGNVSTSHLLILDDSVEMEIRPR	n[TMT10plex]DEIGNVSTSHLLILDDSVEMEIRPR	3066.59	Dolichyl-diphosphooligosaccharide--protein glycosyltransferase subunit 1	Q91YQ5	Rpn1	300	14	10	N2H8	1702.58	A2B2C1D1E1F1fedD1E1eE1F1fedcba	36.1197	775.479			1			ZZD_MusThymus_aged_IGP_F10_20240124
21331	21334	44.464	3	997.762	1	FANFSGGK	n[TMT10plex]FANFSGGK[TMT10plex]	1284.72	Ubiquitin carboxyl-terminal hydrolase 36	B1AQJ2	Usp36	333	7	10	N2H8	1702.58	A2B2C1D1E1F1fedD1E1eE1F1fedcba	36.0556	311.369			1			ZZD_MusThymus_aged_IGP_F10_20240124
29425	29428	59.2045	3	1205.57	0	AGPNGTLFVVDAYK	n[TMT10plex]AGPNGTLFVVDAYK[TMT10plex]	1909.07	Adipocyte plasma membrane-associated protein	Q9D7N9	Apmap	159	10	10	N2H8	1702.58	A2B2C1D1E1F1fedD1E1eE1F1fedcba	35.8911	74.1447			1			ZZD_MusThymus_aged_IGP_F10_20240124
6985	6987	17.1208	3	962.751	0	ALENATR	n[TMT10plex]ALENATR	1002.57	Thyroglobulin	O08710	Tg	2581	7	9	N2H9+Ammonium(+17)	1881.66	A2B2C1D1E1F1fedD1E1F1feE1F1fedcba+Ammonium(+17)	35.768	680.694			1			ZZD_MusThymus_aged_IGP_F10_20240124
32221	32224	64.3453	4	1154.12	0	DEIGNVSTSHLLILDDSVEMEIRPR	n[TMT10plex]DEIGNVSTSHLLILDDSVEMEIRPR	3066.59	Dolichyl-diphosphooligosaccharide--protein glycosyltransferase subunit 1	Q91YQ5	Rpn1	300	13	10	N2H7	1540.53	A2B2C1D1E1edD1E1eE1F1fedcba	35.7669	402.046			1			ZZD_MusThymus_aged_IGP_F10_20240124
23171	23174	47.8138	3	1332.58	2	TILVDNNTWNNTHISR	n[TMT10plex]TILVDNNTWNNTHISR	2126.11	Dolichyl-diphosphooligosaccharide--protein glycosyltransferase subunit STT3A	P46978	Stt3a	544	10	10	N2H9	1864.63	A2B2C1D1E1F1fedD1E1F1feE1F1fedcba	35.6656	382.578			1			ZZD_MusThymus_aged_IGP_F10_20240124
31783	31786	63.5469	4	1050.84	0	NVTSEDTGSISLSLLGPPASR	n[TMT10plex]NVTSEDTGSISLSLLGPPASR	2329.23	Nuclear pore membrane glycoprotein 210	Q9QY81	Nup210	681	11	10	N2H9	1864.63	A2B2C1D1E1F1fedD1E1F1feE1F1fedcba	35.5065	286.039			1			ZZD_MusThymus_aged_IGP_F10_20240124
14619	14622	32.073	3	833.362	0	LRPLFNK	n[TMT10plex]LRPLFNK	1115.7	Cation-dependent mannose-6-phosphate receptor	P24668	M6pr	58	7	10	N2H6	1378.48	A2B2C1D1E1edD1E1eE1edcba	35.3795	335.916			1			ZZD_MusThymus_aged_IGP_F10_20240124
12845	12848	28.674	4	1081.49	1	LDCRHENNTKDNSIQHEFSLTR	n[TMT10plex]LDC[Carbamidomethyl]RHENNTKDNSIQHEFSLTR	2942.43	Thy-1 membrane glycoprotein	P01831	Thy1	42	12	10	N2H6	1378.48	A2B2C1D1E1edD1E1eE1edcba	35.0234	366.815			1			ZZD_MusThymus_aged_IGP_F10_20240124
37967	37970	74.8046	5	1050.11	1	RPYIVPILWLNETGTIGDEKAEMFK	n[TMT10plex]RPYIVPILWLNETGTIGDEK[TMT10plex]AEMFK	3377.85	Platelet glycoprotein 4	Q08857	Cd36	417	13	10	N2H9	1864.63	A2B2C1D1E1F1fedD1E1F1feE1F1fedcba	34.9557	417.689			1			ZZD_MusThymus_aged_IGP_F10_20240124
7153	7156	17.4556	3	1165.13	0	SECHFYNGTQR	n[TMT10plex]SEC[Carbamidomethyl]HFYNGTQR	1626.74	H-2 class II histocompatibility antigen, E-B beta chain;H-2 class II histocompatibility antigen, I-A beta chain;H-2 class II histocompatibility antigen, E-Q beta chain	P04230;P18468;P20040	H2-Eb1;H2-Eb1;Unknown	46;46;46	9	10	N2H9	1864.63	A2B2C1D1E1F1fedD1E1F1feE1F1fedcba	34.2997	649.944			1			ZZD_MusThymus_aged_IGP_F10_20240124
23119	23122	47.7143	3	945.467	1	ANTSICLEWK	n[TMT10plex]ANTSIC[Carbamidomethyl]LEWK	1449.75	Receptor-type tyrosine-protein phosphatase C	P06800	Ptprc	292	8	10	N2H6	1378.48	A2B2C1D1E1edD1E1eE1edcba	34.0437	115.534			1			ZZD_MusThymus_aged_IGP_F10_20240124
8076	8079	19.3051	3	1103.15	0	NTTISVHPSTR	n[TMT10plex]NTTISVHPSTR	1440.79	Vascular cell adhesion protein 1	P29533	Vcam1	225	9	10	N2H9	1864.63	A2B2C1D1E1F1fedD1E1F1feE1F1fedcba	33.8739	84.0113			1			ZZD_MusThymus_aged_IGP_F10_20240124
29264	29267	58.9104	3	1225.95	0	NSTKEEILAALEK	n[TMT10plex]NSTK[TMT10plex]EEILAALEK[TMT10plex]	2132.27	Prosaposin	Q61207	Psap	459	9	10	N2H7	1540.53	A2B2C1D1E1edD1E1eE1F1fedcba	33.8219	764.828			1			ZZD_MusThymus_aged_IGP_F10_20240124
13309	13312	29.5706	3	957.076	0	NLSIDGR	n[TMT10plex]NLSIDGR	1002.57	Cadherin EGF LAG seven-pass G-type receptor 1	O35161	Celsr1	1638	7	10	N2H9	1864.63	A2B2C1D1E1F1fedD1E1F1feE1F1fedcba	33.5727	284.186			1			ZZD_MusThymus_aged_IGP_F10_20240124
23007	23010	47.5104	4	1133.49	1	NFTLFHHPMYGNCYTFNNR	n[TMT10plex]NFTLFHHPMYGNC[Carbamidomethyl]YTFNNR	2661.22	Amiloride-sensitive sodium channel subunit gamma	Q9WU39	Scnn1g	277	11	10	N2H9	1864.63	A2B2C1D1E1F1fedD1E1F1feE1F1fedcba	33.4735	156.992			1			ZZD_MusThymus_aged_IGP_F10_20240124
8792	8795	20.7451	3	1136.15	0	ASSNESLVANR	n[TMT10plex]ASSNESLVANR	1375.73	Lamina-associated polypeptide 2, isoforms beta/delta/epsilon/gamma	Q61029	Tmpo	289	9	10	N2H10	2026.69	A2B2C1D1E1F1G1gfedD1E1F1feE1F1fedcba	33.3404	459.746			1			ZZD_MusThymus_aged_IGP_F10_20240124
8181	8184	19.5123	3	1092.15	0	KNASNMEYR	n[TMT10plex]K[TMT10plex]NASNMEYR	1569.83	Neuroplastin	P97300	Nptn	196	8	10	N2H8	1702.58	A2B2C1D1E1F1fedD1E1eE1F1fedcba	33.2964	353.745			1			ZZD_MusThymus_aged_IGP_F10_20240124
11437	11440	25.9287	3	989.127	1	NNTIVNK	n[TMT10plex]NNTIVNK[TMT10plex]	1259.76	Lysosomal alpha-glucosidase	P70699	Gaa	883	7	10	N2H8	1702.58	A2B2C1D1E1F1fedD1E1eE1F1fedcba	33.1141	423.539			1			ZZD_MusThymus_aged_IGP_F10_20240124
13355	13357	29.6582	3	1027.48	0	KNWTITR	n[TMT10plex]K[TMT10plex]NWTITR	1375.83	Cadherin-4	P39038	Cdh4	658	7	10	N2H8	1702.58	A2B2C1D1E1F1fedD1E1eE1F1fedcba	32.9911	688.529			1			ZZD_MusThymus_aged_IGP_F10_20240124
6357	6360	15.862	2	1286.56	1	NETVPSR	n[TMT10plex]NETVPSR	1030.56	T-cell receptor beta chain V region 86T1;T-cell receptor beta chain V region A20.2.25	P01735;P06321	Unknown;Unknown	75;75	7	10	N2H7	1540.53	A2B2C1D1E1edD1E1eE1F1fedcba	32.7861	913.141			1			ZZD_MusThymus_aged_IGP_F10_20240124
13729	13731	30.3751	3	1048.11	0	YFANCTVR	n[TMT10plex]YFANC[Carbamidomethyl]TVR	1258.63	TM2 domain-containing protein 3	Q8BJ83	Tm2d3	171	7	10	N2H9+Ammonium(+17)	1881.66	A2B2C1D1E1F1fedD1E1F1feE1F1fedcba+Ammonium(+17)	32.7251	385.481			1			ZZD_MusThymus_aged_IGP_F10_20240124
19306	19309	40.7522	3	966.773	2	YYHGELSYLNVTR	n[TMT10plex]YYHGELSYLNVTR	1842.95	Cathepsin D	P18242	Ctsd	261	9	10	N2H4	1054.37	A2B2C1D1dD1E1edcba	32.5682	148.116			1			ZZD_MusThymus_aged_IGP_F10_20240124
6775	6777	16.6939	3	805.694	0	INSTEAR	n[TMT10plex]INSTEAR	1018.56	2-oxoglutarate and iron-dependent oxygenase domain-containing protein 3	Q9D136	Ogfod3	211	7	10	N2H6+Ammonium(+17)	1395.5	A2B2C1D1E1edD1E1eE1edcba+Ammonium(+17)	32.3121	501.593			1			ZZD_MusThymus_aged_IGP_F10_20240124
6672	6674	16.4909	3	854.844	0	INSTEAR	n[TMT10plex]INSTEAR	1018.56	2-oxoglutarate and iron-dependent oxygenase domain-containing protein 3	Q9D136	Ogfod3	211	7	10	N2H7	1540.53	A2B2C1D1E1edD1E1eE1F1fedcba	32.2286	369.493			1			ZZD_MusThymus_aged_IGP_F10_20240124
21793	21796	45.3011	3	1224.59	2	TILVDNNTWNNTHISR	n[TMT10plex]TILVDNNTWNNTHISR	2126.11	Dolichyl-diphosphooligosaccharide--protein glycosyltransferase subunit STT3A	P46978	Stt3a	544	10	10	N2H7	1540.53	A2B2C1D1E1edD1E1eE1F1fedcba	32.1717	173.208			1			ZZD_MusThymus_aged_IGP_F10_20240124
15313	15316	33.3762	3	1101.83	0	SSSHLPPSSYFNASGR	n[TMT10plex]SSSHLPPSSYFNASGR	1921.95	Tripeptidyl-peptidase 1	O89023	Tpp1	442	10	10	N2H6	1378.48	A2B2C1D1E1edD1E1eE1edcba	32.1512	291.466			1			ZZD_MusThymus_aged_IGP_F10_20240124
9716	9719	22.57	3	1220.18	2	DNHTSCAECLK	n[TMT10plex]DNHTSC[Carbamidomethyl]AEC[Carbamidomethyl]LK[TMT10plex]	1791.86	Integrin beta-2	P11835	Itgb2	626	9	10	N2H9	1864.63	A2B2C1D1E1F1fedD1E1F1feE1F1fedcba	32.1453	376.292			1			ZZD_MusThymus_aged_IGP_F10_20240124
15574	15577	33.8767	3	955.429	0	EEMLTNK	n[TMT10plex]EEMLTNK[TMT10plex]	1321.73	Killer cell lectin-like receptor 8;Killer cell lectin-like receptor 3	Q60682;Q64329	Klra8;Klra3	104;104	7	10	N2H7	1540.53	A2B2C1D1E1edD1E1eE1F1fedcba	32.1207	108.953			1			ZZD_MusThymus_aged_IGP_F10_20240124
13414	13417	29.7709	3	919.555	2	INITEMHK	n[TMT10plex]INITEMHK	1213.67	Thrombospondin type-1 domain-containing protein 4	Q3UTY6	Thsd4	441	7	10	N2H7	1540.53	A2B2C1D1E1edD1E1eE1F1fedcba	32.0388	237.436			1			ZZD_MusThymus_aged_IGP_F10_20240124
10447	10450	23.9845	3	1123.18	0	RIPVANCSK	n[TMT10plex]RIPVANC[Carbamidomethyl]SK[TMT10plex]	1501.88	Plexin-C1	Q9QZC2	Plxnc1	454	8	10	N2H9	1864.63	A2B2C1D1E1F1fedD1E1F1feE1F1fedcba	32.0026	827.127			1			ZZD_MusThymus_aged_IGP_F10_20240124
7103	7106	17.357	3	1219.48	1	SECHFYNGTQR	n[TMT10plex]SEC[Carbamidomethyl]HFYNGTQR	1626.74	H-2 class II histocompatibility antigen, E-B beta chain;H-2 class II histocompatibility antigen, I-A beta chain;H-2 class II histocompatibility antigen, E-Q beta chain	P04230;P18468;P20040	H2-Eb1;H2-Eb1;Unknown	46;46;46	9	10	N2H10	2026.69	A2B2C1D1E1F1G1gfedD1E1F1feE1F1fedcba	31.8437	573.691			1			ZZD_MusThymus_aged_IGP_F10_20240124
13970	13973	30.8489	3	853.14	0	KLNYTLK	n[TMT10plex]K[TMT10plex]LNYTLK	1336.85	Aminopeptidase N	P97449	Anpep	128	6	10	N2H5	1216.42	A2B2C1D1dD1E1eE1edcba	31.4963	203.436			1			ZZD_MusThymus_aged_IGP_F10_20240124
18030	18033	38.4034	3	855.068	2	VTFINTTR	n[TMT10plex]VTFINTTR	1179.68	Integrin alpha-M	P05555	Itgam	391	7	10	N2H6	1378.48	A2B2C1D1E1edD1E1eE1edcba	31.2755	301.792			1			ZZD_MusThymus_aged_IGP_F10_20240124
4726	4729	12.5941	3	965.417	2	LDCRHENNTK	n[TMT10plex]LDC[Carbamidomethyl]RHENNTK	1514.75	Thy-1 membrane glycoprotein	P01831	Thy1	42	8	10	N2H6	1378.48	A2B2C1D1E1edD1E1eE1edcba	31.2099	686.774			1			ZZD_MusThymus_aged_IGP_F10_20240124
18215	18218	38.7504	2	1544.12	1	EENGTWEK	n[TMT10plex]EENGTWEK	1220.59	Protein SEC13 homolog	Q9D1M0	Sec13	90	7	10	N2H9	1864.63	A2B2C1D1E1F1fedD1E1F1feE1F1fedcba	31.1916	164.441			1			ZZD_MusThymus_aged_IGP_F10_20240124
11646	11649	26.3379	3	950.781	0	KMSNITFR	n[TMT10plex]K[TMT10plex]M[Oxidation]SNITFR	1469.84	Prenylcysteine oxidase 1	Q9CQF9	Pcyox1	323	7	10	N2H6	1378.48	A2B2C1D1E1edD1E1eE1edcba	31.0781	729.533			1			ZZD_MusThymus_aged_IGP_F10_20240124
5686	5689	14.5024	4	941.393	0	ANHSHSGDYYCK	n[TMT10plex]ANHSHSGDYYC[Carbamidomethyl]K[TMT10plex]	1895.9	Low affinity immunoglobulin gamma Fc region receptor II;Low affinity immunoglobulin gamma Fc region receptor III	P08101;P08508	Fcgr2;Fcgr3	173;172	9	10	N2H9	1864.63	A2B2C1D1E1F1fedD1E1F1feE1F1fedcba	31.0569	269.606			1			ZZD_MusThymus_aged_IGP_F10_20240124
19003	19006	40.1992	4	1005.43	0	NFSCNHTMAHLFSK	n[TMT10plex]NFSC[Carbamidomethyl]NHTMAHLFSK[TMT10plex]	2151.08	Volume-regulated anion channel subunit LRRC8C	Q8R502	Lrrc8c	305	9	10	N2H9	1864.63	A2B2C1D1E1F1fedD1E1F1feE1F1fedcba	30.9933	266.333			1			ZZD_MusThymus_aged_IGP_F10_20240124
10017	10020	23.1548	4	836.373	0	NNIHFPGHNYTTR	n[TMT10plex]NNIHFPGHNYTTR	1798.91	P2X purinoceptor 7	Q9Z1M0	P2rx7	202	9	10	N2H7	1540.53	A2B2C1D1E1edD1E1eE1F1fedcba	30.9897	124.411			1			ZZD_MusThymus_aged_IGP_F10_20240124
9099	9102	21.3488	4	838.863	1	DNHTSCAECLKFDK	n[TMT10plex]DNHTSC[Carbamidomethyl]AEC[Carbamidomethyl]LKFDK	1952.89	Integrin beta-2	P11835	Itgb2	626	9	10	N2H6+Ammonium(+17)	1395.5	A2B2C1D1E1edD1E1eE1edcba+Ammonium(+17)	30.931	351.159			1			ZZD_MusThymus_aged_IGP_F10_20240124
26456	26459	53.7915	3	1115.5	0	WSFSNGTSWQK	n[TMT10plex]WSFSNGTSWQK[TMT10plex]	1784.93	Sialidase-1	O35657	Neu1	346	8	10	N2H7+Ammonium(+17)	1557.55	A2B2C1D1E1edD1E1eE1F1fedcba+Ammonium(+17)	30.8271	139.494			1			ZZD_MusThymus_aged_IGP_F10_20240124
4870	4873	12.8792	3	949.089	0	AAGMNHTK	n[TMT10plex]AAGM[Oxidation]NHTK[TMT10plex]	1302.71	Protein sel-1 homolog 1	Q9Z2G6	Sel1l	213	7	10	N2H7	1540.53	A2B2C1D1E1edD1E1eE1F1fedcba	30.8175	783.116			1			ZZD_MusThymus_aged_IGP_F10_20240124
49121	49124	95.5505	4	1193.08	1	DEIGNVSTSHLLILDDSVEMEIRPR	n[TMT10plex]DEIGNVSTSHLLILDDSVEMEIRPR	3066.59	Dolichyl-diphosphooligosaccharide--protein glycosyltransferase subunit 1	Q91YQ5	Rpn1	300	13	10	N2H8	1702.58	A2B2C1D1E1F1fedD1E1eE1F1fedcba	30.7525	287.607			1			ZZD_MusThymus_aged_IGP_F10_20240124
9018	9020	21.1901	3	1035.43	1	AMSSNETAAYK	n[TMT10plex]AMSSNETAAYK	1400.68	Dolichyl-diphosphooligosaccharide--protein glycosyltransferase subunit STT3B	Q3TDQ1	Stt3b	638	9	10	N2H8	1702.58	A2B2C1D1E1F1fedD1E1eE1F1fedcba	30.6877	142.674			1			ZZD_MusThymus_aged_IGP_F10_20240124
12732	12735	28.4607	3	951.115	0	KMSNITFR	n[TMT10plex]K[TMT10plex]M[Oxidation]SNITFR	1469.84	Prenylcysteine oxidase 1	Q9CQF9	Pcyox1	323	7	10	N2H6	1378.48	A2B2C1D1E1edD1E1eE1edcba	30.6073	697.615			1			ZZD_MusThymus_aged_IGP_F10_20240124
15279	15282	33.313	3	945.117	1	KMSNITFR	n[TMT10plex]K[TMT10plex]MSNITFR	1453.85	Prenylcysteine oxidase 1	Q9CQF9	Pcyox1	323	7	10	N2H6	1378.48	A2B2C1D1E1edD1E1eE1edcba	30.6026	571.143			1			ZZD_MusThymus_aged_IGP_F10_20240124
16037	16040	34.7283	3	1066.16	1	YLKNGNATLLR	n[TMT10plex]YLKNGNATLLR	1490.88	H-2 class I histocompatibility antigen, alpha chain (Fragment);H-2 class I histocompatibility antigen, L-D alpha chain;H-2 class I histocompatibility antigen, D-B alpha chain;H-2 class I histocompatibility antigen, D-D alpha chain;H-2 class I histocompatibility antigen, K-B alpha chain;H-2 class I histocompatibility antigen, alpha chain (Fragment)	P01895;P01897;P01899;P01900;P01901;P01896	H2-D1;H2-L;H2-D1;H2-D1;H2-K1;Unknown	133;200;200;200;197;10	8	10	N2H8	1702.58	A2B2C1D1E1F1fedD1E1eE1F1fedcba	30.4724	390.408			1			ZZD_MusThymus_aged_IGP_F10_20240124
14799	14802	32.4143	4	1000.96	1	IKIMESHPNGTFSAK	n[TMT10plex]IKIM[Oxidation]ESHPNGTFSAK[TMT10plex]	2133.17	Immunoglobulin heavy constant mu	P01872	Ighm	280	9	10	N2H9	1864.63	A2B2C1D1E1F1fedD1E1F1feE1F1fedcba	30.4678	304.699			1			ZZD_MusThymus_aged_IGP_F10_20240124
13554	13557	30.0424	3	1095.53	0	RSNSTPATNEAPQATVFPK	n[TMT10plex]RSNSTPATNEAPQATVFPK	2244.17	H-2 class II histocompatibility antigen, A-K alpha chain;H-2 class II histocompatibility antigen, A-B alpha chain;H-2 class II histocompatibility antigen, A-S alpha chain;H-2 class II histocompatibility antigen, A-U alpha chain (Fragment)	P01910;P14434;P14437;P14438	H2-Aa;H2-Aa;H2-Aa;H2-Aa	105;105;82;76	11	10	N2H3F1	1038.38	A2B2C1D1dD1dcbB5ba	30.3266	870.872			0			ZZD_MusThymus_aged_IGP_F10_20240124
9745	9748	22.6263	3	1061.99	1	NNFTAK	n[TMT10plex]NNFTAK[TMT10plex]	1151.67	Rho GTPase-activating protein 29	Q8CGF1	Arhgap29	1099	6	10	N2H10	2026.69	A2B2C1D1E1F1G1gfedD1E1F1feE1F1fedcba	30.1426	464.852			1			ZZD_MusThymus_aged_IGP_F10_20240124
4882	4885	12.9032	3	787.373	0	AAGMNHTK	n[TMT10plex]AAGM[Oxidation]NHTK[TMT10plex]	1302.71	Protein sel-1 homolog 1	Q9Z2G6	Sel1l	213	7	10	N2H4	1054.37	A2B2C1D1dD1E1edcba	30.0383	664.989			1			ZZD_MusThymus_aged_IGP_F10_20240124
26691	26694	54.2217	3	895.767	0	TNSSFIQGFVDHVK	n[TMT10plex]TNSSFIQGFVDHVK	1806.95	Prosaposin	Q61207	Psap	214	9	10	N2H2F1	876.322	A2B2C1D1dcbB5ba	29.9854	718.002	1		0			ZZD_MusThymus_aged_IGP_F10_20240124
24423	24426	50.1092	3	757.379	0	VNLSKINSK	n[TMT10plex]VNLSKINSK	1230.75	Bridge-like lipid transfer protein family member 2	Q5SYL3	Bltp2	178	7	10	N2H3F1	1038.38	A2B2C1D1dD1dcbB5ba	29.9042	638.231	1		0			ZZD_MusThymus_aged_IGP_F10_20240124
7069	7072	17.2897	3	908.733	1	ALENATR	n[TMT10plex]ALENATR	1002.57	Thyroglobulin	O08710	Tg	2581	7	10	N2H8+Ammonium(+17)	1719.61	A2B2C1D1E1F1fedD1E1eE1F1fedcba+Ammonium(+17)	29.8283	310.129			1			ZZD_MusThymus_aged_IGP_F10_20240124
8420	8423	20.0017	3	1069.78	0	ATVNDSGEYR	n[TMT10plex]ATVNDSGEYR	1339.66	Low affinity immunoglobulin gamma Fc region receptor II;Low affinity immunoglobulin gamma Fc region receptor III	P08101;P08508	Fcgr2;Fcgr3	92;91	8	10	N2H9	1864.63	A2B2C1D1E1F1fedD1E1F1feE1F1fedcba	29.698	259.303			1			ZZD_MusThymus_aged_IGP_F10_20240124
11867	11870	26.761	3	951.117	0	KMSNITFR	n[TMT10plex]K[TMT10plex]M[Oxidation]SNITFR	1469.84	Prenylcysteine oxidase 1	Q9CQF9	Pcyox1	323	7	10	N2H6	1378.48	A2B2C1D1E1edD1E1eE1edcba	29.3919	614.703			1			ZZD_MusThymus_aged_IGP_F10_20240124
7916	7919	18.9893	2	1177.52	0	TCNRTVR	n[TMT10plex]TC[Carbamidomethyl]NRTVR	1134.61	UPF0711 protein C18orf21 homolog	Q5XFZ0	Unknown	108	6	10	N2H5	1216.42	A2B2C1D1dD1E1eE1edcba	29.3123	767.894			1			ZZD_MusThymus_aged_IGP_F10_20240124
10847	10850	24.7678	3	994.107	1	NVTPPK	n[TMT10plex]NVTPPK[TMT10plex]	1112.7	T-cell receptor beta-2 chain C region;T-cell receptor beta-1 chain C region	P01851;P01852	Unknown;Unknown	5;5	6	10	N2H9	1864.63	A2B2C1D1E1F1fedD1E1F1feE1F1fedcba	29.0282	142.009			1			ZZD_MusThymus_aged_IGP_F10_20240124
4710	4712	12.5613	4	764.573	2	LDCRHENNTK	n[TMT10plex]LDC[Carbamidomethyl]RHENNTK	1514.75	Thy-1 membrane glycoprotein	P01831	Thy1	42	8	9	N2H7	1540.53	A2B2C1D1E1edD1E1eE1F1fedcba	29.0175	525.346			1			ZZD_MusThymus_aged_IGP_F10_20240124
9922	9925	22.9719	3	1105.13	0	NYTADYDK	n[TMT10plex]NYTADYDK[TMT10plex]	1446.74	Erlin-1;Erlin-2	Q91X78;Q8BFZ9	Erlin1;Erlin2	108;106	7	10	N2H9	1864.63	A2B2C1D1E1F1fedD1E1F1feE1F1fedcba	28.9066	613.363			1			ZZD_MusThymus_aged_IGP_F10_20240124
32529	32532	64.9068	4	1194.05	0	DEIGNVSTSHLLILDDSVEMEIRPR	n[TMT10plex]DEIGNVSTSHLLILDDSVEMEIRPR	3066.59	Dolichyl-diphosphooligosaccharide--protein glycosyltransferase subunit 1	Q91YQ5	Rpn1	300	12	10	N2H8	1702.58	A2B2C1D1E1F1fedD1E1eE1F1fedcba	28.8759	782.504			1			ZZD_MusThymus_aged_IGP_F10_20240124
20948	20939	43.7539	3	1124.49	1	VHFLNSTVGFR	n[TMT10plex]VHFLNSTVGFR	1504.84	CD226 antigen	Q8K4F0	Cd226	84	8	10	N2H9	1864.63	A2B2C1D1E1F1fedD1E1F1feE1F1fedcba	28.8621	142.396			1			ZZD_MusThymus_aged_IGP_F10_20240124
13171	13174	29.3066	4	959.21	1	SASNGSKTDTEEEEEQQQQK	n[TMT10plex]SASNGSK[TMT10plex]TDTEEEEEQQQQK[TMT10plex]	2939.46	Transcription factor 20	Q9EPQ8	Tcf20	1786	11	10	N2H3	892.317	A2B2C1D1dD1dcba	28.853	645.123			0			ZZD_MusThymus_aged_IGP_F10_20240124
13781	13783	30.4727	5	769.959	0	HENNTKDNSIQHEFSLTR	n[TMT10plex]HENNTK[TMT10plex]DNSIQHEFSLTR	2627.35	Thy-1 membrane glycoprotein	P01831	Thy1	42	10	10	N2H5	1216.42	A2B2C1D1dD1E1eE1edcba	28.8176	72.311			1			ZZD_MusThymus_aged_IGP_F10_20240124
7759	7762	18.6695	2	1258.05	0	TCNRTVR	n[TMT10plex]TC[Carbamidomethyl]NRTVR	1134.61	UPF0711 protein C18orf21 homolog	Q5XFZ0	Unknown	108	6	10	N2H6	1378.48	A2B2C1D1E1edD1E1eE1edcba	28.775	770.264			1			ZZD_MusThymus_aged_IGP_F10_20240124
21364	21367	44.5226	3	941.093	2	GELNSTLFSSR	n[TMT10plex]GELNSTLFSSR	1438.76	Prenylcysteine oxidase 1	Q9CQF9	Pcyox1	353	8	10	N2H6	1378.48	A2B2C1D1E1edD1E1eE1edcba	28.756	158.017			1			ZZD_MusThymus_aged_IGP_F10_20240124
26152	26155	53.2424	4	988.804	0	NCSVQCAGMTLQTIPLKK	n[TMT10plex]NC[Carbamidomethyl]SVQC[Carbamidomethyl]AGMTLQTIPLK[TMT10plex]K[TMT10plex]	2735.51	Integrin beta-2	P11835	Itgb2	644	10	10	N2H5	1216.42	A2B2C1D1dD1E1eE1edcba	28.5032	121.064			1			ZZD_MusThymus_aged_IGP_F10_20240124
24524	24527	50.2929	3	1162.54	1	VTPEVNRSNK	n[TMT10plex]VTPEVNRSNK[TMT10plex]	1600.93	Sciellin	Q9EQG3	Scel	355	7	10	N2H9+Ammonium(+17)	1881.66	A2B2C1D1E1F1fedD1E1F1feE1F1fedcba+Ammonium(+17)	28.3555	442.662			1			ZZD_MusThymus_aged_IGP_F10_20240124
[truncated: 80,061 more rows]

## Sheet: c, Peptide FDR<1%
Supplementary Data 1c. Glycosite-containing peptides identified in mouse thymus by FDR<1% at the glycosite-containing peptide level .
[truncated: 158,771 more rows]
