# Supplementary material for: A Glycoproteome Data Mining Strategy for Characterizing Structural Features of Altered Glycans with Thymic Involution
Source: Adv Sci (Weinh). 2025 Jul 24;12(38):e02013. doi: 10.1002/advs.202502013 (PMC12520470; doi:10.1002/advs.202502013)
Supplement: Supplementary file 3 — Supplementary Table 2 [file ADVS-12-e02013-s001.xlsx]

## Sheet: Table S2
Table S2. Summary of global proteins, glycoproteins, and phosphoproteins identified in mouse thymus.
Proteins	Glycoproteins		Phosphoproteins
	Glycopeptide FDR<1%	Peptide FDR<1%
A2ASS6	Q9QY81	Q8K2C7	Q9Z2K1
Q8VDD5	P05555	Q9D659	P43274
Q5SX40	Q9D7N9	Q9WV54	P01901
Q5SX39	P70302	Q80ZE3	Q8R0W0
P13542	Q8BM72	O89017	Q61029
Q9QXS1	P11438	O09126	P01896
E9PVX6	Q9JKR6	Q6P5F6	Q2VIS4
P16546	Q6DVA0	P10404	Q8BSY0
Q62261	B2RXS4	Q8CG79	Q8BP27
Q9JHU4	Q61739	Q61554	P26231
Q9QXZ0	Q61207	Q6P6J9	P84244
P26039	P16675	P19137	P05214
Q8BTM8	Q9Z0M9	Q07113	Q64475
Q61554	Q9WUU7	A6H584	P35278
O08638	Q61576	Q925I7	P50446
Q80X90	O70255	P02469	Q9D4H9
E9Q557	Q9ESY9	Q8BJ83	Q64012
Q02566	Q62009	Unknow	O08579
Q64511	P14483	Q5FWI3	Q9WV02
Q9ERU9	Q8R0F3	Q3UP23	Q5EG47
E9Q7G0	Q8VD31	O08532	Q03141
Q68FD5	O35114	P45700	P08775
Q91Z83	Q8C6K9	Q9D733	Q5SX40
F6ZDS4	P11835	P57722	Q3TEA8
Q99PV0	Q3UUQ7	Q91VR2	Q9Z2D6
Q9JKF1	O89023	P49615	Q6RHW0
Q01320	P11247	P19324	Q03267
Q05793	P01831	Q91ZX7	P63268
P11679	Q8K2C7	P09055	Q8C1D8
Q9Z329	Q7M729	Q64092	Q8R149
P57780	P58681	P08101	Q2NL51
Q6P4T2	Q8R143	Q9QYC7	P01758
Q80YX1	P01901	G5E8K5	Q01853
Q7TPR4	Q01965	P08121	Q01965
P19096	Q9JIS8	P11276	Q504N7
Q6PDQ2	Q9Z0F8	Q8VHI3	O35379
Q8R0W0	Q6P9J9	Q9CYA0	Q8CC35
P13864	Q9D8C2	P97378	Q9JIX8
P13541	P01872	P57716	Q922U2
P14733	Q9CY50	P97927	Q80X50
P05784	P09055	Q8VCI0	P48678
E9Q555	P14429	Q61543	Q8R3Y5
Q9CW03	Q3TDQ1	Q8K572	Q6PFR5
P08775	Q924Z4	P04230	Q64705
P63038	O35657	Q9QYB5	Q8BJS4
O55143	Q9R0E2	Q3UTY6	D0QMC3
Q9Z277	P24063	P01851	P70333
Q60597	Q6P6J9	Q8R3C1	P58462
Q61879	Q61001	Q3V3R4	P68134
Q99NB9	Q8BXQ2	P14231	Q8C2Q3
Q9CU62	Q8VCM8	Q8BFR4	P98191
P06800	Q60767	Q80WG5	P70399
Q8R429	O09126	Q64449	Q8R1S4
Q8C3J5	P06800	Q61576	P70670
Q8VDN2	Q9R013	P56528	Q9Z148
P63017	P55065	Q91WE6	Q99JF8
P70227	P06320	Q6DI92	Q80WQ8
Q922U2	Q8BS35	Q64455	Q60875
P38647	Q62087	Q80XB4	Q148V8
P20152	Q6ZQE4	A3KFM7	P51612
O70133	Q62086	Q61180	Q62504
Q91ZW3	Q61789	Q9R0E2	Q7TQI7
Q9JMH9	Q60715	Q8CFG0	Q8K4I3
Q8BSQ9	P20060	Q921T2	Q64735
P11499	P41233	P14429	Q60953
Q9JIK5	Q04857	B2RWS6	Q9QXS1
Q69ZN7	O54890	O09043	D3Z6Q9
Q6P5D8	C0HKG5	Q9JIP4	O54957
Q60767	O88531	Q60675	P05784
Q6P5E4	Q925U4	P10605	O54724
Q01853	A2AJQ3	Q6ZPU9	Q3UTJ2
Q4VA53	P06332	O35664	Q9CQV4
Q69ZZ9	Q6GQT9	O88987	Q9JIK5
Q61789	Q60677	O70472	P19973
Q9D0E1	P01898	P11835	P97868
P07724	P08113	Q9JLN6	Q0P678
P20029	P55850	Q8JZZ7	P70335
Q60847	Q9CQF9	P02468	Q9ES00
Q6PB66	Q64151	P16546	P01648
A2AGT5	Q8BY89	P20934	Q64127
Q61687	P09470	Q9WVL5	P01897
Q8CJF7	P01865	O89023	Q9Z188
P11276	Q6ZQA6	Q8R3H7	Q8BFZ3
P48725	P11688	P24063	Q4V9W2
Q8CAQ8	Q5FWI3	Q921C5	P27546
P68134	Q8BFR4	Q5DTT3	Q61286
Q60675	E2JF22	Q8R079	Q8BW72
P27773	Q0PMG2	Q9Z0F8	P68404
P08113	P08121	Q9WV91	Q9WTU0
P02468	Q8BGT0	O35595	Q9D6Z1
P14824	P70274	O88668	P52963
Q6KCD5	P04441	Q60677	Q9JJT9
Q9QY81	P21995	Q7TSG2	P55850
Q8VHX6	Q8BGQ6	Q8BHT6	Q9JMD3
P07901	O35598	P01872	E9Q5F9
Q9QWL7	P41234	O88307	P05132
A2A863	P12265	Q03350	Q9QZQ8
Q61233	O89017	P13595	Q8BSE0
Q920B9	Q9Z1M0	O88735	P26645
P62737	P24638	Q61490	Q01320
Q61001	Q6P5E4	Q8VDR9	Q8BTI8
O88990	P28798	Q99PJ0	P23198
Q60611	Q8BG07	Q9R0X2	Q9Z103
Q9JI91	Q9Z2G6	P48356	Q8CDM1
P26041	O09159	P01831	Q4QY64
Q921M3	Q8BJ83	P10852	Q99KG3
P48678	P08101	Q8C6K9	Q3U9G9
Q8BMS1	O88668	P11103	Q69ZZ9
P52480	Q9CPW5	Q61009	Q569Z6
P60710	P70207	A1L314	Q62318
Q99KI0	Q60751	P01865	Q5SVQ0
Q6PFD9	Q8BXA5	Q91V04	Q9D735
P58252	Q8CIF4	Q91V24	Q99PV8
Q64727	P17047	P01895	P53986
Q61316	Q9WV54	Q810U4	P06800
Q6A026	P55292	Q8BMN4	O70293
P08032	Q9EQU3	A2AWT3	Q03347
Q6NS46	P97300	Q61292	Q80YV2
Q8BI84	P01851	Q3TVI8	P09405
Q61781	P26011	O88676	O08900
E9PVA8	Q9EQF4	P98086	D3YXK2
P97496	Q9DBZ1	Q9WUL5	P14733
Q8C147	P18572	Q60767	Q91X51
A6H584	Q8K135	Q08857	Q8BG05
Q9QX47	B1AZA5	Q9QY33	P15864
A2A8L5	Q61508	P41233	Q8K4D3
P56480	P29533	O54991	P51678
P16858	Q80YX1	Q80YR6	Q62053
Q8CGC7	P01735	O35448	Q8BU14
Q9DCV7	Q9D136	Q3UHH8	P70255
Q61543	O89001	Q61003	Q99JT2
Q8CIE6	Q80VP8	P50427	Q5EE38
Q62009	Q4PZA2	O08542	Q8BTY2
Q62383	Q8BMT4	Q925Q3	E9PVX6
P68372	Q3TNL8	O35598	Q3KNJ2
Q61595	Q9ER39	P11627	Q9Z2V6
Q91ZX7	Q91YQ5	P09581	Q9D0I8
Q61941	Q9EP52	P01590	Q9Z0R4
Q8VEK3	Q9Z0L8	P29533	Q7TPS0
P99024	Q8BM96	P43406	Q66JW3
P09405	P16406	Q5SVT3	Q8BYZ1
P14211	P11276	Q05793	Q62261
P11881	P11627	Q8BWQ1	Q8K3A9
Q8BX70	Q60837	P42703	P51859
Q7TPV4	Q8K4F0	Q9JME2	Q5SSI6
Q8R081	Q8BHI7	Q61555	Q63918
Q6A068	P10404	Q9Z0L8	Q6PDN3
Q3TKT4	Q8C341	P05555	Q3UH06
A2BH40	Q4VAH7	P21995	P60904
P15508	Q61029	P06339	P28574
Q64518	Q8C7X2	Q6P073	Q02566
Q03265	Q921T2	Q9CQF9	Q4VA53
O08810	Q7TQH7	Q62507	Q69ZR2
B2RQC6	P02468	P11032	O08664
G5E870	P18242	Q9R069	Q8C9B9
Q8CFI7	O08710	Q9QWR8	P11087
Q6PDG5	Q91ZX7	P06320	Q52KI8
Q60932	P01910	P24638	Q99PP7
P01027	P97449	P01910	Q70IV5
P35564	P35329	Q2VLH6	Q8CHY6
Q9WTQ5	Q08857	P17047	Q3TBD2
Q04750	O70570	Q9D6Z1	P20152
P26231	P11609	F6VAN0	Q8K4Q0
P11103	P97797	Q9D6F4	P01872
P80318	P60882	Q8R4Y4	Q9JKF6
P02469	P42703	Q9Z2A9	P42128
Q6PR54	Q9QWR8	Q9ER41	Q8CG76
Q64521	Q3U9G9	P11369	Q8R5H1
Q99P88	P49290	A2RSJ4	B9EJ80
P40201	Q8VCI0	Q80V72	Q8K2Y3
Q6ZWQ0	P13597	P70698	P08122
Q8CG48	P24668	Q8BZ47	P62806
E9Q394	P03953	A2AJT4	P13597
Q6ZQ08	P58682	P31041	P63017
O55201	Q8CE08	Q9CR23	Q3THK3
Q61464	Q99MB3	Q80WQ6	Q3UZ01
P23116	Q9CQ56	Q99KF1	Q91YE8
Q9JIX8	Q62470	Q99PE8	O35892
Q8K4Z5	Q6NVG7	P01897	Q02614
Q70FJ1	P06909	Q91X78	Q61542
Q62234	Q5SW46	Q3UYG1	P28667
Q80YV3	Q07113	P51163	Q3UXZ9
Q02053	P10852	Q8K2L8	Q9JHS9
P53564	Q0VBD0	Q69Z26	A2ASS6
P27546	P39038	O08795	E9Q0S6
Q8K2B3	Q9JIP4	O35114	Q61687
Q8BWT1	Q8C129	Q5PRE5	Q6PDQ2
Q91VD9	Q8VEB4	P52912	E9Q784
Q8VDD9	Q91ZW2	P97821	Q9R1C7
Q9Z315	Q8BXZ1	Q8CHP6	Q9ESV0
A2AN08	P04202	P58681	P37913
Q99PL5	Q9QYC7	Q8R1V4	Q3TLH4
P80314	Q9QUN7	P63013	Q8BU03
Q9CWF2	O09046	Q9CZR2	Q9DCL8
P50544	O35604	Q9D180	P55292
Q99JF8	Q91YK2	P97449	Q6ZWR6
O35638	Q8JZS7	Q8R2Q8	Q640N3
Q61164	Q9R0E1	Q923T9	B9EJ86
Q8BTI8	P28825	Q9WUF3	Q9Z0M6
Q61768	P01895	P97300	Q9WU62
Q5H8C4	Q8C850	O70458	Q62383
Q7TMY8	P43406	P31809	Q91YE7
Q8C6K9	O88735	Q80T21	P39054
P08003	Q8C3X8	Q8BY89	Q68FE2
Q7TMM9	P56528	P56677	Q8BMI0
Q61191	Q61009	P06800	Q3TZZ7
Q9D6Z1	Q60805	P04441	Q9QYB5
P80316	Q80ZE3	Q3U962	Q6ZQL4
P27659	P70387	P01731	Q08943
Q6PIE5	O35664	Q61001	Q3UMU9
Q3U1J4	B1AQJ2	P18242	Q7TSI3
P11835	Q3V3R4	Q4PZA2	B1AWL2
A2ASQ1	Q3UQ28	P09470	A2AQ19
Q99PV8	O88307	Q61646	Q8K327
Q921I1	P01731	O08999	Q8BVE8
Q8K411	Q9D8F3	Q62181	Q60611
Q04857	Q9JME2	Q91ZP3	Q3UHJ0
Q9EPU0	O08579	Q9JLB2	E9Q942
P09103	P15116	Q3V1H1	Q80XU3
P21619	Q8K0B2	Q3TYX2	Q9D6W8
Q569Z5	P46978	P18572	Q9Z315
P58281	Q9R160	Q91VF5	Q5PSV9
G5E829	B0V2N1	Q9JJX6	P35564
O88342	Q8C7D2	Q811B1	Q9CT10
Q9WU78	Q99PP7	D3YXS5	Q8BR65
P40142	P04230	Q9CZB3	O70194
Q9JKR6	O35161	Q5U462	Q80TL7
Q9JL26	Q9WU39	Q8BKG3	Q61136
Q9D6F9	P70699	Q9QXH4	Q6A085
Q8BVE8	Q60682	Q3UQ28	Q8BGD9
Q61598	Q3UTY6	Q9CWI3	Q6PAL0
Q8R0X7	Q9QZC2	Q8BRK9	O08784
P63158	Q9D1M0	Q8BJS4	P13379
O55111	Q8R502	P25118	Q99ME9
Q78PY7	Q8CGF1	O35657	P11679
Q60864	Q5SYL3	Q64735	Q9DBE9
Q9QZQ8	Q5XFZ0	Q9D666	P16390
Q8VIJ6	Q91X78	Q61789	Q80YR7
P58771	Q9EPQ8	Q7M729	P25425
Q91YQ5	Q9EQG3	Q69ZC8	Q61781
Q8BK67	Q3TUU5	P23150	Q6PGG2
P68369	Q5SWP3	E0CYV9	P47713
P25206	Q03311	Q8K007	Q80U72
O08784	Q9D2L6	Q8C7X2	Q5SUF2
Q61292	B1B1A0	Q9EQU3	A2AM29
Q6GQT9	Q9QZC1	Q61739	Q60876
P24063	Q6PB75	Q01705	P21619
Q8VDM4	Q3URU2	P59529	Q571C7
Q61656	Q9JLM4	O09159	O35218
Q8K4L3	Q8CIQ7	Q01755	Q91VK1
Q5XG71	A2A6T1	G5E897	P70663
Q64514	Q8K3J5	Q9Z218	Q5DW34
Q6URW6	Q7TPV4	B2RPV6	Q8JZQ9
Q9R269	Q76KF0	Q8CIF4	Q02789
Q6PDI5	Q64446	Q9JKR6	Q9JLQ2
P09411	Q8VCD3	Q9WVH9	Q04692
Q61550	B2RRE4	O08543	Q9QWL7
P05064	Q9D823	Q80YX1	Q923T9
P10126	Q8R180	P41731	Q3B7Z2
O70318	Q810Y8	O70423	P15702
Q3U7R1	Q9Z2G9	P21956	P49769
Q05920	Q7TPH6	Q00651	Q9QZI9
P11983	A2AQ25	Q8CIX8	Q8K3Z9
Q5SUA5	Q69ZI1	Q02242	Q9D554
P68373	Q8C0S1	Q91V08	Q923D5
Q3V3R1	Q8BHB4	Q8CGC7	Q64337
Q6A4J8	Q8K382	A2AFS3	Q9QYF9
Q07113	P56479	P46978	Q99L43
Q62167	Q64676	Q80V42	P50136
Q9JIF7	Q5DTY9	Q5F226	Q9Z1Z2
P17182	Q3UMQ8	Q61581	Q6NS82
P17225	Q8CGZ0	P51885	P70193
P97927	O35386	Q8BXZ1	Q9DBR0
Q9WTU0	Q62190	P97797	Q80UG5
Q61033	Q9EQ09	A0A0M3U1B0	Q8K352
Q3TEA8	Q61824	Q9EPT5	P49586
Q02788	Q91ZP4	A2AIW0	Q9Z2U4
Q8VDF2	P36993	Q9CRA0	Q9QX47
P26043	Q7TQ07	P18181	Q62087
Q80U93	Q3V1M1	Q9QY96	P16951
Q9Z1Q9	P01897	Q8C0R0	Q9CYN2
Q91YR7	P50446	Q8R2E9	A2AB59
Q9DBG3	Q5SSE9	Q9QZF2	P70441
P54276	Q9WU81	Q9D136	Q8BLE7
Q8K2Z4	Q8CFX1	Q8BZ64	Q9D5V6
Q62318	B2RXC5	Q8BMT4	E9Q557
Q9DBR7	Q922R5	Q8BMA5	Q3TYA6
Q9EPE9	P61622	P03921	P97310
Q3TXS7	Q8C570	P70206	Q8R2M2
P10493	P20722	Q6ZQE4	A2AR02
P40124	Q8K442	P06909	Q7TNV0
Q8CJ40	Q80Z37	Q9EPQ8	Q8BSP2
Q8CFQ3	Q9D6F4	Q3UMB9	Q9Z204
O55029	Q69Z38	Q5SYL3	Q6KCD5
P26040	P13379	Q9Z1X2	Q8R361
Q8BJ71	Q02788	D3Z2R5	Q3UH68
Q8CG47	P21844	Q6DYE8	P97855
Q6ZQ38	A6H584	O35604	Q9WVC3
O88738	P19137	Q62470	Q99PV5
Q8BH59	Q61646	P28843	Q62093
Q99104	A2AX52	P29416	Q9DCI3
Q99JY0	O70423	Q08481	Q8BL97
Q8CGK3	Q60675	Q01237	Q9D1F4
Q3UQ44	P51885	P04235	Q0VBL3
O35643	Q07797	Q8CG19	Q9JMH9
P21981	P28653	P11942	Q71FD5
Q8R0G9	Q9JJX6	P41272	Q9QY06
P97310	Q61838	Q3TDQ1	Q61879
P17710	Q8K297	Q3V0T4	Q8BI84
B2RY56	P04235	Q04857	Q61550
Q61087	P55772	P28665	O55022
Q9Z0W3	P97927	Q9Z247	Q6WVG3
Q9WTI7	P11942	Q7TQN3	Q810V0
Q80YR5	Q61543	P55065	P62960
Q91V92	P35441	Q61207	Q9CSU0
P33174	Q64735	P15089	Q00PI9
O08788	P28654	A0A0B4J1G0	P14220
P15864	P31041	Q8VCW4	Q8C0T5
O88508	P39061	Q9R1Q9	Q9Z277
Q61699	P27573	Q76LL6	Q8VEF1
P68368	Q05793	P55292	E9PYH6
Q02257	Q61554	P51942	Q3TKT4
Q9CZU3	Q8R2Y2	Q3U0X8	Q9CPP0
P82198	P97333	Q80SU7	Q6DIC0
P42932	O55111	Q9Z222	Q6DVA0
Q6DIC0	Q61702	P08113	A6PWY4
D3YXK2	Q61490	P97333	Q64449
Q99K48	Q9DBH5	Q99MB3	Q64511
Q71LX4	Q91WP6	Q8K4H1	Q8K2Z4
P51660	Q99MQ4	P21619	Q8BSQ9
Q6PIC6	Q9ET30	P27573	Q6P2K6
Q8K0E8	Q2VLH6	P15920	Q6QI06
P31001	P01899	P01901	Q9JMG7
P50580	Q61092	Q6A058	Q9D7S7
Q61739	Q08481	P01899	Q8BVY0
P05202	P28665	Q9Z0M6	P01831
E9Q2M9	A2A8L5	P97468	P51827
Q9QY06	Q9CR89	A2ASS6	Q80TZ9
P97350	Q9Z2A9	Q640P2	Q3U3C9
Q922D8	Q60847	Q62313	Q64318
Q80SU7	P12804	Q62230	Q62018
Q8VDJ3	Q9Z218	P70699	Q9CW03
P07356	P08920	Q9CQD8	Q3U3I9
P55200	Q9Z0M5	Q99JR5	A6H619
Q3U9G9	Q9DBX3	Q60651	P17095
P27046	Q99P91	Q8K0E8	Q91Z96
P47738	Q8BXN9	Q9Z1M0	P80560
Q00PI9	Q99KF1	P28654	P11247
Q8K310	Q06890	Q60682	P20444
Q3U0V1	P18181	Q8BTI8	Q8BXA1
Q8BFR5	Q6V4S5	Q9R013	P49182
O35286	Q80X71	P97370	Q80TY0
Q61818	Q2YFS2	Q61687	P06240
E9Q309	P01902	P16406	P68373
P42225	Q18PI6	P06332	Q91YW3
P43277	P49300	Q61830	Q5SSZ5
P05977	Q91V88	Q9EP73	Q8BFP9
P46460	Q9D659	Q9D1H9	P60710
Q80X82	P15306	Q0PMG2	Q9D7Q1
Q9ERK4	Q64695	Q4VGL6	O88531
Q9ERG0	P31809	P29788	O08832
P41216	Q91VC4	Q9ET39	Q6PDM2
Q8BRF7	Q921I1	P14427	A0A338P6K9
O88379	P14094	P51569	P31324
E9PZQ0	P98086	P06797	Q61337
Q9CZW5	O09043	Q07797	P13864
Q62504	Q9JK53	P07759	P84228
P17879	A0A0B4J1G0	A7TZE6	Q810A7
Q9EQK5	Q9QXC1	Q9WU60	Q5U4C3
P26443	Q80V42	Q9ET30	P35459
P97457	P28843	P11438	P47955
P80315	O70362	Q9WTR5	A2CG63
D0QMC3	Q99PJ0	P39061	Q571I4
Q9Z2I0	O55026	P13597	P59997
Q61696	Q61003	E9Q743	Q9Z0U0
Q80UG5	P04919	Q9ET22	Q8VDY9
P70168	P08071	O35887	Q8BR63
O88322	Q9WVH9	P49290	Q5U3K5
A2AX52	P27046	A0A5F8MPU3	Q80Y44
P13020	P31996	Q62009	Q60710
P70398	Q8CG19	Q8BYY9	F6XLV1
Q9R1C7	Q62230	Q02788	O08553
Q3TBD2	Q9R100	P55772	Q91YL3
Q6P5F9	P59481	O55026	Q6IFZ6
P97311	O08692	P13379	P23188
P68404	Q3UMB9	Q8BLF1	Q9JJF9
P60843	Q8BLQ9	P35330	O54826
Q3UXZ9	Q9R1W5	Q8R5M8	Q8CCF0
Q921H8	Q9D733	Q64687	Q60664
P49718	Q9D5S7	O09117	P70445
Q9D8E6	Q8BTJ4	A6H6E2	Q3TIR3
Q922P9	Q3UYG1	Q9Z0M5	Q8BJS8
Q80X41	P41272	Q8CIZ8	Q99J45
P70399	Q9R069	Q99K41	Q62074
Q91YE8	Q8K0E8	Q80X71	Q8K019
P12970	Q62179	Q9QUN3	Q7TPS5
Q6ZWR6	Q99LJ1	Q9QY81	Q91VL9
Q8BHN3	Q62209	P03953	P68181
Q9WUB3	Q8R3C1	Q01279	Q6PHZ2
Q5XKE0	Q9EPR5	Q8VEK0	Q05CL8
Q6NZJ6	A1L314	P16675	Q62035
P25976	A2A5R2	P43028	O55028
Q8R550	Q8BHK6	Q91YH5	P42209
Q8K019	E9Q743	Q01339	Q61554
B9EJ86	P70170	Q920L5	O88792
Q8BJS4	P29755	Q3TAS6	P54728
G5E8K5	Q8BG48	Q06180	O88508
A2AL36	P07759	Q62059	Q9D7A8
O54824	Q96DY5	Q8VBZ3	Q9CY57
Q8CI94	Q9DBT4	Q19LI2	Q8VI64
P17426	P09024	Q9DBB9	Q8R429
Q60930	Q9CXB8	Q62179	Q6P542
Q99JX7	Q62381	P39038	A2A432
Q61210	Q8R1V4	P28653	Q9WTX2
P43274	Q91X46	Q00560	Q9QY81
P29341	D3Z5S8	Q61092	A2BH40
Q9ESU6	Q9WTN6	Q69ZF7	Q80X19
P01872	Q8CGS6	P31996	Q91VM5
Q8BHB4	Q3UV74	Q8BRU4	Q8VDQ9
Q80TH2	O70343	A2A8L5	P02463
P16406	Q80VP0	Q9QUM0	G5E870
P43276	Q922M5	O08742	O89001
O88569	Q9QYE3	C0HKG5	A2AJ88
Q5SWU9	Q66JQ7	Q8K297	Q6NZJ6
O08553	Q6ZPU9	O09046	Q0GNC1
Q9Z1X4	P0DW87	Q6R5N8	P68433
Q8CC88	G5E8F4	P12265	Q8BGU5
Q8QZT1	Q8K3H5	P50429	Q9Z1R2
Q05D44	D4PHA7	Q99MQ4	P14873
Q99L45	Q8CIC2	B8JK39	Q9QZS2
Q9Z2I9	E9PZ19	Q61838	Q9ERA6
Q3UW53	Q9QXZ0	P52430	Q8CFT2
P49717	Q71MR7	Q06890	Q5SQF8
Q8CH18	Q9CUN6	P20060	Q8VEJ9
Q64331	Q6P6J0	Q8CIF6	Q499D0
P30999	Q8K400	Q810U3	B9EKI3
E9Q0S6	Q32NZ6	Q61282	Q9DAZ5
Q6DFW4	Q9Z206	Q9DAU1	Q8VDF2
Q8K284	Q7TSZ8	Q01965	P18608
P58774	Q7TQK5	Q8BG28	Q3TB48
Q569Z6	P21803	P08920	Q80VW7
Q3UZ39	Q9D8M4	P12804	Q62172
Q9WTM5	Q6WKZ8	O88531	P70268
P60122	O88466	Q3V3Z3	Q91XU0
P56960	P01592	Q6P5F7	P10922
P30681	Q8K1K6	Q9EQF4	Q6NV66
P97807	D3YU32	P55302	P83917
O55131	P28867	Q99P91	Q61235
P97868	Q8CG79	P11610	Q3UJB9
Q8R0Y6	B2RRE7	P11609	Q99J36
E9PZM4	P97500	Q9Z206	Q9D824
Q91ZU6	P59113	P14094	O55003
Q6NZF1	Q8VDY9	Q64695	Q8BX70
O35350	Q8R080	P50446	Q9DBR7
Q91ZV0	Q9WU42	Q9Z2G6	Q9DC22
Q9DB77	Q6PDM4	Q9WU81	Q7TSG2
Q3TZZ7	Q8VC42	P04919	Q80TH2
Q6P4S8	P03921	Q03311	Q3UR70
Q60875	Q99PJ1	P28798	O88667
Q9D3E6	A2ASS6	Q9ER39	Q5H8C4
Q9Z1M8	A2A8L1	Q64446	P97347
Q91VW5	P45700	Q61508	Q6GQT6
Q8VE37	O08738	Q8BLQ9	Q9ESZ8
Q8BKC5	Q9D125	Q8R080	Q60668
Q3TLH4	P35550	Q80UG8	Q80TR8
Q8CHI8	Q8K1N1	Q923Y8	Q99KY4
P17156	Q4U4S6	Q8BI72	A3KGV1
Q99KP6	P18872	P01735	Q8BQ33
Q9EQ20	P46660	Q2MV57	Q64213
Q69Z99	Q6PDH4	Q3UZY0	Q6ZPZ3
P54071	P06797	Q3UMQ8	Q8C2K5
Q9QXX4	Q9R1S3	B2RY50	P01629
Q9ESZ8	P11881	Q9D823	Q9JM73
Q8BPU7	Q9QZ15	Q8VC42	Q6ZQ58
Q6PDK2	Q9JHP7	P60882	Q6NV83
Q9DBY8	Q01279	Q5SV85	Q80TJ7
Q99MR6	Q61087	Q71MR7	Q9Z1X4
Q8K363	P48441	Q8CGZ0	P81183
Q91VR5	Q9WU40	Q925U4	Q3UHX0
Q8BMJ2	O35451	Q8BM96	Q3U821
P35550	O08712	B1B1A0	Q78HU7
Q6A0A9	P01849	P46735	Q62445
Q9JIH2	Q99JP7	P97864	Q9CPU9
P70403	Q62469	O08710	Q8BXJ2
P19001	Q80WQ6	P20722	Q6PAR5
Q6P542	Q7TN22	Q6PD31	O54774
P43247	P11680	Q9CQ56	Q8CHP6
Q8C7X2	P70665	Q8BG07	Q6ZPY7
P21107	P97468	Q32KI9	P49452
P17427	Q8BH52	P35550	A2A6A1
Q9JJ28	Q99K41	Q8BHK6	Q58A65
Q501J6	Q3UHH8	Q5XFZ0	Q6NZC7
Q6NV83	Q52KR2	Q8BGT0	P83510
P59997	O54991	P70207	P08121
P49290	Q69ZQ1	Q8CIM1	P08553
P37913	Q9CQX5	Q9DBX3	Q8R3B7
Q9DC48	O35632	A2AQW0	Q6IQX8
Q4FZC9	P08508	Q9QXZ0	Q02111
Q8CIZ8	Q8CJ12	P35329	Q61586
P97434	P09581	Q8R143	Q9DBZ9
P50446	Q8VCT4	Q8K1K6	Q69ZF7
Q60953	P03985	Q8VID5	E9Q6P5
Q02357	Q61738	Q9D5S7	Q9D067
Q91VC3	O70404	P15116	Q91VN6
Q60520	Q7TQ48	D3Z5S8	Q8VDP4
Q61830	P50429	Q8K3H5	Q9WV70
Q62095	Q9QUM4	P46660	P25206
P17742	P97290	Q6P6J0	Q8K4G5
Q8BZH4	Q3UMW8	Q7TQ07	Q62141
B2RXS4	Q9JJF9	Q8CIC2	Q80YR9
Q61029	P57716	O08579	O70318
Q64737	Q9Z175	Q4VAH7	Q9Z1E4
Q61335	Q66K08	Q9CUN6	Q3V1V3
Q9CSH3	Q61330	Q9R100	Q9DBX1
Q9Z2D6	Q00651	Q61029	P70121
E9Q3L2	G3X9Z4	P28825	Q8R5F7
Q8BZN6	Q05186	P27681	Q9D3S3
Q9JL35	Q8C165	Q4VC17	Q9DB85
Q3URD3	Q9QUR8	P52963	Q7TSG1
A2AF47	Q80XJ2	P04202	Q8BYH7
Q9Z148	Q8N7N5	Q810S1	Q7JJ13
Q8JZQ2	O70340	Q8K0B2	Q8CB62
Q8K1B8	P35330	Q9DBR4	Q3UHX2
Q9ES52	Q6PHS9	P60954	P54103
Q8BG05	Q8R0C3	P97868	Q8BGC0
Q922F4	F6ZDS4	Q80Z37	Q9ERG0
Q76MZ3	O70310	Q62282	Q5XJE5
Q91YH5	P48540	Q3U9G9	Q6NXI6
P62259	P42337	Q6P4S8	Q5U5M8
Q6NXI6	C8YR32	Q9R0E1	O89090
Q9Z110	P51163	P70274	Q8BLB7
Q9DCD2	Q3UHZ5	Q8CGF1	Q9WVR4
P11531	O55222	Q7TMI3	Q8BLH7
Q8K4G5	Q5F226	Q8BHD7	P49312
Q8C0I1	Q6EDY6	Q62073	Q8CFJ9
Q80TV8	Q99N13	Q3TNA1	Q62130
Q9Z1Z0	Q3UVY5	Q6DFV1	Q8BGV8
Q61937	B2RY83	Q8K400	Q9WTQ5
Q02248	Q62443	Q8C570	Q99LL5
Q6Q477	Q9D720	Q6PE15	Q8VDG3
Q7TMK9	Q924N4	Q3TTP0	A2ASQ1
Q921T2	Q9WTZ2	Q60805	P70303
Q68FL6	P49312	Q6V4S5	P52479
Q91YT0	Q9D620	Q91V88	Q8K2F0
Q8BMK4	P56716	Q562E2	F8VPQ2
P27612	Q9JL15	P01902	Q09XV5
Q9DAW6	Q60755	Q9Z0T6	P42567
P29351	Q8R4Y4	Q6WKZ8	Q8CI71
Q9CQN1	Q9QY42	Q6PB75	P58501
A2AAJ9	Q64429	Q7TPV4	Q3UQU0
Q9R190	A3KFX0	O55111	Q8K0F1
P51150	Q9CQW2	E2JF22	Q7TPQ3
P97449	Q6A026	Q6QNU9	Q8VCW4
P68040	Q8CFK2	P61622	B1ARD8
Q9EP69	Q9CWV1	Q9QZC2	Q9D4J7
Q8K327	Q9CS72	Q9Z0M9	Q8VCD5
Q9D4H9	P17439	Q922M5	Q80U70
Q921M4	Q00560	Q99MJ9	Q9JLM8
Q9CPY7	Q80V26	O08641	Q8CES0
Q921G7	Q9Z0M6	Q76KF0	Q80T85
Q9EQH2	Q9JKF6	Q99LJ1	Q5SDA5
P24547	Q3UDW8	Q8K3Z0	Q3UPL0
Q9D554	Q8BJD1	Q9EQG3	C0HKD9
P47753	P07758	Q62209	Q8K0B2
Q9Z0X1	O08742	Q91Z40	E9Q7F2
Q9CZN7	P55302	Q5SSE9	Q62077
Q8CGY8	Q61292	Q5G865	Q9Z0X1
O35892	P32261	Q8C129	Q6DFW4
E9Q5F9	Q9R097	Q8K190	P62046
Q65Z40	Q8VBX4	Q7TQH7	Q6ZPV2
Q8JZQ9	O70458	O54890	Q9R1X5
Q99JY9	P49182	Q8CCP0	Q61214
Q9DB05	Q8R5M8	Q8BI67	Q69ZX8
B2RXR6	Q9DBD0	Q9QZC1	P35922
Q9D0I9	O88393	Q8BP47	P70315
P09055	Q9Z222	Q8BXR9	Q80Z37
Q8CCK0	P13595	A2A8L1	Q8BRK8
Q9CWJ9	P97370	Q9WTN6	Q9DBR1
Q9DBG6	Q61555	Q6PDM4	Q8K012
Q9CR16	Q8BKG3	Q7TPH6	Q3TDQ1
P28653	O08677	Q8BH34	Q03172
Q3UPL0	P16382	Q8C0S1	Q8VID5
Q80U70	Q91X72	O35161	Q8BK67
Q8CGF7	A6H6E2	Q8BWJ3	P14142
Q810A7	Q3V0T4	A3KFX0	O88907
Q8BVK9	Q5U462	O89091	O88738
Q8C129	Q8R2Q8	Q9JLY0	F8VPZ5
Q3UJB9	O89020	Q69ZI1	E9Q6J5
Q9EPU4	A2AIW0	Q3UYC0	Q91YD9
Q8BIJ6	Q80XL7	D3YUB6	P02535
Q7JJ13	Q9CXF7	Q8K442	Q8C2B3
Q3THK7	Q64GA5	Q64151	Q65Z40
P39054	Q8BGQ4	Q80X86	O08582
Q4QY64	O88513	P25976	Q9JK91
Q9CZW4	Q9DA80	P36993	Q9Z2H5
O54774	O35698	P80205	Q8K2T8
P62874	Q8BKN5	P26048	O88898
P06745	Q8CIZ8	Q8K3J5	B2RRD7
P06151	Q8BH27	Q62190	Q8R3B1
Q80WJ7	Q7TMS5	Q05685	Q9D2V7
P07742	O35326	Q61982	Q9ESX5
O35691	A0A0G2JEB6	O55131	Q02395
Q09XV5	O09047	P56203	Q8K2Y9
P80313	Q5SUS0	E9PZ19	E9PV24
Q8BGH2	Q8BLN6	Q8BS35	P70459
P14148	O88427	A1IGU4	Q8VI59
Q8VCM7	Q8BTS4	Q9D8M4	Q6ZQ03
Q9JI11	Q99K51	Q3TYA6	P16056
Q60974	Q3V125	P24668	Q8BHZ4
P29533	Q9D554	E9Q784	Q5GH68
P48962	P06342	Q7TQK5	Q8BUH8
Q9JLN9	Q9ERB0	Q62086	Q921E6
Q60604	Q91WL5	P58682	Q9CZV8
Q62448	P19221	O70343	P70288
P18760	Q8R4P4	Q8VBV4	Q6VN19
Q69ZR9	P15089	Q9EP52	O09106
Q8C9B9	Q8BI84	Q3V1M1	Q8BZH4
Q8JZR0	Q9CYD3	A2AJQ3	Q9D0N7
E9PV24	P02469	Q62191	Q0GUM3
Q8BVY0	Q9WUZ9	P08043	Q9CQC6
G5E8P1	Q9JIM1	Q99MV5	Q9WTI7
P61979	Q91XD7	Q9DBU5	O70477
Q08943	Q9QXH4	Q6A051	P42859
Q8BSY0	P14231	Q61699	Q8CIF6
Q6IFZ6	Q60660	E9PY61	Q8BG09
P24270	Q99LL3	Q9QYE3	Q3UHC0
P51125	P01878	Q7TSZ8	Q8K4L0
Q60848	Q68FE2	Q8CFX1	Q8BLJ3
Q99KC8	Q8BHP7	B2RRE4	Q6PDG5
Q8VDM6	P03987	P52479	Q68FF6
Q9Z103	P56677	Q8CFW1	A2AJT4
O88844	Q8R2E9	B2RXC5	Q80W47
Q5DW34	Q571E4	Q8K2W3	Q9QYJ0
Q9EP71	Q6QNU9	Q61599	Q9EP53
Q91WJ8	A2ARA8	Q8C7V3	Q64131
Q8BU30	Q2KHK3	Q6P9J9	P97302
Q8BZ03	Q9DBG6	Q6ZPF4	Q80WQ9
P70441	Q64430	Q32NZ6	P59325
Q8BUH8	O88783	Q8BXA5	Q80VP0
Q9ESD7	Q9Z1X2	Q61477	Q2KN98
P47754	Q9R0R1	Q9QZ15	Q69ZA1
Q99MD9	P01029	Q91VC4	Q3TSG4
P49312	Q8K1S7	Q60751	Q9JHU2
Q6ZQH8	Q91V04	Q3UV74	Q9Z0F6
Q7TPH6	O08532	Q60837	Q8BIZ6
P24527	Q9R0L6	Q91XD7	Q9ERQ3
Q8BH74	Q8VDU5	Q8R180	Q9Z0U1
Q9CZ13	Q9R216	Q62136	Q3UHX9
Q8VHE0	Q8BZT2	Q99PJ1	Q80YA3
Q924W5	Q8R1F6	Q9DBT4	Q640M1
P08752	Q61687	Q9R160	Q99MR1
Q9QYE6	Q99PD7	Q9Z2G9	Q8K482
P30416	P20443	Q91X46	Q9JMK2
Q8R1B4	P15209	P49300	Q01149
Q63870	Q61062	Q80ZF8	Q61990
Q80X50	P18121	Q9JIS8	Q8BH07
Q0VBL3	Q8BK64	D4PHA7	O55201
O54941	P35374	Q3UHK8	P04370
P47740	P62281	O35516	Q80WQ6
B1AZI6	Q8BZ47	Q5QNQ9	P70658
Q11011	P46662	A2AQ25	Q6P7W0
Q4QRL3	Q61093	Q6ZQA6	Q8JZP9
Q60931	Q80XP9	Q8C3X8	P70414
Q6R891	Q61768	Q9D8F3	P51675
O09106	Q8R3L8	Q8CJ27	Q9D842
Q921F4	Q9QXY1	P53762	Q8VIM5
Q9ERD7	P22777	Q80VP8	O88569
Q9Z2I8	Q8VDN2	Q9CXF7	Q52KE7
P46735	P56203	Q8BXN9	P59017
Q5SQX6	Q6R0H6	Q7M725	Q91WZ8
Q3UH93	P02716	P22723	E9Q8T7
P68254	P97366	P47810	Q6ZPQ6
O70400	Q99P88	P48540	Q9QYG0
Q60952	Q9ERH7	Q8JZS7	P98203
Q8C2K5	P21271	Q64676	Q9D8M7
Q2EMV9	Q9D952	Q9CR89	Q9WVT6
O55106	Q9DC04	P14432	Q9Z2J6
P08074	Q8K3W3	Q8BG48	Q5NCR9
Q9CY58	Q8BR27	Q99MB1	Q8BYI8
Q99KE1	Q8K419	Q8BJ71	Q8BGT0
P58871	Q99MR9	O35386	B1AZA5
P80317	Q9D504	O70585	O88874
Q8R2M2	Q80XQ2	Q8BHI7	Q9JI11
E9Q6J5	O88207	Q60575	Q80XI4
E9Q7E2	Q80ZF8	Q9CPW5	Q920Q8
P35486	Q06194	B2RXS4	P0DOV2
Q8BJ64	Q61493	Q80VP0	O35295
Q91W50	Q61735	O70138	Q8BSN5
Q99MR8	A2A863	Q9D125	Q8BKT7
P47962	Q62192	P35441	Q9D1M0
Q99LF4	P18337	Q64512	Q6P3B9
Q61207	Q9JLN6	Q91YK2	P14869
Q61188	O35516	P15975	Q9D659
Q99P72	O09117	P18872	Q5F2E7
P09542	Q9QZF2	Q6NVG7	Q91YL2
P39447	O09164	P26011	P39447
Q8CDM1	Q61129	Q08048	P83093
P52332	Q9CYA0	Q5NCX5	Q8R0L9
O54931	Q05685	Q8K1H9	O54965
Q91ZA3	P35456	Q6PB60	Q569Z5
P97313	A0A140LI88	B0V2N1	Q8VD58
P62196	P20352	P21844	Q9DBX2
F8VPQ2	Q9EPQ1	Q9D9X6	P35486
P0DOV2	Q6ZQ93	Q9D1M0	P97863
Q6P5D4	D3YXG0	Q9WUU7	Q7TMY8
P42232	Q0P678	Q62381	Q80SY5
Q8K4B0	Q8C7V3	Q8K1S4	Q9R1Z7
P22682	Q80WQ8	Q03719	Q5SWU9
Q8CGP2	Q80XC6	Q8VE88	A2AN08
Q61881	B9EKX1	Q692V3	P70257
P37040	Q6PCZ4	O70570	P58774
P60335	O89091	Q8CGS6	P97801
P10854	Q5NBU8	Q8VCM8	Q8K2P7
P35700	Q9D5R2	Q6PDH4	Q8BSM7
Q9WV92	Q9Z0T6	Q924N4	Q07079
O08808	A3KFM7	Q8R502	Q80XI3
P42230	Q11131	P41234	Q9WU40
P26369	Q9R0H0	D3YXK2	Q02013
P21958	Q9CXI3	G5E8F4	O88587
Q9WV32	Q5H8C4	P63038	Q6IQY5
O70194	Q6DI92	O08738	O88622
Q61584	Q9ESL4	Q8C850	Q921T2
Q80U72	Q0VAX3	Q6PHB0	Q9JJ89
Q8BL66	Q9ESK9	Q9R1W3	P15066
A2A4P0	Q9CPT3	P0DW87	Q8BHB4
Q9CSN1	Q810T2	Q8BYI8	Q05AH6
P97855	Q91YQ1	P70170	Q61103
Q9DBR1	E9QA28	A2ALU4	P40201
P48722	Q69ZN6	Q8K2Z4	Q921N6
Q6P5B0	Q3U4B4	Q8BMW7	Q8VDQ8
Q8K224	Q9WTI7	Q6S5C2	Q8R409
Q1HFZ0	Q61851	P52793	Q14AX6
Q60710	Q3UP23	Q3TNL8	Q91WB4
P32067	Q7TNC6	Q61062	Q60974
Q9DBM2	Q8C5R2	Q9QUS4	Q08122
P43275	Q8BPP0	Q8BGQ6	Q80VN0
P19973	Q9Z180	Q7TSA3	Q6ZQM0
Q05816	Q9JKW0	Q8BM72	Q6NZR5
Q62018	B2RPY5	Q922R5	Q922H1
P49710	Q8K2W9	Q61329	Q9CX84
Q9ESX5	E9Q5F9	Q8VDY9	Q3UFK8
Q8CIN4	Q3UZ57	Q61234	Q8CGC6
Q6PE01	Q91XI1	B1AZA5	E9Q137
Q9ET01	Q9JHI9	P03995	Q99N07
P70388	Q2QI47	O08638	Q9CSN1
P20918	Q6NZL0	Q99PP9	Q80UU2
P52431	P70372	P29755	A6X919
Q8JZN5	Q9JLY0	Q9JLB4	P70371
Q91VI7	Q76LL6	Q9D7P9	Q5HZG4
P36371	Q99MV1	Q96DY5	Q6PIJ4
P70335	Q9D8B6	Q01514	Q8JZX4
Q922B2	P97821	O08677	O35492
Q64378	Q9ER38	Q9WU42	Q8C1Z8
P02088	Q6R5N8	Q9JHC9	Q7TN58
Q7TPD0	O70258	Q9WTZ2	Q8K2H1
O08663	P21956	Q7TSG3	Q8K2X3
P61922	Q9ER41	Q3UHA3	Q9CZ96
Q5SUR0	Q80ZA4	Q8C9B9	P04627
P51174	Q9EPL4	Q9CWN7	Q62422
Q91V41	Q9EPK6	P16872	Q91VW5
Q8C4J7	Q8HWB0	P01029	Q9D6J3
P70404	Q8QZR3	P01898	Q91V24
P48193	P15208	Q9ESY9	P54726
P06240	P21836	P56479	P62259
Q8BV49	Q8R242	Q64163	Q62441
P08249	Q8BHT6	Q8K4F0	Q8CFE6
Q9DCX2	P27812	P55850	Q922M5
Q03267	Q9Z0J0	Q61824	Q61124
Q3UKJ7	P37217	Q8R3C6	E9PZM4
Q02819	Q8VDB2	B1AQJ2	Q91YD3
P50516	Q61147	Q99PP7	E9QAT4
Q9Z1N5	Q9WVL3	Q9EQ09	Q78PG9
P0DOV1	Q3TYD4	Q91V12	Q52KB6
P62806	Q8K007	Q91ZJ5	P51450
Q921K8	O88967	Q8K1N1	Q9DBM1
P62192	E9Q9K5	Q5F201	P58660
Q3UH06	Q8VCW4	P0DOY1	Q8BGS0
P32020	P01738	Q64689	O08638
Q6P2L6	G5E8Q8	Q3URU2	Q80X82
Q9DCN2	P11610	Q8K382	Q4U2R1
Q6ZPE2	Q9EQJ0	P46097	Q4FK66
Q70IV5	Q9D304	Q6GQT9	Q8K2F8
P46471	P26952	Q91XI1	Q5XG73
Q99JR8	P82349	Q8VI24	E9Q394
Q9WVK4	Q05769	A2AQP0	Q921C3
P51881	Q60590	D3YU32	Q8CGN5
P07310	B8JK39	P82347	Q3U1J1
Q6ZQ88	Q05909	Q9EPR5	P18052
Q8BGQ7	Q3ULZ2	A7TZG3	Q8CJ61
Q8CH02	Q61083	O08692	Q3TC46
P28654	Q6PFX2	Q9D5R2	Q3TYS2
P97742	Q99MX1	Q7TT41	Q3U2S4
Q8R502	Q7TN73	O70410	P60335
Q9WTX8	Q08890	P08071	A2AMM0
Q80UV9	P97868	P15306	Q6NZF1
O88491	Q8C008	P97500	Q8BZN6
Q8CIH5	Q8BXR9	P59113	Q3TQI7
Q91W36	Q9CQ80	Q9WU39	Q9R0P4
O08749	Q3UXL4	P27046	Q9DB70
P55937	B2RWS6	Q8R2G4	O35604
P35601	Q99KS2	Q8C341	Q91VJ2
Q3UEB3	E9Q3L2	O88393	G3X9J0
Q6PGL7	Q5SXY1	Q3UKU1	Q5UAK0
Q8K4I3	Q8CJH3	P23798	Q6DFV5
Q91WN1	Q69Z28	Q8BX70	P57776
Q9QUJ7	Q9CZR2	P14483	Q9CZT4
Q60664	Q6ZPY5	O35696	Q6P4T0
Q9ERA6	P84091	P61148	O35216
Q571H0	Q80TF6	P70302	Q9JHT5
P19324	Q3UHE1	Q61702	Q6PGL7
Q60902	E9Q557	Q8BT60	A2AIV2
Q922U1	Q9JI91	O70255	Q9R0L6
Q8BRT1	Q8K394	Q8K135	Q9CXE2
P42227	Q9D684	Q9JJF9	Q811D2
Q8VDW0	Q06806	A2AJX4	Q8K4G1
Q8VH51	Q8K4Z6	Q8CIQ7	Q921K9
Q6ZWX6	Q99PE8	Q9QUM4	Q9R0Q7
O35218	Q9D7V1	Q8BTJ4	O35984
Q8BJW6	Q6PB90	Q62087	P55200
Q61136	Q9Z2U2	Q9D2L6	Q8K039
Q61103	O55003	O88627	Q8BQR4
P62814	Q8VI88	Q8BH61	P68040
P70336	P12710	Q9D8C2	Q8R3N1
Q7TNV0	B2RWW0	Q5DTY9	Q56A08
Q922J3	Q0QWG9	Q8CE08	Q69ZC8
P10852	Q9D2Z1	Q66JQ7	P39061
Q9JLI8	Q9WU78	P09024	Q99NH2
P42703	Q9JM52	Q5DTW7	Q9CX66
Q9D0R2	Q3UH66	Q6PFY8	Q8BX17
P63101	Q8VEC3	Q8VCF1	Q9D2C2
Q8CJG0	Q8VEE4	Q4U4S6	P22518
Q9Z1F9	Q5RJH6	Q8R0F3	O35493
Q9R0I7	D3YXS5	A2AX52	Q5DTM8
Q69ZK0	Q80T23	Q3U564	Q9DCC8
Q8C2Q3	P61460	Q91ZP4	Q6ZQ88
P10107	O88987	F7BWT7	O88574
P16125	A2RT91	P35428	E9PYL2
A2AQ25	Q8VCS0	Q3UUQ7	Q9CQT2
Q497V5	P35822	A2A6T1	Q8VHR5
Q9JLJ2	Q9R1V6	Q8BVE8	Q9CQ73
P27870	Q8R3H7	Q8BLN6	Q8C6M1
P43406	Q64449	Q8BLK3	E9PV87
O88685	Q9JL99	O88466	P53564
D3Z7P3	Q64455	B2RU80	Q9DB42
P61161	P01590	P28867	Q6P4S8
Q61490	P15530	Q0VBD0	Q9JM13
Q5PSV9	P42082	Q9JLM4	Q8VDD5
Q8C570	Q920G3	O89001	Q9ERE3
Q9WV55	Q9JHJ3	Q3UZD7	Q99K24
Q9D2V7	Q61288	Q05186	Q8VDD9
P46061	P06683	Q80TR8	Q8K2L8
Q8K2F0	Q19LI2	Q5SWP3	Q9QXL1
Q9Z204	Q9WTR5	P70665	Q9D168
Q99ME9	P47741	Q8BS45	Q8N7N5
Q3U821	Q01339	O35904	A2AVA0
Q9QZE5	P01881	Q6PHZ2	Q2VPQ9
Q8BFZ9	P26151	Q9QUN7	Q8CJF7
Q02111	Q9JI59	P25446	Q5SWP3
Q9D0F3	Q91V08	O88207	P06876
Q91YE5	O88792	Q9R045	P08414
P18654	P09242	Q8VHE6	P46414
P16330	Q9D1H9	Q5SW46	Q69ZK0
Q8K010	Q80X19	P11688	Q6A026
Q80TP3	O35903	Q7TT79	P70452
Q9ESW4	Q9Z2I0	Q6ZPR1	O35638
Q8BMF4	Q8CEZ1	Q8BLV3	P48377
Q922V4	Q5BJ29	Q60590	Q9ET54
P83917	Q9JJ26	A2ARA8	Q99LG1
O35601	Q8BP47	Q9Z265	Q05D44
P47757	Q9CR33	B2RRE7	Q3UU67
Q9DB20	Q5M8M2	Q6X632	Q5XJV7
Q8VEE4	Q810U3	Q8C7D2	P58334
Q9Z331	P20693	Q61072	Q5BU09
P14576	Q8BZZ3	Q9D7N9	Q7TSC1
Q62230	Q68EF4	Q8VEB4	Q61818
Q9D662	Q9CZ96	Q810Y8	O08550
Q8K1R3	Q91VU7	Q8R151	Q60929
P63037	Q2UY11	Q3UDW8	P45481
Q99KK2	P31428	O70362	Q9D3E6
P49452	Q6YGZ1	D3Z2X2	O70251
O35598	A2A6A1	Q18PI6	Q8C5N3
Q99MN1	A2ARZ3	Q60715	G5E8P1
Q05512	Q91WV7	Q8VCD3	Q9D0M2
Q69ZR2	Q9Z1Q2	P97401	P99027
Q8K1X4	P57080	P21855	Q01279
P58501	Q8BIK6	P11247	Q91YE5
P14206	A0A5F8MPU3	Q91YQ5	O08715
Q640M1	Q9R109	Q8VD31	P52927
Q9QZW0	Q7TQD2	Q3URF8	B2RWS6
P35821	Q6VH22	P29812	Q64697
P50247	Q62205	Q61627	Q8CHG7
Q99JI6	Q8R151	Q80TS8	Q8R2K7
Q9Z2U2	O70410	A2A863	B2RRE7
Q7TMB8	Q91XE9	Q9EQG7	Q80XK6
Q6ZQI3	Q6ZPV2	Q60847	E1U8D0
Q9D8W5	Q9D618	Q5SXY1	O35691
Q8CIM8	Q9Z0E3	P70387	Q9DAS9
P28867	Q6PHB0	Q9CXB8	Q61543
A2APB8	Q3UTQ8	A2A5R2	Q8CGY8
Q9CZS1	Q03963	Q69ZN6	Q3UKK2
Q80UM3	Q8BLK3	P18337	P16858
Q9D051	Q03526	P01592	P10126
O35857	Q9QUK4	Q8CD91	P27870
Q810B6	P97460	Q3TUU5	P62242
Q925I1	Q9JLC8	Q9JHP7	Q91X88
Q8VCH0	Q3UV48	Q9DBZ1	P43275
P20444	Q8BFZ4	Q922J3	P18760
Q9Z2N8	Q9D067	Q9JK53	Q60931
Q9CW46	Q7M6Y6	Q8C6Z1	Q8CH02
P17918	Q811Q4	O09172	Q9DCX2
Q8CGP0	Q6TCG2	Q8BHB4	Q91VA1
Q99PU8	Q8VBZ3	P97792	Q80UE6
Q9R1P4	Q2HXL6	Q9D0N7	O35887
Q8BU33	Q2PZL6	B2RS91	P10754
Q5XJY5	O35405	O08648	Q8R081
Q60668	P06339	Q80XF5	Q8BI55
Q61102	Q3TCN2	Q6DVA0	Q9R190
Q99KY4	Q8K2W3	P10810	Q91XA2
Q9QUR6	Q9CZ42	Q8VDV0	Q9EQP2
Q5SYD0	Q8R2R1	Q9QXC1	Q9D2Z1
Q3UJD6	P11032	Q2YFS2	Q9EQQ9
Q9D024	Q9QZ25	Q8BJD1	Q99P68
Q8BH64	A2A559	Q9DBH5	P07356
Q8BFY9	O08545	Q9Z2L6	Q8BH75
Q60972	Q8BSY0	Q8BXQ2	Q99N08
P46935	Q3TDN0	O89116	Q6NXH3
Q9DBJ1	Q99M71	Q91ZW2	Q8CG19
Q02395	Q69ZF7	Q9CY50	Q3THE2
A2AUM9	Q99JR5	P07758	O89086
Q61823	P05622	Q99J62	P14427
Q8CH25	P05784	F8VPN2	Q8BU31
Q8BMG7	Q8BY46	Q9R097	P41234
Q9D0K2	Q3UH93	Q9R1W5	Q69ZJ7
Q9DCE9	Q8K4G1	Q924Z4	Q3TJD7
Q9R0L6	P97426	Q8R2Y2	Q69ZN7
P70302	Q8BYB9	P21803	Q8CHI8
P60670	D3YXK2	Q6XQH0	Q04841
Q3UPF5	Q9EPQ2	Q8CFT2	Q02357
Q9CQA3	Q9DAJ2	Q5XG73	Q61810
Q9WUA3	Q4QY64	P59481	A2AGT5
P50285	Q8CGT6	P16382	Q8BJU0
P55292	Q9D311	P08074	Q8BWW9
O88967	O88700	Q91WP6	Q61165
Q60634	P51910	Q3UZ39	Q9EPU4
Q91WD5	Q922Q6	P0C6F1	Q61164
Q8R2Q0	Q640P2	Q9DBD0	Q5SPL2
Q62188	P30999	Q9JHH6	Q5SUR0
Q9Z0N1	Q8R121	Q6P5E4	Q02788
Q8C827	Q8VEM1	A2A884	Q8K394
Q8CGN5	Q8CGC6	Q63961	O55098
Q9D172	Q9JJN2	Q04750	Q3USB7
Q8CGE8	Q9Z2K1	Q6GU68	Q99MR6
P51859	Q3USZ2	Q1W617	Q61245
Q6IFX2	Q811P8	Q921I1	P35969
Q8CHT0	Q8BNX1	Q8BIG4	P28867
Q6PAL7	D0QMC3	Q91ZU6	Q9JLB0
O89053	P28740	Q6P9S7	Q99J09
Q9CPW4	Q8BG32	Q9CVI2	Q61188
Q8CG46	Q91YU3	B2RQE8	P14483
Q91XV3	Q69Z37	P15379	Q6PDK2
O70252	O88870	Q9ESB3	Q9JKY5
Q99LC5	Q99MT2	E9PXF8	Q9CQG2
P07758	Q1HFZ0	O08712	A0A1W2P872
Q8C0C7	Q9CRA0	P42337	Q60823
P48036	Q9JIP7	P49312	Q9JI44
P97371	P06336	Q9JKF6	Q9CZN7
O08528	P29788	O70340	Q99NB9
Q60854	Q61391	Q9QYY8	Q9WU56
Q9D8N0	P15920	Q62452	O89053
P97429	Q6P5F7	Q9ESJ1	Q05909
Q9QZ47	Q61503	Q8BGQ4	Q6NVF9
E9Q4N7	O35551	Q9Z210	Q08639
P06909	P83626	P06342	Q6Y7W8
Q99LC3	Q9D7J6	Q9CWV1	P15261
Q9QZD9	P50608	Q3UVY5	Q9ERD6
Q61686	Q02858	Q69Z69	O54941
P53995	P08607	Q62469	P49117
Q9DBG7	Q9QXE5	Q3UYK3	P97457
Q9JHW4	Q3UVC0	G3UW36	Q91WQ5
Q9CZU6	Q3U0X8	Q9D620	P62996
P29758	Q8C145	Q9WTV7	Q9WUH1
Q91VE0	Q99LI2	O35698	Q61458
Q7TT37	Q8R0Y6	O89020	P97714
Q6NZN0	B2RY04	Q62443	P59053
Q9JLV5	Q6P7W0	Q61738	Q8CGA3
Q8BMA6	P63318	Q8BG30	P99024
Q99KG3	A6H619	Q9Z175	Q91XF4
Q8BTS4	Q8K2J7	P11881	P46935
Q6PGC1	Q5M6W3	Q9D244	Q9QWF0
P97351	Q9R1P0	O35892	Q9CQ22
Q64324	Q6NSW3	P26151	Q8R4R6
Q99K51	Q8K389	Q8CHP0	Q91YR7
Q8BG32	P24456	Q8BH27	Q03526
Q9QYJ0	Q6ZPR4	Q6ZQ93	Q9D0M5
P09602	Q3ULA2	Q3UHE1	P51881
Q9CQ62	Q8K1H9	Q07563	Q04690
Q61147	Q99J21	Q80TZ9	F8VPU2
P18242	Q9EQH2	Q04891	Q9ERU9
P22892	Q99L43	Q8CJ78	A2A884
Q9Z0R6	Q3V1T4	P56716	P97379
Q8CAS9	O88188	A2A9T0	P62908
Q9QXL1	Q80TS8	Q8BHJ6	Q8K3R3
Q8VDP3	Q91V24	Q8R0C3	Q8K1X1
O88544	Q6XJV4	O70310	P15508
Q9R1T4	Q6X893	Q9JL15	Q80UU9
Q8BGW0	Q9D2L5	Q6EDY6	Q9D7Z3
O35887	Q9ER80	Q64343	Q8BVK9
Q6A065	P11152	Q148B6	P49717
Q9JHJ0	Q8K595	Q8C165	Q9D0A3
Q68FE8	Q9QUN9	Q9CQW2	Q08376
Q9EPQ8	Q8BH97	O55003	Q9EPQ8
Q61553	Q8BRH0	P15307	Q922K7
Q9D8V0	P22437	Q8BKI2	Q9ESE1
Q99MN9	A2AG58	Q8CB67	Q8BMS1
O54988	Q8CFZ4	Q6P5C7	P97287
Q9Z1Z2	Q3SXG2	Q6P2K6	Q2YDW7
Q60714	P55014	Q6VH22	Q9CU65
Q8VEM8	Q5RJY2	Q2KHI9	P26039
Q8BG81	Q8VDV0	Q9DA80	Q9JHE7
Q8R1A4	P43027	Q8R4P4	Q5RL79
Q9EQH3	P22723	Q80XJ2	Q8BZ21
Q91YW3	Q8CGF6	Q9CS72	P61979
Q9D1A2	Q920F6	Q61087	Q61464
Q9WTR1	Q924W6	P03985	Q3U962
Q8BHD7	Q8VDI9	Q61730	P17742
P16332	O88974	B2RY83	A4Q9E5
P63242	Q922B9	Q80WJ6	Q9D6F9
Q8BXZ1	Q9D9X6	Q922U1	A6H603
Q8BYC6	O35595	Q8K385	Q9CWK8
Q9WTP6	Q9WTS4	Q61330	Q8CH25
Q80XN0	Q3UP87	O35594	O35099
Q8C2K1	P11679	Q8C0G2	Q99P88
Q05CL8	P97807	Q50L41	Q9CZ44
Q62077	A2APA5	Q99P69	B1AZP2
O35737	Q3UFY0	Q3UMW8	P23249
Q9QXK7	Q6P6L0	Q3TYQ9	O54825
Q8VDP4	P62852	Q05909	Q921R4
Q9D379	Q99J31	Q99JP7	Q9QXM1
Q91VN6	Q9DAQ4	Q80XL7	Q9JIS8
Q922D4	P16297	Q9QUR8	P70170
P70206	P97479	Q8CH25	Q5F2E8
Q9QXK3	Q9R207	Q80Z19	Q9JLM4
P62918	Q9DBB9	G3X9Z4	Q8K4L3
Q9Z2X1	Q91VF5	Q9QY42	Q6Q6R3
Q9CX86	P15379	Q7TMS5	P12367
P54823	P23953	Q99NC0	Q9DCT6
P13379	G5E897	Q6PHS9	Q3U0J8
Q8VHR5	Q61830	Q66K08	Q9CU62
P63154	Q9EP73	Q3UG20	P97467
O35841	Q63870	E9Q612	A2RSJ4
P18653	P04214	P15919	P30415
Q99KK7	O08530	A2ASI5	Q80YR5
Q8R050	Q01102	Q8CFK2	Q8K207
Q00897	P27931	Q2TL60	Q9CQU3
Q8CCJ3	P39876	Q8C1B1	Q9EST3
O35685	O89103	Q91W69	Q8R3C6
Q00899	Q810U4	O88513	Q8VDJ3
Q8BML9	Q3URD3	Q99MR8	Q3UHF7
Q00519	Q8QZR1	Q9WUU9	Q8CGB6
Q9CVB6	Q91WD7	Q2KN98	Q9Z1Z0
Q2TPA8	Q571I9	Q5SUS0	Q61823
P13412	Q2KHK6	Q7TSV9	Q9JLF6
O08917	Q5NCX5	Q91WL5	Q9CZH7
P14873	Q8BZ98	Q0QWG9	Q9CZW5
Q99MQ4	E9Q309	Q8N7N5	Q99PI4
Q9QZ85	Q8R050	O88537	Q9Z329
P62908	P11477	Q6QI06	O54931
P14685	Q8CDK2	P39053	Q8BIK4
P62702	Q5U431	Q9D720	P70227
Q8K4P0	E9Q236	Q80TY5	O54824
Q8BMD8	Q5NCH9	O55222	Q61686
Q922Q8	Q9D6Y9	Q9D6R2	Q8R0J4
Q9QYA2	Q9Z280	F6ZDS4	Q9JJA9
Q3UYV9	Q640M6	Q99N13	Q9WUF3
Q64524	P48025	Q2EMV9	Q69ZR9
Q3B7Z2	Q9D2L1	Q9WVF9	A2AWL7
P10630	Q64277	P63318	P23950
Q9D154	Q02496	Q8BH52	Q922S4
Q9JJZ2	P29416	O70404	Q99L02
O09159	Q8C172	Q9QYS9	Q3USH5
Q8CHY6	Q9R0B9	C8YR32	O89026
Q9WVL3	Q9Z247	Q01102	Q6ZPI0
Q3UIL6	E9PVB5	O35451	P04441
Q811D0	O35245	Q7TQ48	O88627
Q9D819	Q8BG19	P48441	Q9EPE9
Q9D287	Q5XF89	Q3UH93	Q76I79
P84228	P49772	Q6Y7W8	Q6PFD9
B2RRD7	P34902	Q14AE4	Q5I012
Q62376	P13504	Q8CJ12	P46062
P42567	Q8JZZ7	Q7TQF7	Q99K74
Q61655	P30204	P97290	Q9QY53
Q3U319	Q3U3D7	Q9Z129	Q9Z1N7
P70288	Q8JZZ0	O35632	O35609
Q9WTX6	Q91YT8	Q99246	P58871
Q61414	Q8CG14	P08508	P30999
Q61990	P58465	Q149C2	Q9WU42
P42209	Q00547	P01849	Q60591
Q8K4G1	Q91X84	Q8BLR5	P14602
Q61753	Q9DAY5	Q99ME3	Q8R0T2
P22599	Q00493	G3X9X1	Q80UM3
Q60605	P62849	P17439	Q69ZX6
Q5SVQ0	F8VPN2	O09047	Q02819
P26645	Q8R4D5	Q9R0L6	Q8BHG1
Q3V300	Q03391	Q62406	Q8C503
Q9EQP2	Q8K1N2	Q8R1A4	O70546
Q60790	O08796	O88427	Q8C8R3
O35379	Q8C428	P35922	Q62187
P35278	O88398	P55849	Q9Z0R6
E9PZJ8	E9Q8I9	Q80ZA4	Q91ZD4
A2A432	Q3TVI8	Q9JL99	P98199
P53994	Q692V3	Q69ZT1	E9Q4F7
A3KGV1	Q68SA9	Q91WS0	A2A5K6
P04919	O88904	Q04692	Q60520
Q9WUU9	Q684R7	Q8K0L3	Q60790
Q3UHJ0	Q8BKX6	Q925F2	Q9Z239
P51885	Q9Z160	P11680	Q9DBC7
Q5SSI6	Q7TMB8	Q60755	Q9WTK2
Q8R3N1	Q70FJ1	Q7TN22	P59328
F8VPK0	P37889	Q4U2R1	P97496
Q9CQF9	P97792	Q8BN78	Q80TV8
Q9ES00	Q8VEK0	Q6A026	Q8K1L5
P14869	Q6P2L7	Q80T41	Q9D9K3
Q6P9J9	P07309	Q64429	Q9D7W5
Q6ZPY7	P97321	P35969	Q6PHU5
Q8K2T8	Q8JZQ5	Q61765	O89032
P63005	Q9ESB3	Q6NZQ4	Q60848
Q8BZ21	Q62178	Q80T79	O35245
Q6PCM2	Q3V0Y1	A0A0G2JEB6	Q3TIX9
P67778	Q7TQ62	Q9D554	Q8K1Z0
P33609	Q66JZ4	Q9CQX5	P97311
Q8BX90	P32067	Q8CGT6	P52483
Q62418	O88844	Q6P9L6	Q80Z25
Q9Z0H3	P35922	Q80X19	P26369
Q80VA0	Q8VHJ7	Q80XP9	Q3UFY8
Q921G6	O09114	Q6PE84	Q9CYC5
P47857	Q9EPE9	Q3V125	Q80U35
Q91WQ3	Q5SW25	P11157	Q6P6L0
Q91W39	Q3U0M1	P54987	Q5XG71
O70456	P50172	O35674	Q9WTR2
Q9D1G1	Q99JW5	Q8R1P5	Q61624
Q9DBF1	Q8K299	P08152	Q8VDP3
Q62311	Q9QY33	Q6P5D4	P54320
P0DP27	Q8BTH8	P49182	Q6IE82
Q3THE2	Q8K2I4	Q2M3X8	P39053
G3X9K3	Q62356	Q6NZN0	Q6GYP7
Q8R2U0	P98154	Q9ERU9	O35126
Q80Y84	Q61282	Q91XD6	Q8BJ71
Q61666	A3KGW5	P19221	Q8CDG3
P53026	O35600	O35326	Q8VE19
P68433	Q61400	P32261	Q8CG03
Q7TNC4	Q8BYW9	E9QA28	Q80TG1
Q921N6	P50592	P11531	Q6ZQA0
Q60973	P49935	Q6PGD0	Q3UL36
Q64523	Q6A051	Q69ZQ1	Q80YV3
O88665	Q9DAX2	O08842	P43346
Q80TY0	Q6P5F6	Q99NF3	Q3U2S8
Q9WU40	Q05512	Q8K209	Q922B9
O08900	Q9DBY4	P01878	O35613
P97315	Q8BLF1	Q9QYI3	Q6ZPS6
Q99020	P51569	A2AHL1	A2APB8
P02535	Q9WV55	Q8BFW6	Q6NS57
P62960	Q923L3	Q3UHZ5	Q9CQJ6
Q7TSG1	O88324	Q9CQE7	P42225
Q9Z0N2	P51576	Q8BSY0	Q8C052
P50396	Q60819	Q6ZQ08	Q1HFZ0
P54775	Q8BM88	Q9WTS4	Q7TPV4
Q9D2G2	Q923D3	Q52KR2	Q6A0A2
Q99LX0	P63013	Q8VCT4	O70494
P42208	P80318	Q9EQH2	P51150
Q9R112	Q91ZU6	Q09200	Q80YX1
O88532	P97825	Q9R1S3	F6ZDS4
Q64012	Q61626	Q08890	O55047
O55098	Q33DR3	Q8BTS4	P28028
P99029	Q8BM89	Q99K51	P62717
Q8C1B7	O88738	Q9ERB0	Q99PP2
Q8BRN9	Q4LDD4	Q64GA5	Q60980
E9Q5C9	B2RPV6	P18293	Q8BX32
Q9DBC7	Q3UND0	Q0P5Y3	Q7SIG6
Q61425	Q9D5Y1	Q8BKN5	Q3U214
Q8C7R4	Q3UHK6	Q80VJ6	E9Q5C9
Q8CGZ0	Q3UFJ6	Q9JHJ3	A1L3P4
P20060	A2AIR5	Q91WD7	Q61937
Q9D7G0	Q69ZR9	E9Q2M9	P97440
Q8CGC6	Q8BN78	Q9WU40	P10637
P24788	Q9Z0U9	Q91X72	P15920
Q8C0G2	Q5SFM8	Q9QZB1	P59438
Q8CI11	Q6P542	Q80V26	Q99LI7
Q6PAR5	Q9DBU5	Q8VHP8	Q69Z38
Q9CZ62	Q5XG71	A6X935	P97350
Q99LE6	Q9CR29	Q61475	P63154
O35144	Q9QXV3	Q8VBX4	Q61216
Q9D666	Q91WM1	Q6NSU3	O35615
P68510	Q7M6U3	P22272	Q14C51
Q6PHZ2	P14733	O70394	Q8C0N2
P62880	Q8BI66	P23953	Q8BIE6
Q8K1X1	Q5DT36	O08912	P23298
P98203	Q5DTT1	P31428	Q60707
Q5DTM8	O35464	Q9R0R1	B2RY56
Q91WK2	Q80TY5	Q9CPZ1	Q3UIA2
Q60598	P28828	Q8K1S7	Q3U8K7
Q80UM7	Q9JI75	P15209	Q8CIL4
Q9D787	Q6P1E8	Q6PCZ4	Q6Q477
Q9WUA2	P20662	Q5NBU8	P19001
E9QAT4	P83503	A0A140LI88	Q80YS6
Q9Z2G6	Q91WP0	Q8K419	Q80TM9
O70503	P33896	P02716	Q7TMI3
Q9CPV4	Q8BHC0	Q8R4D5	O55143
Q4VBD2	Q504P2	Q8BGE5	G3X9K3
Q61093	Q8K209	Q9CZH8	Q8R4U7
Q921G8	P05532	Q02789	P47810
Q64213	Q9D8N1	Q9DA03	P21447
Q9R0X4	P25118	Q8BPP0	Q8BY35
Q9CRB9	Q8R366	Q684R7	Q8BVF2
Q9QXH4	Q8BLY1	Q9WUK7	Q6GQW0
Q7TT50	P55200	Q9R0H0	Q91ZW3
Q60591	P10493	Q91X52	Q99LI5
Q61171	O88632	Q9Z180	O54988
Q922R8	Q9CPZ1	Q9DA15	Q61301
Q9EQU5	Q91WE4	Q9DC04	Q9D0L8
O09044	Q80X56	Q8VDN2	P10404
Q9JIF0	O35495	Q7TT45	Q9ESL4
P62821	Q7TSH2	O89032	Q80U93
P56399	Q8C1B1	Q3U4B4	Q6ZWQ0
P59325	Q9QXN5	Q9WUD8	Q8K296
Q9QZQ1	Q925J9	Q91YQ1	P54276
Q99KD5	O35626	Q61129	Q9CW46
Q9JMA1	P41593	Q9ESK9	P97820
Q99MU3	Q61315	Q80XC6	Q7TPM1
Q6ZQL4	P63154	Q61818	O35954
Q8R3C6	Q6PGB8	P97360	Q9WVL3
Q61838	Q58A65	Q9JKW0	P52293
Q9JHI5	P52293	P46662	P57016
O54692	Q9JLT2	Q91YD4	Q922U1
Q00612	Q9CSN1	P97366	Q8K310
P28665	Q61190	Q8VD46	Q80X80
P06332	Q9ER73	Q99LL3	Q60838
Q9D0L8	O35904	P35374	Q6DID3
Q99KQ4	P56726	Q8CG47	Q8BRT1
Q9DBE9	Q9WVL6	Q80YW0	Q91VU1
Q6IRU2	Q9Z2E9	Q6NS45	Q8BHS6
P52825	Q9R1E6	Q0P678	Q8BIY1
Q8C854	Q8K385	B2RX14	Q8BMQ2
O08573	O89051	Q8VDU5	Q6PHZ5
Q8CEC6	Q9WU60	Q5FWH7	Q3V3Q7
P70372	Q8BI36	Q8K3W3	Q9ESU6
Q8K3G5	Q99KW9	Q2QI47	Q3UW53
Q8VCY6	Q6GQT6	P62812	Q99104
Q07417	Q01705	Q8R0Z2	O35344
Q8CEC0	Q3UVK0	Q6KCD5	Q61703
P70333	Q06335	Q9JLC8	P31001
Q8CI51	P97952	Q9JJ26	O35343
Q99NB1	Q3UGF1	Q8BK64	Q9CXS4
Q8VCT4	Q9R2B6	Q80WQ8	Q9Z2D1
A2A5R2	Q8C5P5	Q0VAX3	Q6ZPL9
Q9R0H0	Q5ND34	Q8BZT2	P04104
Q6PB93	P57016	Q8VC66	Q6P4S6
Q9Z1T1	P61809	Q9EPQ1	P17141
Q8R3N6	P39688	P16390	Q9DBS5
Q01405	Q9QZ05	Q8BR27	Q9Z1F9
Q8CGP5	Q8K5B1	Q63918	Q8C079
P62835	Q62452	P21271	Q9CR86
P20108	Q8R2Q6	A0JNT9	P23927
P55096	Q5SZV5	P03987	Q922D4
P14152	Q8BKI2	P35822	Q80UZ2
O08529	E9Q876	Q7TNC6	Q8C0D4
Q9QYI3	P26618	Q8R3L8	Q8C7E9
Q80UJ7	Q00519	Q68FE2	Q921C5
P21956	P79457	Q9WU38	Q8BLV3
Q3TIX9	Q8VBW5	Q99MV1	Q01341
Q66JV4	Q5U5Q9	Q61851	Q91YU6
Q62165	Q91ZR5	Q80UV9	Q91WC0
Q61183	Q80TR8	P97820	P70290
P31230	P62192	A2AKY4	Q9Z2Q2
Q9JHR7	O70133	Q9R1V7	Q3UHH1
Q8K2H4	Q9Z0J7	Q5S003	Q8BZR9
P24369	Q69ZU6	Q9CYD3	Q6NZM9
Q8C7V3	P12658	Q6NS46	O35601
P84104	P29974	Q9D504	Q8R3N6
P35922	Q6P4U0	Q06194	Q9CWZ3
P55194	Q8C6M1	Q6R0H6	Q6PDG8
P23198	P06537	Q810T2	Q8BTE0
Q61286	E9Q414	B0QZF7	P54310
O54724	P70701	Q64430	Q61493
Q9CWL8	Q3UJV1	Q3KNK3	Q61699
Q9DBS1	Q91ZU0	Q80UN9	Q99JX7
P99027	Q8BZ81	Q3UZ57	Q8C4Y3
Q923D5	Q99MW1	Q5H8C4	Q8R550
P56959	Q4U2R1	Q8VIM0	Q02248
Q8R480	Q52KB6	P22777	Q8CFK2
Q3TL44	P31955	P54103	Q8BVA4
Q61092	Q5F2C3	Q9D4C1	Q8K1H7
P62046	Q5DTT8	Q8BVZ5	Q9CWL8
Q8CI32	Q9QUM0	Q9R216	Q80W00
Q3UMU9	Q80X76	Q9R0L9	O88559
P32921	Q9ET39	P43276	P97329
Q99L04	P54761	Q3TLH4	Q8CFC7
P43404	Q6DYE8	Q9CPT3	Q8CHW4
Q6ZPR5	P06802	Q8BL66	Q8BXN9
Q6ZQ58	Q60651	Q8C4V1	O88939
O35855	O08912	Q9D952	Q3TMW1
Q9Z1N2	Q75N73	P70372	Q7TT18
O08582	P21614	Q99PD7	Q6P3Y5
Q8R3B1	Q8BK62	Q8VCZ8	Q8BIQ5
Q9CZR8	Q6VN19	O88643	Q62188
Q60737	Q9D9W6	Q8K2W9	Q9DCB4
F7BJB9	Q9CWX2	Q2KHK3	Q4VBD2
Q9WV54	Q3U1D9	Q7TPM9	Q61144
P63330	P33173	Q61093	P22893
Q61074	P04095	Q9QXL8	P70302
Q99LI7	Q80TE7	Q61493	Q68ED3
Q8BWY3	P27870	Q99MT2	Q6PHN1
Q8BFZ3	Q8BTI8	O54998	Q7TT28
Q7TSI3	Q9QZD9	Q61768	Q60722
Q3V3V9	Q8C2S5	Q8R1F6	Q6P9Q4
Q6PA06	Q8K1S4	Q5Y5T5	Q924H7
Q9Z2U0	Q9CQ90	Q6JHY2	Q8VE65
Q9QY23	Q99MT7	Q80XQ2	O70551
Q7TQ48	Q61072	Q9ERH7	Q9R049
Q922Q1	P16546	Q9ESL4	Q3UQN2
P70429	Q9Z103	Q8K021	O08599
O88286	E9Q286	P07091	Q8CI11
Q80SW1	Q9Z2V6	Q3UHD6	Q0P5V9
Q148V8	Q9R0X2	Q8K2I9	Q7TPD0
P53569	Q60575	Q99M71	Q9DAU9
Q8BMP6	Q0KK59	O88783	Q8BVR6
Q8CB62	Q811B1	P20443	P11088
P14483	Q69ZZ9	O35551	Q64707
Q3UYC0	Q8C167	Q8BHP7	Q61233
Q9QXE7	Q3U1D0	P20352	Q80W85
O08795	Q9CW79	Q8C428	Q7TQH0
Q9Z2K1	Q69ZK6	Q9JHI9	Q9ES28
Q99MK8	E9Q6Z5	Q99P88	Q3U308
Q93092	Q8VI93	Q9CTN5	P58742
Q91W90	Q6A058	Q2PZL6	Q4G0F8
Q99JB2	Q3V0F0	Q61735	Q61026
Q9CZ42	Q8BGE5	P33434	Q8K2J0
B9EJ80	A2AL36	Q6A065	Q9CWK3
Q9D4J7	Q9Z148	Q3UJC8	Q8R0G9
Q6Q899	Q9EQG9	P62281	Q9QXK2
P45952	Q8K2F0	D3YXG0	Q8BZQ7
Q9QY76	Q9DBR4	Q60660	P25976
Q9WVJ2	Q6PAJ3	P20693	Q8C180
Q8K0D5	Q8CB77	P18121	Q05512
Q9EP89	P97784	Q9JIM1	Q9CXL3
Q6NZR5	Q5F2E8	P34884	Q6I6G8
P70248	P28359	Q0HA38	Q80VJ2
P05555	Q8BJS4	Q7M6U3	Q8CG79
P25911	Q3U284	O88967	Q8CFI0
P08414	Q9CQ48	Q61754	O70310
Q9JHS4	O35448	Q7M721	Q9D3X5
Q8QZS1	P50427	Q8CDN8	B2RUR8
Q64282	O08795	P56477	A2ACJ2
Q3UDE2	Q9JL56	Q6NZL0	O35841
P17751	P19070	O88799	Q2TBE6
Q8C156	Q9JHE3	Q7TNB8	E9Q6D6
Q61555	P19324	G3X9K3	Q9Z1M8
E9Q7F2	Q9WU38	Q9QVY8	Q3UJU9
Q8R5H1	Q02789	P35564	Q8C0D9
Q68FL4	O88627	E9Q5F9	A2ANX9
P61222	P70227	P11087	Q9JLQ0
P62715	P58242	Q689Z5	Q91V92
Q8BH95	Q99LY2	E5FYH1	Q9QYY0
Q8BU03	Q7M6Z4	B9EKX1	Q920B9
B1AY13	Q6R5P0	O89019	O08648
Q9CQ19	Q8BVZ5	P33896	A2A8U2
P06728	Q03350	P70669	P22682
Q9QVP9	Q8BH53	Q9QUP5	Q3TWW8
Q8JZX4	Q810N5	Q9QXY1	P16254
Q07133	Q05BC3	P47932	Q6PDM1
O35368	Q571G4	Q9R0M0	O08796
Q8CC35	Q6P3Y5	Q9D8B6	Q4QRL3
Q3V3R4	A2ARV4	Q8R3N1	Q6ZQB6
Q9CZ44	Q6PR54	Q2MHN3	Q9Z2E1
Q9CPR4	P14426	Q8C5R2	P68369
Q9CXW3	A2A9T0	Q11131	Q8BH64
Q9JLF6	Q8BND3	Q9CUU3	Q61584
Q8BKS9	E9Q912	Q80TV8	Q63943
Q9DCL9	Q8BRF7	A2AM05	B2KF05
A2AUY4	Q60611	A2RTF1	Q69ZK6
Q9D0D3	Q5IR70	Q3V0F0	A2AQ07
Q6P1H6	P29699	Q91ZV3	Q8K0L9
Q8JZM7	Q8CGB3	Q9Z0U9	P48725
P41241	P21981	Q99MR9	Q9D4H1
Q8JZN7	Q3UHC2	Q8R366	Q3UMT1
Q9QYC0	Q9D6X6	Q8VE98	Q9D0L7
Q9WU62	P22725	Q7TT15	Q8K2W9
Q99KV1	Q9QXA7	Q9CXI3	Q8BKC8
Q61599	Q9Z0I6	P40749	Q922R8
Q9ERG2	Q99MD6	B2RPY5	Q8R4Z4
Q8R3G1	Q61224	Q673U1	Q924K8
Q7TQH0	Q80TY0	P07321	E9Q5K9
Q9ES28	O55112	P50284	O88895
Q9DBH5	Q99KE8	Q8VI56	Q3U6K5
Q9D8U8	Q8K021	P97379	Q80WJ7
P62748	Q9EST1	Q6ZWQ0	Q61033
E9Q634	P61759	P18608	Q8C854
P97386	O35566	Q9WTI7	Q6PD03
Q9EPK7	Q07968	Q91ZQ1	Q9Z1D1
P06537	Q9ER58	O35405	P70218
Q8K2C7	O09010	Q8BI84	Q8CCP0
P55850	Q0P5X1	Q78T81	Q9QXM0
Q60749	P25446	Q8CIV7	Q8CI08
Q62351	Q9R0L9	Q9JKF1	Q06649
C0HKE5	P52332	Q60862	Q61191
P10605	Q8QZS1	Q8CFE4	Q69ZZ6
O35343	O88441	Q9WVF7	Q60787
Q505F5	Q9R0L1	Q9D1G1	Q9CXK9
Q9WVA4	P70398	Q60943	Q80X41
O09165	Q78JE5	A2AQ19	Q3THG9
P06797	B9EJ80	Q80U70	P26041
Q9Z1G4	Q9Z2G1	Q9WTS6	P58802
P42859	P35601	Q2KHK6	Q80U30
Q6P8J7	Q99K90	P43006	Q6NVE8
Q6ZWV3	Q9D1R9	Q80U44	Q61122
Q8BKX6	P23798	Q80UF9	Q8R1Q8
P97789	A1A547	Q571E4	Q6PR54
P47856	Q91XE7	Q9CWM4	Q9D479
P47791	Q8CB14	Q61626	Q8BHB3
Q9D1D4	Q9R1B9	Q9WUZ9	Q99PG2
Q8QZY1	Q0VAV2	W8DXL4	A2A7S8
Q9QYB1	A7XV14	Q3UPC7	Q9WVE8
Q8BP47	O35710	Q99KR8	E9Q7G0
P35123	Q8C6S9	Q69ZK6	Q9Z1W9
Q91VM5	Q9JLB9	O55196	P30276
P23780	Q6P1G2	Q80T32	Q99PU7
P62962	O70167	Q8VE97	Q8K124
Q8R1Q8	Q80Y19	Q9DBG6	Q3U1T9
P53810	Q5DTW7	Q5F2E7	Q9CXG3
Q9EPL8	D3YZV8	P58735	Q8C0E3
Q9CXG3	Q60875	Q91Z69	O54916
Q8CDN6	P43006	O09164	O54864
Q9DC69	P48614	P35456	Q9JLV1
Q9CS42	Q9ET22	Q3UKU4	Q8R1B4
Q9D7N9	Q9D666	Q6NXK2	Q8CEC6
Q9Z1Q5	Q91YH5	Q8VHI7	Q8VDI1
Q9DBN5	P20934	Q62192	O88509
Q8C163	Q3U962	O08796	Q3UCQ1
Q8K3Z9	Q920L5	Q9D701	P70351
P62897	P10605	Q99N69	O08586
Q3TDN2	Q8R079	Q99KC8	P35689
Q99NH0	O08543	Q8VCS0	Q9JHU4
Q61166	Q91WE6	Q9R109	Q8BGE6
Q80WQ2	Q9CR23	Q8HWB0	P54254
Q99KJ8	Q925Q3	P59764	Q99K70
Q8BX17	Q80WG5	P59997	Q3U1Z5
P47911	Q64687	Q2UY11	P54227
P28352	Q3TAS6	P31001	O70311
P46062	O08542	O35903	Q3U1F9
P49117	A7TZE6	Q05769	P26151
Q8CGP7	Q9D6Z1	Q68EF4	Q91W39
Q9CWK8	Q9DAU1	Q9D304	P0C673
Q69ZA1	Q8BWQ1	P61460	Q9Z2F6
O09111	O88676	P11477	Q9EQM6
Q6P9Q6	Q9R1Q9	Q9CZ96	Q9JL35
Q8VE19	P97378	Q5RJH6	Q80X73
P60229	Q61180	P57080	Q922S8
P62334	O70472	Q7TT00	Q0PHV7
P28271	Q923T9	G3UYX5	Q9JLI8
Q9JJL8	Q9WUL5	P01738	Q9D2H6
Q640N3	Q925I7	Q9D7V1	Q9JI13
P08122	Q8CHP6	Q8BZZ3	Q9R002
Q9CZD3	Q8BMA5	Q6PB90	Q921F4
Q8VCW8	Q91VR2	P09242	Q9CRC8
Q80W00	P49615	Q8CGE9	O35144
Q8BGZ7	P52912	Q6PFX2	Q3UMF0
Q9D0F9	Q5PRE5	Q6ZPF3	P35601
Q8QZV7	Q9WVL5	Q8K1M6	Q9D279
O09126	Q80SU7	Q5BJ29	P97434
Q69Z37	Q8VDR9	Q3UTQ8	Q9QZI8
P18052	O35887	Q8CDK2	Q8BZ03
P11031	Q80T21	Q497N7	Q91YU8
Q8BM55	Q9EPT5	Q8VHP9	Q6P6I6
Q8BHG1	Q8BG28	Q99K90	Q9WVL6
P11247	Q62059	Q9Z2I0	Q99LH9
Q811S7	Q3TYX2	Q9DC29	Q9DCE5
Q9CQV8	Q02242	Q9Z1Q2	Q9EPJ9
Q3UKC1	Q9WV91	A2A6A1	Q3UMC0
Q99M31	Q62313	P18340	Q9D0V7
P97329	Q3V3Z3	Q6ZPY5	Q9DC77
Q61263	Q9JLB2	Q3URD3	Q9CQY2
P62137	Q62507	Q3ULZ2	Q3U108
Q9CYA6	Q3V1H1	A2APX8	Q61644
Q9WTK5	A0A0M3U1B0	E9QAT4	Q8K4Z5
P19157	Q80XB4	Q8K4Z6	O88410
Q9CWZ7	P11103	Q9JI59	Q6DID5
Q921F2	Q9QYB5	O35231	Q9WUT7
Q5BLK4	P21619	Q9CQ82	Q99JB8
Q5SSH7	Q80YR6	Q9D3J5	Q62377
P16627	Q8CIX8	A2ARZ3	Q8K0T0
Q9JKS4	Q8C0R0	Q8C147	Q8CBY3
Q8BH61	P51942	O88196	Q9CRA5
Q8VED5	A2AWT3	P53564	Q9CQS4
Q9R099	Q5SVT3	Q06507	Q9WV72
Q9Z0U1	Q99MB1	Q5XJY6	Q7TQ95
O08539	P98063	E9Q3L2	Q64727
Q9D517	Q8BHC9	P83555	P61793
Q3UQ28	Q7TMR0	Q5M8M2	Q62170
Q921M7	Q9CQY5	Q03526	Q8BIG4
Q6PD26	Q8BTV1	Q3UH66	Q8CFH6
Q91X20	Q3TBN1	O08547	Q8R1N0
Q8BJ05	Q71B07	Q06806	Q9ER69
P25444	Q60943	Q8C0Q4	Q8CBC4
Q921E6	Q6U7R4	Q920G3	Q8C033
Q9EPL9	Q8CG65	Q69Z28	Q9QWV4
Q8BHS3	P27090	Q8C4A5	Q9DB52
Q3ULD5	P43432	P21836	Q6P9R2
Q9D7N3	O54998	Q7TQD2	P03995
Q9DBG5	A2AHJ4	Q9JI91	Q8VCE2
Q00422	O88199	Q811Q4	Q7TQF2
P32233	Q8VHI3	Q3UV48	Q8CHG5
Q8BHZ4	Q99N50	Q9JJY9	P35821
Q9D020	Q8VC03	Q925T6	Q60775
Q6NVF9	O55098	Q9R1V6	Q8BVN4
P70704	A0A571BF63	P37217	P49710
Q3UIR3	Q5U458	B2RWW0	Q9R210
Q8VDS4	Q8R0Z2	P01881	Q3UJV1
P97452	Q99PT9	Q8R242	Q61194
Q8VD65	Q9CQ70	Q3UXL4	O88470
Q99KF1	Q9CT10	Q99KQ4	P70429
A6H8H2	Q9WUU9	Q8CCH2	Q9D8I2
O88492	Q9JHD1	Q9D618	P30987
Q99JI4	Q80WC9	Q99MX1	Q640N2
P57016	Q80T41	Q8BIK6	P30993
P41233	Q6ZPS6	A2BE28	Q80UV9
Q9DBC3	Q925D8	Q7M6Y6	Q8BHK6
Q64152	Q99LB7	Q99KS2	Q9JKB3
O35129	Q6PG95	O35403	Q8C9H6
P83093	Q04888	Q91VU7	Q9R1E0
Q63918	Q32Q92	Q6YGZ1	Q6U7R4
P28660	P97469	P79621	P23708
Q61035	Q9QUK6	O89103	P28661
Q8BFW7	Q640N1	Q61288	Q8BYC6
Q6ZQA0	Q91Z92	E9Q557	A2A8Z1
Q5SUF2	Q8BKD6	P12710	P36916
Q9CQW2	Q8BG30	Q9Z0E3	Q3UPF5
P01899	Q61586	Q9D0W5	Q9D5T0
Q8VCI0	P70193	Q9R0I7	Q62376
Q91YE7	Q8C3X4	Q8K4G1	O55176
Q52KI8	Q91Y20	Q9D2L5	Q924N4
Q6DFW5	Q80UV9	P15208	Q6NVD9
P36552	Q99JF8	Q8K1C9	Q924T3
Q8BG67	P21658	Q8VEE4	Q8BSL4
Q7TNP2	P15919	A2ARV4	P70460
P25799	Q8BMN4	P97464	Q9JI10
Q924C1	O70585	Q7TN16	Q9Z0W1
Q9D6R2	Q6ZWX0	Q8K031	Q9WVG9
Q8BIQ5	Q8BVK9	P16297	O54786
Q99KN9	P97313	Q3UND0	Q9QY23
P53395	Q8K083	F8VQ03	Q60855
Q6A028	Q80UG8	Q69ZT9	Q9ER64
Q8R146	Q8K4D3	Q9QUK4	Q8R3Q0
Q9ET30	Q8BIG4	Q9CZE3	Q91XD4
P21550	O08648	Q91XE9	Q02780
Q9ESV0	Q9R1E0	P27814	Q7TQD2
O08583	Q9Z2V9	Q06649	Q8K1Y2
Q8K1M6	Q99K28	Q9EPK6	Q8BJ05
Q01279	Q5SWY8	Q91WV7	P51660
Q61043	O70445	E9Q9K5	P08113
Q99JT2	Q6PGL7	Q62205	Q8BK35
Q9QWF0	Q9CXA2	Q9CR33	Q7TPE5
Q8C0T5	Q03172	P06683	Q6PD21
P12265	P54071	P59222	Q0VDT2
P57776	Q6ZQA0	Q02384	Q9CWY8
Q9EQQ9	P97481	Q6ZPV2	Q9EQU5
Q8BYI6	Q0II04	Q91ZV0	O70480
O35381	P56542	Q80T23	Q69Z69
Q8CDG3	P54751	Q8K394	Q9QXG4
Q6ZPZ3	Q3TDN2	P12960	O54972
Q62189	Q63886	Q8K2Q0	O70279
Q8BYH8	Q02111	P13864	Q3TNU4
E9QAM5	Q8R3C6	Q9QYH6	Q505F5
Q99L13	Q8C0W1	Q8K0S5	Q1ERP8
Q99J62	Q8R2G4	Q9Z2U2	Q8BZM0
P84091	A2AAE1	Q9CQ80	P70704
Q9Z0M6	P70698	A2RT91	Q9D2U5
Q7TSC1	Q14B98	Q8K1T5	P19437
Q9R1C6	Q922B2	O08792	E9PZQ0
Q80TJ7	Q8BJY1	Q9EQJ0	Q923D3
Q80XI3	Q925H0	Q8BKU8	P06537
P84244	Q8C561	D3YZI9	P58771
P84096	Q8VEK3	Q60884	E9Q8D0
Q91VR2	Q3U3C9	Q8VEC3	Q99L90
Q61624	Q8C110	P82349	Q68FH0
Q6NZC7	Q0VBL1	P51432	Q9DAZ9
O54734	Q4VC17	Q9WVL6	O88665
Q8BHJ5	Q99NB1	Q9Z0J0	Q80TM6
A2AIV2	O55131	Q91YA2	Q8VDM1
Q8BI22	Q8C0T5	Q0V8T7	Q80XJ2
P28843	Q9CUU3	P97460	Q9Z1T1
Q8R5K4	A6X935	Q62101	P58404
O88487	P21460	Q8CJH3	P08249
P48758	Q9Z139	Q61575	Q8BHN9
Q6ZPQ6	Q00941	Q8VI88	Q8VCZ2
Q923T9	Q61581	Q8VDC1	Q91ZB5
O70423	Q69Z61	Q8CEZ1	Q80WM9
Q9DC51	A0JP43	Q9D8N1	Q9DBS9
Q80UP3	P79621	Q924W5	Q80XS6
Q9QZH3	Q924N9	G5E8Q8	P24788
Q80X19	A0A2R8VHR8	Q62261	Q8K1J5
Q9WUM3	A2BE28	Q9D684	Q9CY50
Q69ZX6	Q6NS59	Q61147	P24668
Q62465	Q9WTR6	Q8BV66	P04426
Q9JLQ2	Q05910	Q80TF6	Q62313
P10711	Q3UV16	A2AKX3	Q9JJZ4
P62983	Q8VI40	Q9QZS8	Q8R332
Q80WE4	Q8BYU6	Q9Z1P5	Q9CYX7
Q9R1P0	Q9R0G6	P84091	P07901
Q9ESJ0	Q8R1J9	O08530	P55194
Q9CT10	P11087	P28741	Q99020
A6PWY4	Q8BFW6	E9PVB5	Q6P1G2
Q5SSZ5	Q8R2S8	P26952	Q91VC7
Q9DCE5	Q8BIX9	Q9Z2K1	P47856
Q9QWT9	Q91WU0	P43432	Q8VI36
O08547	P21855	Q9D2Z1	Q3TFK5
Q61466	F6VAN0	Q8VEM1	Q9ERG2
O08756	P50992	Q03172	Q01147
Q07797	Q80Z24	Q3LAC4	Q9R1C0
P17012	E9Q3T6	P11152	P11499
P39654	Q9D3J5	Q8BFZ4	P57784
Q8BRG8	B1AUH1	Q61083	Q60902
P70268	E9PZJ8	Q9WTL4	Q62417
P28740	O88622	Q9EPL4	Q8CFE3
Q8R326	Q9JJG7	Q69ZU6	Q8BG41
Q9JLV6	Q80WC1	Q3U1D9	Q8CIG3
Q78IK4	Q8BHR2	Q8QZR3	P56480
A2ABU4	P40142	Q9JM52	Q6ZQ93
Q91YK2	O70311	Q9ER38	Q6AW69
Q8BVE3	Q8BQC8	G3X912	P27577
P58854	Q8BZW2	P15530	Q8VC26
Q80YR9	Q8R0S4	Q5RJG1	O70435
Q9JK53	B2RY56	P06802	Q61827
Q60770	Q80SU6	Q9WU78	Q9CZJ2
Q99L47	Q80YV3	Q9Z1Y9	Q8R0A0
Q9CS00	Q922Q4	Q8C008	Q80X90
Q8BGD9	Q3TZX8	O88792	Q07113
C0HKD9	Q06507	Q8K449	P11276
Q9QYB5	Q921K9	Q9D787	Q8VEK3
Q80Z25	Q99L28	Q9ESM6	Q00899
Q9CYI4	Q9D541	Q7TN73	E9Q309
Q9WUQ2	O35215	D3YWX3	Q8VBT0
Q8BKT7	P70191	P17182	O55106
A2A8L1	P14432	O70281	Q3UUV5
P97390	A2AKB4	O70258	Q9Z2A0
P04104	Q9QUP5	Q03963	P59808
Q3TYA6	P61021	P27812	P97360
Q5FWI3	Q8VHN7	Q3UHX0	Q9CPS8
Q3UJU9	Q8BG02	P47741	Q9EQN3
P23475	Q8BHG3	Q8BGQ7	Q6PA06
P70460	Q9JJN0	O08523	Q99MU3
P35585	Q70KY4	Q5DT36	Q99KX1
P27601	O35690	Q00941	D3YZP9
Q9JI44	O35685	Q80X89	Q93092
Q8K370	P50636	Q8C0N2	O88491
P52293	P08884	O88839	Q61789
Q9DC23	Q68FG3	Q8K243	Q9CWE0
Q8R2N2	Q8K1G2	Q6TCG2	Q8BHJ9
Q69ZK6	Q9DBN1	Q9WVL3	Q3U5C8
Q8BUI3	Q8VBV4	Q5GFD5	O70456
Q91YE6	Q64487	Q8BQM9	Q8BTM8
Q9WV02	Q91VM5	Q9JJN2	P68254
Q99MJ9	P23150	Q7M723	Q8K2A7
Q2VLH6	O88329	Q3TYD4	Q60949
Q63850	Q5SW19	E9PZM4	P97445
Q62417	Q920N2	P22437	Q91W67
Q58A65	Q99JL1	Q9D067	Q62314
Q8C079	E9PVX6	P10761	Q8VBX6
P62827	Q6ZQ82	O08849	Q60952
A2AWL7	Q4VA53	Q8VDB2	O35730
Q9CSU0	Q6ZWR6	Q91YY2	Q8BHX3
Q99JX4	Q6PGD0	Q8BZ05	Q8CI51
Q922Q4	Q9Z2B5	O89051	Q8R574
A2AWA9	Q9Z329	P0C6B7	Q5DU05
P62141	Q9CQE7	Q8JZM8	Q9WV69
P70696	P41731	Q8C0P0	Q0VGB7
P15919	Q6PHU5	Q80Y39	Q6P4T2
Q922S8	Q7TN58	Q6DFV3	Q8CBW3
Q9D0M3	Q60716	Q6DFW4	Q8VHX6
Q9D067	Q80YC5	P19070	Q9ERZ0
Q9Z1J3	Q78DX7	Q8QZY6	Q69ZQ2
P46638	Q3U2E2	Q14B70	P97412
Q8VE97	P63137	P42082	P25446
Q9D1P4	Q640M1	Q9QXE5	Q8BHL3
P00405	B2RRD7	Q61559	Q8VED5
Q60865	Q08460	O54909	O54962
O35658	Q9JIC3	Q9JK91	Q6S5J6
P16045	P83741	P97426	P42208
P01901	P32972	P83626	Q8K136
Q8BGC0	Q3UDR8	Q9D311	P81069
O70230	Q9JJN5	Q69Z37	Q9DBZ5
P45376	Q8K4Q8	Q9QZ25	Q5DU09
P70698	Q7TNB8	Q6ZPR4	P33609
Q9CXT8	O70583	D0QMC3	Q9D0M1
P16015	O08908	A2A559	Q9D0B0
Q9QUI0	Q9ESF1	Q9D7J6	Q8CCI5
Q6P9P6	P82976	A2AG58	Q69ZF8
P11087	P82347	Q9R053	P39688
P39061	P70663	O35134	Q8BXB6
Q6A0D4	Q8K3Z9	Q9DAJ2	Q3UGS4
Q5ND34	Q9D871	Q8VCH0	Q9D6K5
Q9JLV1	P97328	P05784	Q8BYU6
P48377	O88819	Q8BY46	Q9D4V4
Q01339	Q8CFI0	Q8C145	P83741
Q61578	P53995	Q9D9W6	A2AG58
P70296	Q69ZS0	Q3UVC0	Q9QY36
B2RUP2	Q8VHI7	Q3TDN0	Q9CXF4
P28798	Q5NC05	A6H619	B1AY13
Q99LR1	Q9QZR9	Q8K2J7	Q9D483
Q60649	Q8C102	O08545	Q6AXC6
Q9D824	Q04690	Q60766	Q8BJL1
Q8BTV2	Q7TNR9	Q99LI2	Q9DA19
Q9CR62	Q6PCM1	Q4QY64	Q91VL8
P10404	Q8BRK9	P33173	Q9CQ10
P62242	Q91VN0	P40630	Q99KZ6
Q9DBR0	Q9ESE1	E9Q6P5	Q91V36
P13808	Q8K190	Q6P7W0	P97492
Q91ZJ5	P55284	Q8BYB9	P70338
Q8R323	Q99NB9	Q9CPW0	P11157
Q00898	P01921	P51910	Q8BJF9
Q8BT60	P56476	Q8K389	Q8BHN5
P28656	O35691	Q78PY7	Q80WG5
Q6P1F6	Q9R045	Q66PY1	Q6PDY0
Q8BH57	Q91VA1	Q8BUY8	Q61142
Q91WG2	Q8BFU7	P24456	P26187
Q9DC61	Q61495	Q922Q6	P48437
Q80VW7	Q8BMD6	Q8BZ98	Q6URW6
P21614	Q8K2B0	Q9R155	Q8VDM6
P97822	Q04519	Q9ER62	Q8K072
Q922K7	Q9R1V7	Q8R4G6	Q80XP8
Q9CXY6	O35305	Q8R121	Q148V7
O35206	Q8BK67	P05622	Q8VBT9
Q91Z67	Q66PY1	P50608	Q6PAL8
Q9D1Q6	Q9WVJ3	B9EKR1	P97315
Q8BMI0	Q9Z1Q4	Q3USZ2	Q8BW10
Q9CQQ7	Q3TD49	P28740	Q61062
Q921C5	Q63912	Q61391	Q8C156
Q8K301	Q3UMY5	Q80TP3	Q9DBY8
P26323	Q9Z1F6	Q5DTU0	Q6NZQ6
Q8VHK9	Q4LFA9	Q0GA42	Q6A4J8
O35226	Q7TQF7	Q8VEG0	Q9CRB2
P01837	Q9QYI6	Q1HFZ0	O08734
Q6PB44	Q5S003	Q811P8	Q8C5L7
P53811	E5FYH1	Q09143	P70191
Q9WTP7	Q2EG98	Q5M6W3	Q8C551
Q9D7B6	Q6P2K6	Q8CGC6	P47930
Q8CHG3	O88291	B1AY10	Q9R020
P16110	P23299	Q02858	Q9WV80
O08759	Q920S2	Q8C0J2	Q80X32
Q64516	Q8BV57	Q7TMK9	Q9JJV9
Q80XR2	Q9Z0J4	Q6NSW3	F8VPN2
P83741	P13541	P54751	P62071
Q99M51	P15949	O70421	P56400
Q9CZR2	Q80U49	Q9D2L1	Q8C4M7
P23249	O35730	Q8BG32	B2RQC6
Q5U458	P13864	P30999	P31996
P15089	Q9EQX4	Q9EPQ2	O35516
P28063	Q8BSS9	Q3TCN2	Q6PD28
Q99JR1	Q9Z2Q2	Q8BNX1	Q9D0B6
P27641	Q9D1H0	E9PZ36	O70400
Q9QXD8	Q8VDS7	Q64176	Q6PAM0
Q99KH8	Q91ZW8	Q8R2R1	Q921F2
Q8K3H0	Q8VCC9	Q8R464	Q5SXI5
P97384	P16872	Q9R0G7	Q80U58
P07744	Q3UH99	O35409	Q8K2K6
Q9CYZ2	B2RU80	B2RY04	Q8CF60
Q8VEH3	Q9EQS9	Q60928	Q91YV9
Q9D0F6	Q9CRB5	Q8BSM7	Q80WR5
P46467	Q8C9B9	Q6ZQ06	P04919
Q8VBZ3	P97438	Q8R0Y6	Q6PEE2
Q8CHC4	O35379	Q8CFW7	Q9JKS4
Q8BI72	Q8K2F3	Q9CZ42	A2AHJ4
P21844	Q6P9Q6	Q91YU3	P28033
Q8BVD5	Q80TY4	Q6PCM1	P11881
Q8R3C0	Q6NVE8	Q8K2V6	Q6A0D4
Q7TQK1	Q9D4H4	O88700	Q6PIU9
O70546	Q9CQF4	Q7TSS2	Q3TGW2
P54822	Q9D787	Q3ULA2	Q08024
Q3UVK0	Q9CQ82	O88870	Q91X58
Q9WUM4	Q8K411	Q640N1	Q60767
Q9D0L7	Q9WVI9	Q9WU28	Q7TPR4
O08912	Q6ZWQ0	Q2HXL6	Q9CZB3
P46978	P70414	Q99JY8	Q6ZQH8
Q8R5C8	Q9WVM6	P08607	Q5SU73
Q8BGZ4	A8E0Y8	P41971	P59764
P54729	Q9CQD8	P97770	Q3UU96
P48025	D3Z2R5	Q62120	Q8C6K9
Q9WVE8	A2AFS3	Q9R1P0	A6H5X4
Q03141	Q9WVJ9	Q8BGN6	P11031
A0A0G2JDV3	Q61549	Q6Q473	Q6P5E8
P09803	P63166	Q641K1	Q80WE4
Q8CFI0	P18893	D3Z3C6	Q8C3J5
P63085	Q8BYK8	Q99JW5	P97789
D3Z6Q9	Q9ERC8	Q9JIP7	Q8R344
Q61235	Q672J9	P49935	Q8C5L3
O54984	Q02525	P06336	Q99P72
Q80YD1	Q8BKY8	Q61503	Q8BHG9
Q91VM9	Q9JJ66	P07309	Q9JJZ6
Q9QWR8	A6PWD2	P62305	Q9WVA4
P31266	Q80T79	Q8C547	Q9ET78
Q9D5V5	Q9QWY8	P14211	O88485
P11440	P54265	Q91WP0	P70398
P18608	O55017	Q9JMG2	Q8BK08
Q9Z1Q2	Q2KN98	Q9Z280	O35130
Q9JJA4	Q8BS45	Q3TEA8	Q9Z1X2
Q920Q4	Q99K48	Q6XJV4	Q7TQI3
Q9CQC6	Q9CPT0	P48025	Q8BH65
Q03347	Q6UJB9	O88705	P97303
Q6PGG2	Q8BRU4	P97479	Q9DB28
Q8BH04	Q8CIF6	A2APA5	Q99JP6
P48024	Q06770	Q8VDI9	Q5ND34
P97302	Q64726	Q9QUN9	A2AUM9
P57784	Q9CXS4	Q80V94	Q9CWU4
P08071	Q2KHI9	Q5U431	Q8VDS4
Q7TQK5	P70336	Q924W6	Q9Z1Q5
O70251	Q8C0P0	Q9D6Y9	P26450
O54864	Q3UHI0	Q3V1T4	A2A791
Q8BP48	Q6PD26	Q5DTT8	Q8R3C0
Q99KR7	Q9D244	P55014	Q7TSH6
G5E8V9	Q62181	Q8C7B6	Q91YU3
Q3UMY5	P22724	Q9Z1G3	Q923W1
Q08093	Q7TN16	Q99J31	Q9QYE6
Q99K01	Q765H6	Q9CQF4	Q5SSH7
Q8BK72	Q3TA59	E9Q309	D3YXK1
Q9EPB4	Q80T14	Q920F6	Q9WTR1
Q6DID5	Q8K1X4	Q5NCH9	Q6NS46
Q9R0H5	Q80WJ6	Q8K595	B2RUP2
Q8R3B7	Q8BXR5	Q6R5P0	Q9DB96
P50096	Q5DU00	Q9JIY5	Q99PT3
Q9DAW9	Q9JJ59	Q925N2	Q9CS00
Q9QXY6	Q03147	Q8BLD6	Q8BJA3
Q14CH7	P06795	Q3SXG2	P70210
Q8VD75	Q9WV68	Q3TDN2	Q5SX39
Q9D6J6	Q8CHR6	P11679	Q5SZT7
Q8BWM0	Q9JJT0	Q6P6L0	P20029
Q62419	Q6F3F9	P39876	Q8BLX7
P61164	Q9JKF1	Q8CBX9	Q673H1
Q8C092	Q8BMP6	Q571I9	Q64331
Q80XL6	Q6P9K9	P50592	Q8CCS6
Q7TPN9	A2AWR3	Q8CFZ4	Q8K3W3
P63280	P70352	Q3TIX9	Q8BH50
P22646	Q811B3	Q7TPD3	Q56A10
Q99K85	P51658	Q8VE19	Q9D084
Q9DBL1	Q9ER47	P13405	Q9QXS6
Q9R1T2	Q6NZN0	Q922B9	Q9CPR4
O35114	Q8QZY3	Q9ER80	Q9ER00
P55012	Q8R1Z4	Q14B71	B1AZI6
Q8K0D0	Q8CI95	Q7TMD7	Q8CIN4
Q9Z2U1	Q8C827	Q9R244	Q9CQI6
P97363	Q8CJ91	Q8BRH0	Q4QQM4
A2AQ19	Q9JMI7	Q9JMB8	Q91WL8
O35864	P14576	O88974	Q8BG32
Q91X72	D3Z5L9	P97807	Q9D771
O88673	P20664	P43027	O35685
Q9WV27	Q8CBC6	Q8R050	P29699
Q8BX09	Q7TSQ8	P27612	O08547
Q08288	P97393	Q8QZR1	Q8VH51
Q8BQ30	F7A4A7	Q8K4Q8	O70133
Q8BTT6	Q8CIV2	Q3TD49	A2AL36
P04441	Q9QY96	Q8JZQ5	Q8CGN4
Q9R069	Q62351	Q3UFY0	G5E8P0
A2AT37	P15261	Q99J21	Q924A2
Q8R016	A7TZG1	Q5SWW4	P09838
Q9CYN2	Q9R0B6	Q9JJK2	P30681
Q64337	P52430	Q8CGF6	O88379
Q8BRH0	Q80T32	Q640M6	E9Q4Z2
P62317	Q6VVW5	Q3UU35	Q9R0U0
Q9WUP7	P52801	Q8BH97	Q9R1M5
P12787	O08602	A2CG49	Q9CZW6
P63087	Q504N7	Q06335	P09470
Q3U2A8	Q8BKG4	Q9DAQ4	Q5SW19
Q99KK9	Q8BVT6	E9Q236	Q8BGS3
Q9Z0H1	Q80TR1	Q6RHR9	P41233
Q8BHX3	Q3V2G4	Q0VAV2	O70439
Q8VHY0	D3YUB6	Q68ED3	Q05793
Q80UU9	Q8CIM1	P04214	Q9CR00
Q60787	Q99LR1	Q5RJY2	Q9QZQ1
Q9JLQ0	Q64692	O88188	A6H8H2
P51410	O70252	P62852	Q6NZN0
Q00651	O54784	Q9QUK6	Q14DQ1
Q6ZQA6	Q924W5	P50285	Q8BG81
Q91WM1	Q3UFQ8	Q9D4F8	P23949
Q8BMQ2	P21761	Q8CB77	Q7TNF8
Q08481	Q9CWJ3	Q62277	Q8CH77
Q9D0M1	Q3U3T8	Q3UP87	Q78ZA7
Q7TMI3	Q6PFY8	Q63870	Q64010
O88879	P48722	Q9JI67	P57725
Q62433	Q9D772	Q6X893	Q9JKP8
Q80U63	Q63961	P60469	Q8K0D0
Q61081	Q6NVD0	Q8VCC9	Q8BZF8
Q9CZX8	Q8K4B0	Q99L43	P16546
Q9DBS5	P70206	Q62276	Q3V3V9
P35282	Q3UZD5	P27931	Q9CQG9
P54310	Q9DBU3	Q3TBT3	P61406
Q9D883	P0CW70	Q8BKK4	P56812
Q80W54	Q9QYY8	Q99K01	O88890
Q8BU14	P0C5E4	Q99N28	Q6P8I4
Q69ZS7	Q61527	Q8BG19	Q9Z2F7
O55222	P17141	Q8C5D8	P26339
Q8K296	Q689Z5	Q3V0Y1	Q9CSB4
P55772	Q61115	Q8K1N2	Q99NA9
P15532	Q80YA9	Q80V62	Q501J7
Q7TSQ8	Q61048	Q99MR3	Q9D8Y8
Q3UTJ2	Q08EN7	Q0VEE6	Q60932
Q64343	Q8K3C3	P62849	Q9CRD4
Q64430	Q9CPS7	Q8VC98	Q9R1X4
P07759	Q4VBE4	Q5XF89	Q62048
P12242	P41155	P32067	Q60930
O54916	Q8BYI8	Q8BSQ9	G5E829
Q99LH1	Q91WD0	Q5F2C3	F8VQB6
Q8C5N3	Q6S5C2	Q9EPE9	Q8C4Q9
O70152	Q9Z100	Q8BKX6	P63276
O35435	Q10470	Q8BXA6	P19426
Q9DCW4	Q9QYE5	Q8JZZ0	Q8K2C9
P14094	Q9D8U6	P62774	Q04750
Q00623	Q3USW5	P28663	Q91ZV0
Q8BJY1	Q8CGQ8	Q91X84	Q9Z0W3
Q8BSL7	P60330	P97321	P97452
Q8BZR9	Q8BZ00	P13504	P13808
Q5NBY9	Q3UZZ4	Q9EPW9	Q91WT4
E9Q912	Q6A000	Q66JZ4	Q91WK0
O88307	Q8CI96	Q99K95	Q9D2D7
P09838	Q99M80	Q3U0M1	B2RR83
P16675	Q7TPS0	Q9D8L0	P51432
Q8BYW1	Q91Z40	Q03391	O09044
Q8C0D5	Q8BZ60	Q921B4	Q80XM9
P63276	Q9WTX4	O70309	Q8VE37
P03958	Q8BI29	Q8R2N2	P63094
Q9WVR4	O08852	Q9D3S3	Q6P5B0
Q8BX80	Q811U4	Q60953	Q3UPH7
Q61301	Q9CQB7	P12658	P00375
P28474	Q7TMY8	Q91YT8	Q9R078
Q3UM45	Q76K27	P62196	Q8C080
Q6NVE8	O70628	Q6T264	Q61595
P99026	Q9ET01	Q9JHJ5	A3KFM7
O55022	Q91XQ0	Q6P1G2	Q9JHC9
Q04447	Q61098	O89026	Q9CQF4
P63323	P56475	O88398	Q9CZV5
Q9JKY5	Q3U3W5	Q9JM95	Q9ESC8
P26638	Q6P8X9	O88904	O88532
P20801	Q8JZP2	Q9D8U4	Q9DC33
Q61545	Q04692	O09114	P15949
P23492	P0C6F1	P37889	Q9D219
P15806	Q8BHJ6	Q00493	Q61315
P62631	Q60769	Q8CG14	Q9JL26
Q6PAV2	Q2TV84	Q4ZJM7	Q8BHK9
P19783	Q5BKQ4	O35245	Q99MU1
O08550	Q5SUD9	Q9Z329	P46467
O08709	Q7TMB3	P30204	Q9D6P8
Q8CBC4	Q9WU56	Q9R0B9	Q6ZQA6
Q99K41	Q9CYA6	Q8VD58	Q3U1Y4
P98192	Q8C3K6	Q02496	Q6NXJ0
Q0VEE6	P16294	Q4VA53	Q8BY87
Q8R1N0	Q61468	O88477	Q9JI99
Q80Y44	O88322	P48302	P10711
Q6P3Y5	P26262	Q8R1Z4	P05627
P50431	Q5I2A0	Q9Z160	P62889
Q8VCM8	Q61602	Q64277	Q61263
Q62203	Q562E2	Q8BLH7	Q99LY2
E9Q784	O35129	E9Q8I9	Q99JX1
Q9CWS4	E9Q6I0	Q8BRK8	O08810
Q9WVA3	Q91ZA6	Q9R1E6	Q8CCX5
P27661	P11531	Q68SA9	P43276
O35134	A2APX8	P34902	P03991
P21447	Q8VE73	Q9Z211	P02301
Q9D903	Q9Z0R6	Q00547	Q9JJZ2
Q9WV80	Q9JMB8	Q70FJ1	Q8CGP2
Q99PP7	Q80YT7	Q8K015	Q5PR73
O88531	P59325	Q7TQI7	Q8BGZ7
Q8C2E7	Q8K3Z0	Q8VHJ7	Q8VHJ5
Q8BKG3	Q9JLV5	P58465	Q9WV60
Q6ZQK0	Q61112	P49772	Q8BV49
A2AUC9	Q9Z0L4	P35601	Q61069
O08915	Q91XT4	Q3UVV9	O35368
Q6P2K6	Q8K2Z4	Q7TMB8	O35737
P50136	A2AUY4	O88844	Q60817
Q9CXF4	O89026	Q62178	P01899
Q3TKY6	A7XV04	Q8BYI9	P62737
P62281	Q99KU0	Q60770	P63318
Q3UHX0	Q61810	Q3TCX3	P13542
Q6R0H7	Q923B6	Q6AXF6	Q9QXZ0
P97872	Q3TD16	Q6P2L7	Q8VEB1
P19536	A2AQW0	Q4JIM5	P43277
Q8BFQ4	Q8VI51	Q3U3W5	Q5DTL9
Q9Z2A0	Q9QZS7	P79457	Q99N13
Q8R317	E0CYV9	Q8BNA6	Q8BWY3
Q8R151	Q812A2	P70663	P18653
Q810V0	P97350	Q91WR6	Q80TT2
Q8BXK9	P43431	P11260	Q91Z83
Q8BFP9	Q69Z23	Q9QUK0	P63260
P11352	Q9DBR0	A2A4P0	Q5U4C9
Q3V0C5	Q99J95	Q32KG4	O88207
Q62000	O35291	Q8C172	P11370
Q8BK64	Q8K2Y0	Q6DFX2	P05213
Q9CR68	Q3TNW5	P21440	Q9D0F4
Q01965	P28076	Q71B07	Q6R0H7
Q9ER69	Q1PSW8	P47857	Q6IFX2
P62889	Q99246	Q9WVJ3	P04223
Q9JMH6	A2AHL1	A0A571BF63	Q07133
[truncated: 6,924 more rows]
