# Supplementary material for: A Glycoproteome Data Mining Strategy for Characterizing Structural Features of Altered Glycans with Thymic Involution
Source: Adv Sci (Weinh). 2025 Jul 24;12(38):e02013. doi: 10.1002/advs.202502013 (PMC12520470; doi:10.1002/advs.202502013)
Supplement: Supplementary file 4 — Supplementary Table 3 [file ADVS-12-e02013-s004.xlsx]

## Sheet: Table S3
Table S3.Quantitative glycopeptides between young and middle-aged mouse thymus based on the TMT-labeling quantification.
									2 months					12 months
ProteinID	Protein	Gene name	Branch Number	GlycanComposition	glycan structure	Site	Glycan_type	Glycopeptide	Normalized_126	Normalized_127N	Normalized_127C	Normalized_128N	Normalized_128C	Normalized_129N	Normalized_129C	Normalized_130N	Normalized_130C	Normalized_131	PSM	FC	P value
P11247	Myeloperoxidase	Mpo	1	N3H4F1	A2B2C1D1E2F1fedD1dcbB5ba	457	Complex	SYNDSVDPR+A2B2C1D1E2F1fedD1dcbB5ba	1.17421	0.727333	1.23313	0.854879	1	0.710771	1.17215	0.87433	0.994005	0.676974	1	0.885506	0.419578
Q61739	Integrin alpha-6	Itga6	2	N5H3	A2B2C1D1E2edD2dD1E2edcba	927	Complex	YQTLNCSVNVR+A2B2C1D1E2edD2dD1E2edcba	0.767331	0.640353	1	1.00039	1.41925	0.635873	0.788282	0.767605	1.06434	1.06573	1	0.922093	0.540902
P17047	Lysosome-associated membrane glycoprotein 2	Lamp2	1	N3H5F1G1	A2B2C1D1E2F1G4gfedD1E1edcbB5ba	322	Hybrid	NLSFWDAPLGSSYMCNK+A2B2C1D1E2F1G4gfedD1E1edcbB5ba	1.56693	1.42834	1	0.973	0.80488	1.68108	1.59339	1.88985	1.04322	0.887855	1	1.17754	0.305725
Q61554	Fibrillin-1	Fbn1	2	N4H5F1	A2B2C1D1E2F1fedD1E2F1fedcbB5ba	1371	Complex	CTDLDECSNGTHMCSQHADCK+A2B2C1D1E2F1fedD1E2F1fedcbB5ba	1.22519	1	0.863605	1	1	1.64314	2.09331	2.36531	1.03644	0.997234	61	1.5901	0.0617518
Q60660	Killer cell lectin-like receptor 2	Klra2	0	N2H9	A2B2C1D1E1F1fedD1E1F1feE1F1fedcba	114	High mannose	ALNDSLHYLNR+A2B2C1D1E1F1fedD1E1F1feE1F1fedcba	1.02302	1.1256	0.806041	0.958084	1.07895	1.69371	1.26235	2.08386	1.73083	1.30072	2	1.60155	0.00520932
Q61646	Haptoglobin	Hp	0	N2H9	A2B2C1D1E1F1fedD1E1F1feE1F1fedcba	256	High mannose	CVVHYENSTVPEK+A2B2C1D1E1F1fedD1E1F1feE1F1fedcba	1	0.823573	0.8253	1.23145	1.59432	1.49065	2.01487	1.65867	2.10512	1.65623	1	1.72677	0.00608812
O89017	Legumain	Lgmn	0	N2H5	A2B2C1D1dD1E1eE1edcba	265	High mannose	SHTNTSHVMQYGNK+A2B2C1D1dD1E1eE1edcba	1.03655	1.06559	0.888501	1.04896	1.03371	0.80665	0.742898	0.932837	1.12121	1.3263	4	0.928043	0.803494
Q91Y74	CMP-N-acetylneuraminate-beta-galactosamide-alpha-2,3-sialyltransferase 4	St3gal4	0	N2H9	A2B2C1D1E1F1fedD1E1F1feE1F1fedcba	310	High mannose	SMAGSGHNVSQEAIAIK+A2B2C1D1E1F1fedD1E1F1feE1F1fedcba	0.695703	0.605896	1	1.04103	1.2871	0.713332	0.681691	0.786915	1.04928	1.03575	1	0.961404	0.633943
Q3V3R4	Integrin alpha-1	Itga1	0	N2H6	A2B2C1D1E1edD1E1eE1edcba	1007	High mannose	LAISFPNLTSDGYPVLYPTGWSSSDNVNCRPR+A2B2C1D1E1edD1E1eE1edcba	0.936596	0.870446	1	1.13635	1.23781	1.19234	1.17824	1.33174	1.14196	1.14093	11	1.18026	0.0658861
Q99LL3	Carbohydrate sulfotransferase 12	Chst12	0	N2H10	A2B2C1D1E1F1G1gfedD1E1F1feE1F1fedcba	214	High mannose	EHVHNTSTHLTFNK+A2B2C1D1E1F1G1gfedD1E1F1feE1F1fedcba	0.827191	1	0.766154	0.959729	1.23114	1.00342	1.09714	1.31132	2.10266	2.75635	2	1.47688	0.0787796
P51885	Lumican	Lum	2	N5H3F1	A2B2C1D1E2edD2dD1E2edcbB5ba	127	Complex	LHINYNNLTESVGPLPK+A2B2C1D1E2edD2dD1E2edcbB5ba	1.09777	1.18428	0.938843	1	0.905666	2.17171	1.92565	2.37611	1.97997	1.69107	1	1.98786	4.69136e-05
Q8BGQ4	Protein O-mannosyl-transferase 2	Pomt2	0	N2H5	A2B2C1D1dD1E1eE1edcba	515	High mannose	HYQVTGYGINGTGDSNDFWR+A2B2C1D1dD1E1eE1edcba	0.814285	0.838624	1.10186	1	1.10097	0.850403	0.916433	0.839162	1.446	1.45667	1	1.06064	0.427374
P04441	H-2 class II histocompatibility antigen gamma chain	Cd74	1	N3H6S1	A2B2C1D1E2F1G3gfedD1E1eE1edcba	119	Hybrid	YGNMTQDHVMHLLTR+A2B2C1D1E2F1G3gfedD1E1eE1edcba	1.79897	1.60268	0.781529	1	0.830742	0.96079	1.87743	1.25645	1.07329	0.795627	1	1.04849	0.972228
P55292	Desmocollin-2	Dsc2	2	N5H6	A2B2C1D1E2F1feE2F1fedD2dD1E1edcba	392	Hybrid	ANYTILK+A2B2C1D1E2F1feE2F1fedD2dD1E1edcba	0.886104	0.903184	0.946128	1.2514	1.49812	1.25354	1.50676	1.54218	1.91973	1.89796	6	1.5358	0.0165969
P14483	H-2 class II histocompatibility antigen, A beta chain	H2-Ab1	0	N2H9	A2B2C1D1E1F1fedD1E1F1feE1F1fedcba	46	High mannose	HFVYQFMGECYFTNGTQR+A2B2C1D1E1F1fedD1E1F1feE1F1fedcba	0.870921	0.911233	1	1.06686	1.20555	0.951696	1.03785	1.12262	0.810522	0.670607	23	0.918695	0.384113
Q3UTY6	Thrombospondin type-1 domain-containing protein 4	Thsd4	2	N5H6F1	A2B2C1D1E2F1feE2F1fedD2dD1E1edcbB5ba	709	Hybrid	QVYANR+A2B2C1D1E2F1feE2F1fedD2dD1E1edcbB5ba	1.14632	0.587878	0.967076	1	1.96756	1.75259	3.47468	2.5286	2.85829	2.44072	1	2.51962	0.00352288
Q8K0E8	Fibrinogen beta chain	Fgb	2	N4H6G2	A2B2C1D1E2F1G4gfeE2F1G4gfedD1E1edcba	384	Hybrid	GTAGNALMDGASQLVGENR+A2B2C1D1E2F1G4gfeE2F1G4gfedD1E1edcba	0.935503	1.05453	0.835666	1	1.2212	2.45674	1.623	2.92313	1.16691	2.61409	1	2.26029	0.0235352
Q3V3R4	Integrin alpha-1	Itga1	2	N5H3	A2B2C1D1E2edD2dD1E2edcba	341	Complex	HFFNVSDELALVTIVK+A2B2C1D1E2edD2dD1E2edcba	0.971249	1.02234	1	0.937936	1.02234	1.02259	1.14965	1.1525	1.24534	1.11277	3	1.14045	0.00604714
P09055	Integrin beta-1	Itgb1	2	N4H7	A2B2C1D1E2F1feE2F1fedD1E1eE1edcba	481	Hybrid	CHEGNGTFECGACR+A2B2C1D1E2F1feE2F1fedD1E1eE1edcba	0.664452	0.594585	1.06144	1	1.39683	0.794486	0.289551	0.81105	0.610757	1.09368	2	0.77991	0.288365
P01831	Thy-1 membrane glycoprotein	Thy1	2	N4H6S1	A2B2C1D1E2F1G3gfeE2F1fedD1E1edcba	118	Hybrid	DEGDYFCELQVSGANPMSSNK+A2B2C1D1E2F1G3gfeE2F1fedD1E1edcba	2.03189	1.86182	1	0.789059	0.609594	1.17844	1.53331	1.43133	0.768313	0.507	12	0.830015	0.629859
P15919	V(D)J recombination-activating protein 1	Rag1	2	N4H4S1	A2B2C1D1E2F1G3gfedD1E2edcba	265	Complex	ISNCSK+A2B2C1D1E2F1G3gfedD1E2edcba	0.901213	1	0.94365	1.36172	1.56424	1.73246	1.97513	2.01096	5.29512	5.67633	1	2.13022	0.0674649
Q9QZ25	Vascular non-inflammatory molecule 3	Vnn3	0	N2H9	A2B2C1D1E1F1fedD1E1F1feE1F1fedcba	357	High mannose	LTGSAGNYTVCQK+A2B2C1D1E1F1fedD1E1F1feE1F1fedcba	0.470205	0.456187	1	1.00604	1.49167	0.707783	0.726673	0.882803	1.16066	1.31026	1	1.15067	0.757535
Q6ZQ93	Ubiquitin carboxyl-terminal hydrolase 34	Usp34	2	N4H6F1G1	A2B2C1D1E2F1G4gfeE2edD1E1eE1edcbB5ba	127	Hybrid	KSNSTR+A2B2C1D1E2F1G4gfeE2edD1E1eE1edcbB5ba	0.725029	0.624891	1	1.24751	2.04825	1.22865	1.20571	1.32295	2.49345	2.09925	1	1.62833	0.178228
O08795	Glucosidase 2 subunit beta	Prkcsh	0	N2H6	A2B2C1D1E1edD1E1eE1edcba	72	High mannose	DGSDEPGTAACPNGSFHCTNTGYK+A2B2C1D1E1edD1E1eE1edcba	1.87479	1.4932	0.973919	0.927247	1	1.12868	1.307	1.16389	1.02623	0.940014	1	0.998921	0.49389
P11438	Lysosome-associated membrane glycoprotein 1	Lamp1	2	N4H5F1S2	A2B2C1D1E2F1G3gfedD1E2F1G3gfedcbB5ba	177	Complex	DATIQAYLSSGNFSK+A2B2C1D1E2F1G3gfedD1E2F1G3gfedcbB5ba	1.39241	1.10501	1	0.933861	0.800466	1.73321	1.83047	1.85861	1.4521	1.06239	9	1.58067	0.016826
Q91ZX7	Prolow-density lipoprotein receptor-related protein 1	Lrp1	2	N4H7F1	A2B2C1D1E2F1feE2F1fedD1E1eE1edcbB5ba	2118	Hybrid	THANGSIK+A2B2C1D1E2F1feE2F1fedD1E1eE1edcbB5ba	1.22429	1.02179	1	0.997247	1	2.18239	2.08042	2.72122	1.67221	1.45133	5	1.92878	0.0103245
Q6NVG7	Procollagen galactosyltransferase 2	Colgalt2	0	N2H9	A2B2C1D1E1F1fedD1E1F1feE1F1fedcba	96	High mannose	MAIWAATDHNVDNTTEILR+A2B2C1D1E1F1fedD1E1F1feE1F1fedcba	0.845914	0.879155	1	1.9085	2.30292	1.06997	1.0176	0.83989	1.25687	1.56525	1	0.971952	0.486257
P19137	Laminin subunit alpha-1	Lama1	2	N4H5	A2B2C1D1E2F1fedD1E2F1fedcba	2105	Complex	NLSEIK+A2B2C1D1E2F1fedD1E2F1fedcba	0.832552	0.972157	0.967805	1.22393	1.36147	1.2566	1.24165	1.25801	1.70872	3.1042	15	1.35379	0.121967
Q99JP7	Glutathione hydrolase 7	Ggt7	0	N2H8	A2B2C1D1E1F1fedD1E1eE1F1fedcba	586	High mannose	NLSDSLAR+A2B2C1D1E1F1fedD1E1eE1F1fedcba	0.76503	1	0.983515	1.04767	1.17006	0.928068	1.16765	1.06205	1.2055	1.07871	1	1.08624	0.276834
Q9D8N1	Uncharacterized protein C11orf24 homolog	Unknown	1	N4H5F1	A2B2C1D1E2F1fedD2dD1E1edcbB5ba	38	Hybrid	AVNQSMLR+A2B2C1D1E2F1fedD2dD1E1edcbB5ba	0.759512	0.793048	1	1.34103	1.91684	1.21351	1.68895	1.17706	2.2141	2.1738	1	1.55582	0.125098
Q02788	Collagen alpha-2(VI) chain	Col6a2	3	N5H6	A2B2C1D1E2F1fedD1E2F1feE2F1fedcba	800	Complex	NMTLFSDLVAEK+A2B2C1D1E2F1fedD1E2F1feE2F1fedcba	1.07582	1.07965	0.903521	1.16962	0.85098	1.40532	1.5475	1.76419	1.74211	1.70669	2	1.6067	0.00013788
P55292	Desmocollin-2	Dsc2	2	N5H3F1	A2B2C1D1E2edD2dD1E2edcbB5ba	629	Complex	INDTAAR+A2B2C1D1E2edD2dD1E2edcbB5ba	0.793193	1	0.791585	1.34909	1.98007	1.29413	1.31279	1.27187	1.79348	2.50921	1	1.48968	0.203293
Q8C129	Leucyl-cystinyl aminopeptidase	Lnpep	2	N5H5F1	A2B2C1D1E2F1fF5fedD2dD1E2F1fedcba	447	Complex	EETLLYDNATSSVADR+A2B2C1D1E2F1fF5fedD2dD1E2F1fedcba	0.816684	0.916733	1	1.03384	1.25474	1.20683	1.3946	1.30209	1.39929	1.53315	1	1.38306	0.00403315
P24668	Cation-dependent mannose-6-phosphate receptor	M6pr	0	N2H6	A2B2C1D1E1edD1E1eE1edcba	58	High mannose	LRPLFNK+A2B2C1D1E1edD1E1eE1edcba	0.800011	0.705359	1	1	1.22962	0.960541	1.08204	0.965964	1.27758	1.08061	22	1.12899	0.274083
P24638	Lysosomal acid phosphatase	Acp2	0	N2H3	A2B2C1D1dD1dcba	167	Paucimannose	YEQLQNETR+A2B2C1D1dD1dcba	0.719635	0.677707	1	1.19713	1.76048	0.997362	0.968024	1.0895	1.69854	1.61051	2	1.31129	0.44674
Q61576	Peptidyl-prolyl cis-trans isomerase FKBP10	Fkbp10	0	N2H8	A2B2C1D1E1F1fedD1E1eE1F1fedcba	406	High mannose	YHYNCSLLDGTR+A2B2C1D1E1F1fedD1E1eE1F1fedcba	0.476607	0.649398	1	1.06968	1.14417	0.857418	0.53954	0.935598	0.777475	0.810881	1	0.837952	0.580906
Q9CQ82	Centromere protein R	Itgb3bp	0	N2H5+Ammonium(+17)	A2B2C1D1dD1E1eE1edcba	61	High mannose	NGPSNETR+A2B2C1D1dD1E1eE1edcba	0.478104	0.660635	1	1.14678	1.56237	0.86893	0.689977	0.785094	1.78168	1.80194	1	1.24297	0.510053
P06800	Receptor-type tyrosine-protein phosphatase C	Ptprc	4	N6H7F1G1	A2B2C1D1E2F1G4gfeE2F1fedD1E2F1feE2F1fedcbB5ba	349	Complex	AQTNYTCVAEILYR+A2B2C1D1E2F1G4gfeE2F1fedD1E2F1feE2F1fedcbB5ba	1	0.922816	0.981098	1	1.23672	1.05252	1.22474	1.17465	1.30842	1.23778	11	1.21162	0.0373006
P11942	T-cell surface glycoprotein CD3 gamma chain	Cd3g	2	N4H4F1G1	A2B2C1D1E2F1G4gfedD1E2edcbB5ba	66	Complex	DGSIISPLNATK+A2B2C1D1E2F1G4gfedD1E2edcbB5ba	1.51715	1.48286	0.858198	1	0.855512	1.19074	1.42719	1.51534	1.26743	0.940271	1	1.1318	0.502876
A6H584	Collagen alpha-5(VI) chain	Col6a5	2	N5H4F1	A2B2C1D1E2F1fedD2dD1E2edcbB5ba	292	Complex	DLQNFLENVTSSVDVK+A2B2C1D1E2F1fedD2dD1E2edcbB5ba	1.15562	1	0.824555	1.02387	0.850252	2.10757	3.20571	3.11655	2.42856	1.54031	1	2.58359	0.00757303
P01731	T-cell surface glycoprotein CD8 alpha chain	Cd8a	2	N4H7F1	A2B2C1D1E2F1feE2F1fedD1E1eE1edcbB5ba	97	Hybrid	ITWDEKLNSSK+A2B2C1D1E2F1feE2F1fedD1E1eE1edcbB5ba	0.375781	0.463609	1	1.01536	1.0944	0.573181	0.536469	0.500888	0.952598	0.964911	76	0.937072	0.660448
Q61554	Fibrillin-1	Fbn1	3	N5H5F1	A2B2C1D1E2F1fedD1E2eE2F1fedcbB5ba	1371	Complex	CTDLDECSNGTHMCSQHADCK+A2B2C1D1E2F1fedD1E2eE2F1fedcbB5ba	1.35455	0.975529	1	1	1.51629	1.36482	1.9265	2.24774	1.26283	1.32729	5	1.34884	0.0773497
P02468	Laminin subunit gamma-1	Lamc1	2	N5H3	A2B2C1D1E2edD2dD1E2edcba	1437	Complex	NATSTK+A2B2C1D1E2edD2dD1E2edcba	0.793081	0.215297	1.20309	1	1.39161	2.22417	2.11293	1.83379	2.74828	2.25187	2	2.23603	0.000792317
Q8JZS7	3-hydroxy-3-methylglutaryl-CoA lyase, cytoplasmic	Hmgcll1	2	N4H6F1S1	A2B2C1D1E2F1G3gfeE2F1fedD1E1edcbB5ba	326	Hybrid	AVNKTTNSK+A2B2C1D1E2F1G3gfeE2F1fedD1E1edcbB5ba	0.984652	0.826137	1.00611	1.03508	1.31009	0.96413	1.46599	1.58599	1.68017	1.48716	2	1.47401	0.0248977
Q60847	Collagen alpha-1(XII) chain	Col12a1	2	N5H3F1	A2B2C1D1E2edD2dD1E2edcbB5ba	1765	Complex	NLQVYNATSNSLTVK+A2B2C1D1E2edD2dD1E2edcbB5ba	1.19589	1.2509	0.764344	1	0.757391	1.27561	1.55917	1.62943	1.47814	1.01502	2	1.3612	0.0309112
P97927	Laminin subunit alpha-4	Lama4	2	N5H4	A2B2C1D1E2F1fedD2dD1E2edcba	803	Complex	RPASNISASIQR+A2B2C1D1E2F1fedD2dD1E2edcba	0.495596	0.600137	1	1.13144	1.86259	0.966226	1.02084	0.997678	1.62371	1.72273	4	1.42283	0.423419
Q80ZE3	Sialic acid-binding Ig-like lectin 10	Siglec10	0	N2H6	A2B2C1D1E1edD1E1eE1edcba	458	High mannose	GLHCNCSSR+A2B2C1D1E1edD1E1eE1edcba	0.500749	0.591203	1	1.17298	2.01455	1.79194	1.51465	2.07893	1.35682	1.48242	2	1.72509	0.0849315
P02468	Laminin subunit gamma-1	Lamc1	4	N6H7F1G1	A2B2C1D1E2F1G4gfeE2F1fedD1E2F1feE2F1fedcbB5ba	1221	Complex	TLAGENQTALEIEELNR+A2B2C1D1E2F1G4gfeE2F1fedD1E2F1feE2F1fedcbB5ba	1	0.834647	0.946127	1.08301	1.17866	1.03585	1.07343	1.26707	1.43029	1.97553	1	1.26514	0.0893583
A6H584	Collagen alpha-5(VI) chain	Col6a5	0	N2H9	A2B2C1D1E1F1fedD1E1F1feE1F1fedcba	614	High mannose	AEQITIHAIGIGEANK+A2B2C1D1E1F1fedD1E1F1feE1F1fedcba	1.26004	1.22251	0.823548	0.990977	1	1.36816	1.82971	1.82862	1.76773	1.22009	1	1.47533	0.00723047
O89023	Tripeptidyl-peptidase 1	Tpp1	2	N4H5G2	A2B2C1D1E2F1G4gfedD1E2F1G4gfedcba	442	Complex	SSSHLPPSSYFNASGR+A2B2C1D1E2F1G4gfedD1E2F1G4gfedcba	1.03509	1	0.773035	1	1.16894	1.33739	1.69613	1.68706	1.75177	1.67977	9	1.67436	0.000190993
Q9WU60	Attractin	Atrn	0	N2H9	A2B2C1D1E1F1fedD1E1F1feE1F1fedcba	415	High mannose	IDSTGNVTNELR+A2B2C1D1E1F1fedD1E1F1feE1F1fedcba	1.15698	1.39689	0.938987	1	0.991682	1.29192	1.2363	1.9244	1.37053	0.915347	1	1.25172	0.209225
Q61292	Laminin subunit beta-2	Lamb2	2	N4H5G2	A2B2C1D1E2F1G4gfedD1E2F1G4gfedcba	1349	Complex	RANASTFAVPSPVSNSADTR+A2B2C1D1E2F1G4gfedD1E2F1G4gfedcba	1.0623	0.771473	0.687701	1	1.28345	1.1203	1.27027	1.2004	1.42291	1.54263	1	1.3855	0.0281096
Q9ESK9	RB1-inducible coiled-coil protein 1	Rb1cc1	1	N4H3F1	A2B2C1D1E2edD2dD1dcbB5ba	1007	Complex	VMTDHNMSLEK+A2B2C1D1E2edD2dD1dcbB5ba	1.67524	1.53945	1	0.948675	0.705145	1.52323	2.03213	1.67684	1.24921	0.595738	1	1.23466	0.44913
P28798	Progranulin	Grn	1	N3H5F1	A2B2C1D1E2F1fedD1E1edcbB5ba	526	Hybrid	VGNVECGEGHFCHDNQTCCK+A2B2C1D1E2F1fedD1E1edcbB5ba	0.12752	0.303316	1.36279	1	1.21936	0.415959	0.0232767	0.295232	0.627252	0.630528	1	0.472546	0.176888
Q9Z218	Dipeptidyl aminopeptidase-like protein 6	Dpp6	2	N5H5	A2B2C1D1E2F1fedD2dD1E2F1fedcba	258	Complex	LAYATINDSR+A2B2C1D1E2F1fedD2dD1E2F1fedcba	0.571033	0.69792	0.92211	1.4414	1.38473	1.70903	1.48006	1.47982	2.39222	1.88738	2	1.87318	0.0123039
P31041	T-cell-specific surface glycoprotein CD28	Cd28	1	N3H4G1	A2B2C1D1E2F1G4gfedD1dcba	130	Complex	SNGTIIHIK+A2B2C1D1E2F1G4gfedD1dcba	1.06586	1.14795	1	0.995365	0.723659	0.994342	1.09072	1.06604	1.2246	0.876388	4	1.04507	0.504945
Q62209	Synaptonemal complex protein 1	Sycp1	1	N3H5F1	A2B2C1D1E2edD1E1eE1edcbB5ba	628	Hybrid	QVENKSK+A2B2C1D1E2edD1E1eE1edcbB5ba	1.80201	1.39898	1	0.891157	0.77011	2.04144	2.67442	2.11707	1.15688	0.997817	1	1.44917	0.127248
Q9R0E1	Multifunctional procollagen lysine hydroxylase and glycosyltransferase LH3	Plod3	3	N5H3F1	A2B2C1D1E2edD1E2eE2edcbB5ba	551	Complex	EQYIHENYSR+A2B2C1D1E2edD1E2eE2edcbB5ba	0.554609	0.573788	1.30464	1	1.43892	0.900451	0.922746	0.685762	1.74947	2.18528	1	1.36877	0.383661
P42703	Leukemia inhibitory factor receptor	Lifr	2	N5H6F1	A2B2C1D1E2F1fF5feE2F1fedD2dD1E1edcba	658	Hybrid	WCNSSR+A2B2C1D1E2F1fF5feE2F1fedD2dD1E1edcba	0.557365	0.452398	1	1.4138	2.12485	1.05195	0.863873	1.19791	2.27907	2.16969	1	1.54026	0.371666
Q8BY89	Choline transporter-like protein 2	Slc44a2	0	N2H10	A2B2C1D1E1F1G1gfedD1E1F1feE1F1fedcba	417	High mannose	TCNPETFPLRNESLQCPTAR+A2B2C1D1E1F1G1gfedD1E1F1feE1F1fedcba	0.674664	1	1.05582	0.999599	1.2787	0.878067	0.989463	0.942197	1.08208	0.942868	1	0.941605	0.74243
Q60767	Lymphocyte antigen 75	Ly75	2	N5H4F1	A2B2C1D1E2F1fedD2dD1E2edcbB5ba	1627	Complex	WENKTK+A2B2C1D1E2F1fedD2dD1E2edcbB5ba	1.41697	1.16607	0.960627	1	0.758923	1.28817	1.72208	1.38426	1.15552	0.656882	4	1.20902	0.404686
P18572	Basigin	Bsg	0	N2H8	A2B2C1D1E1F1fedD1E1eE1F1fedcba	270	High mannose	TSDTGEEEAITNSTEANGK+A2B2C1D1E1F1fedD1E1eE1F1fedcba	0.562258	0.769576	1.10771	1	1.1129	1.31386	0.721175	0.81546	1.29028	0.854513	7	1.13407	0.606094
P01831	Thy-1 membrane glycoprotein	Thy1	0	N3H1	A2B2C1D2dcba	118	Paucimannose	DEGDYFCELQVSGANPMSSNK+A2B2C1D2dcba	1.28465	0.988266	1	0.977801	1.00944	1.08586	1.5503	1.51061	1.61963	1.38757	1	1.44269	0.00909388
P39038	Cadherin-4	Cdh4	0	N2H9	A2B2C1D1E1F1fedD1E1F1feE1F1fedcba	658	High mannose	KNWTITR+A2B2C1D1E1F1fedD1E1F1feE1F1fedcba	0.993313	1.02153	1	1	0.858642	1.00761	1.10719	1.01373	1.0861	0.857056	10	1.03875	0.474637
O08742	Platelet glycoprotein V	Gp5	2	N4H5F1G2	A2B2C1D1E2F1G4gfedD1E2F1G4gfedcbB5ba	51	Complex	DAAQCSGGSVAHIAELGLPTNLTHILLFR+A2B2C1D1E2F1G4gfedD1E2F1G4gfedcbB5ba	1.29925	1.18916	0.738787	0.893144	0.973971	1.57849	1.86418	2.30402	1.49537	2.18773	2	1.84506	0.00180536
P09470	Angiotensin-converting enzyme	Ace	2	N4H4	A2B2C1D1E2F1fedD1E2edcba	514	Complex	NETHFDAGAK+A2B2C1D1E2F1fedD1E2edcba	0.605378	0.834162	0.901205	1.21616	1.3222	1.38415	0.862884	1.20017	2.72134	2.19811	2	1.61592	0.0931119
Q9R1P0	Proteasome subunit alpha type-4	Psma4	2	N4H6F1G1	A2B2C1D1E2F1G4gfeE2edD1E1eE1edcbB5ba	198	Hybrid	VLNKTMDVSK+A2B2C1D1E2F1G4gfeE2edD1E1eE1edcbB5ba	1.60105	1.58753	1	0.966214	0.792574	1.14613	1.2494	1.26802	1.41864	0.857794	1	1.03143	0.994089
Q9CZR2	N-acetylated-alpha-linked acidic dipeptidase 2	Naalad2	0	N2H6	A2B2C1D1E1edD1E1eE1edcba	628	High mannose	NFSEAASDFHR+A2B2C1D1E1edD1E1eE1edcba	0.726963	0.680332	1	1.13513	1.40934	1.0096	1.08741	1.15983	1.55121	1.34288	7	1.28451	0.186774
Q64695	Endothelial protein C receptor	Procr	1	N3H5G1	A2B2C1D1E2F1G4gfedD1E1edcba	46	Hybrid	HQGNASLGK+A2B2C1D1E2F1G4gfedD1E1edcba	1.18683	1	0.936945	0.986085	1.07948	1.54256	1.42153	1.55479	1.46594	1.28539	1	1.42063	0.000220135
P06800	Receptor-type tyrosine-protein phosphatase C	Ptprc	2	N4H7F1	A2B2C1D1E2F1feE2F1fedD1E1eE1edcbB5ba	429	Hybrid	SLPNNVTSFEVESLKPYK+A2B2C1D1E2F1feE2F1fedD1E1eE1edcbB5ba	0.798389	0.765601	1	1	1	0.790526	1.04904	0.947495	1.02576	0.851339	103	1.03173	0.790928
P11276	Fibronectin	Fn1	1	N4H5F1	A2B2C1D1E2edD2dD1E1eE1edcbB5ba	1006	Hybrid	LDAPTNLQFVNETDR+A2B2C1D1E2edD2dD1E1eE1edcbB5ba	1.19092	1.15499	0.982347	1	0.883744	1.20614	1.33452	1.58835	1.208	1.12771	3	1.22929	0.0353322
P14429;P14431	H-2 class I histocompatibility antigen, Q7 alpha chain;H-2 class I histocompatibility antigen, Q9 alpha chain (Fragment)	H2-Q7;H2-Q9	2	N4H6F2G1	A2B2C1D1E2F1G4gfF5feE2F1fedD1E1edcbB5ba	107;107	Hybrid	TAQSYYNQSK+A2B2C1D1E2F1G4gfF5feE2F1fedD1E1edcbB5ba	1	0.974971	0.850847	1.12526	1.1006	1.68875	1.65022	2.32874	1.993	1.66493	3	1.79044	0.000299719
Q9WVL6	Exostosin-like 3	Extl3	0	N2H6	A2B2C1D1E1edD1E1eE1edcba	591	High mannose	NFTLTVTDCYR+A2B2C1D1E1edD1E1eE1edcba	0.963711	1.00916	0.951479	1.0039	1.072	1.06884	1.30885	1.14619	1.26483	1.15338	4	1.18375	0.0045315
P06909	Complement factor H	Cfh	2	N4H4F1	A2B2C1D1E2F1fedD1E2edcbB5ba	773	Complex	LTEFTHNSTMDYK+A2B2C1D1E2F1fedD1E2edcbB5ba	1.01919	0.841269	0.880774	1	1.12577	1.31815	1.51061	1.34314	1.77412	1.46809	1	1.51596	0.000725329
O35598	Disintegrin and metalloproteinase domain-containing protein 10	Adam10	0	N2H2	A2B2C1D1dcba	440	Paucimannose	NISQVLEK+A2B2C1D1dcba	0.457135	0.491207	1	1.16487	1.4107	0.838685	0.888563	0.990063	1.60779	1.8987	1	1.52736	0.266495
A1L314	Macrophage-expressed gene 1 protein	Mpeg1	2	N4H5S2	A2B2C1D1E2F1G3gfedD1E2F1G3gfedcba	269	Complex	DYLSNR+A2B2C1D1E2F1G3gfedD1E2F1G3gfedcba	1	1	0.888002	1.01502	1.07498	1.27615	1.34163	1.82131	1.60689	1.48488	22	1.48759	0.00104712
Q9D733	Pancreatic secretory granule membrane major glycoprotein GP2	Gp2	2	N4H5F1S1G1	A2B2C1D1E2F1G4gfedD1E2F1G3gfedcbB5ba	285	Complex	NGTHAIYR+A2B2C1D1E2F1G4gfedD1E2F1G3gfedcbB5ba	0.768086	0.734082	1	1.16347	1.43718	2.18854	2.38633	0.244003	7.29501	3.40199	1	2.68792	0.14877
P08101;P08508	Low affinity immunoglobulin gamma Fc region receptor II;Low affinity immunoglobulin gamma Fc region receptor III	Fcgr2;Fcgr3	1	N3H4S1	A2B2C1D1E2F1G3gfedD1dcba	173;172	Complex	ANHSHSGDYYCK+A2B2C1D1E2F1G3gfedD1dcba	1.22063	1.04558	0.829186	1	0.752358	1.66625	1.33538	1.76261	1.50265	1.01637	1	1.51584	0.014047
P01901	H-2 class I histocompatibility antigen, K-B alpha chain	H2-K1	2	N5H5F1G2	A2B2C1D1E2F1G4gfedD2dD1E2F1G4gfedcbB5ba	107	Complex	TLLGYYNQSK+A2B2C1D1E2F1G4gfedD2dD1E2F1G4gfedcbB5ba	0.977457	1.04852	0.969562	0.995319	1.11405	1.16452	1.26604	1.54072	1.52855	1.26621	2	1.29485	0.00343586
A2BE28	Ribosomal biogenesis protein LAS1L	Las1l	2	N4H6F1G1	A2B2C1D1E2F1G4gfeE2F1fedD1E1edcbB5ba	142	Hybrid	HNLTHKK+A2B2C1D1E2F1G4gfeE2F1fedD1E1edcbB5ba	1.10035	1	0.697503	0.873137	1.32241	0.716829	0.953389	1.0471	0.784828	1.86984	1	0.974215	0.753068
P41272	CD27 antigen	Cd27	2	N4H6F1G1	A2B2C1D1E2F1G4gfeE2edD1E1eE1edcbB5ba	95	Hybrid	NCTVTANAECSCSK+A2B2C1D1E2F1G4gfeE2edD1E1eE1edcbB5ba	1.79245	2.14477	0.961547	1	0.732081	1.22966	1.31649	1.19693	0.412923	0.428809	1	0.623766	0.262778
Q9JKW0	ADP-ribosylation factor-like protein 6-interacting protein 1	Arl6ip1	1	N3H6G1	A2B2C1D1E2F1G4gfedD1E1eE1edcba	6	Hybrid	MAEGDNR+A2B2C1D1E2F1G4gfedD1E1eE1edcba	1.38536	1	0.78283	1.45001	0.711047	1.41477	2.57478	2.26132	2.4263	2.1834	1	2.01231	0.00230868
Q8C172	Ceramide synthase 6	Cers6	0	N2H7	A2B2C1D1E1edD1E1eE1F1fedcba	18	High mannose	FWLPHNVTWADLK+A2B2C1D1E1edD1E1eE1F1fedcba	1.21207	1.15811	1	0.942592	0.952421	1.08899	1.24764	1.25839	1.11985	0.976042	6	1.08187	0.297824
P06800	Receptor-type tyrosine-protein phosphatase C	Ptprc	0	N2H6	A2B2C1D1E1edD1E1eE1edcba	491	High mannose	TSRPTDNSINVTCGPPYETNGPK+A2B2C1D1E1edD1E1eE1edcba	1.21742	1	1	1	1.04366	1.03752	1.47346	1.267	0.86036	0.767469	75	0.990885	0.83744
O88632	Semaphorin-3F	Sema3f	3	N6H3F1	A2B2C1D1E2F2fedD1E2eE2edcbB5ba	126	Complex	LIQPWNR+A2B2C1D1E2F2fedD1E2eE2edcbB5ba	0.742915	0.548729	1	1.54674	1.4642	1.95195	0.978835	0.990725	1.81202	2.23622	1	1.47587	0.138036
O08912	Polypeptide N-acetylgalactosaminyltransferase 1	Galnt1	2	N4H3F1	A2B2C1D1E2edD1E2edcbB5ba	552	Complex	NVTLPEIF+A2B2C1D1E2edD1E2edcbB5ba	1.05122	1	0.995607	0.87638	1.0357	1.04809	1.4555	1.29186	1.54118	1.24957	1	1.32563	0.00724542
Q9JLN6	Disintegrin and metalloproteinase domain-containing protein 28	Adam28	0	N2H8	A2B2C1D1E1F1fedD1E1eE1F1fedcba	531	High mannose	VANTSCYK+A2B2C1D1E1F1fedD1E1eE1F1fedcba	0.995978	1.02676	0.898963	0.983789	1.14497	1.59623	1.939	2.05389	1.78276	1.31233	2	1.75742	0.000723081
P11276	Fibronectin	Fn1	2	N4H5G1	A2B2C1D1E2F1G4gfedD1E2F1fedcba	430	Complex	NYTDCTSEGR+A2B2C1D1E2F1G4gfedD1E2F1fedcba	0.815747	0.751931	1	1.29258	1.30949	2.04439	1.62999	2.21101	1.54033	1.85008	5	1.82348	0.00134127
Q8BG48	Serine/threonine-protein kinase 17B	Stk17b	0	N2H4	A2B2C1D1dD1E1edcba	188	High mannose	IGNASELR+A2B2C1D1dD1E1edcba	1.18059	1.16545	0.9164	0.831421	1	1.11313	1.43429	1.47045	1.30539	0.977135	1	1.23336	0.0722971
P24668	Cation-dependent mannose-6-phosphate receptor	M6pr	2	N5H5F3	A2B2C1D1E2F1fF5fedD2dD1E2F1fF5fedcbB5ba	84	Complex	EASNHSSGAGLVQINK+A2B2C1D1E2F1fF5fedD2dD1E2F1fF5fedcbB5ba	1.18519	1.22624	0.754596	1	0.892067	1.08518	1.57044	1.7749	1.46535	1.17052	1	1.39607	0.0321726
O54890	Integrin beta-3	Itgb3	0	N2H8	A2B2C1D1E1F1fedD1E1eE1F1fedcba	477	High mannose	CNNGNGTFECGVCR+A2B2C1D1E1F1fedD1E1eE1F1fedcba	0.674606	0.578424	1.03877	1	1.39245	0.669639	0.805293	0.549634	0.610316	0.453449	1	0.672243	0.0754616
P54265	Myotonin-protein kinase	Dmpk	0	N2H7+Ammonium(+17)	A2B2C1D1E1edD1E1eE1F1fedcba	500	High mannose	TANQNFSSQLQEAEVR+A2B2C1D1E1edD1E1eE1F1fedcba	1.38741	1.45197	1	0.862972	0.605425	0.98989	1.28612	1.12508	0.766448	0.506333	1	0.868655	0.563286
P79621	MHC class II transactivator	Ciita	1	N3H5F1	A2B2C1D1E2edD1E1eE1edcbB5ba	400	Hybrid	LERGSNKSQER+A2B2C1D1E2edD1E1eE1edcbB5ba	0.985499	1	1.06211	0.957905	1.21303	1.54784	1.25555	1.75615	1.67486	3.47189	1	1.61782	0.0835561
P97927	Laminin subunit alpha-4	Lama4	2	N4H7F1	A2B2C1D1E2F1feE2F1fedD1E1eE1edcbB5ba	803	Hybrid	RPASNISASIQR+A2B2C1D1E2F1feE2F1fedD1E1eE1edcbB5ba	0.258904	0.87459	0.512414	1.57459	2.33759	1.21231	1.42506	1.33262	2.78994	2.55473	2	1.95859	0.174886
Q3V0T4	Integrin alpha-D	Itgad	2	N4H6G1	A2B2C1D1E2F1G4gfeE2F1fedD1E1edcba	703	Hybrid	NCTLTR+A2B2C1D1E2F1G4gfeE2F1fedD1E1edcba	1.02453	0.772693	1.08194	0.868231	1	1.24185	1.78137	1.56331	1.84089	1.3713	1	1.65361	0.00142136
E9PVB5	Tetratricopeptide repeat protein 17	Ttc17	0	N2H9	A2B2C1D1E1F1fedD1E1F1feE1F1fedcba	704	High mannose	NVSGALEAFR+A2B2C1D1E1F1fedD1E1F1feE1F1fedcba	1.85343	1.70143	1	0.936573	0.964233	2.04632	2.70674	2.77588	1.51369	1.13643	1	1.557	0.0853995
Q9Z0F8	Disintegrin and metalloproteinase domain-containing protein 17	Adam17	0	N2H7	A2B2C1D1E1edD1E1eE1F1fedcba	264	High mannose	NTSWDNAGFK+A2B2C1D1E1edD1E1eE1F1fedcba	1.38834	1.35759	0.916194	1	0.934346	1.23776	1.52152	1.48108	1.41459	1.02953	3	1.17872	0.154998
Q9EQU3	Toll-like receptor 9	Tlr9	3	N5H5	A2B2C1D1E2F1fedD1E2eE2F1fedcba	210	Complex	YNNLTK+A2B2C1D1E2F1fedD1E2eE2F1fedcba	0.944852	1	0.9095	1.19967	1.50232	0.786473	0.914972	1.04236	1.35265	1.37421	1	0.967994	0.917681
Q8K4D3	Proton-coupled amino acid transporter 1	Slc36a1	2	N4H5F1	A2B2C1D1E2eE2edD1E1eE1edcbB5ba	133	Complex	NHSHWGRR+A2B2C1D1E2eE2edD1E1eE1edcbB5ba	0.303104	0.548361	1.09215	1	1.55725	0.674611	0.49904	0.500906	0.934076	0.900688	1	0.828356	0.429214
Q61292	Laminin subunit beta-2	Lamb2	2	N4H6F1S1	A2B2C1D1E2F1G3gfeE2edD1E1eE1edcbB5ba	1250	Hybrid	NASAASTAK+A2B2C1D1E2F1G3gfeE2edD1E1eE1edcbB5ba	0.611753	0.73228	1.04386	1.16528	1	1.73983	0.83773	1.43459	1.8093	1.30089	3	1.57226	0.0347462
P16406	Glutamyl aminopeptidase	Enpep	3	N6H5F1	A2B2C1D1E2F1fedD2dD1E2eE2F1fedcbB5ba	546	Complex	QNITQK+A2B2C1D1E2F1fedD2dD1E2eE2F1fedcbB5ba	1.21719	1.15206	0.909711	1	1	0.548732	0.646813	0.50967	0.826001	0.926616	3	0.62602	0.00586857
P28843	Dipeptidyl peptidase 4	Dpp4	1	N3H5F1G1	A2B2C1D1E2F1G4gfedD1E1edcbB5ba	514	Hybrid	LDFIVLNETR+A2B2C1D1E2F1G4gfedD1E1edcbB5ba	1.01973	0.946718	1	1.02646	0.343209	1.23129	1.33561	1.21466	1.27196	1.28085	2	1.28747	0.0376539
Q8C6K9	Collagen alpha-6(VI) chain	Col6a6	2	N4H7	A2B2C1D1E2F1feE2F1fedD1E1eE1edcba	575	Hybrid	EANQTQLR+A2B2C1D1E2F1feE2F1fedD1E1eE1edcba	0.823267	0.675004	1	1.03541	1.29182	0.799383	0.914329	1.12938	1.77773	2.02052	1	1.27882	0.205496
P01738	T-cell receptor alpha chain V region PHDS58	Unknown	0	N2H7	A2B2C1D1E1edD1E1eE1F1fedcba	90	High mannose	SNSSFHLR+A2B2C1D1E1edD1E1eE1F1fedcba	0.54896	0.690452	1	1.08459	1.0407	0.848526	0.54644	0.619043	1.52979	1.30772	1	1.0832	0.670452
Q05769	Prostaglandin G/H synthase 2	Ptgs2	0	N2H7	A2B2C1D1E1edD1E1eE1F1fedcba	580	High mannose	TATINASASHSR+A2B2C1D1E1edD1E1eE1F1fedcba	1.015	1.02288	1.26185	0.941457	0.976997	0.785377	0.747399	0.794667	0.972841	0.729373	2	0.772827	0.0102675
P56528	ADP-ribosyl cyclase/cyclic ADP-ribose hydrolase 1	Cd38	1	N3H5F1	A2B2C1D1E2edD1E1eE1edcbB5ba	104	Hybrid	NPCNITR+A2B2C1D1E2edD1E1eE1edcbB5ba	0.923143	0.910594	1	1.29694	1.72195	1.69482	1.41579	2.04429	1.94245	1.48788	1	1.55436	0.0243645
Q80YX1	Tenascin	Tnc	2	N4H5	A2B2C1D1E2F1fedD1E2F1fedcba	184	Complex	GPNCSEPDCPGNCNLR+A2B2C1D1E2F1fedD1E2F1fedcba	0.888223	0.889148	1.29192	1.12159	0.411178	0.779278	0.968714	0.901077	0.553216	0.700267	2	0.823016	0.422523
Q9ET39	SLAM family member 6	Slamf6	2	N4H6F1G1	A2B2C1D1E2F1G4gfeE2F1fedD1E1edcbB5ba	218	Hybrid	NAVSNLSVSVSTQSLCK+A2B2C1D1E2F1G4gfeE2F1fedD1E1edcbB5ba	1.18679	1.06388	0.857993	1	0.909459	1.00212	1.30046	1.08632	1.17387	1.02266	1	1.11839	0.192617
Q9EP73	Programmed cell death 1 ligand 1	Cd274	1	N4H5	A2B2C1D1E2edD2dD1E1eE1edcba	191	Hybrid	TEGMLLNVTSSLR+A2B2C1D1E2edD2dD1E1eE1edcba	1.19711	1.02869	0.964739	1.0789	0.998093	1.13289	1.56339	1.59313	1.23372	0.991913	2	1.20547	0.0821494
Q02788	Collagen alpha-2(VI) chain	Col6a2	2	N5H3	A2B2C1D1E2edD2dD1E2edcba	800	Complex	NMTLFSDLVAEK+A2B2C1D1E2edD2dD1E2edcba	1.0453	0.9278	0.988731	1	1.12594	1.33605	1.20194	1.48008	1.94402	1.28977	1	1.33896	0.0126939
P11438	Lysosome-associated membrane glycoprotein 1	Lamp1	1	N3H7G1	A2B2C1D1E2F1G4gfedD1E1eE1F1fedcba	97	Hybrid	GYLLTLNFTK+A2B2C1D1E2F1G4gfedD1E1eE1F1fedcba	1.15267	1.10863	1	0.954009	0.862263	1.20605	1.38383	1.45284	1.32684	1.09689	7	1.27091	0.00979916
P11835	Integrin beta-2	Itgb2	0	N2H6	A2B2C1D1E1edD1E1eE1edcba	644	High mannose	NCSVQCAGMTLQTIPLKK+A2B2C1D1E1edD1E1eE1edcba	2.06186	1.94443	0.9162	1	0.624224	1.65353	2.05721	2.1281	1.17475	0.888987	7	1.19958	0.494043
Q9JME2	Carbohydrate sulfotransferase 11	Chst11	0	N2H8	A2B2C1D1E1F1fedD1E1eE1F1fedcba	205	High mannose	YNTSFHK+A2B2C1D1E1F1fedD1E1eE1F1fedcba	0.976816	1.27251	1.01672	1	0.927821	1.30556	0.789958	1.21106	1.98591	1.32969	3	1.28825	0.193336
Q04857	Collagen alpha-1(VI) chain	Col6a1	0	N2H3	A2B2C1D1dD1dcba	801	Paucimannose	NITAQICIDK+A2B2C1D1dD1dcba	0.69533	0.563297	1.05041	1	1.39215	1.22982	1.38496	1.41577	1.58364	1.9842	1	1.6261	0.0175303
Q9QY33	Tetraspanin-3	Tspan3	1	N3H5	A2B2C1D1E2edD1E1eE1edcba	167	Hybrid	NQSVPLSCCR+A2B2C1D1E2edD1E1eE1edcba	0.691024	0.908755	1.22096	1	1.30425	1.02128	0.965954	1.12186	1.32603	1.25039	1	1.0831	0.41061
Q8C6K9	Collagen alpha-6(VI) chain	Col6a6	3	N5H6	A2B2C1D1E2F1fedD1E2F1feE2F1fedcba	575	Complex	EANQTQLR+A2B2C1D1E2F1fedD1E2F1feE2F1fedcba	0.714806	0.729873	1	1.2424	1.55323	0.92615	1.30048	1.22753	2.1232	2.24896	6	1.49219	0.130006
P01901	H-2 class I histocompatibility antigen, K-B alpha chain	H2-K1	3	N5H5F2	A2B2C1D1E2F1fF5fedD1E2eE2F1fedcbB5ba	107	Hybrid	TLLGYYNQSK+A2B2C1D1E2F1fF5fedD1E2eE2F1fedcbB5ba	0.883658	1	0.834412	1.13581	1.29299	0.948631	1.08161	1.20053	1.71056	1.59309	2	1.25432	0.140697
P01872	Immunoglobulin heavy constant mu	Ighm	0	N2H6	A2B2C1D1E1edD1E1eE1edcba	280	High mannose	IMESHPNGTFSAK+A2B2C1D1E1edD1E1eE1edcba	0.993313	0.903337	0.947155	1.22258	1.25252	2.63075	2.73987	3.10244	3.12102	4.38485	64	2.94536	0.000162087
P01910;P14434;P14437;P14438	H-2 class II histocompatibility antigen, A-K alpha chain;H-2 class II histocompatibility antigen, A-B alpha chain;H-2 class II histocompatibility antigen, A-S alpha chain;H-2 class II histocompatibility antigen, A-U alpha chain (Fragment)	H2-Aa;H2-Aa;H2-Aa;H2-Aa	2	N5H6F1	A2B2C1D1E2F1feE2F1fedD2dD1E1edcbB5ba	105;105;82;76	Hybrid	SNSTPATNEAPQATVFPK+A2B2C1D1E2F1feE2F1fedD2dD1E1edcbB5ba	1.34785	1.16651	0.978016	0.941174	0.984081	1.58096	2.05833	1.68949	1.58196	1.14811	8	1.55982	0.0123525
Q3TDQ1	Dolichyl-diphosphooligosaccharide--protein glycosyltransferase subunit STT3B	Stt3b	0	N2H8	A2B2C1D1E1F1fedD1E1eE1F1fedcba	638	High mannose	AMSSNETAAYK+A2B2C1D1E1F1fedD1E1eE1F1fedcba	0.869908	0.896097	1	1	1.22964	0.953579	1.05014	1.01912	1.1668	1.04956	69	1.06188	0.51904
P11276	Fibronectin	Fn1	2	N5H5F1	A2B2C1D1E2F1fedD2dD1E2F1fedcbB5ba	542	Complex	HEEGHMLNCTCFGQGR+A2B2C1D1E2F1fedD2dD1E2F1fedcbB5ba	0.889032	0.798266	1.25509	1	1.38948	0.737766	0.776375	0.84638	0.649793	0.712192	2	0.72555	0.0241351
A6H584	Collagen alpha-5(VI) chain	Col6a5	2	N4H5	A2B2C1D1E2F1fedD1E2F1fedcba	1807	Complex	RFNETR+A2B2C1D1E2F1fedD1E2F1fedcba	0.460421	0.988593	0.844532	1.07168	1.28752	1.22812	0.851354	1.17472	1.8113	1.80818	4	1.46477	0.0939591
Q61001	Laminin subunit alpha-5	Lama5	0	N2H5	A2B2C1D1dD1E1eE1edcba	1335	High mannose	IWQGHANASFCPHGYGCR+A2B2C1D1dD1E1eE1edcba	0.982077	0.889629	1.2052	1	1.24749	1.23163	1.25034	1.47479	1.17986	1.10634	1	1.20357	0.0823501
Q61739	Integrin alpha-6	Itga6	2	N4H5F1	A2B2C1D1E2F1fedD1E2F1fedcbB5ba	731	Complex	QLSCVANQNGSQADCELGNPFK+A2B2C1D1E2F1fedD1E2F1fedcbB5ba	0.252591	0.476391	1.52757	1	1.87197	0.700267	0.540451	0.428817	0.760247	0.87395	2	0.678562	0.281024
O35604	NPC intracellular cholesterol transporter 1	Npc1	0	N2H7	A2B2C1D1E1edD1E1eE1F1fedcba	1063	High mannose	LIASNITETMR+A2B2C1D1E1edD1E1eE1F1fedcba	0.832456	0.908795	1	1.21332	1.19348	0.871749	0.907243	0.922181	1.36225	1.01236	3	0.980703	0.90516
Q61092	Laminin subunit gamma-2	Lamc2	0	N2H7	A2B2C1D1E1edD1E1eE1F1fedcba	362	High mannose	ATYGEYSTGYIDNVTLVSAR+A2B2C1D1E1edD1E1eE1F1fedcba	0.762134	1.00854	1.11149	1.04192	1.23471	1.08642	1.07542	1.13121	1.47003	1.23184	2	1.11442	0.155901
Q91ZU6	Dystonin	Dst	2	N4H7F1	A2B2C1D1E2F1feE2F1fedD1E1eE1edcbB5ba	4279	Hybrid	TNNLSRKFK+A2B2C1D1E2F1feE2F1fedD1E1eE1edcbB5ba	0.730312	0.64556	1	1.06186	1.23151	0.809639	1.06973	1.00818	1.23664	1.3018	1	1.15929	0.307601
Q4U2R1	E3 ubiquitin-protein ligase HERC2	Herc2	0	N2H8	A2B2C1D1E1F1fedD1E1eE1F1fedcba	3526	High mannose	EDVESQNK+A2B2C1D1E1F1fedD1E1eE1F1fedcba	0.99675	1	0.957653	1.40347	1.78059	1.32012	1.86669	1.70174	2.082	2.41575	1	1.59202	0.0285686
P10605	Cathepsin B	Ctsb	0	N2H9	A2B2C1D1E1F1fedD1E1F1feE1F1fedcba	38	High mannose	QNTTWQAGR+A2B2C1D1E1F1fedD1E1F1feE1F1fedcba	1	0.753831	1.06744	1.172	0.93712	1.30999	1.35918	1.44509	1.68898	1.37078	4	1.4207	0.00168719
P97300	Neuroplastin	Nptn	2	N4H5F1G2	A2B2C1D1E2F1G4gfedD1E2F1G4gfedcbB5ba	196	Complex	NASNMEYR+A2B2C1D1E2F1G4gfedD1E2F1G4gfedcbB5ba	0.959622	0.890815	0.859251	0.926127	1.19787	1.18715	1.84096	1.42499	1.72326	1.46716	2	1.58074	0.0025582
Q8BJ83	TM2 domain-containing protein 3	Tm2d3	2	N4H5	A2B2C1D1E2F1fedD1E2F1fedcba	171	Complex	YFANCTVR+A2B2C1D1E2F1fedD1E2F1fedcba	0.899216	1.03243	0.975381	1.04488	1.01042	0.974864	1.06871	1.06599	1.2215	1.10442	2	1.0794	0.0822526
P04441	H-2 class II histocompatibility antigen gamma chain	Cd74	0	N2H10	A2B2C1D1E1F1G1gfedD1E1F1feE1F1fedcba	119	High mannose	YGNMTQDHVMHLLTR+A2B2C1D1E1F1G1gfedD1E1F1feE1F1fedcba	1	0.9343	0.973343	1.11465	1.13754	1.27418	1.35808	1.43261	1.39633	1.19998	26	1.28235	0.000862222
P21995	Embigin	Emb	2	N4H5G1	A2B2C1D1E2F1G4gfedD1E2F1fedcba	70	Complex	SNVSVEENVILEKPSHVELK+A2B2C1D1E2F1G4gfedD1E2F1fedcba	1.97066	1.8928	0.888477	1	0.609073	1.32974	1.84495	1.87802	1.3443	0.98313	2	1.24048	0.548121
O35114	Lysosome membrane protein 2	Scarb2	0	N2H8	A2B2C1D1E1F1fedD1E1eE1F1fedcba	122	High mannose	NQSVGDPNVDLIR+A2B2C1D1E1F1fedD1E1eE1F1fedcba	0.969309	0.915044	1	1.03248	1.09052	1.28215	1.60965	1.50016	1.64588	1.23973	10	1.46741	0.000884087
P02468	Laminin subunit gamma-1	Lamc1	2	N4H5F1	A2B2C1D1E2F1feE2edD1E1edcbB5ba	1393	Hybrid	RIPAINR+A2B2C1D1E2F1feE2edD1E1edcbB5ba	0.548405	0.46609	1	1.17306	1.7705	1.13276	0.958723	1.1493	1.89428	4.14198	1	1.8676	0.213432
P08071	Lactotransferrin	Ltf	0	N2H9	A2B2C1D1E1F1fedD1E1F1feE1F1fedcba	118	High mannose	NSSNFHLNQLQGLR+A2B2C1D1E1F1fedD1E1F1feE1F1fedcba	1.07772	0.906593	0.0751446	1	1.79154	1.11521	1.37163	1.11166	1.43906	2.27018	1	1.33565	0.193586
Q61554	Fibrillin-1	Fbn1	2	N4H7F1G1	A2B2C1D1E2F1G4gfeE2F1fedD1E1eE1edcbB5ba	450	Hybrid	VLPFNVTDYCQLVR+A2B2C1D1E2F1G4gfeE2F1fedD1E1eE1edcbB5ba	0.892756	0.855219	1	1.09903	1.35808	0.978792	0.970157	1.14223	1.13716	1.27255	9	1.09819	0.593524
Q5FWI3	Cell surface hyaluronidase	Cemip2	2	N5H4F1	A2B2C1D1E2F1fedD2dD1E2edcbB5ba	739	Complex	TTNASASDPR+A2B2C1D1E2F1fedD2dD1E2edcbB5ba	0.881528	0.736468	1	1.23088	1.43375	1.184	0.953081	1.05097	1.8492	1.50978	4	1.23645	0.254819
Q8VCI0	Phospholipase B-like 1	Plbd1	0	N2H5	A2B2C1D1dD1E1eE1edcba	72	High mannose	TVLDKNGDAYGYYNDSIK+A2B2C1D1dD1E1eE1edcba	1.40425	1.21429	0.813588	0.998285	1.01484	1.9576	2.80316	3.06721	1.679	1.13818	4	1.92171	0.0230879
P13597	Intercellular adhesion molecule 1	Icam1	2	N5H6F1S1	A2B2C1D1E2F1G3gfeE2F1fedD2dD1E1edcbB5ba	185	Hybrid	GDHGANFSCR+A2B2C1D1E2F1G3gfeE2F1fedD2dD1E1edcbB5ba	0.579917	0.638986	1.08635	1.07326	1.32486	0.975484	1.00137	0.907134	1.18118	1.27271	2	1.09815	0.445908
P06800	Receptor-type tyrosine-protein phosphatase C	Ptprc	0	N2H9+Ammonium(+17)	A2B2C1D1E1F1fedD1E1F1feE1F1fedcba	292	High mannose	ANTSICLEWK+A2B2C1D1E1F1fedD1E1F1feE1F1fedcba	1.39304	1.4171	1	1	0.828967	1.0146	1.32442	1.14412	0.900149	0.83758	48	0.938343	0.583525
P55292	Desmocollin-2	Dsc2	1	N4H6F1	A2B2C1D1E2F1fF5fedD2dD1E1eE1edcba	629	Hybrid	INDTAAR+A2B2C1D1E2F1fF5fedD2dD1E1eE1edcba	0.782903	0.787805	1	1	1.26876	1.21226	1.29545	1.22626	1.87206	1.58318	3	1.53677	0.0166012
Q91ZX7	Prolow-density lipoprotein receptor-related protein 1	Lrp1	0	N2H10	A2B2C1D1E1F1G1gfedD1E1F1feE1F1fedcba	3090	High mannose	MHLNGSNVQVLHR+A2B2C1D1E1F1G1gfedD1E1F1feE1F1fedcba	0.757351	0.81859	1	1.08104	1.46368	1.07084	1.10945	1.22664	1.55386	1.67754	1	1.34612	0.119828
Q80YX1	Tenascin	Tnc	2	N4H5	A2B2C1D1E2F1feE2edD1E1edcba	184	Hybrid	GPNCSEPDCPGNCNLR+A2B2C1D1E2F1feE2edD1E1edcba	0.668781	0.880533	1	1.01901	1.02997	0.706173	0.786899	0.738897	0.871848	0.776079	1	0.809635	0.0869219
Q80V42	Carboxypeptidase M	Cpm	2	N4H5	A2B2C1D1E2F1feE2edD1E1edcba	235	Hybrid	NPNMTK+A2B2C1D1E2F1feE2edD1E1edcba	0.641962	0.757694	1	1.00022	1.49775	1.29733	1.41404	1.35592	1.64796	1.94398	1	1.63724	0.0193012
Q80YX1	Tenascin	Tnc	2	N5H4F1	A2B2C1D1E2F1fedD2dD1E2edcbB5ba	788	Complex	QTGLAPGQEYEISLHIVKNNTR+A2B2C1D1E2F1fedD2dD1E2edcbB5ba	0.448881	0.442979	1	3.63905	3.67886	0.904509	0.973787	0.712149	1.86752	2.22098	1	1.09854	0.547359
Q61292	Laminin subunit beta-2	Lamb2	0	N2H8	A2B2C1D1E1F1fedD1E1eE1F1fedcba	1349	High mannose	RANASTFAVPSPVSNSADTR+A2B2C1D1E1F1fedD1E1eE1F1fedcba	1.88309	2.08938	0.561432	1	0.687373	1.34917	2.95856	2.54063	1.21843	0.811035	2	1.42374	0.335014
Q99PJ0;Q8BLK3;Q8HW98	Neurotrimin;Limbic system-associated membrane protein;IgLON family member 5	Ntm;Lsamp;Iglon5	0	N2H3	A2B2C1D1dD1dcba	70;66;67	Paucimannose	VAWLNR+A2B2C1D1dD1dcba	1.26208	0.907642	0.950935	1	1.18579	1.06883	1.6134	1.22892	1.56305	1.40651	1	1.29568	0.033889
P31041	T-cell-specific surface glycoprotein CD28	Cd28	2	N4H6G1	A2B2C1D1E2F1G4gfeE2edD1E1eE1edcba	130	Hybrid	SNGTIIHIK+A2B2C1D1E2F1G4gfeE2edD1E1eE1edcba	1.17703	1.27118	1	1	0.758309	0.993898	1.25602	1.09873	1.11244	0.791585	12	1.01687	0.939013
G5E8Q8	Adhesion G protein-coupled receptor F5	Adgrf5	0	N2H6	A2B2C1D1E1edD1E1eE1edcba	819	High mannose	LLQQQSNQSSQFLHSVER+A2B2C1D1E1edD1E1eE1edcba	0.888759	1.0287	0.980639	1.12415	1.33232	1.27197	1.42373	1.52155	1.66267	1.72576	2	1.4446	0.00370929
Q05793	Basement membrane-specific heparan sulfate proteoglycan core protein	Hspg2	2	N4H5	A2B2C1D1E2F1feE2edD1E1edcba	89	Hybrid	ALVNFTR+A2B2C1D1E2F1feE2edD1E1edcba	0.835635	1	0.936848	1.26173	1.53913	1.44815	1.50726	1.63208	2.04333	1.92977	3	1.58659	0.00868603
Q61789	Laminin subunit alpha-3	Lama3	2	N5H3F1	A2B2C1D1E2edD2dD1E2edcbB5ba	2580	Complex	TTFNLNTTEVEPCR+A2B2C1D1E2edD2dD1E2edcbB5ba	1.00354	0.958249	1.01556	0.989552	0.981892	0.94114	1.05889	1.02304	0.877317	0.735775	6	0.951064	0.340123
P08113	Endoplasmin	Hsp90b1	0	N2H9	A2B2C1D1E1F1fedD1E1F1feE1F1fedcba	481	High mannose	IADEKYNDTFWK+A2B2C1D1E1F1fedD1E1F1feE1F1fedcba	0.973645	1.25937	0.3101	1.25298	1.01935	1.2303	1.31651	1.34647	1.54402	1.21682	2	1.25242	0.0794729
P13597	Intercellular adhesion molecule 1	Icam1	2	N4H5S1+Ammonium(+17)	A2B2C1D1E2F1G3gfedD1E2F1fedcba	409	Complex	LDETDCLGNWTWQEGSQQTLK+A2B2C1D1E2F1G3gfedD1E2F1fedcba	1.6064	1.41567	1	0.946583	0.833983	0.95808	1.11992	1.16318	0.913464	0.670985	2	0.855287	0.289886
P56528	ADP-ribosyl cyclase/cyclic ADP-ribose hydrolase 1	Cd38	1	N3H6G1	A2B2C1D1E2F1G4gfedD1E1eE1edcba	104	Hybrid	NPCNITR+A2B2C1D1E2F1G4gfedD1E1eE1edcba	0.878299	0.899822	0.99133	1.3072	1.46235	2.0044	1.79093	2.15694	1.68225	1.4625	8	1.68766	0.00293685
Q5U462	CUB domain-containing protein 1	Cdcp1	2	N5H5F1	A2B2C1D1E2F1fedD2dD1E2F1fedcbB5ba	386	Complex	TCSTNVTLTAGSIHK+A2B2C1D1E2F1fedD2dD1E2F1fedcbB5ba	1.15957	1	0.705783	0.915651	0.919984	1.29563	1.44634	1.29513	0.908251	0.959733	4	1.29645	0.096656
P09055	Integrin beta-1	Itgb1	2	N4H6F2	A2B2C1D1E2F1fF5feE2F1fedD1E1edcbB5ba	481	Hybrid	CHEGNGTFECGACR+A2B2C1D1E2F1fF5feE2F1fedD1E1edcbB5ba	0.793796	1	1.67039	0.989026	2.36605	1.15888	1.38128	1.32581	1.03426	1.13918	1	1.10462	0.615021
O09043	Napsin-A	Napsa	0	N2H9	A2B2C1D1E1F1fedD1E1F1feE1F1fedcba	128	High mannose	ASSSFRPNGTK+A2B2C1D1E1F1fedD1E1F1feE1F1fedcba	0.269917	0.23141	1	1.02121	1.59759	0.46754	0.475292	0.360919	1.75643	1.44572	3	1.36234	0.84746
Q8K4G1	Latent-transforming growth factor beta-binding protein 4	Ltbp4	2	N4H5F1S1	A2B2C1D1E2F1G3gfedD1E2F1fedcbB5ba	351	Complex	VNGSCVDVDECATGGR+A2B2C1D1E2F1G3gfedD1E2F1fedcbB5ba	1.1622	0.957798	0.824653	1	1.12346	1.33166	1.70465	2.26132	1.40413	1.30272	1	1.48563	0.0147818
O55111	Desmoglein-2	Dsg2	1	N4H4F1	A2B2C1D1E2F1fedD2dD1dcbB5ba	467	Complex	YVQNGTYTAK+A2B2C1D1E2F1fedD2dD1dcbB5ba	1.04253	1.12751	0.974512	1	0.886127	0.934072	0.949052	0.834469	0.942846	0.908806	5	0.917948	0.0738643
A2ASS6	Titin	Ttn	2	N4H5F1	A2B2C1D1E2eE2edD1E1eE1edcbB5ba	26993	Hybrid	VLDSPSAPVNLTIR+A2B2C1D1E2eE2edD1E1eE1edcbB5ba	0.783858	0.754723	1.5886	1	2.15868	1.03969	1.26216	1.09062	1.26622	1.1891	1	1.16596	0.764719
Q8R143	Pituitary tumor-transforming gene 1 protein-interacting protein	Pttg1ip	1	N3H4F1	A2B2C1D1E2F1fedD1dcbB5ba	42	Complex	VGCSEYTNR+A2B2C1D1E2F1fedD1dcbB5ba	1	0.693296	0.994617	1.01641	1.38756	0.874955	0.868633	0.988504	1.10126	1.23731	1	0.984127	0.974883
Q6F3F9	Adhesion G-protein coupled receptor G6	Adgrg6	0	N2H6	A2B2C1D1E1edD1E1eE1edcba	314	High mannose	LWNFTMDLK+A2B2C1D1E1edD1E1eE1edcba	0.655456	0.613022	1.29659	1	1.30251	0.928821	0.98785	1.02407	1.22577	1.35912	1	1.13288	0.459935
Q5F2C3	Meiosis-specific kinetochore protein	Meikin	0	N2H8	A2B2C1D1E1F1fedD1E1eE1F1fedcba	24	High mannose	LNLTPK+A2B2C1D1E1F1fedD1E1eE1F1fedcba	1	0.950769	1.04801	0.966487	1.05724	0.979121	0.994271	1.01826	1.12886	1.0076	1	1.01946	0.552506
Q9Z2A9	Glutathione hydrolase 5 proenzyme	Ggt5	2	N5H5F3	A2B2C1D1E2F1G5gfF5fedD2dD1E2F1fedcbB5ba	378	Complex	GDHHQLSHYNLTGVR+A2B2C1D1E2F1G5gfF5fedD2dD1E2F1fedcbB5ba	0.552284	0.712896	1	1.3593	2.04352	0.689765	0.514531	0.677216	1.45611	1.11965	2	0.821834	0.467033
P01872	Immunoglobulin heavy constant mu	Ighm	0	N2H9	A2B2C1D1E1F1fedD1E1F1feE1F1fedcba	45	High mannose	DFLPSTISFTWNYQNNTEVIQGIR+A2B2C1D1E1F1fedD1E1F1feE1F1fedcba	1.13303	0.886888	0.841383	1.18718	1.09029	3.17031	6.87938	3.26341	3.17117	7.99573	2	3.73278	0.0211311
P01910;P14434;P14437;P14438	H-2 class II histocompatibility antigen, A-K alpha chain;H-2 class II histocompatibility antigen, A-B alpha chain;H-2 class II histocompatibility antigen, A-S alpha chain;H-2 class II histocompatibility antigen, A-U alpha chain (Fragment)	H2-Aa;H2-Aa;H2-Aa;H2-Aa	2	N4H3F1+Ammonium(+17)	A2B2C1D1E2edD1E2edcbB5ba	105;105;82;76	Complex	RSNSTPATNEAPQATVFPK+A2B2C1D1E2edD1E2edcbB5ba	1.31826	1.18526	0.983483	1	0.708922	0.871911	1.15719	0.949135	1.13134	0.784539	3	0.92588	0.644985
P28843	Dipeptidyl peptidase 4	Dpp4	1	N3H7	A2B2C1D1E2F1fedD1E1eE1F1fedcba	514	Hybrid	LDFIVLNETR+A2B2C1D1E2F1fedD1E1eE1F1fedcba	1.01109	1	0.858442	0.829577	1.02853	1.26216	1.47398	1.41716	1.4145	1.33883	1	1.4384	5.1562e-05
P06800	Receptor-type tyrosine-protein phosphatase C	Ptprc	2	N4H7F1G1	A2B2C1D1E2F1G4gfeE2F1fedD1E1eE1edcbB5ba	429	Hybrid	SLPNNVTSFEVESLKPYK+A2B2C1D1E2F1G4gfeE2F1fedD1E1eE1edcbB5ba	1.91667	1.70312	0.980722	0.972975	0.742312	1.37417	1.87025	1.80011	1.34435	0.92213	22	1.22253	0.507926
O88668	Protein CREG1	Creg1	0	N2H3F1	A2B2C1D1dD1dcbB5ba	160	Paucimannose	VNKTEEDYAR+A2B2C1D1dD1dcbB5ba	0.089939	0.213947	1	1.08085	1.57235	0.488167	0.232322	0.244171	1.20979	1.35204	3	1.0761	0.821181
O09159	Lysosomal alpha-mannosidase	Man2b1	0	N2H3	A2B2C1D1dD1dcba	693	Paucimannose	TALVQEVHQNFSAWCSQVIR+A2B2C1D1dD1dcba	1.08957	1.00333	0.999536	1	0.980993	1.08915	1.44789	1.17181	1.04869	0.916991	10	1.08173	0.22049
P97449	Aminopeptidase N	Anpep	2	N4H5F1G1	A2B2C1D1E2F1G4gfedD1E2F1fedcbB5ba	734	Complex	QVTPLFFYFQNR+A2B2C1D1E2F1G4gfedD1E2F1fedcbB5ba	0.920358	0.69445	1	1.32163	1.50797	1.41541	1.41481	1.58893	1.79605	2.22481	1	1.56304	0.02129
Q9EP73	Programmed cell death 1 ligand 1	Cd274	1	N4H5	A2B2C1D1E2F1fedD2dD1E1edcba	191	Hybrid	TEGMLLNVTSSLR+A2B2C1D1E2F1fedD2dD1E1edcba	1.29003	1	0.893369	0.972819	1.05787	1.02001	1.50372	1.32763	1.59616	1.06991	1	1.23543	0.0848876
Q91ZU6	Dystonin	Dst	1	N3H5F1	A2B2C1D1E2F1fedD1E1edcbB5ba	4279	Hybrid	TNNLSRKFK+A2B2C1D1E2F1fedD1E1edcbB5ba	0.193263	0.18613	1.45169	1	2.15921	0.274558	0.242971	0.194413	0.694115	1.08279	1	0.659625	0.262707
O88322	Nidogen-2	Nid2	2	N5H5F1	A2B2C1D1E2F1fedD2dD1E2F1fedcbB5ba	681	Complex	TNIEGQVPFIPANFTAHITPYK+A2B2C1D1E2F1fedD2dD1E2F1fedcbB5ba	0.871282	1	0.860611	1.20938	1.03259	1.61251	1.50638	1.94519	2.45891	1.38451	1	1.70784	0.004769
Q9JKF6	Nectin-1	Nectin1	2	N5H7	A2B2C1D1E2F1feE2F1fedD2dD1E1eE1edcba	202	Hybrid	NPNGTVTVISR+A2B2C1D1E2F1feE2F1fedD2dD1E1eE1edcba	0.867381	0.924098	1	1.22748	1.2192	1.28003	1.41544	1.36269	1.84155	1.48881	4	1.44738	0.00797702
Q61391	Neprilysin	Mme	2	N5H4	A2B2C1D1E2F1fedD2dD1E2edcba	145	Complex	SCINESAIDSR+A2B2C1D1E2F1fedD2dD1E2edcba	0.732313	1.03205	1.03322	1	1.03162	1.19602	0.686919	0.922766	1.0046	0.782175	6	0.939707	0.667576
P18242	Cathepsin D	Ctsd	1	N3H4F1G1	A2B2C1D1E2F1G4gfedD1dcbB5ba	261	Complex	YYHGELSYLNVTR+A2B2C1D1E2F1G4gfedD1dcbB5ba	0.63215	0.842719	1	1.04661	1.29726	1.25319	0.87402	1.3229	1.74386	1.73241	10	1.42101	0.064751
Q8R1Z4	Protein phosphatase 1 regulatory subunit 42	Ppp1r42	0	N2H9	A2B2C1D1E1F1fedD1E1F1feE1F1fedcba	303	High mannose	YLVHGNASSK+A2B2C1D1E1F1fedD1E1F1feE1F1fedcba	0.577125	0.494813	1	1.03743	1.0913	0.750089	0.732046	0.798471	1.29673	1.23337	1	1.22535	0.509999
Q8C6K9	Collagen alpha-6(VI) chain	Col6a6	0	N2H8	A2B2C1D1E1F1fedD1E1eE1F1fedcba	987	High mannose	GIFSDVSASVCNSSK+A2B2C1D1E1F1fedD1E1eE1F1fedcba	1.11482	1	0.891072	1	1.00809	1.58075	1.97836	2.11519	1.40543	1.28084	10	1.61431	0.00371271
Q04857	Collagen alpha-1(VI) chain	Col6a1	1	N3H5	A2B2C1D1E2edD1E1eE1edcba	801	Hybrid	ENYAELLDDGFLKNITAQICIDK+A2B2C1D1E2edD1E1eE1edcba	1.1645	1	0.752925	1.04085	0.800824	1.66556	2.27862	2.53685	1.71087	1.1496	1	2.00503	0.00725799
Q02788	Collagen alpha-2(VI) chain	Col6a2	2	N5H4	A2B2C1D1E2F1fedD2dD1E2edcba	800	Complex	NMTLFSDLVAEK+A2B2C1D1E2F1fedD2dD1E2edcba	1.28106	0.993497	0.933566	1	1	1.37884	1.7436	1.95931	1.7592	1.53777	7	1.64154	0.000632253
P01901	H-2 class I histocompatibility antigen, K-B alpha chain	H2-K1	2	N6H4F1	A2B2C1D1E2F2fedD2dD1E2F1fedcbB5ba	107	Complex	TLLGYYNQSK+A2B2C1D1E2F2fedD2dD1E2F1fedcbB5ba	1.04337	1	0.873715	0.876863	1.09429	1.14253	1.35936	1.21755	1.44507	1.10431	1	1.28719	0.00785973
Q61003	T-cell differentiation antigen CD6	Cd6	2	N4H7F1	A2B2C1D1E2F1feE2F1fedD1E1eE1edcbB5ba	49	Hybrid	LVNGSSR+A2B2C1D1E2F1feE2F1fedD1E1eE1edcbB5ba	0.533789	0.630376	1.13488	1	1.49509	0.826482	0.874594	0.816011	2.17693	2.48444	6	1.44358	0.276056
Q60677	Integrin alpha-E	Itgae	2	N4H6S1+Ammonium(+17)	A2B2C1D1E2F1G3gfeE2F1fedD1E1edcba	1086	Hybrid	DVSELPILGEISFNK+A2B2C1D1E2F1G3gfeE2F1fedD1E1edcba	1.28967	1.22971	1	0.846244	0.931945	1.06847	1.697	1.51591	1.42489	1.17977	4	1.2904	0.0561512
Q9JMI7	Testis-expressed protein 101	Tex101	3	N5H3F1	A2B2C1D1E2edD1E2eE2edcbB5ba	45	Complex	TFNWTSK+A2B2C1D1E2edD1E2eE2edcbB5ba	1	0.890492	0.776794	2.03051	1.1104	1.09471	1.53313	2.45792	1.73454	1.81821	1	1.63575	0.110116
P57716	Nicastrin	Ncstn	2	N5H6F1	A2B2C1D1E2F1feE2F1fedD2dD1E1edcbB5ba	579	Hybrid	ATNLTR+A2B2C1D1E2F1feE2F1fedD2dD1E1edcbB5ba	0.608587	0.65004	1.02156	1.13141	1	0.0766254	1.1977	0.97346	1.67368	1.42106	1	1.34484	0.543716
O88792	Junctional adhesion molecule A	F11r	3	N5H6G3	A2B2C1D1E2F1G4gfedD1E2F1G4gfeE2F1G4gfedcba	185	Complex	TRAFMNSSFTIDPK+A2B2C1D1E2F1G4gfedD1E2F1G4gfeE2F1G4gfedcba			0.667095	1	1.46722	0.147362	0.092107	0.152322	0.995355	0.774137	1	0.226594	0.0896463
Q9EPQ1	Toll-like receptor 1	Tlr1	2	N4H5F1G2	A2B2C1D1E2F1G4gfedD1E2F1G4gfedcbB5ba	38	Complex	RPNANLTR+A2B2C1D1E2F1G4gfedD1E2F1G4gfedcbB5ba	0.968008	1	0.96621	1.24421	1.25296	1.29425	1.90522	1.59415	1.66118	1.98809	1	1.59094	0.00257689
O35551	Rab GTPase-binding effector protein 1	Rabep1	2	N4H6F1	A2B2C1D1E2F1feE2edD1E1eE1edcbB5ba	849	Hybrid	AILNDTK+A2B2C1D1E2F1feE2edD1E1eE1edcbB5ba	2.14575	1.86197	1	0.94691	0.771899	1.08174	1.7251	1.53092	1.21031	0.816557	1	1.00873	0.826154
Q9R069	Basal cell adhesion molecule	Bcam	2	N4H6F1G1	A2B2C1D1E2F1G4gfeE2F1fedD1E1edcbB5ba	314	Hybrid	GNLTLER+A2B2C1D1E2F1G4gfeE2F1fedD1E1edcbB5ba	1	0.753987	0.907773	1.05822	1.19576	1.31442	1.10304	1.355	1.87583	1.98946	1	1.52517	0.0195526
Q60847	Collagen alpha-1(XII) chain	Col12a1	2	N4H4F1	A2B2C1D1E2F1fedD1E2edcbB5ba	2681	Complex	EAGNITTDGYEILGK+A2B2C1D1E2F1fedD1E2edcbB5ba	1.06545	1.00487	0.619197	1	0.759162	1.3208	1.3992	1.65282	1.54243	1.11554	1	1.54758	0.00345112
P17047	Lysosome-associated membrane glycoprotein 2	Lamp2	1	N3H6	A2B2C1D1E2edD1E1eE1F1fedcba	280	Hybrid	LNNSQIK+A2B2C1D1E2edD1E1eE1F1fedcba	1.39658	1.30861	0.890085	1	0.91102	1.47659	2.05706	1.77935	1.47113	1.33747	9	1.49857	0.0141099
P01735;P06321	T-cell receptor beta chain V region 86T1;T-cell receptor beta chain V region A20.2.25	Unknown;Unknown	0	N2H7	A2B2C1D1E1edD1E1eE1F1fedcba	75;75	High mannose	QLIRNETVPSR+A2B2C1D1E1edD1E1eE1F1fedcba	0.245297	0.253697	1	1.5442	1.73792	0.972054	0.427895	0.66256	2.99342	4.32523	1	2.06837	0.29681
Q8CGT6	Piwi-like protein 4	Piwil4	0	N2H8	A2B2C1D1E1F1fedD1E1eE1F1fedcba	211	High mannose	NLSMYQIGR+A2B2C1D1E1F1fedD1E1eE1F1fedcba	1.39101	1.31713	0.995901	1	0.76739	1.16503	1.18735	1.09311	1.2304	0.889194	1	1.03203	0.888606
Q01705	Neurogenic locus notch homolog protein 1	Notch1	0	N2H7	A2B2C1D1E1edD1E1eE1F1fedcba	1489	High mannose	NCTQSLQCWK+A2B2C1D1E1edD1E1eE1F1fedcba	1.33645	1.35741	0.822905	1	0.730195	1.04642	1.20375	1.36178	1.14121	0.801265	1	1.06021	0.708963
Q7TMR0	Lysosomal Pro-X carboxypeptidase	Prcp	0	N2H9	A2B2C1D1E1F1fedD1E1F1feE1F1fedcba	413	High mannose	NISSHSNIIFSNGELDPWSGGGVTR+A2B2C1D1E1F1fedD1E1F1feE1F1fedcba	1.00301	0.869308	0.858225	1.16865	1.23634	1.0239	1.25608	1.12749	1.31722	1.37186	2	1.18416	0.0899162
P13597	Intercellular adhesion molecule 1	Icam1	3	N5H3	A2B2C1D1E2edD1E2eE2edcba	311	Complex	TLTVYNFSAPVLTLSQLEVSEGSQVTVK+A2B2C1D1E2edD1E2eE2edcba	1.69112	1.67807	1	0.960524	0.729842	0.755004	1.02149	0.962274	0.948731	0.75046	1	0.801191	0.154548
P42703	Leukemia inhibitory factor receptor	Lifr	2	N5H5F1S1	A2B2C1D1E2F1G3gfedD2dD1E2F1fedcbB5ba	647	Complex	HDPNMTCDYVIK+A2B2C1D1E2F1G3gfedD2dD1E2F1fedcbB5ba	0.654263	0.652694	0.918823	1.08988	1.39994	0.731413	0.687475	0.685151	0.775815	0.605258	4	0.767861	0.157251
P12804	Fibroleukin	Fgl2	1	N3H6	A2B2C1D1E2edD1E1eE1F1fedcba	256	Hybrid	LDGSTNFTR+A2B2C1D1E2edD1E1eE1F1fedcba	0.843525	1	0.0896862	1.29546	1.24566	2.14802	1.4565	2.04309	2.63896	1.79848	3	2.02213	0.00498062
Q61789	Laminin subunit alpha-3	Lama3	2	N5H7F1	A2B2C1D1E2F1feE2F1fedD2dD1E1eE1edcbB5ba	2159	Hybrid	NTSGDELVR+A2B2C1D1E2F1feE2F1fedD2dD1E1eE1edcbB5ba	0.995038	0.64701	1	1.38725	1.42495	1.88073	1.83909	2.17792	3.46519	3.05098	1	2.22545	0.00466318
Q8BKG3	Inactive tyrosine-protein kinase 7	Ptk7	0	N2H5	A2B2C1D1dD1E1eE1edcba	275	High mannose	AVVFANGSLLLTQVR+A2B2C1D1dD1E1eE1edcba	1.12971	1.11094	0.987546	0.944365	0.957668	1.28119	1.24983	1.41085	1.33415	1.17238	2	1.26449	0.00153666
P17047	Lysosome-associated membrane glycoprotein 2	Lamp2	1	N3H7+Ammonium(+17)	A2B2C1D1E2edD1E1F1feE1F1fedcba	322	Hybrid	NLSFWDAPLGSSYMCNK+A2B2C1D1E2edD1E1F1feE1F1fedcba	1.43995	1.50085	1	0.917324	0.715534	1.5338	1.64186	1.7153	1.05789	0.969994	1	1.19401	0.250414
P28653	Biglycan	Bgn	2	N4H5F2S1G1	A2B2C1D1E2F1G4gfF5fedD1E2F1G3gfedcbB5ba	312	Complex	LLQVVYLHSNNITK+A2B2C1D1E2F1G4gfF5fedD1E2F1G3gfedcbB5ba	1.10884	1.0897	0.810672	0.917687		2.46235	1.60803	3.88152	1.45347	1.19088	1	1.85422	0.0802441
Q3UMB9	WASH complex subunit 4	Washc4	2	N4H6F1	A2B2C1D1E2F1feE2edD1E1eE1edcbB5ba	1107	Hybrid	LLQTMNLTQK+A2B2C1D1E2F1feE2edD1E1eE1edcbB5ba	0.827405	0.877228	1.06776	1	1.23028	1.16873	1.2992	1.244	1.57359	1.30165	1	1.32413	0.0126191
P10852	Amino acid transporter heavy chain SLC3A2	Slc3a2	0	N2H4F1	A2B2C1D1dD1E1edcbB5ba	259	High mannose	LMNAPLYLAEWQNITK+A2B2C1D1dD1E1edcbB5ba	1.17395	1.05118	1	0.986043	0.791488	0.979723	1.24885	1.4206	1.07228	1.0331	1	1.12266	0.178777
Q61543	Golgi apparatus protein 1	Glg1	2	N4H5F1G2	A2B2C1D1E2F1G4gfedD1E2F1G4gfedcbB5ba	161	Complex	LNLTTDPK+A2B2C1D1E2F1G4gfedD1E2F1G4gfedcbB5ba	1.86948	1.31179	1	0.87829	0.861778	1.21382	1.85034	1.51371	1.36449	1.1934	9	1.33917	0.310832
Q8R3C1	Uncharacterized protein C2orf42 homolog	Unknown	2	N4H7F1	A2B2C1D1E2F1feE2F1fedD1E1eE1edcbB5ba	35	Hybrid	CPRCGTFNGTR+A2B2C1D1E2F1feE2F1fedD1E1eE1edcbB5ba	0.648641	0.64819		1.54168	1.98586	0.874647	0.725677	1.06569	1.18727	1.7519	1	1.11106	0.817721
P02468	Laminin subunit gamma-1	Lamc1	2	N4H5F1S2	A2B2C1D1E2F1G3gfedD1E2F1G3gfedcbB5ba	1239	Complex	NISQDLEK+A2B2C1D1E2F1G3gfedD1E2F1G3gfedcbB5ba	1.05603	0.856364	0.842536	1	1.26982	1.24404	1.43509	1.69204	1.61996	1.60838	1	1.54804	0.00178435
Q9D1H9	Microfibril-associated glycoprotein 4	Mfap4	2	N4H4	A2B2C1D1E2F1fedD1E2edcba	89	Complex	FNGSVSFFR+A2B2C1D1E2F1fedD1E2edcba	1.12907	0.920121	0.824136	1.01844	1.06235	1.61503	1.7679	1.85122	1.78587	1.7469	2	1.74044	2.94526e-06
Q8BXQ2	GPI transamidase component PIG-T	Pigt	3	N5H3F1	A2B2C1D1E2edD1E2eE2edcbB5ba	331	Complex	TYAVYDLFDTAMINNSR+A2B2C1D1E2edD1E2eE2edcbB5ba	1.06533	1.10892	0.876052	1	0.854143	0.884131	0.965033	0.748955	1.00291	0.726435	1	0.877957	0.163276
P02469	Laminin subunit beta-1	Lamb1	1	N4H4	A2B2C1D1E2F1fedD2dD1dcba	1336	Complex	VNASTTDPNSTVEQSALTR+A2B2C1D1E2F1fedD2dD1dcba	1.18087	0.929151	0.756535	1.24017	1.62097	2.13742	4.58969	2.75479	3.15634	2.34262	2	2.57424	0.00379967
Q61490	CD166 antigen	Alcam	2	N5H5F1	A2B2C1D1E2F1fF5fedD2dD1E2F1fedcba	306	Complex	RNATGDYK+A2B2C1D1E2F1fF5fedD2dD1E2F1fedcba	1.21054	0.963603	0.89828	1	1.14497	1.26434	1.64829	1.42051	1.67556	1.20914	2	1.38369	0.00727207
P51885	Lumican	Lum	4	N6H7F1G1	A2B2C1D1E2F1G4gfeE2F1fedD1E2F1feE2F1fedcbB5ba	127	Complex	KLHINYNNLTESVGPLPK+A2B2C1D1E2F1G4gfeE2F1fedD1E2F1feE2F1fedcbB5ba	1.01595	0.916407	0.96044	1.15741	0.983651	1.69444	1.8231	2.03693	1.61586	0.459391	2	1.71876	0.133262
P17047	Lysosome-associated membrane glycoprotein 2	Lamp2	1	N4H5F1	A2B2C1D1E2F1fF5fedD2dD1E1edcba	280	Hybrid	LNNSQIK+A2B2C1D1E2F1fF5fedD2dD1E1edcba	0.412349	0.78084	1	1.40962	1.20395	0.945278	0.65905	0.718395	1.12306	0.853992	3	0.868043	0.610548
P02468	Laminin subunit gamma-1	Lamc1	2	N5H3	A2B2C1D1E2edD2dD1E2edcba	1378	Complex	RVNDNK+A2B2C1D1E2edD2dD1E2edcba	0.556301	0.975416	1	1.52471	1.4166	1.59017	0.88001	1.00328	3.11756	2.58803	1	1.65865	0.155854
P28654	Decorin	Dcn	0	N2H3F1	A2B2C1D1dD1dcbB5ba	257	Paucimannose	LGLSFNSITVMENGSLANVPHLR+A2B2C1D1dD1dcbB5ba	0.888311	1	1.05135	1.05705	0.956373	1.42347	1.36008	1.42409	1.64814	1.30073	1	1.41841	0.000168824
Q61207	Prosaposin	Psap	2	N4H6F1G1	A2B2C1D1E2F1G4gfeE2F1fedD1E1edcbB5ba	214	Hybrid	TNSSFIQGFVDHVK+A2B2C1D1E2F1G4gfeE2F1fedD1E1edcbB5ba	1.29325	1.23795	1	0.832832	0.772133	1.05766	1.26491	1.25259	0.960557	0.881671	2	1.05739	0.676146
A2A863	Integrin beta-4	Itgb4	2	N5H7F1	A2B2C1D1E2F1feE2F1fedD2dD1E1eE1edcbB5ba	493	Hybrid	TCNCSTGSLSDTQPCLR+A2B2C1D1E2F1feE2F1fedD2dD1E1eE1edcbB5ba	0.989037	1	0.915105	1.53045	1.62067	1.96955	2.49799	2.57011	1.11933	0.908627	1	1.44408	0.147344
P01901	H-2 class I histocompatibility antigen, K-B alpha chain	H2-K1	2	N4H5F2G1	A2B2C1D1E2F1fF4fedD1E2F1fF5fedcbB5ba	107	Complex	TLLGYYNQSK+A2B2C1D1E2F1fF4fedD1E2F1fF5fedcbB5ba	1.55399	1.26427	1	0.893062	0.999574	1.35057	1.63134	1.62129	1.65361	1.17965	1	1.32397	0.0538115
Q3TAS6	ER membrane protein complex subunit 10	Emc10	0	N2H9	A2B2C1D1E1F1fedD1E1F1feE1F1fedcba	182	High mannose	GSEVEDEDLELFNTSVQLRPPSTAPGPETAAFIER+A2B2C1D1E1F1fedD1E1F1feE1F1fedcba	0.859785	0.840067	1.06914	1	1.18015	0.809231	0.897959	0.927578	1.07074	1.09603	4	0.971299	0.733645
Q61207	Prosaposin	Psap	2	N4H5F2G1	A2B2C1D1E2F1G4gfF5fedD1E2F1fedcbB5ba	80	Complex	DNATQEEILHYLEK+A2B2C1D1E2F1G4gfF5fedD1E2F1fedcbB5ba	1.94346	1.65683	0.952258	0.946757	0.947402	3.00152	2.88827	3.35123	1.71097	0.443246	2	1.79277	0.124342
P50608	Fibromodulin	Fmod	2	N5H5F1G1	A2B2C1D1E2F1G4gfedD2dD1E2F1fedcbB5ba	166	Complex	LYLDHNNLTR+A2B2C1D1E2F1G4gfedD2dD1E2F1fedcbB5ba	1	0.804334	0.924224	1.28304	1.66755	1.35973	1.54413	1.90259	3.48695	3.37671	1	1.91478	0.0378711
P01910;P14434;P14437;P14438	H-2 class II histocompatibility antigen, A-K alpha chain;H-2 class II histocompatibility antigen, A-B alpha chain;H-2 class II histocompatibility antigen, A-S alpha chain;H-2 class II histocompatibility antigen, A-U alpha chain (Fragment)	H2-Aa;H2-Aa;H2-Aa;H2-Aa	2	N4H4F1G1	A2B2C1D1E2F1G4gfedD1E2edcbB5ba	105;105;82;76	Complex	RSNSTPATNEAPQATVFPK+A2B2C1D1E2F1G4gfedD1E2edcbB5ba	1.2518	1	0.733341	1.03895	0.745636	0.99905	1.19943	1.16311	1.63395	1.03586	1	1.27154	0.129884
P28843	Dipeptidyl peptidase 4	Dpp4	1	N3H6F1	A2B2C1D1E2F1fedD1E1eE1edcbB5ba	514	Hybrid	KLDFIVLNETR+A2B2C1D1E2F1fedD1E1eE1edcbB5ba	0.498833	0.501232	1.04582	1	1.52062	0.842051	0.936528	0.932623	1.21634	1.37826	7	1.192	0.514521
Q8CIX8	Lengsin	Lgsn	2	N4H3F1	A2B2C1D1E2edD1E2edcbB5ba	52	Complex	ANSSEMSRNQIADLSK+A2B2C1D1E2edD1E2edcbB5ba	0.226324	0.447528	2.32177	1	1.51874	0.695089	0.652163	0.665439	1.56527	1.54841	1	1.09616	0.863308
Q91WP6;Q03734	Serine protease inhibitor A3N;Serine protease inhibitor A3M	Serpina3n;Serpina3m	2	N4H5G2	A2B2C1D1E2F1G4gfedD1E2F1G4gfedcba	269;269	Complex	YTGNASALFILPDQGR+A2B2C1D1E2F1G4gfedD1E2F1G4gfedcba	1	0.994982	0.950385	0.957235	1.06167	1.33498	1.52722	1.53039	1.59803	1.46897	8	1.52643	6.83273e-06
Q61543	Golgi apparatus protein 1	Glg1	2	N5H6F3+Ammonium(+17)	A2B2C1D1E2F1fF5feE2F1fF5fedD2dD1E1edcbB5ba	206	Hybrid	GNITEYQCHQYITK+A2B2C1D1E2F1fF5feE2F1fF5fedD2dD1E1edcbB5ba	0.91568	0.954625	1	1.00611	1.25954	1.20491	1.1526	1.27805	1.37757	1.54314	1	1.27686	0.014807
Q61490	CD166 antigen	Alcam	2	N4H5S1	A2B2C1D1E2F1G3gfeE2edD1E1edcba	480	Hybrid	IIISPEENVTLTCTAENQLER+A2B2C1D1E2F1G3gfeE2edD1E1edcba	0.896363	0.817898	1	1.0298	1.25306	0.815094	1.07721	1.0343	1.04381	0.961421	5	1.01837	0.884887
Q61001	Laminin subunit alpha-5	Lama5	2	N5H4F1	A2B2C1D1E2F1fedD2dD1E2edcbB5ba	926	Complex	LNVTSPDLFR+A2B2C1D1E2F1fedD2dD1E2edcbB5ba	0.865146	0.961305	0.847694	1.12996	1.1971	1.20582	1.47757	1.4011	1.91476	1.63923	2	1.53125	0.00515211
P55292	Desmocollin-2	Dsc2	1	N3H7	A2B2C1D1E2F1fedD1E1eE1F1fedcba	629	Hybrid	INDTAAR+A2B2C1D1E2F1fedD1E1eE1F1fedcba	0.587441	0.580261	1	1.11584	1.38867	1.23706	1.76695	1.68483	1.61532	1.0215	1	1.62455	0.0368545
Q3U9G9	Delta(14)-sterol reductase LBR	Lbr	0	N2H10	A2B2C1D1E1F1G1gfedD1E1F1feE1F1fedcba	152	High mannose	NATPYKDK+A2B2C1D1E1F1G1gfedD1E1F1feE1F1fedcba	0.172041	0.248417	0.932629	1.61076	1.85305	0.329417	0.173827	0.236931	1.14205	1.35387	2	0.781005	0.47668
Q9EP52	Twisted gastrulation protein homolog 1	Twsg1	0	N2H6	A2B2C1D1E1edD1E1eE1edcba	80	High mannose	NYSDTPPTSK+A2B2C1D1E1edD1E1eE1edcba	0.963124	0.869237	0.844056	1.02807	1.33896	1.71666	2.05145	1.65714	2.23695	2.0974	3	2.00129	0.000175373
Q9DBX3	Sushi domain-containing protein 2	Susd2	2	N4H6F1G1	A2B2C1D1E2F1G4gfeE2F1fedD1E1edcbB5ba	491	Hybrid	MPNGTQAR+A2B2C1D1E2F1G4gfeE2F1fedD1E1edcbB5ba	0.785903	0.908686	0.925608	1.25309	1.47582	1.41248	1.50814	1.43409	1.87067	1.77678	2	1.56708	0.0100641
O55026	Ectonucleoside triphosphate diphosphohydrolase 2	Entpd2	2	N4H5F1G2	A2B2C1D1E2F1G4gfedD1E2F1G4gfedcbB5ba	129	Complex	LLNLTSPEATAK+A2B2C1D1E2F1G4gfedD1E2F1G4gfedcbB5ba	0.351004	0.37212	1.20217	1	1.64399	0.69736	0.668277	0.6759	1.33038	1.31975	1	1.11536	0.935775
Q9Z2A9	Glutathione hydrolase 5 proenzyme	Ggt5	2	N5H5F1	A2B2C1D1E2F1fedD2dD1E2F1fedcbB5ba	303	Complex	GFNFSAETVAR+A2B2C1D1E2F1fedD2dD1E2F1fedcbB5ba	0.964764	0.97589	1	1.0918	1.23811	1.09923	1.32547	1.32898	1.2032	1.11651	1	1.15377	0.053523
P08607	C4b-binding protein	C4bpa	2	N4H5F1G2	A2B2C1D1E2F1G4gfedD1E2F1G4gfedcbB5ba	275	Complex	LACLNGTVLR+A2B2C1D1E2F1G4gfedD1E2F1G4gfedcbB5ba	1.18253	1.15874	0.964572	0.927051	0.2752	1.38986	1.3721	1.57139	1.50156	1.12668	2	1.40459	0.0267678
A2A8L5	Receptor-type tyrosine-protein phosphatase F	Ptprf	2	N5H3	A2B2C1D1E2edD2dD1E2edcba	941	Complex	NGHITNYTVVYR+A2B2C1D1E2edD2dD1E2edcba	0.951457	1.01657	1	1	1.0391	0.691591	0.735051	0.696567	1.25654	0.841771	3	0.74015	0.215271
P01910;P14434;P14437;P14438	H-2 class II histocompatibility antigen, A-K alpha chain;H-2 class II histocompatibility antigen, A-B alpha chain;H-2 class II histocompatibility antigen, A-S alpha chain;H-2 class II histocompatibility antigen, A-U alpha chain (Fragment)	H2-Aa;H2-Aa;H2-Aa;H2-Aa	2	N5H5F1S2	A2B2C1D1E2F1G3gfedD2dD1E2F1G3gfedcbB5ba	105;105;82;76	Complex	RSNSTPATNEAPQATVFPK+A2B2C1D1E2F1G3gfedD2dD1E2F1G3gfedcbB5ba	1.07058	0.990045	0.828026	1.1542	1	1.37687	1.59474	1.44872	2.28595	1.81814	6	1.62774	0.00373126
Q8K0E8	Fibrinogen beta chain	Fgb	1	N3H3	A2B2C1D1E2edD1dcba	384	Complex	GTAGNALMDGASQLVGENR+A2B2C1D1E2edD1dcba	1	0.855634	0.844003	1.63752	1.37992	2.70362	1.53419	2.98794	1.5475	6.88888	2	2.07398	0.11333
P17047	Lysosome-associated membrane glycoprotein 2	Lamp2	0	N2H6	A2B2C1D1E1edD1E1eE1edcba	280	High mannose	LNNSQIK+A2B2C1D1E1edD1E1eE1edcba	1.40081	1	1	1	0.901577	1.14823	1.33916	1.09273	1.04772	0.884087	51	1.0745	0.723202
O35598	Disintegrin and metalloproteinase domain-containing protein 10	Adam10	0	N2H9	A2B2C1D1E1F1fedD1E1F1feE1F1fedcba	279	High mannose	INTTSDEK+A2B2C1D1E1F1fedD1E1F1feE1F1fedcba	1.10465	1.16131	0.948656	0.908862	1	1.4576	1.28767	1.62402	1.8592	2.04415	1	1.60897	0.00233721
Q64735	Complement component receptor 1-like protein	Cr1l	2	N4H5F1S2	A2B2C1D1E2F1G3gfedD1E2F1G3gfedcbB5ba	295	Complex	CTPPPYVENAVMLSENR+A2B2C1D1E2F1G3gfedD1E2F1G3gfedcbB5ba	1	0.893383	0.979386	1.10523	1.40713	1.10583	1.37757	1.63149	1.97906	1.50976	1	1.43446	0.030694
Q8BIX9	Protein adenylyltransferase FICD	Ficd	0	N2H7	A2B2C1D1E1edD1E1eE1F1fedcba	275	High mannose	YINTTLVSR+A2B2C1D1E1edD1E1eE1F1fedcba	1.01471	0.880416	0.965108	1.04983	1	1.01076	1.14816	1.15148	1.21241	1.06527	1	1.14277	0.0179989
Q5SSE9	ATP-binding cassette sub-family A member 13	Abca13	0	N2H2F1	A2B2C1D1dcbB5ba	1828	Paucimannose	VWCANYTTFR+A2B2C1D1dcbB5ba	1	0.891795	0.977125	1.45758	2.46292	7.43294	12.9172	57.5747	8.89047	11.6438	1	9.63915	0.126427
Q80YX1	Tenascin	Tnc	1	N4H4	A2B2C1D1E2F1fedD2dD1dcba	184	Complex	GPNCSEPDCPGNCNLR+A2B2C1D1E2F1fedD2dD1dcba	0.527503	0.720833	1.04661	1	1.13086	0.621423	0.526882	0.620063	0.317936	0.315689	1	0.561559	0.0155503
P03953	Complement factor D	Cfd	0	N2H10	A2B2C1D1E1F1G1gfedD1E1F1feE1F1fedcba	124	High mannose	LSQNASLGPHVR+A2B2C1D1E1F1G1gfedD1E1F1feE1F1fedcba	1	1.01707	0.950187	0.929539	1.30528	2.2075	2.60181	2.25964	1.52662	2.28327	1	2.24326	0.000322086
P14483	H-2 class II histocompatibility antigen, A beta chain	H2-Ab1	2	N5H4	A2B2C1D1E2F1fedD2dD1E2edcba	46	Complex	HFVYQFMGECYFTNGTQR+A2B2C1D1E2F1fedD2dD1E2edcba	1.00879	1.00705	0.963221	0.916441	1	0.783628	0.996225	0.887261	0.971145	0.702954	1	0.90578	0.0939755
P01910;P14434;P14437;P14438	H-2 class II histocompatibility antigen, A-K alpha chain;H-2 class II histocompatibility antigen, A-B alpha chain;H-2 class II histocompatibility antigen, A-S alpha chain;H-2 class II histocompatibility antigen, A-U alpha chain (Fragment)	H2-Aa;H2-Aa;H2-Aa;H2-Aa	1	N3H4F1G1	A2B2C1D1E2F1G4gfedD1dcbB5ba	105;105;82;76	Complex	SNSTPATNEAPQATVFPK+A2B2C1D1E2F1G4gfedD1dcbB5ba	1.28677	1.11287	0.890394	0.984839	0.875165	1.17159	1.47158	1.31245	1.19671	0.851466	2	1.20734	0.218496
A2AX52	Collagen alpha-4(VI) chain	Col6a4	1	N4H4F1	A2B2C1D1E2F1fedD2dD1dcbB5ba	1114	Complex	ALNFTLPFFDSSR+A2B2C1D1E2F1fedD2dD1dcbB5ba	0.752622	0.932697	1.02312	1	1.01327	0.985124	1.08247	1.18563	1.57804	1.292	1	1.25678	0.0392605
O08532	Voltage-dependent calcium channel subunit alpha-2/delta-1	Cacna2d1	0	N2H9	A2B2C1D1E1F1fedD1E1F1feE1F1fedcba	604	High mannose	YIDKGNR+A2B2C1D1E1F1fedD1E1F1feE1F1fedcba	0.834134	0.999249	1	1.84534	1.73415	4.0214	2.40526	4.85476	3.00084	5.06055	1	2.92002	0.00165056
P97927	Laminin subunit alpha-4	Lama4	2	N4H5S1	A2B2C1D1E2F1G3gfeE2edD1E1edcba	104	Hybrid	NTTGEHCEK+A2B2C1D1E2F1G3gfeE2edD1E1edcba	1.15121	0.989691	1.07193	1.02124	0.791505	1.90074	2.03075	1.75278	1.23746	1.27429	3	1.67436	0.00642386
Q9Z2G6	Protein sel-1 homolog 1	Sel1l	0	N2H9	A2B2C1D1E1F1fedD1E1F1feE1F1fedcba	191	High mannose	ILNGSNR+A2B2C1D1E1F1fedD1E1F1feE1F1fedcba	0.81525	0.832999	1	1.09894	1	1.01797	1.0192	1.08947	1.41417	1.18577	17	1.21292	0.0651757
P28653	Biglycan	Bgn	3	N5H6F1	A2B2C1D1E2F1fedD1E2F1feE2F1fedcbB5ba	271	Complex	MIENGSLSFLPTLR+A2B2C1D1E2F1fedD1E2F1feE2F1fedcbB5ba	1	0.942252	0.977044	0.906018	1.27859	1.17705	1.46532	1.37084	1.77134	1.73128	4	1.46669	0.0059224
Q8C6K9	Collagen alpha-6(VI) chain	Col6a6	2	N4H5F1G1	A2B2C1D1E2F1G4gfeE2edD1E1edcbB5ba	197	Hybrid	DLSVFAPNMTEIIK+A2B2C1D1E2F1G4gfeE2edD1E1edcbB5ba	1.11773	1.07229	0.751739	1.03073	0.835711	2.47017	2.51903	3.33317	2.67244	2.16167	2	2.69461	4.07719e-05
Q60767	Lymphocyte antigen 75	Ly75	0	N2H7	A2B2C1D1E1edD1E1eE1F1fedcba	1077	High mannose	SPLTGTWNFTSCSER+A2B2C1D1E1edD1E1eE1F1fedcba	0.80502	0.772493	1.11287	1	1.18597	0.878831	1.0827	0.910251	0.787956	0.740664	12	0.915816	0.373433
Q8C6K9	Collagen alpha-6(VI) chain	Col6a6	2	N4H4F1	A2B2C1D1E2F1fedD1E2edcbB5ba	346	Hybrid	ASEDNVTK+A2B2C1D1E2F1fedD1E2edcbB5ba	1.10088	0.859878	0.873047	1.11541	1.49537	1.95312	2.79207	2.82252	3.14981	2.55789	2	2.48991	0.000136894
P12265	Beta-glucuronidase	Gusb	0	N2H10	A2B2C1D1E1F1G1gfedD1E1F1feE1F1fedcba	627	High mannose	IANETGGHGSGPR+A2B2C1D1E1F1G1gfedD1E1F1feE1F1fedcba	1.18888	0.993464	1.1071	0.885929	1	1.35089	1.29299	1.26477	1.3012	1.01861	1	1.21948	0.027384
Q07113	Cation-independent mannose-6-phosphate receptor	Igf2r	2	N4H6F1G1	A2B2C1D1E2F1G4gfeE2F1fedD1E1edcbB5ba	2078	Hybrid	GYPCGGNK+A2B2C1D1E2F1G4gfeE2F1fedD1E1edcbB5ba	0.266698	0.296423	1.36087	1	1.77758	0.376223	0.342071	0.307943	0.700218	0.742632	5	0.571564	0.188124
P19324	Serpin H1	Serpinh1	2	N4H3F1	A2B2C1D1E2edD1E2edcbB5ba	119	Complex	SLSNSTAR+A2B2C1D1E2edD1E2edcbB5ba	0.682278	0.658983	1.27446	1	1.14982	0.692682	0.780392	0.7514	0.982011	1.11207	16	0.936045	0.558315
Q9QXE5	Thymus-specific serine protease	Prss16	2	N5H6F1	A2B2C1D1E2F1feE2F1fedD2dD1E1edcbB5ba	69	Hybrid	QGWLEQPLDPFNASDR+A2B2C1D1E2F1feE2F1fedD2dD1E1edcbB5ba	0.808154	1.00315	0.0850593	1	1.13229	1.12757	1.16726	1.20055	1.37313	1.04671	1	1.25304	0.0891399
Q61739	Integrin alpha-6	Itga6	0	N2H7	A2B2C1D1E1edD1E1eE1F1fedcba	958	High mannose	LWNSTFLEEYSK+A2B2C1D1E1edD1E1eE1F1fedcba	1.10804	1.06249	0.995938	1	0.882774	1.08424	1.28434	1.29429	1.29418	1.0042	4	1.19599	0.036069
Q8R366	Immunoglobulin superfamily member 8	Igsf8	2	N4H5F2G1	A2B2C1D1E2F1G4gfedD1E2F1fF5fedcbB5ba	461	Complex	GETASLLCNISVR+A2B2C1D1E2F1G4gfedD1E2F1fF5fedcbB5ba	1	0.918674	0.898159	1.0412	1.27383	1.216	1.71113	1.58025	1.7718	1.68109	1	1.64362	0.00148452
P70699	Lysosomal alpha-glucosidase	Gaa	0	N2H5	A2B2C1D1dD1E1eE1edcba	140	High mannose	LENLSSTESGYTATLTR+A2B2C1D1dD1E1eE1edcba	0.836299	1.05877	1	1.11648	0.985024	1.06924	1.17591	1.21685	1.18064	1.11492	1	1.13719	0.0221628
P01910;P14434;P14437;P14438	H-2 class II histocompatibility antigen, A-K alpha chain;H-2 class II histocompatibility antigen, A-B alpha chain;H-2 class II histocompatibility antigen, A-S alpha chain;H-2 class II histocompatibility antigen, A-U alpha chain (Fragment)	H2-Aa;H2-Aa;H2-Aa;H2-Aa	1	N4H6F1	A2B2C1D1E2F1fedD2dD1E1eE1edcbB5ba	105;105;82;76	Hybrid	RSNSTPATNEAPQATVFPK+A2B2C1D1E2F1fedD2dD1E1eE1edcbB5ba	1.15831	1.25532	0.984568	1	0.761538	1.44588	1.60731	1.85256	1.66065	1.0691	1	1.4835	0.0132486
P28654	Decorin	Dcn	3	N5H6	A2B2C1D1E2F1fedD1E2F1feE2F1fedcba	206	Complex	ISDTNITAIPQGLPTSLTEVHLDGNK+A2B2C1D1E2F1fedD1E2F1feE2F1fedcba	1.25772	1.04441	0.761196	0.316354	1	2.29131	2.64678	3.30058	2.3481	1.877	2	2.64988	0.000476645
Q99LR1	Lysophosphatidylserine lipase ABHD12	Abhd12	0	N2H7	A2B2C1D1E1edD1E1eE1F1fedcba	123	High mannose	KPQDQGLNHTCNYYLQPEDDVTIGVWHTIPSVWWK+A2B2C1D1E1edD1E1eE1F1fedcba	1.42931	1.2602	1	0.979276	0.960607	1.55923	1.74861	1.91626	1.81015	1.5051	1	1.55497	0.00134842
Q91WE6	Threonylcarbamoyladenosine tRNA methylthiotransferase	Cdkal1	0	N2H11	A2B2C1D1E1F1G1H1hgfedD1E1F1feE1F1fedcba	526	High mannose	LGNHPNGTSDTCPATQHGSAYSR+A2B2C1D1E1F1G1H1hgfedD1E1F1feE1F1fedcba	0.740095	1.35922	1.0437	0.948391	0.973677	0.639179	0.573254	0.865282	0.603629	0.500601	2	0.621846	0.0125969
Q99JR5	Tubulointerstitial nephritis antigen-like	Tinagl1	0	N2H3	A2B2C1D1dD1dcba	160	Paucimannose	GNYGWQAGNHSAFWGMTLDEGIRYR+A2B2C1D1dD1dcba	0.474436	0.588383	1	1.25178	1.7486	0.702412	0.594419	0.695815	1.00397	1.23578	1	0.892901	0.540637
P04235	T-cell surface glycoprotein CD3 delta chain	Cd3d	2	N4H7G1	A2B2C1D1E2F1G4gfeE2F1fedD1E1eE1edcba	74	Hybrid	GIYLCNGTEQLAK+A2B2C1D1E2F1G4gfeE2F1fedD1E1eE1edcba	1	1.00716	0.793012	0.759236	1.12361	1.33973	1.30207	1.44629	1.51329	1.14998	1	1.43546	0.00219701
O09117	Synaptophysin-like protein 1	Sypl1	3	N5H6F1S2	A2B2C1D1E2F1G3gfedD1E2F1feE2F1G3gfedcbB5ba	72	Complex	VGVNKNQTVTATFGYPFR+A2B2C1D1E2F1G3gfedD1E2F1feE2F1G3gfedcbB5ba	1.12183	0.854801	0.8383	1	1.06437	1.14013	1.46675	1.31153	1.18052	1.08726	1	1.28369	0.0183267
P01897;P01899;P01896	H-2 class I histocompatibility antigen, L-D alpha chain;H-2 class I histocompatibility antigen, D-B alpha chain;H-2 class I histocompatibility antigen, alpha chain (Fragment)	H2-L;H2-D1;Unknown	0	N2H5	A2B2C1D1dD1E1eE1edcba	280;280;90	High mannose	EQNYTCR+A2B2C1D1dD1E1eE1edcba	0.763377	0.737115	1.02969	1	1.30557	0.886809	0.889976	0.912686	0.827315	0.704262	24	0.887897	0.29655
Q61207	Prosaposin	Psap	2	N4H5F1S2	A2B2C1D1E2F1G3gfedD1E2F1G3gfedcbB5ba	214	Complex	TNSSFIQGFVDHVK+A2B2C1D1E2F1G3gfedD1E2F1G3gfedcbB5ba	1.4356	1.38582	0.949077	0.986999	0.873021	1.57936	1.98451	1.88438	1.4645	1.21164	7	1.44456	0.0263071
Q8CG19	Latent-transforming growth factor beta-binding protein 1	Ltbp1	2	N5H3	A2B2C1D1E2edD2dD1E2edcba	1042	Complex	VCTNGSCTNLEGSYMCSCHR+A2B2C1D1E2edD2dD1E2edcba	0.86375	0.805203	1.0636	1	1.17799	1.27233	1.20504	1.71152	1.0035	0.780435	2	1.18784	0.244474
Q9CRA0	Ecto-ADP-ribosyltransferase 4	Art4	2	N4H6F1G1	A2B2C1D1E2F1G4gfeE2F1fedD1E1edcbB5ba	253	Hybrid	SAGNMSTYNCQLLK+A2B2C1D1E2F1G4gfeE2F1fedD1E1edcbB5ba	1.67175	1.58434	1	0.960888	0.711257	1.08023	1.37395	1.19147	0.767713	0.516809	3	0.800527	0.433997
Q64455	Receptor-type tyrosine-protein phosphatase eta	Ptprj	4	N6H7F1	A2B2C1D1E2F1feE2F1fedD1E2F1feE2F1fedcbB5ba	366	Complex	VTNVSTR+A2B2C1D1E2F1feE2F1fedD1E2F1feE2F1fedcbB5ba	0.700889	0.558574	1.10336	1	1.40667	0.80646	0.891837	1.02167	1.4027	1.43781	2	1.19912	0.44913
P97449	Aminopeptidase N	Anpep	0	N2H5	A2B2C1D1dD1E1eE1edcba	106	High mannose	PYLTPNNQGLYIFQGNSTVR+A2B2C1D1dD1E1eE1edcba	1.13542	1.00611	0.954736	0.974279	1.09246	1.39444	1.52074	1.57773	1.50694	1.38117	2	1.42621	2.59614e-05
P01895;P01897;P01899;P01900;P01901;P01896	H-2 class I histocompatibility antigen, alpha chain (Fragment);H-2 class I histocompatibility antigen, L-D alpha chain;H-2 class I histocompatibility antigen, D-B alpha chain;H-2 class I histocompatibility antigen, D-D alpha chain;H-2 class I histocompatibility antigen, K-B alpha chain;H-2 class I histocompatibility antigen, alpha chain (Fragment)	H2-D1;H2-L;H2-D1;H2-D1;H2-K1;Unknown	0	N2H8	A2B2C1D1E1F1fedD1E1eE1F1fedcba	133;200;200;200;197;10	High mannose	YLKNGNATLLR+A2B2C1D1E1F1fedD1E1eE1F1fedcba	1	1	0.908451	1.15182	1	1.30017	1.44336	1.58331	1.85898	1.42418	47	1.46493	0.00113281
Q9Z0F8	Disintegrin and metalloproteinase domain-containing protein 17	Adam17	2	N4H6	A2B2C1D1E2F1feE2F1fedD1E1edcba	452	Hybrid	MFSNCSK+A2B2C1D1E2F1feE2F1fedD1E1edcba	1.08562	1	0.927734	1	1.00884	1.10542	1.2648	1.31778	1.18823	1.05956	5	1.18213	0.00970031
P97927	Laminin subunit alpha-4	Lama4	2	N5H5	A2B2C1D1E2F1fedD2dD1E2F1fedcba	104	Complex	NTTGEHCEK+A2B2C1D1E2F1fedD2dD1E2F1fedcba	1.13922	0.972145	0.982719	1.12878	0.97514	2.04472	2.22449	2.14066	1.37099	1.09515	4	1.866	0.0307042
Q62178	Semaphorin-4A	Sema4a	0	N2H6	A2B2C1D1E1edD1E1eE1edcba	496	High mannose	ANCSVYESCVDCVLAR+A2B2C1D1E1edD1E1eE1edcba	1	0.893778	0.999153	1.31601	1.22408	1.12166	1.26052	1.06511	0.975354	1.02145	1	1.02257	0.981539
P11276	Fibronectin	Fn1	2	N5H4	A2B2C1D1E2F1fedD2dD1E2edcba	542	Complex	RHEEGHMLNCTCFGQGR+A2B2C1D1E2F1fedD2dD1E2edcba	0.839444	0.799574	1.2294	1.17405	1.32407	1.12676	1.20337	1.09572	1.6525	1.84083	5	1.35017	0.13303
Q8K299	Scavenger receptor class A member 5	Scara5	2	N4H3F1	A2B2C1D1E2edD1E2edcbB5ba	393	Complex	LVNGSGPHQGR+A2B2C1D1E2edD1E2edcbB5ba	0.629506	0.904225	1	1.29679	1.60773	1.81817	1.363	1.71385	3.01386	2.37541	3	1.88493	0.0199891
P29533	Vascular cell adhesion protein 1	Vcam1	0	N2H8	A2B2C1D1E1F1fedD1E1eE1F1fedcba	225	High mannose	NTTISVHPSTR+A2B2C1D1E1F1fedD1E1eE1F1fedcba	0.73789	0.827503	1.00219	1.04346	1.57922	0.974458	1.12544	1.09869	1.70534	1.47662	8	1.25823	0.267565
P97797	Tyrosine-protein phosphatase non-receptor type substrate 1	Sirpa	2	N4H6G1	A2B2C1D1E2F1G4gfeE2F1fedD1E1edcba	168	Hybrid	VNFTCK+A2B2C1D1E2F1G4gfeE2F1fedD1E1edcba	1.06136	1.02843	0.783918	1.01469	1.01811	1.38852	1.62959	1.55379	1.18857	1.37438	4	1.44309	0.00125801
Q61490	CD166 antigen	Alcam	2	N5H4F1S1	A2B2C1D1E2F1G3gfedD2dD1E2edcbB5ba	306	Complex	NATGDYK+A2B2C1D1E2F1G3gfedD2dD1E2edcbB5ba	1.25972	1.04618	0.894582	1	0.898974	0.962459	1.15853	1.18606	1.13151	0.92913	8	1.07459	0.546712
Q9JIF7	Coatomer subunit beta	Copb1	0	N2H5	A2B2C1D1dD1E1eE1edcba	369	High mannose	TNNVSEHEDTDK+A2B2C1D1dD1E1eE1edcba	1.80443	1.92608	0.954018	1	0.908779	1.96022	2.00791	2.05639	1.31405	0.727307	1	1.2005	0.415651
P02468	Laminin subunit gamma-1	Lamc1	2	N4H6	A2B2C1D1E2F1feE2edD1E1eE1edcba	1393	Hybrid	RIPAINR+A2B2C1D1E2F1feE2edD1E1eE1edcba	0.59688	0.68393	1	1.07929	1.41655	0.999095	1.08283	1.24867	1.435	1.55264	4	1.38009	0.125098
Q61576	Peptidyl-prolyl cis-trans isomerase FKBP10	Fkbp10	0	N2H6	A2B2C1D1E1edD1E1eE1edcba	69	High mannose	YHYNGTFEDGK+A2B2C1D1E1edD1E1eE1edcba	0.79667	0.91513	1	1.02341	1.1485	1.77904	0.963121	1.2033	1.91853	1.70218	5	1.61729	0.0234371
A0A140LI88	Ankyrin repeat domain-containing protein 31	Ankrd31	2	N5H4F1	A2B2C1D1E2F1fedD2dD1E2edcbB5ba	1175	Complex	GGNLSR+A2B2C1D1E2F1fedD2dD1E2edcbB5ba	0.637466	0.628608	1	1.76348	1.52569	1.00861	0.837714	0.881873	2.16464	1.96904	1	1.30864	0.497871
Q61003	T-cell differentiation antigen CD6	Cd6	0	N2H6	A2B2C1D1E1edD1E1eE1edcba	367	High mannose	HLNLSTSEVPSR+A2B2C1D1E1edD1E1eE1edcba	1.95249	0.823461	0.859198	1	1.12256	1.10737	3.16785	1.47823	1.41597	1.30618	1	1.41312	0.2389
Q61490	CD166 antigen	Alcam	2	N5H4	A2B2C1D1E2F1fedD2dD1E2edcba	480	Complex	IIISPEENVTLTCTAENQLER+A2B2C1D1E2F1fedD2dD1E2edcba	0.772817	0.783657	1	1.24668	1.52552	0.72686	0.865777	0.757334	0.998612	1.01355	4	0.867696	0.249259
P43406	Integrin alpha-V	Itgav	0	N2H5	A2B2C1D1dD1E1eE1edcba	941	High mannose	ENQNHSYSLK+A2B2C1D1dD1E1eE1edcba	1	1.06884	1	1	0.882201	1.64464	1.35032	1.85424	1.39182	1.19012	18	1.44729	0.00347137
Q9QXE5	Thymus-specific serine protease	Prss16	0	N2H10	A2B2C1D1E1F1G1gfedD1E1F1feE1F1fedcba	69	High mannose	QGWLEQPLDPFNASDR+A2B2C1D1E1F1G1gfedD1E1F1feE1F1fedcba	0.971509	0.990311	1.00829	1	1.13594	0.972321	1.40924	1.21808	1.43264	1.28627	1	1.26341	0.0246832
Q91ZX7	Prolow-density lipoprotein receptor-related protein 1	Lrp1	2	N4H5F1G1	A2B2C1D1E2F1G4gfedD1E2F1fedcbB5ba	2522	Complex	AVNSSCR+A2B2C1D1E2F1G4gfedD1E2F1fedcbB5ba	0.705209	0.630692	1	1.1406	1.67702	0.919847	0.886823	0.965913	1.34939	1.41119	1	1.18321	0.736729
Q61495;Q7TSF0;Q7TSF1	Desmoglein-1-alpha;Desmoglein-1-gamma;Desmoglein-1-beta	Dsg1a;Dsg1c;Dsg1b	0	N2H5	A2B2C1D1dD1E1eE1edcba	110;110;110	High mannose	TGEINITSIVDR+A2B2C1D1dD1E1eE1edcba	1.18432	1.06212	0.776093	0.896025	1.01066	0.758629	0.94679	0.94816	1.06715	0.856432	4	0.924596	0.441215
Q9Z0M5	Lysosomal acid lipase/cholesteryl ester hydrolase	Lipa	0	N2H7	A2B2C1D1E1edD1E1eE1F1fedcba	271	High mannose	NLNMSR+A2B2C1D1E1edD1E1eE1F1fedcba	0.820415	0.811053	1	1.02735	1.3245	0.932827	0.953519	0.955699	1.26196	1.36465	15	1.12775	0.478043
P21836	Acetylcholinesterase	Ache	0	N2H9	A2B2C1D1E1F1fedD1E1F1feE1F1fedcba	296	High mannose	LVGCPPGGAGGNDTELIACLR+A2B2C1D1E1F1fedD1E1F1feE1F1fedcba	0.873365	0.934947	1.13708	1.07235	1	0.741133	0.802059	0.806376	0.656754	0.816291	1	0.760992	0.0026693
O89023	Tripeptidyl-peptidase 1	Tpp1	0	N2H7	A2B2C1D1E1edD1E1eE1F1fedcba	221	High mannose	DVGSGTTNNSQACAQFLEQYFHNSDLTEFMR+A2B2C1D1E1edD1E1eE1F1fedcba	1	0.995711	0.922016	1.05876	1.14726	1.72529	1.60662	1.8924	1.25476	1.08576	37	1.52635	0.0132466
F7BWT7	Tetraspanin-15	Tspan15	2	N4H4F1	A2B2C1D1E2eE2edD1E1edcbB5ba	118	Hybrid	NQTIDFLNDNIRR+A2B2C1D1E2eE2edD1E1edcbB5ba	1.40177	1.4944	1	0.802367	0.612422	0.763702	0.884208	0.856149	0.746726	0.39378	1	0.676094	0.119219
Q61789	Laminin subunit alpha-3	Lama3	0	N2H9	A2B2C1D1E1F1fedD1E1F1feE1F1fedcba	2261	High mannose	DLLDANLTVAR+A2B2C1D1E1F1fedD1E1F1feE1F1fedcba	1.29522	0.976661	0.939261	1	1.26868	1.05402	1.43509	1.53936	1.69314	1.38911	1	1.33132	0.037159
Q8BI36	JNK1/MAPK8-associated membrane protein	Jkamp	0	N2H9	A2B2C1D1E1F1fedD1E1F1feE1F1fedcba	22	High mannose	NGSSEIYGECGVCPR+A2B2C1D1E1F1fedD1E1F1feE1F1fedcba	1	0.913679	1.08966	1.07879	0.858626	1.32878	1.22582	1.32159	0.971031	0.931253	1	1.18416	0.122109
Q60675	Laminin subunit alpha-2	Lama2	2	N5H4F1	A2B2C1D1E2F1fedD2dD1E2edcbB5ba	2236	Complex	NGSISVR+A2B2C1D1E2F1fedD2dD1E2edcbB5ba	0.774431	0.925238	0.704762	1.41891	1.65845	1.89544	1.64865	2.03929	2.65379	2.86773	2	2.14536	0.00545468
P97300	Neuroplastin	Nptn	4	N7H5	A2B2C1D1E2F1feE2edD2dD1E2eE2F1fedcba	228	Complex	ANATIEVK+A2B2C1D1E2F1feE2edD2dD1E2eE2F1fedcba	1.70477	1.44522	1	0.967835	0.966117	1.12169	2.07907	1.27636	1.2081	0.986906	1	1.13247	0.644177
P32261	Antithrombin-III	Serpinc1	2	N4H5G3	A2B2C1D1E2F1G4gfF4fedD1E2F1G4gfedcba	129	Complex	LGACNDTLK+A2B2C1D1E2F1G4gfF4fedD1E2F1G4gfedcba	1.26532	1.13578	0.903759	0.971873	1	1.79129	1.8372	1.79698	1.42424	1.41847	1	1.55338	0.000821673
Q61001	Laminin subunit alpha-5	Lama5	2	N4H6F1	A2B2C1D1E2F1feE2edD1E1eE1edcbB5ba	2395	Hybrid	EALNQAVNTTR+A2B2C1D1E2F1feE2edD1E1eE1edcbB5ba	0.86122	1	0.087515	1.79803	2.17791	1.29045	1.28885	1.22582	2.54847	2.59413	1	1.41242	0.249713
Q8BG07	5'-3' exonuclease PLD4	Pld4	0	N2H10	A2B2C1D1E1F1G1gfedD1E1F1feE1F1fedcba	279	High mannose	NFSSHINR+A2B2C1D1E1F1G1gfedD1E1F1feE1F1fedcba	0.99395	0.795206	1	1.02579	1.22093	1.32442	1.44133	1.40314	1.60527	1.07332	1	1.37136	0.0110516
Q9CSN1	SNW domain-containing protein 1	Snw1	1	N3H4F1	A2B2C1D1E2F1fF5fedD1dcba	413	Complex	LFNQSK+A2B2C1D1E2F1fF5fedD1dcba	1	1.05195	0.92713	0.870704	1.01359	0.821829	0.941792	0.93728	0.919718	1.06435	1	0.948568	0.499834
P11032	Granzyme A	Gzma	2	N4H7F1	A2B2C1D1E2F1feE2F1fedD1E1eE1edcbB5ba	169	Hybrid	EVNITVIDR+A2B2C1D1E2F1feE2F1fedD1E1eE1edcbB5ba	1	1.57837	0.768133	1.14004	0.528663	3.60544	1.2907	2.76168	2.67408	1.88462	1	2.46504	0.0106226
Q3UXL4	Centrosomal protein kizuna	Kiz	0	N2H8	A2B2C1D1E1F1fedD1E1eE1F1fedcba	56	High mannose	LYEYNKSDKCR+A2B2C1D1E1F1fedD1E1eE1F1fedcba	3.32446	2.85273	0.913578	0.93942	1	2.11538	3.62835	3.12937	2.5816	5.23361	1	2.39164	0.0768704
P01902;P14430	H-2 class I histocompatibility antigen, K-D alpha chain;H-2 class I histocompatibility antigen, Q8 alpha chain	H2-K1;H2-Q8	2	N5H3F1	A2B2C1D1E2edD2dD1E2edcbB5ba	107;107	Complex	YYNQSK+A2B2C1D1E2edD2dD1E2edcbB5ba	1.48882	1.1689	0.955671	0.944249	0.835495	1.18828	1.54062	1.6729	1.18459	0.888189	2	1.22282	0.268231
Q8VDR9	Dedicator of cytokinesis protein 6	Dock6	0	N2H6	A2B2C1D1E1edD1E1eE1edcba	14	High mannose	INRTVAAEVRK+A2B2C1D1E1edD1E1eE1edcba	1.49222	1.50702	1	0.967752	0.706533	2.02981	2.07915	2.44777	1.59516	1.11543	1	1.61714	0.0322042
P97927	Laminin subunit alpha-4	Lama4	2	N4H5F1S1	A2B2C1D1E2F1G3gfedD1E2F1fedcbB5ba	780	Complex	NLTEVVPQLLDQLR+A2B2C1D1E2F1G3gfedD1E2F1fedcbB5ba	0.972163	0.941636	0.996695	1	1.23823	1.07435	1.21414	1.29074	1.42174	1.40759	4	1.26808	0.0166689
Q61789	Laminin subunit alpha-3	Lama3	1	N4H3F1	A2B2C1D1E2edD2dD1dcbB5ba	2361	Complex	IESINQQLLPLGNISDNVDR+A2B2C1D1E2edD2dD1dcbB5ba	1.34369	1	1.16993	0.846877	0.940658	0.91683	1.19286	1.14251	0.942475	0.913937	1	0.973263	0.728034
P08101;P08508	Low affinity immunoglobulin gamma Fc region receptor II;Low affinity immunoglobulin gamma Fc region receptor III	Fcgr2;Fcgr3	2	N4H5F1S2	A2B2C1D1E2F1G3gfedD1E2F1G3gfedcbB5ba	92;91	Complex	ATVNDSGEYR+A2B2C1D1E2F1G3gfedD1E2F1G3gfedcbB5ba	1.06333	0.278518	0.88346	1.10856	1.30395	1.62191	1.92584	2.16106	1.98344	1.83049	2	1.84936	0.00109779
P24063	Integrin alpha-L	Itgal	2	N4H6F2G1	A2B2C1D1E2F1G4gfeE2F1fF5fedD1E1edcbB5ba	270	Hybrid	VLVIITDGEASDKGNISAAHDITR+A2B2C1D1E2F1G4gfeE2F1fF5fedD1E1edcbB5ba	0.634442	0.823062	1	1.14887	1.11134	1.16857	1.27048	1.35105	1.73823	1.06568	1	1.36703	0.0367636
P18181	CD48 antigen	Cd48	2	N4H7	A2B2C1D1E2F1feE2F1fedD1E1eE1edcba	203	Hybrid	NDTVYFTLPCDLAR+A2B2C1D1E2F1feE2F1fedD1E1eE1edcba	1.21402	1.03568	1	0.847791	0.83173	1.11284	1.18363	1.1924	0.973305	0.920264	3	1.11889	0.338873
P09055	Integrin beta-1	Itgb1	2	N4H7F2	A2B2C1D1E2F1fF5feE2F1fedD1E1eE1edcbB5ba	406	Hybrid	NGVNGTGENGRK+A2B2C1D1E2F1fF5feE2F1fedD1E1eE1edcbB5ba	1.54971	1.72631	0.618214	1	0.495519	1.4685	2.25076	2.36906	1.00492	0.677119	1	1.43638	0.283285
Q60675	Laminin subunit alpha-2	Lama2	2	N4H5F1S1	A2B2C1D1E2F1G3gfedD1E2F1fedcbB5ba	2236	Complex	NGSISVR+A2B2C1D1E2F1G3gfedD1E2F1fedcbB5ba	1.61565	1.07931	0.946454	0.857467	1	0.877019	2.01706	1.44384	1.56719	1.14557	2	1.3128	0.22363
P11103	Poly [ADP-ribose] polymerase 1	Parp1	2	N4H5F1	A2B2C1D1E2F1fedD1E2F1fedcbB5ba	516	Complex	SKGCFKEEGVNK+A2B2C1D1E2F1fedD1E2F1fedcbB5ba	0.341392	0.354816	1.04596	1	1.26974	0.801748	0.564223	0.446499	1.24389	1.0488	1	1.08792	0.940351
O55003	BCL2/adenovirus E1B 19 kDa protein-interacting protein 3	Bnip3	0	N2H8	A2B2C1D1E1F1fedD1E1eE1F1fedcba	140	High mannose	NTSVMK+A2B2C1D1E1F1fedD1E1eE1F1fedcba	1.26859	1.04404	0.876849	0.996842	0.949621	1.52206	1.58874	1.82419	1.91093	1.61869	2	1.66728	0.000155282
Q01339	Beta-2-glycoprotein 1	Apoh	4	N6H7G4	A2B2C1D1E2F1G4gfeE2F1G4gfedD1E2F1G4gfeE2F1G4gfedcba	162	Complex	DYRPSAGNNSLYQDTVVFK+A2B2C1D1E2F1G4gfeE2F1G4gfedD1E2F1G4gfeE2F1G4gfedcba	1.34015	1.01898	0.792711	0.94891	1.01221	1.86693	2.20492	2.24981	2.31511	1.47395	2	2.07071	0.000557973
P05555	Integrin alpha-M	Itgam	1	N3H5G1	A2B2C1D1E2F1G4gfedD1E1edcba	1022	Hybrid	TPVLNCSVAVCK+A2B2C1D1E2F1G4gfedD1E1edcba	1.4274	1	0.902929	0.909666	1.10718	1.43917	2.09619	1.64759	1.43087	0.0720364	1	1.47907	0.468865
P49300	C-type lectin domain family 10 member A	Clec10a	0	N2H8	A2B2C1D1E1F1fedD1E1eE1F1fedcba	74	High mannose	ATLDNTTSK+A2B2C1D1E1F1fedD1E1eE1F1fedcba	1.28305	1	0.837172	1.08099	0.929708	2.04624	2.37467	2.61658	2.2435	1.89155	2	2.19424	3.62971e-05
P24668	Cation-dependent mannose-6-phosphate receptor	M6pr	3	N5H6F1S1	A2B2C1D1E2F1G3gfedD1E2F1feE2F1fedcbB5ba	84	Complex	EASNHSSGAGLVQINK+A2B2C1D1E2F1G3gfedD1E2F1feE2F1fedcbB5ba	1.04683	1.07962	0.732819	1	1.0322	1.16888	1.31509	1.46509	1.6205	1.74955	3	1.49969	0.00392117
P45700	Mannosyl-oligosaccharide 1,2-alpha-mannosidase IA	Man1a1	2	N4H6F3	A2B2C1D1E2F1fF5feE2F1fF5fedD1E1edcbB5ba	515	Hybrid	TCHESYNR+A2B2C1D1E2F1fF5feE2F1fF5fedD1E1edcbB5ba	0.333682	0.711825	1.03437	1	1.47168	0.747467	0.461566	0.626816		0.985247	1	0.787726	0.411116
Q60847	Collagen alpha-1(XII) chain	Col12a1	1	N4H6	A2B2C1D1E2F1fedD2dD1E1eE1edcba	1765	Hybrid	NLQVYNATSNSLTVK+A2B2C1D1E2F1fedD2dD1E1eE1edcba	1.0944	1.28694	0.629783	0.938057	1	1.18501	1.68829	1.64771	1.87848	1.27442	1	1.56643	0.0124133
P06800	Receptor-type tyrosine-protein phosphatase C	Ptprc	0	N2H7	A2B2C1D1E1edD1E1eE1F1fedcba	292	High mannose	EKANTSICLEWK+A2B2C1D1E1edD1E1eE1F1fedcba	1.54942	1.48636	1	1	0.869829	1.17278	1.6304	1.53177	0.948882	0.75384	56	1.02104	0.906495
Q9WTR5	Cadherin-13	Cdh13	1	N3H5G1	A2B2C1D1E2F1G4gfedD1E1edcba	638	Hybrid	INNTHALVSLLQNLNK+A2B2C1D1E2F1G4gfedD1E1edcba	1.01133	1	0.852665	1.03819	0.863516	1.29235	1.44986	1.46681	1.02229	1.0137	1	1.32319	0.0241179
Q9Z2A9	Glutathione hydrolase 5 proenzyme	Ggt5	2	N5H6F1	A2B2C1D1E2F1feE2F1fedD2dD1E1edcbB5ba	378	Hybrid	GDHHQLSHYNLTGVR+A2B2C1D1E2F1feE2F1fedD2dD1E1edcbB5ba	0.665003	0.617243	1	1.31849	1.87213	0.977051	0.788529	1.00024	1.70858	1.81063	18	1.21942	0.617033
Q8CG79	Apoptosis-stimulating of p53 protein 2	Tp53bp2	1	N3H6F1	A2B2C1D1E2F1fedD1E1eE1edcbB5ba	477	Hybrid	KNQSSEDILR+A2B2C1D1E2F1fedD1E1eE1edcbB5ba			0.579573	1	1.87904	0.436404	0.343111	0.820634	1.40446	2.61989	1	0.824584	0.965659
A6H584	Collagen alpha-5(VI) chain	Col6a5	1	N3H4	A2B2C1D1E2F1fedD1dcba	867	Complex	EQESMMNLTIHLVK+A2B2C1D1E2F1fedD1dcba	1.05068	0.996252	0.830706	1	1.01777	1.57286	1.90597	1.93007	1.74973	1.29665	1	1.77471	0.000424486
Q60767	Lymphocyte antigen 75	Ly75	2	N4H5F1	A2B2C1D1E2F1fedD1E2F1fedcbB5ba	135	Complex	DGYAVANTNTSDVWK+A2B2C1D1E2F1fedD1E2F1fedcbB5ba	1.28879	1.24303	0.877358	0.804644	0.740773	1.29522	1.94648	1.63194	1.03887	0.794978	2	1.34756	0.174213
Q61282	Aggrecan core protein	Acan	0	N2H5	A2B2C1D1dD1E1eE1edcba	126	High mannose	SNDSGIYR+A2B2C1D1dD1E1eE1edcba	0.66728	0.688533	1	1.31388	1.84453	5.78226	1.92454	7.56399	2.03851	2.45506	32	3.11137	0.0672039
Q8BLQ9;Q8R5M8	Cell adhesion molecule 2;Cell adhesion molecule 1	Cadm2;Cadm1	2	N5H4F1	A2B2C1D1E2F1fedD2dD1E2edcbB5ba	291;311	Complex	TDNGTYR+A2B2C1D1E2F1fedD2dD1E2edcbB5ba	0.806825	0.777062	1.04532	1	1.25751	1.10893	1.20625	1.18473	1.35483	1.34901	6	1.29822	0.0297597
Q80WQ6	Inactive rhomboid protein 2	Rhbdf2	2	N4H7F1	A2B2C1D1E2F1feE2F1fedD1E1eE1edcbB5ba	500	Hybrid	WQNDTGPSDK+A2B2C1D1E2F1feE2F1fedD1E1eE1edcbB5ba	0.523108	0.730555	1	1	1.35734	0.790927	0.594094	0.684965	1.11139	1.2734	3	0.971772	0.87439
P08101	Low affinity immunoglobulin gamma Fc region receptor II	Fcgr2	2	N4H6F1S1	A2B2C1D1E2F1G3gfeE2F1fedD1E1edcbB5ba	166	Hybrid	YHHYSSNFSIPK+A2B2C1D1E2F1G3gfeE2F1fedD1E1edcbB5ba	0.470928	0.63953	1.00844	1.01159	1.36722	1.00216	0.721536	0.776407	1.86466	1.37815	4	1.28312	0.374469
Q62470	Integrin alpha-3	Itga3	2	N5H7F1	A2B2C1D1E2F1feE2F1fedD2dD1E1eE1edcbB5ba	86	Hybrid	DLAVGDDYTNR+A2B2C1D1E2F1feE2F1fedD2dD1E1eE1edcbB5ba	0.983615	1	0.785575	1.01467	1.39194	1.17474	1.30798	1.17665	1.68799	1.73553	1	1.33121	0.0418992
P01897;P01899;P01896	H-2 class I histocompatibility antigen, L-D alpha chain;H-2 class I histocompatibility antigen, D-B alpha chain;H-2 class I histocompatibility antigen, alpha chain (Fragment)	H2-L;H2-D1;Unknown	1	N3H4F1S1	A2B2C1D1E2F1G3gfedD1dcbB5ba	280;280;90	Complex	EQNYTCR+A2B2C1D1E2F1G3gfedD1dcbB5ba	0.716459	0.720973	1.06847	1	1.21034	0.84726	0.950428	0.936366	1.24058	1.00084	2	1.05875	0.672112
P06339	H-2 class I histocompatibility antigen, D-37 alpha chain	H2-T23	2	N4H3F1	A2B2C1D1E2edD1E2edcbB5ba	196	Complex	LGNETLQR+A2B2C1D1E2edD1E2edcbB5ba	0.395985	1.10949	0.778893	1	1.13558	0.879894	0.508554	0.681394	1.36903	0.989448	1	0.948403	0.993547
Q8K0E8	Fibrinogen beta chain	Fgb	2	N4H5F1G1	A2B2C1D1E2F1G4gfedD1E2F1fedcbB5ba	384	Complex	GTAGNALMDGASQLVGENR+A2B2C1D1E2F1G4gfedD1E2F1fedcbB5ba	0.970151	0.861733	0.846279	1.15311	1.07697	2.89734	1.91829	3.76076	1.08731	3.00388	3	2.71191	0.0283013
Q9CXB8	Alpha-protein kinase 1	Alpk1	2	N4H6F1G1	A2B2C1D1E2F1G4gfeE2F1fedD1E1edcbB5ba	1129	Hybrid	LSNNTKVVK+A2B2C1D1E2F1G4gfeE2F1fedD1E1edcbB5ba	1.61603	1.23826	1	0.922609	0.779414	1.0433	1.56513	1.42885	0.974881	0.918316	1	1.07443	0.71255
Q62210	Baculoviral IAP repeat-containing protein 2	Birc2	0	N2H8	A2B2C1D1E1F1fedD1E1eE1F1fedcba	127	High mannose	NMSPVKSR+A2B2C1D1E1F1fedD1E1eE1F1fedcba	1	0.999495	0.855739	1.18453	1.17079	1.84415	2.17078	2.64507	2.66582	1.773	1	2.1599	0.000363678
Q8VBZ3	Putative lipid scramblase CLPTM1	Clptm1	0	N2H9	A2B2C1D1E1F1fedD1E1F1feE1F1fedcba	295	High mannose	DYYPINESLASLPLR+A2B2C1D1E1F1fedD1E1F1feE1F1fedcba	1.06522	1.11293	0.977632	0.984725	0.984214	1.11629	1.09152	1.16701	1.15577	1.00944	7	1.0891	0.066812
Q91ZX7	Prolow-density lipoprotein receptor-related protein 1	Lrp1	2	N4H5F1S1	A2B2C1D1E2F1G3gfedD1E2F1fedcbB5ba	2621	Complex	DGSCIGNSSR+A2B2C1D1E2F1G3gfedD1E2F1fedcbB5ba	1.23922	1	0.813226	0.963744	1.55769	1.97865	2.24873	2.4315	1.86242	1.80518	3	1.92118	0.000656062
Q61009	Scavenger receptor class B member 1	Scarb1	0	N2H9	A2B2C1D1E1F1fedD1E1F1feE1F1fedcba	330	High mannose	ESGIQNVSTCR+A2B2C1D1E1F1fedD1E1F1feE1F1fedcba	0.853814	0.871813	1	1.14075	1.26412	0.935745	1.03954	0.954548	1.03162	0.89729	14	0.97124	0.53311
Q3UMW8	Ceroid-lipofuscinosis neuronal protein 5 homolog	Cln5	0	N2H6	A2B2C1D1E1edD1E1eE1edcba	238	High mannose	KIETNYTK+A2B2C1D1E1edD1E1eE1edcba	0.116247	0.189635	1	1.01398	1.35862	0.506372	0.251408	0.293771	1.26707	1.50598	10	1.28148	0.937036
O54890	Integrin beta-3	Itgb3	0	N2H7	A2B2C1D1E1edD1E1eE1F1fedcba	679	High mannose	NAVNCTYKNEDDCVVR+A2B2C1D1E1edD1E1eE1F1fedcba	0.84868	0.750798	1	1.91501	1.84046	1.54644	1.35257	1.44202	1.64977	2.45077	3	1.51307	0.227399
Q99P91	Transmembrane glycoprotein NMB	Gpnmb	0	N2H6	A2B2C1D1E1edD1E1eE1edcba	200	High mannose	VSINTVNLTAGPQVMEVTVFR+A2B2C1D1E1edD1E1eE1edcba	1	1	0.984136	0.975818	1.3636	2.51155	3.00689	2.4019	2.2462	1.98399	7	2.32598	7.78536e-05
O70258	Epsilon-sarcoglycan	Sgce	0	N2H8	A2B2C1D1E1F1fedD1E1eE1F1fedcba	200	High mannose	LNAINITSALDR+A2B2C1D1E1F1fedD1E1eE1F1fedcba	1.13168	1	0.878461	0.996246	1.06857	1.53597	1.77091	1.98032	1.81541	2.14371	5	1.80763	6.68678e-05
P01897;P01899;P01896	H-2 class I histocompatibility antigen, L-D alpha chain;H-2 class I histocompatibility antigen, D-B alpha chain;H-2 class I histocompatibility antigen, alpha chain (Fragment)	H2-L;H2-D1;Unknown	2	N4H5F3	A2B2C1D1E2F1G5gfF5fedD1E2F1fedcbB5ba	280;280;90	Complex	EQNYTCR+A2B2C1D1E2F1G5gfF5fedD1E2F1fedcbB5ba	0.61732	0.778373	1.02456	1.00812	1.28388	0.720494	0.784308	0.611299	1.10707	0.723207	2	0.821139	0.311475
Q60767	Lymphocyte antigen 75	Ly75	0	N2H6	A2B2C1D1E1edD1E1eE1edcba	1077	High mannose	KSPLTGTWNFTSCSER+A2B2C1D1E1edD1E1eE1edcba	1	1	1	1	0.844271	1.14446	1.38822	1.24643	0.906165	0.70462	19	1.16417	0.411555
P24063	Integrin alpha-L	Itgal	1	N3H4G1	A2B2C1D1E2F1G4gfedD1dcba	696	Complex	GLFPDGSHELSGNTSITPDK+A2B2C1D1E2F1G4gfedD1dcba	0.758812	0.711001	1.01118	1	1.27719	0.904137	1.19892	1.21252	1.1251	1.1765	3	1.19032	0.178572
Q8BKG3	Inactive tyrosine-protein kinase 7	Ptk7	2	N5H6F1	A2B2C1D1E2F1feE2F1fedD2dD1E1edcbB5ba	108	Hybrid	STNASFNIK+A2B2C1D1E2F1feE2F1fedD2dD1E1edcbB5ba	1.07551	1	0.825166	1.10189	0.852747	1.71901	1.94819	2.19559	2.21635	1.6363	3	2.00875	7.7654e-05
E9Q743	Cilia- and flagella-associated protein 251	Cfap251	2	N4H6F1G1	A2B2C1D1E2F1G4gfeE2F1fedD1E1edcbB5ba	974	Hybrid	LFNATTK+A2B2C1D1E2F1G4gfeE2F1fedD1E1edcbB5ba	1.86226	1.53229	1	0.942035	0.811473	1.00639	1.31414	1.47035	1.13943	0.977444	5	1.04437	0.833315
P01897;P01899;P01896	H-2 class I histocompatibility antigen, L-D alpha chain;H-2 class I histocompatibility antigen, D-B alpha chain;H-2 class I histocompatibility antigen, alpha chain (Fragment)	H2-L;H2-D1;Unknown	0	N2H7	A2B2C1D1E1edD1E1eE1F1fedcba	280;280;90	High mannose	EQNYTCR+A2B2C1D1E1edD1E1eE1F1fedcba	0.745016	0.727475	1	1.03125	1.3355	0.923904	0.962259	0.94722	0.973059	0.955264	36	0.956215	0.896112
Q4PZA2	Endothelin-converting enzyme 1	Ece1	2	N4H7	A2B2C1D1E2F1feE2F1fedD1E1eE1edcba	186	Hybrid	ACMNETR+A2B2C1D1E2F1feE2F1fedD1E1eE1edcba	0.631886	0.691238	1.01807	1.01655	1.35378	0.743921	0.85276	0.655892	0.798023	0.761685	4	0.798183	0.217519
Q91X72	Hemopexin	Hpx	2	N4H7G1	A2B2C1D1E2F1G4gfeE2F1fedD1E1eE1edcba	186	Hybrid	SWSTVGNCTAALR+A2B2C1D1E2F1G4gfeE2F1fedD1E1eE1edcba	1.2394	0.913003	0.804474	1	1.04126	1.00109	1.5062	1.46047	1.33025	1.28871	1	1.34096	0.0240707
Q60675	Laminin subunit alpha-2	Lama2	2	N4H5F1	A2B2C1D1E2F1fedD1E2F1fedcbB5ba	2554	Complex	NESGIILLGSGGTLTPPR+A2B2C1D1E2F1fedD1E2F1fedcbB5ba	0.987811	0.909324	0.940246	1.0677	1.31785	1.16111	1.25935	1.36978	1.68214	2.88781	8	1.36894	0.0893847
Q64735	Complement component receptor 1-like protein	Cr1l	2	N4H5F1S1G1	A2B2C1D1E2F1G4gfedD1E2F1G3gfedcbB5ba	170	Complex	INYTCNQGYR+A2B2C1D1E2F1G4gfedD1E2F1G3gfedcbB5ba	0.981352	0.928187	0.884316	1.12479	1.20247	1.12807	1.59014	1.29639	1.39458	1.30408	2	1.32836	0.0108476
Q9Z0M5	Lysosomal acid lipase/cholesteryl ester hydrolase	Lipa	0	N2H7+Ammonium(+17)	A2B2C1D1E1edD1E1eE1F1fedcba	159	High mannose	YDLPASINYILNK+A2B2C1D1E1edD1E1eE1F1fedcba	1.05274	1	0.949042	1.15167	0.987229	1.37312	1.8253	1.50665	1.56359	1.53403	5	1.52101	0.000184506
Q9QZC2	Plexin-C1	Plxnc1	0	N2H10	A2B2C1D1E1F1G1gfedD1E1F1feE1F1fedcba	717	High mannose	VSHVLNDTHMK+A2B2C1D1E1F1G1gfedD1E1F1feE1F1fedcba	1.03107	1	0.71335	0.638695	1.06426	1.07626	1.13443	1.2669	1.28909	1.26553	1	1.25994	0.0120925
Q921I1	Serotransferrin	Tf	2	N4H7G1	A2B2C1D1E2F1G4gfeE2F1fedD1E1eE1edcba	513	Hybrid	NSTLCDLCIGPLK+A2B2C1D1E2F1G4gfeE2F1fedD1E1eE1edcba	1.41377	1.16544	0.753686	1	0.73144	1.13331	1.24911	1.41971	0.92749	0.810561	4	1.12014	0.588167
P01897;P01899;P01896	H-2 class I histocompatibility antigen, L-D alpha chain;H-2 class I histocompatibility antigen, D-B alpha chain;H-2 class I histocompatibility antigen, alpha chain (Fragment)	H2-L;H2-D1;Unknown	2	N4H6F1S1	A2B2C1D1E2F1G3gfeE2F1fedD1E1edcbB5ba	280;280;90	Hybrid	EQNYTCR+A2B2C1D1E2F1G3gfeE2F1fedD1E1edcbB5ba	0.762709	0.775622	1	1	1.44397	0.993461	1.12837	1.07494	1.47777	1.40705	8	1.29705	0.196028
P55772	Ectonucleoside triphosphate diphosphohydrolase 1	Entpd1	2	N4H7	A2B2C1D1E2F1feE2F1fedD1E1eE1edcba	291	Hybrid	VVNVSELYGTPCTK+A2B2C1D1E2F1feE2F1fedD1E1eE1edcba	1.19977	1.18581	0.72147	1	0.899369	0.957699	1.33325	1.28934	1.19515	0.88789	1	1.11777	0.330274
Q8BJ83	TM2 domain-containing protein 3	Tm2d3	0	N2H5	A2B2C1D1dD1E1eE1edcba	183	High mannose	DHIHCLGNR+A2B2C1D1dD1E1eE1edcba	0.882507	0.906513	0.991216	1.03335	1.26469	0.961329	0.935326	0.953754	0.846149	0.850345	2	0.933643	0.181355
P51885	Lumican	Lum	3	N5H4F1G1	A2B2C1D1E2F1fF4fedD1E2eE2edcbB5ba	127	Complex	KLHINYNNLTESVGPLPK+A2B2C1D1E2F1fF4fedD1E2eE2edcbB5ba	0.876225	0.645019	1.09943	1	1.4656	0.968401	0.968784	1.16332	1.54294	1.72101	1	1.2299	0.24688
P11438	Lysosome-associated membrane glycoprotein 1	Lamp1	2	N4H5F1G1	A2B2C1D1E2F1G4gfedD1E2F1fedcbB5ba	177	Complex	DATIQAYLSSGNFSK+A2B2C1D1E2F1G4gfedD1E2F1fedcbB5ba	1.76819	1.78506	0.937428	1	0.659955	1.68979	2.01031	2.05953	1.416	1.27791	1	1.44483	0.13611
P11276	Fibronectin	Fn1	2	N4H5F1	A2B2C1D1E2F1fedD1E2F1fedcbB5ba	430	Complex	NYTDCTSEGR+A2B2C1D1E2F1fedD1E2F1fedcbB5ba	0.918892	0.754679	1	1	1.08218	1.5962	0.960654	1.65077	1.26624	1.30472	5	1.41853	0.0180956
P01895;P01897;P01899;P01900;P01901;P03991;P14428;P01896	H-2 class I histocompatibility antigen, alpha chain (Fragment);H-2 class I histocompatibility antigen, L-D alpha chain;H-2 class I histocompatibility antigen, D-B alpha chain;H-2 class I histocompatibility antigen, D-D alpha chain;H-2 class I histocompatibility antigen, K-B alpha chain;H-2 class I histocompatibility antigen, K-W28 alpha chain;H-2 class I histocompatibility antigen, K-Q alpha chai…	H2-D1;H2-L;H2-D1;H2-D1;H2-K1;H2-K1;H2-K1;Unknown	2	N4H5F1	A2B2C1D1E2eE2edD1E1eE1edcbB5ba	133;200;200;200;197;197;157;10	Complex	NGNATLLR+A2B2C1D1E2eE2edD1E1eE1edcbB5ba	2.24037	1.07658	0.968341	0.821188	1	1.23852	3.2664	1.76734	1.7068	1.43593	1	1.58282	0.172683
Q07113	Cation-independent mannose-6-phosphate receptor	Igf2r	0	N2H9	A2B2C1D1E1F1fedD1E1F1feE1F1fedcba	2078	High mannose	GYPCGGNK+A2B2C1D1E1F1fedD1E1F1feE1F1fedcba	1.06791	1.00121	1	0.886423	0.90119	0.9883	1.09301	1.08258	0.743529	0.610593	8	0.987016	0.526856
Q04857	Collagen alpha-1(VI) chain	Col6a1	0	N2H6	A2B2C1D1E1edD1E1eE1edcba	801	High mannose	ENYAELLDDGFLKNITAQICIDK+A2B2C1D1E1edD1E1eE1edcba	1.21787	1.00799	0.767182	1	0.655228	1.51197	2.10761	2.64105	1.2236	0.928064	1	1.72692	0.0488534
Q4PZA2	Endothelin-converting enzyme 1	Ece1	2	N4H5G2	A2B2C1D1E2F1G4gfedD1E2F1G4gfedcba	209	Complex	LGGWNITGPWAK+A2B2C1D1E2F1G4gfedD1E2F1G4gfedcba	1.27938	1.26636	0.744431	1	0.640289	1.09145	1.48152	1.522	1.10609	0.830497	1	1.20231	0.267415
P16406	Glutamyl aminopeptidase	Enpep	2	N5H6	A2B2C1D1E2F1feE2F1fedD2dD1E1edcba	546	Hybrid	QNITQK+A2B2C1D1E2F1feE2F1fedD2dD1E1edcba	0.796244	1.03309	0.912216	1.08249	1	0.99032	0.999887	1.08436	1.31739	0.990949	4	1.08029	0.202472
P97333	Neuropilin-1	Nrp1	2	N4H6F1G1	A2B2C1D1E2F1G4gfeE2F1fedD1E1edcbB5ba	522	Hybrid	IAYSNNGSDWK+A2B2C1D1E2F1G4gfeE2F1fedD1E1edcbB5ba	1.67765	1.44065	0.933838	0.953454	0.934181	1.47012	1.74816	1.8773	1.59275	1.30788	4	1.45524	0.0575101
P20934	Protein EVI2A	Evi2a	0	N2H8	A2B2C1D1E1F1fedD1E1eE1F1fedcba	55	High mannose	HPSDNNTNLVTPAVGHK+A2B2C1D1E1F1fedD1E1eE1F1fedcba	0.842952	0.625391	1	1	1.36113	1.11066	1.2061	1.23819	1.5939	1.60137	7	1.40449	0.0416615
P01895;P01897;P01899;P01900;P01901;P01896	H-2 class I histocompatibility antigen, alpha chain (Fragment);H-2 class I histocompatibility antigen, L-D alpha chain;H-2 class I histocompatibility antigen, D-B alpha chain;H-2 class I histocompatibility antigen, D-D alpha chain;H-2 class I histocompatibility antigen, K-B alpha chain;H-2 class I histocompatibility antigen, alpha chain (Fragment)	H2-D1;H2-L;H2-D1;H2-D1;H2-K1;Unknown	2	N4H6F1S1	A2B2C1D1E2F1G3gfeE2edD1E1eE1edcbB5ba	133;200;200;200;197;10	Hybrid	YLKNGNATLLR+A2B2C1D1E2F1G3gfeE2edD1E1eE1edcbB5ba	0.412516	0.486503	1	1.26619	2.06014	0.601951	0.635102	0.60135	1.49186	1.69298	4	1.14091	0.918991
A0A0B4J1G0	Low affinity immunoglobulin gamma Fc region receptor III-A	Fcgr4	1	N3H5F1	A2B2C1D1E2F1fedD1E1edcbB5ba	179	Hybrid	GLIGHNNK+A2B2C1D1E2F1fedD1E1edcbB5ba	0.970595	0.674304	1	1.35939	1.98461	1.89713	2.14722	2.59854	2.94293	2.75617	1	2.22213	0.00269521
P13597	Intercellular adhesion molecule 1	Icam1	0	N2H7	A2B2C1D1E1edD1E1eE1F1fedcba	185	High mannose	GDHGANFSCR+A2B2C1D1E1edD1E1eE1F1fedcba	0.526254	0.526693	1	1.00961	1.47692	0.606343	0.79965	0.799144	0.781052	0.824636	1	0.806359	0.447218
O09043	Napsin-A	Napsa	1	N3H5F1	A2B2C1D1E2edD1E1eE1edcbB5ba	128	Hybrid	ASSSFRPNGTK+A2B2C1D1E2edD1E1eE1edcbB5ba	0.119676	0.179009	1.00977	1	1.57703	0.338127	0.218599	0.190913	1.05518	1.0602	1	0.962294	0.56569
P21956	Lactadherin	Mfge8	0	N2H3	A2B2C1D1dD1dcba	316	Paucimannose	NNTIPDSQMSASSSYK+A2B2C1D1dD1dcba	0.740762	1.37785	0.721091	1.24972	1	3.26326	1.42398	3.6861	2.28694	1.69064	1	2.37572	0.0131492
Q925Q3	Mitochondrial sodium/calcium exchanger protein	Slc8b1	0	N2H9	A2B2C1D1E1F1fedD1E1F1feE1F1fedcba	60	High mannose	AVCGLNTSDR+A2B2C1D1E1F1fedD1E1F1feE1F1fedcba	0.753246	0.758794	1.03612	1	1.3051	0.839381	0.911899	0.997661	0.70067	0.807574	1	0.896359	0.325431
Q61292	Laminin subunit beta-2	Lamb2	2	N4H5F2	A2B2C1D1E2F1fF5fedD1E2F1fedcbB5ba	1500	Complex	AQAALDKANASR+A2B2C1D1E2F1fF5fedD1E2F1fedcbB5ba	0.518884	0.748262	1	1.57051	1.90614	1.02829	0.824225	1.07808	2.7354	3.37207	1	1.51041	0.289448
P02468	Laminin subunit gamma-1	Lamc1	2	N4H6F1G1	A2B2C1D1E2F1G4gfeE2F1fedD1E1edcbB5ba	1239	Hybrid	NISQDLEK+A2B2C1D1E2F1G4gfeE2F1fedD1E1edcbB5ba	1.26388	1.09398	0.940469	0.98411	1	1.46074	1.78697	1.94748	1.69669	1.10411	3	1.55183	0.00877274
Q6P5E4	UDP-glucose:glycoprotein glucosyltransferase 1	Uggt1	0	N2H4	A2B2C1D1dD1E1edcba	269	High mannose	GTEVNATVIGESDPIDEVQGFLFGK+A2B2C1D1dD1E1edcba	0.41398	0.457511	1.03004	1	1.84233	0.651234	0.646055	0.570708	0.965453	1.2697	1	0.991653	0.670036
Q8BN78	Transcriptional regulator Kaiso	Zbtb33	0	N2H8	A2B2C1D1E1F1fedD1E1eE1F1fedcba	600	High mannose	QYAYLSNK+A2B2C1D1E1F1fedD1E1eE1F1fedcba	0.776462	0.541116	1.04539	1.1218	1.08453	0.888889	1.19613	0.951705	1.05992	1.45918	3	1.18159	0.226372
Q9JKF6	Nectin-1	Nectin1	3	N6H6	A2B2C1D1E2F1fedD2dD1E2F1feE2F1fedcba	202	Complex	NPNGTVTVISR+A2B2C1D1E2F1fedD2dD1E2F1feE2F1fedcba	1	0.944074	0.996857	1.2087	1.33515	1.466	1.67172	1.88806	2.84461	2.37576	4	1.8	0.00647636
P13597	Intercellular adhesion molecule 1	Icam1	2	N4H5F1G2	A2B2C1D1E2F1G4gfedD1E2F1G4gfedcbB5ba	47	Complex	EAFLPQGGSVQVNCSSSCK+A2B2C1D1E2F1G4gfedD1E2F1G4gfedcbB5ba	1.38871	1.2887	0.890386	1	0.823399	1.51786	1.62196	1.77607	1.501	1.45854	1	1.5459	0.00407249
Q02788	Collagen alpha-2(VI) chain	Col6a2	2	N5H3F1	A2B2C1D1E2edD2dD1E2edcbB5ba	800	Complex	NMTLFSDLVAEK+A2B2C1D1E2edD2dD1E2edcbB5ba	0.705055	0.696591	1	1.0395	1.40824	1.20284	1.07146	1.15631	1.5912	1.60442	1	1.4604	0.0741781
Q9DBX3	Sushi domain-containing protein 2	Susd2	2	N5H3F1	A2B2C1D1E2edD2dD1E2edcbB5ba	700	Complex	FCILDVMSTGSSSVGNATR+A2B2C1D1E2edD2dD1E2edcbB5ba	1.07472	0.908771	1.01774	0.990918	1.00459	0.988501	1.05285	0.980173	1.07078	0.904104	2	0.992367	0.998709
P02468	Laminin subunit gamma-1	Lamc1	1	N3H4	A2B2C1D1E2F1fedD1dcba	1105	Complex	VNSSLHSQISR+A2B2C1D1E2F1fedD1dcba	0.957689	1	0.969745	1.27394	1.25633	1.77925	1.38345	1.64666	2.06995	2.59674	1	1.69748	0.00634908
P11881	Inositol 1,4,5-trisphosphate receptor type 1	Itpr1	0	N2H6	A2B2C1D1E1edD1E1eE1edcba	2503	High mannose	VETGENCTSPAPK+A2B2C1D1E1edD1E1eE1edcba	1.67781	1.49825	1	0.948204	0.918832	1.49397	1.87874	1.83493	0.942923	0.824586	22	1.08945	0.510652
Q60767	Lymphocyte antigen 75	Ly75	2	N4H6F1S1	A2B2C1D1E2F1G3gfeE2F1fedD1E1edcbB5ba	1226	Hybrid	TADCDDNQPGAICYYPGNETEEEVR+A2B2C1D1E2F1G3gfeE2F1fedD1E1edcbB5ba	1.22351	1.02334	1	0.845046	0.985176	1.19072	1.32934	1.26654	0.922402	0.843123	2	1.11208	0.428074
Q9QYY8	Spastin	Spast	1	N3H5G1	A2B2C1D1E2F1G4gfedD1E1edcba	569	Hybrid	NMSASEMRNIR+A2B2C1D1E2F1G4gfedD1E1edcba	0.486389	1	3.70284	4.81806	0.999665	1.46463	1.18792	0.559439	1.38646	2.48682	1	0.905939	0.417883
P28653	Biglycan	Bgn	2	N4H6F1S1	A2B2C1D1E2F1G3gfeE2edD1E1eE1edcbB5ba	271	Hybrid	MIENGSLSFLPTLR+A2B2C1D1E2F1G3gfeE2edD1E1eE1edcbB5ba	1.0579	1.03358	0.765742	0.943432	1.2157	3.62457	1.70645	5.71038	1.36382	1.97835	4	2.12387	0.0810167
Q04857	Collagen alpha-1(VI) chain	Col6a1	1	N3H4G1	A2B2C1D1E2F1G4gfedD1dcba	801	Complex	NITAQICIDK+A2B2C1D1E2F1G4gfedD1dcba	1.20702	0.965678	0.826082	0.980757	0.94078	1.19567	1.65043	1.45634	1.4129	1.21655	2	1.43774	0.00481839
P04214	T-cell receptor beta chain V region E1	Unknown	0	N2H6	A2B2C1D1E1edD1E1eE1edcba	103	High mannose	LQVANMSQGR+A2B2C1D1E1edD1E1eE1edcba	0.783625	0.817807	1.00152	1.00892	1.02358	0.746076	0.883531	0.716544	0.9841	0.984392	7	0.940114	0.429677
O08648	Mitogen-activated protein kinase kinase kinase 4	Map3k4	1	N4H5	A2B2C1D1E2edD2dD1E1eE1edcba	722	Hybrid	NLLEEEWNFTK+A2B2C1D1E2edD2dD1E1eE1edcba	0.705059	0.743322	1	1.2685	1.48519	0.952548	0.984204	0.894371	1.87006	1.6818	1	1.26667	0.382249
P21995	Embigin	Emb	3	N5H6F1G3	A2B2C1D1E2F1G4gfedD1E2F1G4gfeE2F1G4gfedcbB5ba	101	Complex	DLNLMNVTWK+A2B2C1D1E2F1G4gfedD1E2F1G4gfeE2F1G4gfedcbB5ba	1.39747	1.52423	0.863179	1	0.6173	0.965464	1.37254	1.27683	0.850864	0.99837	1	1.0086	0.950975
Q07113	Cation-independent mannose-6-phosphate receptor	Igf2r	0	N2H9+Ammonium(+17)	A2B2C1D1E1F1fedD1E1F1feE1F1fedcba	1532	High mannose	AGINASYSEK+A2B2C1D1E1F1fedD1E1F1feE1F1fedcba	1.55953	1.54687	1	1	0.565313	1.2607	1.35652	1.28684	1.06415	0.688237	5	1.01012	0.989459
Q60767	Lymphocyte antigen 75	Ly75	2	N5H5F1	A2B2C1D1E2F1fedD2dD1E2F1fedcbB5ba	1393	Complex	IEMVDYEDKHNGTLPQFIPYK+A2B2C1D1E2F1fedD2dD1E2F1fedcbB5ba	0.747957	1.04877	1.20425	1	0.805767	1.06148	1.13939	1.23065	1.08923	0.86964	25	1.1109	0.286277
P11276	Fibronectin	Fn1	2	N4H5G1	A2B2C1D1E2F1G4gfedD1E2F1fedcba	528	Complex	DQCIVDDITYNVNDTFHK+A2B2C1D1E2F1G4gfedD1E2F1fedcba	1.40773	1.22978	0.803415	1	0.831142	1.91644	1.70438	2.62805	1.48458	1.30065	5	1.70127	0.0193063
P01910;P14434;P14437;P14438	H-2 class II histocompatibility antigen, A-K alpha chain;H-2 class II histocompatibility antigen, A-B alpha chain;H-2 class II histocompatibility antigen, A-S alpha chain;H-2 class II histocompatibility antigen, A-U alpha chain (Fragment)	H2-Aa;H2-Aa;H2-Aa;H2-Aa	2	N5H3F1	A2B2C1D1E2edD2dD1E2edcbB5ba	105;105;82;76	Complex	RSNSTPATNEAPQATVFPK+A2B2C1D1E2edD2dD1E2edcbB5ba	1.2396	1.10984	1	0.933088	0.911963	0.748093	1.04009	0.908402	0.932014	0.7478	26	0.827468	0.0844162
P55302	Alpha-2-macroglobulin receptor-associated protein	Lrpap1	0	N2H8	A2B2C1D1E1F1fedD1E1eE1F1fedcba	271	High mannose	VIDLWDLAQSANFTEK+A2B2C1D1E1F1fedD1E1eE1F1fedcba	1.14777	1.02921	0.971945	0.972689	1.09029	1.25388	1.56941	1.6124	1.28516	1.34645	2	1.34035	0.00190324
Q8BXZ1	Protein disulfide-isomerase TMX3	Tmx3	0	N2H5	A2B2C1D1dD1E1eE1edcba	261	High mannose	LVAIAVIDEKNTSLEHTR+A2B2C1D1dD1E1eE1edcba	1	1.02441	0.736533	1.18109	0.94662	1.49793	1.87895	1.71487	1.59629	0.957978	3	1.59989	0.012498
P97449	Aminopeptidase N	Anpep	2	N5H4	A2B2C1D1E2F1fedD2dD1E2edcba	114	Complex	FTCNQTTDVIIIHSK+A2B2C1D1E2F1fedD2dD1E2edcba	0.957557	1.01454	0.840036	1.12727	1.06202	1.43127	1.59041	1.54879	1.36873	0.966068	4	1.41638	0.0138502
Q61292	Laminin subunit beta-2	Lamb2	2	N4H5F1G1	A2B2C1D1E2F1G4gfedD1E2F1fedcbB5ba	1349	Complex	RANASTFAVPSPVSNSADTR+A2B2C1D1E2F1G4gfedD1E2F1fedcbB5ba	1.19948	0.963473	1	1.04644	0.906622	0.866484	1.4239	1.68366	1.4012	0.946383	1	1.28768	0.176365
Q08890	Iduronate 2-sulfatase	Ids	0	N2H4	A2B2C1D1dD1E1edcba	117	High mannose	VHSGNFSTIPQYFK+A2B2C1D1dD1E1edcba	0.841243	0.875354	1	1.25893	1.55503	1.14481	1.22047	1.41305	1.97914	1.55553	1	1.34871	0.111971
P02468	Laminin subunit gamma-1	Lamc1	2	N4H5G1	A2B2C1D1E2F1G4gfeE2edD1E1edcba	648	Complex	LLNNLTSIK+A2B2C1D1E2F1G4gfeE2edD1E1edcba	0.999792	1.00111	1	1.03889	0.74634	1.43606	1.61102	1.80654	1.82366	1.43445	1	1.7024	0.000164234
P16675	Lysosomal protective protein	Ctsa	0	N2H7	A2B2C1D1E1edD1E1eE1F1fedcba	140	High mannose	MYVTNDTEVAENNYEALK+A2B2C1D1E1edD1E1eE1F1fedcba	1.5378	1.17387	1	0.851916	0.689673	0.92347	1.08495	1.03394	0.815762	0.837286	3	0.933139	0.49233
Q61062	Segment polarity protein dishevelled homolog DVL-3	Dvl3	0	N2H8	A2B2C1D1E1F1fedD1E1eE1F1fedcba	159	High mannose	LNGTTKGER+A2B2C1D1E1F1fedD1E1eE1F1fedcba	1.27403	1.06926	0.844866	1	0.858224	1.35086	1.69288	1.75017	1.14759	0.954882	2	1.34967	0.0641022
Q8VCW4	Protein unc-93 homolog B1	Unc93b1	1	N3H7	A2B2C1D1E2edD1E1F1feE1F1fedcba	272	Hybrid	SQGILNGFNK+A2B2C1D1E2edD1E1F1feE1F1fedcba	1.37889	1.20819	0.880185	1	0.981915	1.90625	2.26876	2.58488	1.82424	1.35335	1	1.86795	0.00423259
P21995	Embigin	Emb	1	N3H6F1G1	A2B2C1D1E2F1G4gfedD1E1eE1edcbB5ba	70	Hybrid	SNVSVEENVILEKPSHVELK+A2B2C1D1E2F1G4gfedD1E1eE1edcbB5ba	1.81424	1.93861	0.923063	0.902376	0.883622	1.57004	1.74398	1.66883	1.52103	1.19836	2	1.45381	0.362818
Q9Z1M0	P2X purinoceptor 7	P2rx7	0	N2H10	A2B2C1D1E1F1G1gfedD1E1F1feE1F1fedcba	202	High mannose	NNIHFPGHNYTTR+A2B2C1D1E1F1G1gfedD1E1F1feE1F1fedcba	0.684134	0.926313	1.14775	1	1.24526	1.18401	1.02821	1.29137	1.65387	1.36014	1	1.28719	0.0655494
P24668	Cation-dependent mannose-6-phosphate receptor	M6pr	1	N4H4F1S1	A2B2C1D1E2F1G3gfedD2dD1dcbB5ba	84	Complex	EASNHSSGAGLVQINK+A2B2C1D1E2F1G3gfedD2dD1dcbB5ba	1.19491	1.17188	0.97599	1	0.804983	1.18437	1.0917	1.28069	1.13748	0.907934	4	1.10037	0.363354
Q9DBX3	Sushi domain-containing protein 2	Susd2	0	N2H8+Ammonium(+17)	A2B2C1D1E1F1fedD1E1eE1F1fedcba	159	High mannose	SQLVNETHWQYYGTSDTR+A2B2C1D1E1F1fedD1E1eE1F1fedcba	0.943656	1	0.903973	1.13771	0.972633	1.19935	1.22839	1.3241	1.55381	1.35544	2	1.3452	0.00176669
Q8VCM8	BOS complex subunit NCLN	Ncln	1	N3H3	A2B2C1D1E2edD1dcba	428	Complex	VIYNLTEK+A2B2C1D1E2edD1dcba	0.734537	0.670965	1.16329	0.943157	1.23301	0.786995	0.724698	0.687096	1.22837	1.05551	2	0.968994	0.741205
P01899	H-2 class I histocompatibility antigen, D-B alpha chain	H2-D1	2	N5H6F1G1	A2B2C1D1E2F1G4gfeE2F1fedD2dD1E1edcbB5ba	110	Hybrid	NLLGYYNQSAGGSHTLQQMSGCDLGSDWR+A2B2C1D1E2F1G4gfeE2F1fedD2dD1E1edcbB5ba	0.8589	0.980048	1	1.37107	0.455618	1.12093	1.19276	1.35681	1.51258	1.35335	2	1.37276	0.0500044
P14429;P14431	H-2 class I histocompatibility antigen, Q7 alpha chain;H-2 class I histocompatibility antigen, Q9 alpha chain (Fragment)	H2-Q7;H2-Q9	0	N2H2	A2B2C1D1dcba	107;107	Paucimannose	TAQSYYNQSK+A2B2C1D1dcba	1.21126	1.11748	0.817265	1.038	0.808399	1.65014	1.73644	2.06219	1.77199	1.31447	2	1.6629	0.00119657
Q61735	Leukocyte surface antigen CD47	Cd47	3	N5H6F1G3	A2B2C1D1E2F1G4gfedD1E2F1G4gfeE2F1G4gfedcbB5ba	109	Complex	DAMVGNYTCEVTELSR+A2B2C1D1E2F1G4gfedD1E2F1G4gfeE2F1G4gfedcbB5ba	1.06779	1.03356	0.847135	1.08523	0.953529	1.11766	1.16396	1.09646	1.24917	1.26585	4	1.16894	0.0115177
P01910;P14434;P14437;P14438	H-2 class II histocompatibility antigen, A-K alpha chain;H-2 class II histocompatibility antigen, A-B alpha chain;H-2 class II histocompatibility antigen, A-S alpha chain;H-2 class II histocompatibility antigen, A-U alpha chain (Fragment)	H2-Aa;H2-Aa;H2-Aa;H2-Aa	2	N5H5F1S1G1	A2B2C1D1E2F1G4gfedD2dD1E2F1G3gfedcbB5ba	105;105;82;76	Complex	RSNSTPATNEAPQATVFPK+A2B2C1D1E2F1G4gfedD2dD1E2F1G3gfedcbB5ba	1.13283	1.04991	0.882961	1.01198	0.924413	1.14517	1.43455	1.37704	1.92709	1.31996	6	1.37618	0.0128985
Q99KU0	Vacuole membrane protein 1	Vmp1	0	N2H9	A2B2C1D1E1F1fedD1E1F1feE1F1fedcba	21	High mannose	DQHNGSLTDPSSVHEK+A2B2C1D1E1F1fedD1E1F1feE1F1fedcba	0.668805	1	0.811034	1.53937	2.63922	1.43227	1.51026	1.36187	2.1263	2.45486	1	1.59209	0.319167
P51885	Lumican	Lum	2	N5H4F1	A2B2C1D1E2F1fedD2dD1E2edcbB5ba	88	Complex	AFENVTDLQWLILDHNLLENSK+A2B2C1D1E2F1fedD2dD1E2edcbB5ba	1.15388	0.997375	0.76271	1.10453	1	2.5802	2.98295	3.5712	2.46507	2.17976	1	2.66005	0.000113094
Q9Z1F6	Leukocyte cell-derived chemotaxin 1	Cnmd	0	N2H5	A2B2C1D1dD1E1eE1edcba	243	High mannose	LSNGTR+A2B2C1D1dD1E1eE1edcba	0.162477	0.178002	1.11994	1	1.56882	0.430267	0.416466	0.427087	1.12924	1.45619	2	1.14882	0.925527
Q99J31	Oligophrenin-1	Ophn1	0	N2H4	A2B2C1D1dD1E1edcba	455	High mannose	NLSEPVMTYK+A2B2C1D1dD1E1edcba	0.0373136	0.133714	1.11569	1	1.29446	0.325559	0.0700643	0.060231	0.971842	0.973578	1	0.741991	0.499657
Q3V0T4	Integrin alpha-D	Itgad	0	N3H9	A2B2C1D1E1F1fedD2dD1E1F1feE1F1fedcba	703	High mannose	NCTLTRR+A2B2C1D1E1F1fedD2dD1E1F1feE1F1fedcba	0.639905	0.5983	1	1.58594	2.38115	2.04607	2.65208	1.81993	2.69186	2.24668	1	2.26585	0.023419
Q05793	Basement membrane-specific heparan sulfate proteoglycan core protein	Hspg2	2	N4H5F1G1	A2B2C1D1E2F1fF4fedD1E2F1fedcbB5ba	358	Complex	CDGDFDCEDRTDEANCSVK+A2B2C1D1E2F1fF4fedD1E2F1fedcbB5ba	1	1.44828	0.959394	1.074	0.349201	1.32465	1.35635	1.69865	1.17535	0.87435	1	1.27944	0.187536
P01901	H-2 class I histocompatibility antigen, K-B alpha chain	H2-K1	2	N6H4F2	A2B2C1D1E2F2fF5fedD2dD1E2F1fedcbB5ba	107	Complex	TLLGYYNQSK+A2B2C1D1E2F2fF5fedD2dD1E2F1fedcbB5ba	0.962556	1.00068	1	0.990404	1.11282	1.13174	1.36913	1.24441	1.61139	1.16702	1	1.23735	0.0122771
Q9D136	2-oxoglutarate and iron-dependent oxygenase domain-containing protein 3	Ogfod3	0	N2H8	A2B2C1D1E1F1fedD1E1eE1F1fedcba	263	High mannose	FVFMEEGSNK+A2B2C1D1E1F1fedD1E1eE1F1fedcba	1.22063	1.17887	0.994448	1	0.928224	1.06393	1.30277	1.3564	1.22646	0.997784	19	1.10112	0.199269
Q61739	Integrin alpha-6	Itga6	2	N5H4F1	A2B2C1D1E2F1fF5fedD2dD1E2edcba	731	Complex	QLSCVANQNGSQADCELGNPFK+A2B2C1D1E2F1fF5fedD2dD1E2edcba	0.338358	0.47148	1.23333	1	1.55113	0.718214	0.579305	0.49237	0.899925	0.840393	1	0.769652	0.402621
P01897;P01899;P01896	H-2 class I histocompatibility antigen, L-D alpha chain;H-2 class I histocompatibility antigen, D-B alpha chain;H-2 class I histocompatibility antigen, alpha chain (Fragment)	H2-L;H2-D1;Unknown	2	N4H5F1S1	A2B2C1D1E2F1G3gfedD1E2F1fF5fedcba	280;280;90	Complex	EQNYTCR+A2B2C1D1E2F1G3gfedD1E2F1fF5fedcba	0.454377	0.621752	1.03591	1.22488	1.26271	0.710356	0.423598	0.771033	0.937349	0.636891	2	0.722984	0.25612
P11247	Myeloperoxidase	Mpo	0	N2H5	A2B2C1D1dD1E1eE1edcba	365	High mannose	ALMPFDSLHDDPCLLTNR+A2B2C1D1dD1E1eE1edcba	1.36773	0.984524	1	0.987349	1	0.782403	1.17805	0.948062	0.873461	0.820121	5	0.854166	0.188928
P27812;Q99JB4	Killer cell lectin-like receptor subfamily B member 1B allele A;Killer cell lectin-like receptor subfamily B member 1B allele B	Klrb1b;Klrb1b	0	N2H9	A2B2C1D1E1F1fedD1E1F1feE1F1fedcba	81;81	High mannose	ICADVQENR+A2B2C1D1E1F1fedD1E1F1feE1F1fedcba	0.847017	0.915289	0.992732	1.01861	1.29038	1.36648	1.7794	1.89752	1.07363	1.03735	2	1.36543	0.0615343
P11438	Lysosome-associated membrane glycoprotein 1	Lamp1	3	N6H6F1	A2B2C1D1E2F1fedD2dD1E2F1feE2F1fedcbB5ba	248	Complex	AFNISPNDTSSGSCGINLVTLK+A2B2C1D1E2F1fedD2dD1E2F1feE2F1fedcbB5ba	1.10168	1.03393	0.851441	1	0.789088	1.39697	1.72308	1.63709	1.27054	1.13152	3	1.51093	0.00513669
Q04857	Collagen alpha-1(VI) chain	Col6a1	2	N4H5F1S2	A2B2C1D1E2F1G3gfedD1E2F1G3gfedcbB5ba	211	Complex	RNFTAADWGHSR+A2B2C1D1E2F1G3gfedD1E2F1G3gfedcbB5ba	0.8457	0.806754	0.922248	1.04525	1.54757	1.60785	1.59799	1.4983	2.45841	2.64951	2	1.83149	0.0103715
Q61001	Laminin subunit alpha-5	Lama5	2	N4H5F1G1	A2B2C1D1E2F1G4gfedD1E2F1fedcbB5ba	926	Complex	LNVTSPDLFR+A2B2C1D1E2F1G4gfedD1E2F1fedcbB5ba	1.06254	0.951845	1	1.04294	1.06847	1.12702	1.29672	1.465	1.59611	1.59939	4	1.42186	0.00308914
Q8BI84	Transport and Golgi organization protein 1 homolog	Mia3	0	N2H9	A2B2C1D1E1F1fedD1E1F1feE1F1fedcba	252	High mannose	TGNSSPASVER+A2B2C1D1E1F1fedD1E1F1feE1F1fedcba	0.953981	1.0409	1.06807	0.900246	1	1.09651	1.05267	0.977171	1.13383	0.952359	1	1.05036	0.307443
Q61001	Laminin subunit alpha-5	Lama5	2	N4H5F1S2	A2B2C1D1E2F1G3gfedD1E2F1G3gfedcbB5ba	2570	Complex	QLLANSSALEETILGHQGR+A2B2C1D1E2F1G3gfedD1E2F1G3gfedcbB5ba	1	0.925895	1.00058	0.952341	1.16066	1.21925	1.25577	1.4128	1.22422	1.15998	3	1.24218	0.00306187
Q9D7J6	Deoxyribonuclease-1-like 1	Dnase1l1	0	N2H8	A2B2C1D1E1F1fedD1E1eE1F1fedcba	239	High mannose	ASTNCTYDR+A2B2C1D1E1F1fedD1E1eE1F1fedcba	0.904071	0.951935	1	1.26701	1.47008	2.34245	2.27067	1.48513	1.62711	1.06438	1	1.59315	0.0426811
Q04857	Collagen alpha-1(VI) chain	Col6a1	2	N4H4F1	A2B2C1D1E2F1fedD1E2edcbB5ba	801	Complex	NITAQICIDK+A2B2C1D1E2F1fedD1E2edcbB5ba	1.2341	0.930023	0.985126	1.02785	1.0684	1.28067	1.72422	1.58724	1.57587	1.40922	4	1.4601	0.00101792
P97300	Neuroplastin	Nptn	2	N5H6F1	A2B2C1D1E2F1feE2F1fedD2dD1E1edcbB5ba	196	Hybrid	KNASNMEYR+A2B2C1D1E2F1feE2F1fedD2dD1E1edcbB5ba	1	1.10367	1.00863	0.867152	0.696429	1.57532	1.6076	1.66466	1.77631	1.28003	1	1.65773	0.000344939
P14429;P14430	H-2 class I histocompatibility antigen, Q7 alpha chain;H-2 class I histocompatibility antigen, Q8 alpha chain	H2-Q7;H2-Q8	2	N4H5F1S2	A2B2C1D1E2F1G3gfedD1E2F1G3gfedcbB5ba	277;277	Complex	EQNYTCHVNHEGLPEPLTLR+A2B2C1D1E2F1G3gfedD1E2F1G3gfedcbB5ba	0.995461	0.926107	0.959524	1.03636	1.03585	1.0059	1.37199	1.15282	1.20605	0.9708	8	1.14203	0.0810113
P02468	Laminin subunit gamma-1	Lamc1	1	N3H6	A2B2C1D1E2edD1E1eE1F1fedcba	648	Hybrid	LLNNLTSIK+A2B2C1D1E2edD1E1eE1F1fedcba	1.10946	1.06976	0.82121	1.00351	0.883939	1.55577	1.58959	1.91379	1.33474	1.37265	4	1.56404	0.00113258
Q8K2J7	RELT-like protein 1	Rell1	0	N2H6	A2B2C1D1E1edD1E1eE1edcba	208	High mannose	PTNKTK+A2B2C1D1E1edD1E1eE1edcba	0.257645	0.283521	1	1.36545	3.39165	0.500223	0.496468	0.450339	1.09598	1.641	1	0.965732	0.514093
Q69ZN6	N-acetylglucosamine-1-phosphotransferase subunits alpha/beta	Gnptab	1	N3H4G1	A2B2C1D1E2F1G4gfedD1dcba	684	Complex	RHDVNATGR+A2B2C1D1E2F1G4gfedD1dcba											1	1
P26151	High affinity immunoglobulin gamma Fc receptor I	Fcgr1	0	N2H5	A2B2C1D1dD1E1eE1edcba	168	High mannose	TNLSHSGIYHCSGTGR+A2B2C1D1dD1E1eE1edcba	0.500177	0.572299	1.00006	1	1.24932	0.530323	0.321482	0.420251	0.936342	0.991383	3	0.749077	0.287541
P28654	Decorin	Dcn	0	N2H8	A2B2C1D1E1F1fedD1E1eE1F1fedcba	206	High mannose	ISDTNITAIPQGLPTSLTEVHLDGNK+A2B2C1D1E1F1fedD1E1eE1F1fedcba	1.50869	1.24489	0.995516	1	0.69807	2.10837	2.12913	2.42158	1.34283	1.26284	1	1.74498	0.0217359
Q5FWI3	Cell surface hyaluronidase	Cemip2	1	N4H5	A2B2C1D1E2edD2dD1E1eE1edcba	980	Hybrid	HPNCVNVTK+A2B2C1D1E2edD2dD1E1eE1edcba	1.04601	0.98584	0.98719	1	1	1.12233	1.18351	1.27485	0.74528	0.733844	5	1.11696	0.946515
Q91ZX7	Prolow-density lipoprotein receptor-related protein 1	Lrp1	0	N2H8	A2B2C1D1E1F1fedD1E1eE1F1fedcba	3090	High mannose	MHLNGSNVQVLHR+A2B2C1D1E1F1fedD1E1eE1F1fedcba	0.759857	0.860835	1	1.21073	1.49599	1.2258	1.13147	1.29148	1.42752	1.28022	3	1.25721	0.179998
Q07797	Galectin-3-binding protein	Lgals3bp	0	N2H8	A2B2C1D1E1F1fedD1E1eE1F1fedcba	572	High mannose	VVIRPFYLTNSTDMV+A2B2C1D1E1F1fedD1E1eE1F1fedcba	0.749736	0.681923	1	1.19465	1.49195	0.957109	1.04463	1.32286	1.31151	1.48067	1	1.24901	0.292276
P51885	Lumican	Lum	2	N5H4F1G1	A2B2C1D1E2F1fF4fedD2dD1E2edcbB5ba	127	Complex	KLHINYNNLTESVGPLPK+A2B2C1D1E2F1fF4fedD2dD1E2edcbB5ba	1	0.80084	0.770442	1.07714	1.34718	2.37093	2.38617	3.16667	2.74593	2.70207	1	2.77525	1.40026e-05
Q9JKR6	Hypoxia up-regulated protein 1	Hyou1	0	N2H4	A2B2C1D1dD1E1edcba	869	High mannose	NATLAEQAK+A2B2C1D1dD1E1edcba	1	0.913466	1	1	1.21502	1.25771	1.43977	1.42445	1.55766	1.25153	24	1.37456	0.00158619
Q8BJ83	TM2 domain-containing protein 3	Tm2d3	0	N2H7	A2B2C1D1E1edD1E1eE1F1fedcba	183	High mannose	DHIHCLGNR+A2B2C1D1E1edD1E1eE1F1fedcba	0.805745	0.981359	1	1.02395	1.25447	0.818485	0.751832	0.830666	0.872006	0.718638	4	0.804864	0.0233109
Q61739	Integrin alpha-6	Itga6	1	N3H5G1	A2B2C1D1E2F1G4gfedD1E1edcba	284	Hybrid	ANHSGAVVLLK+A2B2C1D1E2F1G4gfedD1E1edcba	1.11791	1.15219	1	1	0.796087	1.03878	1.01218	1.03933	1.12276	1.15938	7	1.03318	0.397006
Q8BGT0	Osteopetrosis-associated transmembrane protein 1	Ostm1	3	N5H6G1	A2B2C1D1E2F1G4gfedD1E2F1feE2F1fedcba	132	Complex	MDNISR+A2B2C1D1E2F1G4gfedD1E2F1feE2F1fedcba	0.866211	0.767825	1	1.3487	1.73462	1.25483	1.75916	1.52117	1.79048	1.90545	1	1.5496	0.0452254
Q61490	CD166 antigen	Alcam	2	N4H7F1	A2B2C1D1E2F1feE2F1fedD1E1eE1edcbB5ba	306	Hybrid	NATGDYK+A2B2C1D1E2F1feE2F1fedD1E1eE1edcbB5ba	0.497355	0.726537	1.12256	0.971794	1.12718	0.841916	0.637091	0.642344	1.4956	1.09168	2	1.01626	0.801398
Q07797	Galectin-3-binding protein	Lgals3bp	1	N3H4F1G1	A2B2C1D1E2F1G4gfedD1dcbB5ba	69	Complex	ALGYENATQALGR+A2B2C1D1E2F1G4gfedD1dcbB5ba	0.959325	0.802133	0.910741	1.01628	1.25393	0.900018	1.09453	1.04124	1.34591	1.16325	2	1.12702	0.284152
Q8CJ78	Zinc finger protein 628	Znf628	1	N3H6	A2B2C1D1E2edD1E1eE1F1fedcba	541	Hybrid	NTSCLRR+A2B2C1D1E2edD1E1eE1F1fedcba	1.40816	1	0.739876	0.866347	1.11053	1.70316	2.06769	2.18456	2.21369	1.54123	1	1.97008	0.000844661
P55292	Desmocollin-2	Dsc2	1	N4H5	A2B2C1D1E2edD2dD1E1eE1edcba	629	Hybrid	INDTAAR+A2B2C1D1E2edD2dD1E1eE1edcba	0.946566	0.911869	0.904403	1.37385	1.29809	1.01846	1.0823	1.12239	1.81289	1.44822	6	1.16744	0.279123
Q8BH52	Cyclic AMP-responsive element-binding protein 3-like protein 2	Creb3l2	0	N2H8	A2B2C1D1E1F1fedD1E1eE1F1fedcba	518	High mannose	RVNATF+A2B2C1D1E1F1fedD1E1eE1F1fedcba	0.567442	0.618324	1.09251	1.172	1	1.00367	1.03503	1.24818	1.49163	1.47392	1	1.38813	0.0569405
Q60767	Lymphocyte antigen 75	Ly75	2	N4H6F1S1	A2B2C1D1E2F1G3gfeE2edD1E1eE1edcbB5ba	865	Hybrid	LANISGEEQK+A2B2C1D1E2F1G3gfeE2edD1E1eE1edcbB5ba	1.53702	1.30828	1	0.883987	0.83077	1.47078	2.36982	2.06073	1.25283	0.586007	4	1.45397	0.236308
Q02788	Collagen alpha-2(VI) chain	Col6a2	2	N4H4F1S1	A2B2C1D1E2F1G3gfedD1E2edcbB5ba	800	Complex	NMTLFSDLVAEK+A2B2C1D1E2F1G3gfedD1E2edcbB5ba	1.16887	1	0.876889	1.06386	1.00202	1.45601	1.97772	1.86643	2.26707	1.67779	9	1.80548	0.000454347
Q9Z0T6	Polycystin family receptor for egg jelly	Pkdrej	2	N4H3F1	A2B2C1D1E2edD1E2edcbB5ba	1519	Complex	NLSWSSK+A2B2C1D1E2edD1E2edcbB5ba	1.26495	1.22781	0.949602	0.929817	1	1.12505	1.29525	1.16762	1.50954	1.75849	1	1.24366	0.0631531
Q6PD26	GPI transamidase component PIG-S	Pigs	0	N2H3	A2B2C1D1dD1dcba	370	Paucimannose	IYNASELPVR+A2B2C1D1dD1dcba	0.720756	0.792244	1.11473	1	1.06616	0.765506	0.781981	0.763283	1.09671	0.907458	1	0.933111	0.47295
P02469	Laminin subunit beta-1	Lamb1	0	N2H7	A2B2C1D1E1edD1E1eE1F1fedcba	1336	High mannose	VNASTTDPNSTVEQSALTR+A2B2C1D1E1edD1E1eE1F1fedcba	0.893575	0.959585	1	1.82972	1.97361	1.46974	1.43106	1.35511	2.65024	2.56118	1	1.45028	0.171534
P55850	Desmocollin-3	Dsc3	0	N2H9	A2B2C1D1E1F1fedD1E1F1feE1F1fedcba	392	High mannose	ANFTILK+A2B2C1D1E1F1fedD1E1F1feE1F1fedcba	1.11743	1.23865	0.893341	1	0.79333	1.32826	1.38085	1.48865	1.57868	0.978525	1	1.34488	0.0295126
Q9Z2A9	Glutathione hydrolase 5 proenzyme	Ggt5	2	N5H6F2	A2B2C1D1E2F1fF5feE2F1fedD2dD1E1edcbB5ba	204	Hybrid	QLFFNGTETLR+A2B2C1D1E2F1fF5feE2F1fedD2dD1E1edcbB5ba	1.32701	0.995884	1	0.990734	1.08927	0.801754	1.09884	1.07494	1.06736	0.915529	1	0.944613	0.332492
P15530	B-cell antigen receptor complex-associated protein beta chain	Cd79b	2	N4H5F1G2	A2B2C1D1E2F1G4gfedD1E2F1G4gfedcbB5ba	68	Complex	FHCYTNHSGALTWFR+A2B2C1D1E2F1G4gfedD1E2F1G4gfedcbB5ba	1.02476	0.931983	0.67321	1.07815	1.30191	2.45881	1.57797	3.04951	1.82038	1.74518	2	2.05781	0.00482818
P56477	Interferon regulatory factor 5	Irf5	2	N4H5F1	A2B2C1D1E2F1fedD1E2F1fedcbB5ba	2	Complex	MNHSAPGIPPPPR+A2B2C1D1E2F1fedD1E2F1fedcbB5ba	1.2658	1	0.942259	0.909559	1.117	1.27254	2.61927	1.63063	1.16106	0.823433	1	1.28344	0.186535
Q5BKQ4	Inactive pancreatic lipase-related protein 1	Pnliprp1	0	N2H5	A2B2C1D1dD1E1eE1edcba	159	High mannose	NFNYSASK+A2B2C1D1dD1E1eE1edcba	0.85962	0.968395	1	1.11371	1.2111	0.936506	1.08979	1.03568	1.22929	1.0868	1	1.05888	0.574376
Q00651	Integrin alpha-4	Itga4	2	N4H6F1S1	A2B2C1D1E2F1G3gfeE2F1fedD1E1edcbB5ba	145	Hybrid	QPGENGSIVTCGHR+A2B2C1D1E2F1G3gfeE2F1fedD1E1edcbB5ba	0.698875	0.703657	1	1.25462	1.42793	0.90418	1.00165	0.985377	1.59517	1.54338	4	1.23772	0.391933
Q60675	Laminin subunit alpha-2	Lama2	2	N5H5F1	A2B2C1D1E2F1fedD2dD1E2F1fedcbB5ba	85	Complex	ICNQNSSNPYQR+A2B2C1D1E2F1fedD2dD1E2F1fedcbB5ba	0.199065	0.818944	0.921656	1.30247	1.44344	1.35069	1.29371	1.38359	1.74518	1.59523	2	1.51746	0.0508386
Q8R3C1	Uncharacterized protein C2orf42 homolog	Unknown	1	N3H3F1	A2B2C1D1E2edD1dcbB5ba	35	Complex	CPRCGTFNGTR+A2B2C1D1E2edD1dcbB5ba	0.950136	1	0.143315	2.16854	2.42421	1.77037	1.53171	1.75083	2.5323	2.55084	1	1.69772	0.182943
Q8BFR4	N-acetylglucosamine-6-sulfatase	Gns	0	N2H7	A2B2C1D1E1edD1E1eE1F1fedcba	354	High mannose	GPGIKPNQTSK+A2B2C1D1E1edD1E1eE1F1fedcba	0.329829	0.345617	1	1	1.07901	0.565056	0.436765	0.356625	1.46248	1.3878	38	1.25829	0.765455
O88531	Palmitoyl-protein thioesterase 1	Ppt1	1	N3H4F1S1	A2B2C1D1E2F1G3gfedD1dcbB5ba	197	Complex	NYSIFLADINQER+A2B2C1D1E2F1G3gfedD1dcbB5ba	0.974083	1	0.949244	1	1.22948	1.22584	1.38534	1.39338	1.69807	1.68491	3	1.40484	0.00282198
Q2VLH6	Scavenger receptor cysteine-rich type 1 protein M130	Cd163	2	N4H5F1G2	A2B2C1D1E2F1G4gfedD1E2F1G4gfedcbB5ba	104	Complex	ALGWANSSAGSGYIWMDK+A2B2C1D1E2F1G4gfedD1E2F1G4gfedcbB5ba	0.958295	0.904558	1	1.30801	0.983081	1.15166	1.07148	1.43155	2.11961	1.80321	5	1.40453	0.0501959
Q8BK64	Activator of 90 kDa heat shock protein ATPase homolog 1	Ahsa1	0	N2H9	A2B2C1D1E1F1fedD1E1F1feE1F1fedcba	34	High mannose	DASNWSTEK+A2B2C1D1E1F1fedD1E1F1feE1F1fedcba	1.34329	1.50258	1	0.953521	0.90783	1.38232	1.50816	1.64048	1.49251	1.01948	1	1.25276	0.130865
Q08481	Platelet endothelial cell adhesion molecule	Pecam1	2	N4H6F1S1	A2B2C1D1E2F1G3gfeE2F1fedD1E1edcbB5ba	74	Hybrid	DDAMVYNVTSR+A2B2C1D1E2F1G3gfeE2F1fedD1E1edcbB5ba	1.06275	0.990993	1.22934	1	1	1.01004	1.30886	1.23557	1.39592	1.5316	3	1.25423	0.0399791
P23798	Polycomb group RING finger protein 2	Pcgf2	2	N4H6F1S1	A2B2C1D1E2F1G3gfeE2F1fedD1E1edcbB5ba	149	Hybrid	NLTENGDGDK+A2B2C1D1E2F1G3gfeE2F1fedD1E1edcbB5ba	0.711833	0.456632	1.03587	1	1.31459	0.757255	0.83089	1.14773	1.0372	0.892017	1	1.01775	0.862224
Q5SYL3	Bridge-like lipid transfer protein family member 2	Bltp2	1	N3H4F1G1	A2B2C1D1E2F1G4gfedD1dcbB5ba	178	Complex	VNLSKINSK+A2B2C1D1E2F1G4gfedD1dcbB5ba	1.22272	1.07971	0.8879	0.286008	1.18206	1.30075	1.77161	1.641	1.37549	1.12207	2	1.42748	0.0394756
P01872	Immunoglobulin heavy constant mu	Ighm	0	N2H3F1	A2B2C1D1dD1dcbB5ba	280	Paucimannose	IMESHPNGTFSAK+A2B2C1D1dD1dcbB5ba	1	1.01073	0.706302	1.03549	0.863979	2.53637	2.13289	3.6463	2.02205	1.80751	7	2.45993	0.00899301
Q9JKR6	Hypoxia up-regulated protein 1	Hyou1	0	N2H6	A2B2C1D1E1edD1E1eE1edcba	869	High mannose	NATLAEQAK+A2B2C1D1E1edD1E1eE1edcba	1.16134	0.8577	1	1	1.05903	1.12791	1.44808	1.39172	1.28569	1.19526	50	1.26881	0.00749313
Q8C6K9	Collagen alpha-6(VI) chain	Col6a6	2	N5H6	A2B2C1D1E2F1feE2F1fedD2dD1E1edcba	575	Hybrid	EANQTQLR+A2B2C1D1E2F1feE2F1fedD2dD1E1edcba	0.433764	0.741625	1.01437	1	1.59494	1.53541	1.58676	1.49639	2.0455	2.25887	1	1.93804	0.00985157
Q60767	Lymphocyte antigen 75	Ly75	2	N5H5F1S2	A2B2C1D1E2F1G3gfedD2dD1E2F1G3gfedcbB5ba	865	Complex	LANISGEEQK+A2B2C1D1E2F1G3gfedD2dD1E2F1G3gfedcbB5ba	0.9682	0.895634	1	1	1.01435	1.05967	1.23529	1.10137	1.5058	1.19888	8	1.21602	0.0165945
Q8C6K9	Collagen alpha-6(VI) chain	Col6a6	2	N4H6F1S1	A2B2C1D1E2F1G3gfeE2F1fedD1E1edcbB5ba	197	Hybrid	DLSVFAPNMTEIIK+A2B2C1D1E2F1G3gfeE2F1fedD1E1edcbB5ba	1.82198	1.37866	0.996313	1	0.742176	1.65303	2.04243	2.15673	1.53098	1.38955	3	1.55228	0.0455166
A2A9T0	TANK-binding kinase 1-binding protein 1	Tbkbp1	0	N2H10	A2B2C1D1E1F1G1gfedD1E1F1feE1F1fedcba	62	High mannose	ENATLRR+A2B2C1D1E1F1G1gfedD1E1F1feE1F1fedcba	0.894223	1	0.985748	1.125	1.15022	1.05281	1.08634	1.22056	1.45571	1.11407	1	1.12156	0.113128
Q61739	Integrin alpha-6	Itga6	0	N2H3	A2B2C1D1dD1dcba	284	Paucimannose	ANHSGAVVLLK+A2B2C1D1dD1dcba	0.954019	1.02516	0.887594	1	0.983838	1.32571	1.52298	1.50513	1.74251	1.10509	2	1.50734	0.00261408
P31996	Macrosialin	Cd68	2	N4H6F1G1	A2B2C1D1E2F1G4gfeE2F1fedD1E1edcbB5ba	169	Hybrid	AWGISVLNPNK+A2B2C1D1E2F1G4gfeE2F1fedD1E1edcbB5ba	1	1.05152	1	0.944311	1	1.07715	1.11026	1.24392	1.33686	1.17593	7	1.1773	0.00514868
P28654	Decorin	Dcn	2	N5H4F1G1	A2B2C1D1E2F1G4gfedD2dD1E2edcbB5ba	257	Complex	LGLSFNSITVMENGSLANVPHLR+A2B2C1D1E2F1G4gfedD2dD1E2edcbB5ba	1	0.965984	0.975788	1.06707	1.13769	1.96073	1.64101	1.98655	2.15006	2.0797	5	1.95868	8.33817e-06
Q8VCM8	BOS complex subunit NCLN	Ncln	0	N2H6+Ammonium(+17)	A2B2C1D1E1edD1E1eE1edcba	428	High mannose	VIYNLTEK+A2B2C1D1E1edD1E1eE1edcba	1.01506	0.913618	1	1	1.02712	1.01778	1.25972	1.21952	1.32394	1.01473	19	1.21076	0.0301302
Q91ZX7	Prolow-density lipoprotein receptor-related protein 1	Lrp1	2	N4H5F1S1G1	A2B2C1D1E2F1G4gfedD1E2F1G3gfedcbB5ba	2522	Complex	AVNSSCR+A2B2C1D1E2F1G4gfedD1E2F1G3gfedcbB5ba	1.01775	0.909864	1.17802	0.990801	1.54099	0.464195	1.63356	1.58776	2.19655	1.91819	2	1.56251	0.20772
Q08460	Calcium-activated potassium channel subunit alpha-1	Kcnma1	0	N2H7	A2B2C1D1E1edD1E1eE1F1fedcba	726	High mannose	NGGMRNSPNTSPKLMR+A2B2C1D1E1edD1E1eE1F1fedcba	0.99913	1.13016	0.925708	1	1.24653	0.924798	1.0437	1.21106	1.0669	0.993788	1	1.00027	0.872903
P28843	Dipeptidyl peptidase 4	Dpp4	2	N4H5F1G2	A2B2C1D1E2F1G4gfedD1E2F1G4gfedcbB5ba	514	Complex	KLDFIVLNETR+A2B2C1D1E2F1G4gfedD1E2F1G4gfedcbB5ba	1.05836	0.952544	0.766402	1	0.997792	1.50896	1.54894	1.88932	1.617	1.57632	4	1.62038	4.37121e-05
Q9D1H9	Microfibril-associated glycoprotein 4	Mfap4	1	N3H6	A2B2C1D1E2edD1E1eE1F1fedcba	89	Hybrid	FNGSVSFFR+A2B2C1D1E2edD1E1eE1F1fedcba	1.01364	0.200678	0.733913	1.01697	1.27072	1.93578	1.79208	2.35613	1.58181	2.21284	2	2.14396	0.00118416
O70404	Vesicle-associated membrane protein 8	Vamp8	0	N2H9	A2B2C1D1E1F1fedD1E1F1feE1F1fedcba	46	High mannose	NKTEDLEATSEHFK+A2B2C1D1E1F1fedD1E1F1feE1F1fedcba	1.42131	1.68813	0.688008	1	0.72803	1.74816	1.98981	2.39864	1.82514	1.1115	2	1.67744	0.0381378
Q8BS35	Alkylglycerol monooxygenase	Agmo	0	N2H9	A2B2C1D1E1F1fedD1E1F1feE1F1fedcba	9	High mannose	SPGAQDNVSVSQGMR+A2B2C1D1E1F1fedD1E1F1feE1F1fedcba	0.880711	0.924832	0.970969	1.07845	1.72389	1.74703	1.66418	2.02373	2.1827	2.04536	2	1.90668	0.00213989
P01872	Immunoglobulin heavy constant mu	Ighm	2	N4H5G2	A2B2C1D1E2F1G4gfedD1E2F1G4gfedcba	45	Complex	DFLPSTISFTWNYQNNTEVIQGIR+A2B2C1D1E2F1G4gfedD1E2F1G4gfedcba	1.15787	1	1	1	0.896537	1.58505	2.2543	2.42724	1.45064	1.17097	5	1.62674	0.0323117
Q2LA85	Trem-like transcript 2 protein	Treml2	2	N4H4F1	A2B2C1D1E2F1fedD1E2edcbB5ba	71	Complex	KCDHNFTR+A2B2C1D1E2F1fedD1E2edcbB5ba	1.91163	1	0.836239	0.850837	1.16941	1.99885	2.78872	3.14175	2.15738	1.89699	1	2.27641	0.00414178
Q61554	Fibrillin-1	Fbn1	2	N4H5F1S1	A2B2C1D1E2F1G3gfedD1E2F1fedcbB5ba	1583	Complex	AWGTPCELCPSVNTSEYK+A2B2C1D1E2F1G3gfedD1E2F1fedcbB5ba	0.954009	0.680013	1	1.01635	1.2665	1.18221	1.36837	1.35062	1.30032	1.16726	7	1.29829	0.0219519
P10852;Q8BG79	Amino acid transporter heavy chain SLC3A2;CWF19-like protein 2	Slc3a2;Cwf19l2	1	N3H7	A2B2C1D1E2F1fedD1E1eE1F1fedcba	263;308	Hybrid	NLSEDR+A2B2C1D1E2F1fedD1E1eE1F1fedcba	0.744351	0.642852	1.14656	1	1.48004	0.923585	0.895067	0.802978	1.69284	2.07609	3	1.24306	0.379385
P02469	Laminin subunit beta-1	Lamb1	2	N5H5F1	A2B2C1D1E2F1fedD2dD1E2F1fedcbB5ba	677	Complex	GMNYTVR+A2B2C1D1E2F1fedD2dD1E2F1fedcbB5ba	0.621398	0.693072	1	1.55473	2.02873	1.37687	1.21936	1.46602	2.27154	1.98671	5	1.59061	0.185264
Q6ZQE4	Nuclear envelope integral membrane protein 1	Nemp1	0	N2H9	A2B2C1D1E1F1fedD1E1F1feE1F1fedcba	123	High mannose	LNDTYVNVGLYSTK+A2B2C1D1E1F1fedD1E1F1feE1F1fedcba	1.1961	1.32161	1	0.970661	0.886351	1.20252	1.45598	1.32946	1.06466	0.966864	14	1.11968	0.309504
Q99KF1	Transmembrane emp24 domain-containing protein 9	Tmed9	3	N5H6F3G2	A2B2C1D1E2F1G4gfF5fedD1E2F1fF5feE2F1G4gfedcbB5ba	125	Complex	FTFTSHTPGEHQICLHSNSTK+A2B2C1D1E2F1G4gfF5fedD1E2F1fF5feE2F1G4gfedcbB5ba	1.13932	1.13947	0.855477	1	0.876395	1.32588	1.67383	1.51012	1.39322	1.26716	1	1.45134	0.00185226
Q8R1V4	Transmembrane emp24 domain-containing protein 4	Tmed4	0	N2H8	A2B2C1D1E1F1fedD1E1eE1F1fedcba	117	High mannose	FTFTSHTPGDHQICLHSNSTR+A2B2C1D1E1F1fedD1E1eE1F1fedcba	0.550272	0.642	1	1.02545	1.40979	0.7223	0.683756	0.613281	1.13596	1.052	6	0.975804	0.663718
Q7TMR0	Lysosomal Pro-X carboxypeptidase	Prcp	0	N2H8	A2B2C1D1E1F1fedD1E1eE1F1fedcba	413	High mannose	NISSHSNIIFSNGELDPWSGGGVTR+A2B2C1D1E1F1fedD1E1eE1F1fedcba	0.983877	0.867452	0.821407	1.16669	1.19041	0.860355	1.27444	1.10521	1.42936	1.17294	2	1.16565	0.215454
Q6ZQ93	Ubiquitin carboxyl-terminal hydrolase 34	Usp34	1	N3H7F1	A2B2C1D1E2F1fF5fedD1E1eE1F1fedcba	127	Hybrid	KSNSTR+A2B2C1D1E2F1fF5fedD1E1eE1F1fedcba		0.56078	1.6038	0.681698	1.46693	0.863299	0.495677	0.480412	1.20222	1.35579	1	0.829727	0.541086
Q60805	Tyrosine-protein kinase Mer	Mertk	0	N2H4	A2B2C1D1dD1E1edcba	202	High mannose	QPESVNVTR+A2B2C1D1dD1E1edcba	0.802438	0.743031	1.02242	1.05897	1.15128	1.02279	1.09424	1.04187	1.40445	1.16318	2	1.20331	0.106689
Q80X19	Collagen alpha-1(XIV) chain	Col14a1	2	N4H5F1G1	A2B2C1D1E2F1G4gfedD1E2F1fedcbB5ba	138	Complex	VVDKGNGSKPTSPEEVK+A2B2C1D1E2F1G4gfedD1E2F1fedcbB5ba	1	0.959751	0.997845	1.39222	4.2657	1.508	1.46158	1.63304	1.53084	2.17783	3	1.50737	0.930014
Q9CY50	Translocon-associated protein subunit alpha	Ssr1	0	N2H9+Ammonium(+17)	A2B2C1D1E1F1fedD1E1F1feE1F1fedcba	136	High mannose	YPQDYQFYIQNFTALPLNTVVPPQR+A2B2C1D1E1F1fedD1E1F1feE1F1fedcba	0.930938	1	1.70551	1.57104	0.130327	1.58676	1.30917	1.53674	1.64205	1.258	1	1.36906	0.205989
Q8VIM6	Stereocilin	Strc	0	N2H5	A2B2C1D1dD1E1eE1edcba	295	High mannose	NNLSWDAR+A2B2C1D1dD1E1eE1edcba	0.664362	0.63591	1	1.26216	1.62869	0.934052	1.09128	1.11269	1.77693	1.89053	1	1.38274	0.268117
P18242	Cathepsin D	Ctsd	0	N2H2F1	A2B2C1D1dcbB5ba	261	Paucimannose	YYHGELSYLNVTR+A2B2C1D1dcbB5ba	0.448654	0.592639	1	1.20894	1.52399	0.76615	0.542723	0.675481	1.33845	1.43192	19	1.0516	0.988741
Q60767	Lymphocyte antigen 75	Ly75	2	N4H5F1G2	A2B2C1D1E2F1G4gfedD1E2F1G4gfedcbB5ba	865	Complex	LANISGEEQK+A2B2C1D1E2F1G4gfedD1E2F1G4gfedcbB5ba	1	0.951009	0.990423	1	1.23747	1.13327	1.37372	1.20871	1.79059	1.42752	5	1.32343	0.0230554
Q99KF1	Transmembrane emp24 domain-containing protein 9	Tmed9	1	N3H5F1	A2B2C1D1E2F1fedD1E1edcbB5ba	125	Hybrid	FTFTSHTPGEHQICLHSNSTK+A2B2C1D1E2F1fedD1E1edcbB5ba	1.18589	1.12431	0.940559	0.95463	1	1.16142	1.30103	1.20266	0.871827	0.851015	1	1.03784	0.732889
P06800	Receptor-type tyrosine-protein phosphatase C	Ptprc	2	N4H5F1G1	A2B2C1D1E2F1fF4fedD1E2F1fedcbB5ba	429	Complex	SLPNNVTSFEVESLKPYK+A2B2C1D1E2F1fF4fedD1E2F1fedcbB5ba	1.99609	1.7688	1	0.96137	0.782341	1.33611	2.03171	1.93944	1.14135	0.811809	2	1.12108	0.667226
Q8BYB9	Protein O-glucosyltransferase 1	Poglut1	0	N2H8	A2B2C1D1E1F1fedD1E1eE1F1fedcba	373	High mannose	FLSYNVTR+A2B2C1D1E1F1fedD1E1eE1F1fedcba	0.901883	0.883061	1	1.05928	1.24557	1.15199	1.44239	1.62426	1.608	1.34015	6	1.42789	0.0053195
Q02788	Collagen alpha-2(VI) chain	Col6a2	2	N4H5S1	A2B2C1D1E2F1G3gfedD1E2F1fedcba	800	Complex	NMTLFSDLVAEK+A2B2C1D1E2F1G3gfedD1E2F1fedcba	1	0.871073	0.986087	1.06483	1.42406	1.02763	0.97759	1.06738	1.78813	1.70058	15	1.12807	0.260861
P01831	Thy-1 membrane glycoprotein	Thy1	2	N4H6F1G1	A2B2C1D1E2F1G4gfeE2F1fedD1E1edcbB5ba	94	Hybrid	VLTLANFTTK+A2B2C1D1E2F1G4gfeE2F1fedD1E1edcbB5ba	1.32181	1.38265	1	0.995355	0.88266	1.03716	1.23273	1.16786	1.13039	0.940142	226	1.0044	0.897397
P97350	Plakophilin-1	Pkp1	0	N2H9	A2B2C1D1E1F1fedD1E1F1feE1F1fedcba	413	High mannose	NLSSADAGRQTMR+A2B2C1D1E1F1fedD1E1F1feE1F1fedcba	0.888623	0.904003	1.07017	1	1.07715	0.85351	0.928214	0.820652	0.989007	0.985602	1	0.922999	0.204002
Q07113	Cation-independent mannose-6-phosphate receptor	Igf2r	2	N4H7F1	A2B2C1D1E2F1feE2F1fedD1E1eE1edcbB5ba	704	Hybrid	NGTPYNNEK+A2B2C1D1E2F1feE2F1fedD1E1eE1edcbB5ba	1.86464	1.80336	1	1	0.586742	1.12667	1.44885	1.2458	1.13556	0.930843	3	1.04547	0.78791
P13597	Intercellular adhesion molecule 1	Icam1	2	N4H5S2	A2B2C1D1E2F1G3gfedD1E2F1G3gfedcba	47	Complex	EAFLPQGGSVQVNCSSSCK+A2B2C1D1E2F1G3gfedD1E2F1G3gfedcba	1.17199	1	0.995316	0.913479	1.16492	1.01381	1.46986	1.26207	1.27554	1.44665	1	1.25754	0.0351069
Q60767	Lymphocyte antigen 75	Ly75	2	N5H6F1S1	A2B2C1D1E2F1G3gfeE2F1fedD2dD1E1edcbB5ba	1393	Hybrid	IEMVDYEDKHNGTLPQFIPYK+A2B2C1D1E2F1G3gfeE2F1fedD2dD1E1edcbB5ba	0.846826	0.68505	1.37992	1	1.37005	0.954402	1.18348	1.22229	1.20153	1.22268	4	1.13331	0.517288
Q61789	Laminin subunit alpha-3	Lama3	2	N5H3	A2B2C1D1E2edD2dD1E2edcba	2580	Complex	TTFNLNTTEVEPCR+A2B2C1D1E2edD2dD1E2edcba	0.962958	1	0.854035	1	1.01514	1.11287	1.30545	1.28786	1.14224	1.07308	7	1.22955	0.0044442
Q02788	Collagen alpha-2(VI) chain	Col6a2	1	N3H4	A2B2C1D1E2F1fedD1dcba	800	Complex	NMTLFSDLVAEK+A2B2C1D1E2F1fedD1dcba	1.19224	1	0.824333	1.00907	0.914984	1.80996	2.14107	2.40507	2.54147	2.06388	6	2.21147	2.95889e-05
P35330	Intercellular adhesion molecule 2	Icam2	2	N4H5F1G1	A2B2C1D1E2F1G4gfedD1E2F1fedcbB5ba	45	Complex	INCSTNCAAPDMGGLETPTNK+A2B2C1D1E2F1G4gfedD1E2F1fedcbB5ba	1.73007	1.6788	1	0.863407	0.82215	1.23709	1.41018	1.62898	1.17229	1.10697	1	1.22613	0.688204
Q8K5B1	Interleukin-31 receptor subunit alpha	Il31ra	0	N2H6	A2B2C1D1E1edD1E1eE1edcba	36	High mannose	NLTCTWRPEK+A2B2C1D1E1edD1E1eE1edcba	1.19437	1.19307	0.966837	1	0.971943	1.07301	1.18779	1.25929	1.25239	1.05245	1	1.08065	0.183453
Q8BMG7	Rab3 GTPase-activating protein non-catalytic subunit	Rab3gap2	0	N2H2	A2B2C1D1dcba	64	Paucimannose	EPEEEGNTSK+A2B2C1D1dcba	0.958819	1	0.989503	1.12356	1.15812	0.986811	1.1289	1.18178	1.44254	1.39731	1	1.17997	0.0893417
Q61207	Prosaposin	Psap	1	N4H5F1	A2B2C1D1E2F1fedD2dD1E1edcbB5ba	80	Hybrid	TVVTEAGNLLKDNATQEEILHYLEK+A2B2C1D1E2F1fedD2dD1E1edcbB5ba	1.04002	1.13609	0.575385	1.00476	0.752929	2.06815	2.25961	2.57301	1.03895	0.936999	2	2.00248	0.0361572
P35329	B-cell receptor CD22	Cd22	2	N4H5G2	A2B2C1D1E2F1G4gfedD1E2F1G4gfedcba	82	Complex	FTGTVLYNATK+A2B2C1D1E2F1G4gfedD1E2F1G4gfedcba	0.960827	1	0.965737	1.16369	1.16137	3.2364	2.37865	4.5231	2.00061	1.81458	1	2.28697	0.0245608
Q61001	Laminin subunit alpha-5	Lama5	1	N4H4	A2B2C1D1E2F1fedD2dD1dcba	926	Complex	LNVTSPDLFR+A2B2C1D1E2F1fedD2dD1dcba	1.31647	0.974351	0.982077	1	1.04548	1.16623	1.62539	1.43764	1.74102	1.67639	1	1.50577	0.00516661
Q6A026	Sister chromatid cohesion protein PDS5 homolog A	Pds5a	0	N2H7	A2B2C1D1E1edD1E1eE1F1fedcba	1279	High mannose	PKSESQGNATK+A2B2C1D1E1edD1E1eE1F1fedcba	0.061986	0.170527	1.16067	1	1.26447	0.238478	0.102244	0.0891711	0.837786	0.843652	2	0.67397	0.345131
P01831	Thy-1 membrane glycoprotein	Thy1	1	N3H5G1	A2B2C1D1E2F1G4gfedD1E1edcba	94	Hybrid	VLTLANFTTK+A2B2C1D1E2F1G4gfedD1E1edcba	1.46008	1.50743	0.982948	0.956493	0.684098	1.07414	1.17057	1.11926	1.11879	0.805668	2	0.992761	0.732622
Q05793	Basement membrane-specific heparan sulfate proteoglycan core protein	Hspg2	2	N4H5F1	A2B2C1D1E2F1fedD1E2F1fedcbB5ba	2336	Complex	LTVPSSQNSSFR+A2B2C1D1E2F1fedD1E2F1fedcbB5ba	0.811294	0.668645	1.00386	1	1.43908	0.894409	1.18137	1.10302	1.49599	2.84901	1	1.36056	0.200646
Q8R3H7	Heparan sulfate 2-O-sulfotransferase 1	Hs2st1	1	N4H5F1	A2B2C1D1E2F1fF5fedD2dD1E1edcba	108	Hybrid	YHVLHINTTK+A2B2C1D1E2F1fF5fedD2dD1E1edcba	0.582874	0.669507	1	1.08232	1.42826	0.715547	0.632372	0.878715	1.20453	1.34196	2	1.02749	0.992336
P08920	T-cell surface antigen CD2	Cd2	0	N2H5	A2B2C1D1dD1E1eE1edcba	82	High mannose	KPPFLISETYEVLANGSLK+A2B2C1D1dD1E1eE1edcba	0.554853	0.753114	1.3042	1	1.21814	0.814905	0.84225	0.670045	1.57015	1.54099	1	1.15761	0.624365
Q9D5Y1	Coiled-coil domain-containing protein 39	Ccdc39	0	N2H9	A2B2C1D1E1F1fedD1E1F1feE1F1fedcba	99	High mannose	NETQLLEK+A2B2C1D1E1F1fedD1E1F1feE1F1fedcba	0.826791	0.727818	1.00939	0.805716	1.06992	0.791836	0.871121	0.772821	1.08754	1.18575	2	1.05785	0.621903
P55292	Desmocollin-2	Dsc2	2	N5H4	A2B2C1D1E2F1fedD2dD1E2edcba	392	Complex	ANYTILK+A2B2C1D1E2F1fedD2dD1E2edcba	0.993456	0.987316	0.993826	1.12595	1.26737	1.09456	1.27791	1.21483	1.4798	1.17186	6	1.16949	0.0754629
B2RXS4	Plexin-B2	Plxnb2	2	N5H4F1	A2B2C1D1E2F1fedD2dD1E2edcbB5ba	919	Complex	QGPQAGGTTLTINGTHLDTGSK+A2B2C1D1E2F1fedD2dD1E2edcbB5ba	1.10322	1.24408	0.782447	1.06576	0.747742	1.0464	1.17563	1.08624	1.11266	0.878485	2	1.04756	0.529386
Q80YX1	Tenascin	Tnc	1	N3H3F1	A2B2C1D1E2edD1dcbB5ba	184	Complex	GPNCSEPDCPGNCNLR+A2B2C1D1E2edD1dcbB5ba	0.900962	0.846865	1.28624	1	1.01737	0.438345	0.558159	0.526712	0.294889	0.314475	1	0.416028	0.00023569
P97797	Tyrosine-protein phosphatase non-receptor type substrate 1	Sirpa	2	N4H5F1G2	A2B2C1D1E2F1G4gfedD1E2F1G4gfedcbB5ba	92	Complex	IRNVSDTTK+A2B2C1D1E2F1G4gfedD1E2F1G4gfedcbB5ba	1.53852	1.30988	0.759294	0.9117	1	2.20649	3.15045	2.98869	1.85556	1.51195	2	2.10957	0.00733757
O88531	Palmitoyl-protein thioesterase 1	Ppt1	2	N4H4	A2B2C1D1E2eE2edD1E1edcba	212	Complex	CVNESYKK+A2B2C1D1E2eE2edD1E1edcba	0.502374	0.627186	1	1.4717	2.16219	0.792573	0.544311	0.664389	2.13857	4.53913	1	1.13664	0.495252
Q80X19	Collagen alpha-1(XIV) chain	Col14a1	2	N4H5F1G1	A2B2C1D1E2F1G4gfedD1E2F1fedcbB5ba	138	Complex	GNGSKPTSPEEVK+A2B2C1D1E2F1G4gfedD1E2F1fedcbB5ba	1.83171	1.32422	0.835489	1	0.85262	2.02506	1.41609	1.96223	2.04011	1.36664	1	1.59303	0.0394966
P01910;P14434;P14437;P14438	H-2 class II histocompatibility antigen, A-K alpha chain;H-2 class II histocompatibility antigen, A-B alpha chain;H-2 class II histocompatibility antigen, A-S alpha chain;H-2 class II histocompatibility antigen, A-U alpha chain (Fragment)	H2-Aa;H2-Aa;H2-Aa;H2-Aa	3	N5H6F1S3	A2B2C1D1E2F1G3gfedD1E2F1G3gfeE2F1G3gfedcbB5ba	105;105;82;76	Complex	RSNSTPATNEAPQATVFPK+A2B2C1D1E2F1G3gfedD1E2F1G3gfeE2F1G3gfedcbB5ba	1.12057	1.035	0.903579	1	0.984391	1.23952	1.3312	1.36076	1.42389	1.01595	11	1.29211	0.010139
Q62470	Integrin alpha-3	Itga3	2	N5H4F1	A2B2C1D1E2F1fedD2dD1E2edcbB5ba	512	Complex	NITLAYTLEADRDR+A2B2C1D1E2F1fedD2dD1E2edcbB5ba	0.953151	0.787295	0.963558	1.1483	1.21246	0.918849	1.4872	1.17689	1.59057	1.20653	2	1.25466	0.100213
Q61789	Laminin subunit alpha-3	Lama3	1	N4H6	A2B2C1D1E2F1fedD2dD1E1eE1edcba	2747	Hybrid	LNDTVGVTK+A2B2C1D1E2F1fedD2dD1E1eE1edcba	1	1.00926	0.785832	1.26006	0.894518	1.69624	1.77536	1.84578	2.47862	2.09068	1	1.99553	0.000292129
P02469	Laminin subunit beta-1	Lamb1	2	N4H5G1	A2B2C1D1E2F1G4gfeE2edD1E1edcba	1336	Hybrid	VNASTTDPNSTVEQSALTR+A2B2C1D1E2F1G4gfeE2edD1E1edcba	1	0.966823	0.987874	1.21228	1.02421	1.24756	1.3649	1.44951	2.03273	2.18923	3	1.44824	0.0131352
Q07113	Cation-independent mannose-6-phosphate receptor	Igf2r	2	N4H5	A2B2C1D1E2F1fedD1E2F1fedcba	395	Complex	HQNQTLR+A2B2C1D1E2F1fedD1E2F1fedcba	1	0.819058	1.85662	0.773114	1.85496	0.625879	0.589915		1.17555	1.22825	1	0.712758	0.298751
Q91V04	Translocating chain-associated membrane protein 1	Tram1	0	N2H8	A2B2C1D1E1F1fedD1E1eE1F1fedcba	355	High mannose	KGTENGVNGTVTSNGADSPR+A2B2C1D1E1F1fedD1E1eE1F1fedcba	0.931714	1.46773	0.686663	1.17368	0.919688	0.971586	0.920194	1.23902	1.44043	1.0856	2	1.09849	0.574123
Q64687	Alpha-N-acetylneuraminide alpha-2,8-sialyltransferase	St8sia1	0	N2H9	A2B2C1D1E1F1fedD1E1F1feE1F1fedcba	70	High mannose	TNQTSASLFR+A2B2C1D1E1F1fedD1E1F1feE1F1fedcba	0.781814	0.0622277	1	1.02824	1.23513	0.787078	0.765765	0.78567	1.25087	1.63852	1	1.09289	0.426337
P13597	Intercellular adhesion molecule 1	Icam1	2	N5H6	A2B2C1D1E2F1feE2F1fedD2dD1E1edcba	185	Hybrid	GDHGANFSCR+A2B2C1D1E2F1feE2F1fedD2dD1E1edcba	0.416486	0.397389	1	1.13277	1.62137	0.618673	0.530791	0.622821	1.12012	0.980006	4	0.917102	0.605356
Q61739	Integrin alpha-6	Itga6	0	N2H9	A2B2C1D1E1F1fedD1E1F1feE1F1fedcba	284	High mannose	ANHSGAVVLLK+A2B2C1D1E1F1fedD1E1F1feE1F1fedcba	1.08955	1.06854	0.979407	1	1.04506	1.00895	1.19481	1.07742	1.29122	1.03302	14	1.05824	0.176607
Q8R3C1	Uncharacterized protein C2orf42 homolog	Unknown	2	N4H5S1	A2B2C1D1E2F1G3gfedD1E2F1fedcba	35	Complex	CPRCGTFNGTR+A2B2C1D1E2F1G3gfedD1E2F1fedcba	0.82312	0.69711		1.21489	2.48558	1.08646	1.18957	1.63821	1.32447	1.85199	1	1.43623	0.782479
P11247	Myeloperoxidase	Mpo	0	N2H6	A2B2C1D1E1edD1E1eE1edcba	329	High mannose	NLTNQLGLLAINTR+A2B2C1D1E1edD1E1eE1edcba	1.26512	0.862042	1.14706	0.964854	1	0.706725	0.727245	0.689668	0.759115	0.584794	4	0.673652	0.00173552
P28654	Decorin	Dcn	1	N4H5	A2B2C1D1E2edD2dD1E1eE1edcba	206	Hybrid	ISDTNITAIPQGLPTSLTEVHLDGNK+A2B2C1D1E2edD2dD1E1eE1edcba	1.46367	1.52569	0.590516	1	0.850849	2.77446	3.03086	3.09799	1.86397	1.56061	1	2.19991	0.00526051
Q61554;Q61555	Fibrillin-1;Fibrillin-2	Fbn1;Fbn2	1	N3H3	A2B2C1D1E2edD1dcba	1069;1105	Complex	NCTDIDECR+A2B2C1D1E2edD1dcba	1.10786	0.932702	1	0.731485	1.30624	1.22242	1.05537	1.40577	1.30078	1.52385	1	1.29467	0.0501082
Q61292	Laminin subunit beta-2	Lamb2	2	N4H6F1G1	A2B2C1D1E2F1G4gfeE2edD1E1eE1edcbB5ba	1250	Hybrid	NASAASTAK+A2B2C1D1E2F1G4gfeE2edD1E1eE1edcbB5ba	0.862622	0.808155	1	1.11565	1.18498	1.9446	1.88089	1.95262	3.10732	2.15091	3	2.15734	0.000996936
P97797	Tyrosine-protein phosphatase non-receptor type substrate 1	Sirpa	1	N3H7	A2B2C1D1E2F1fedD1E1eE1F1fedcba	246	Hybrid	GIANLSNFIR+A2B2C1D1E2F1fedD1E1eE1F1fedcba	1	0.884689	0.933336	1.12735	1.25868	1.36801	1.55308	1.3536	1.67002	1.62583	1	1.47359	0.00103016
Q9WVL6	Exostosin-like 3	Extl3	2	N4H5F1G2	A2B2C1D1E2F1G4gfedD1E2F1G4gfedcbB5ba	290	Complex	KSDTQNLLYNVSTGR+A2B2C1D1E2F1G4gfedD1E2F1G4gfedcbB5ba	1.2809	1.19704	0.948528	1	0.963804	1.37569	1.62829	1.37417	1.34414		1	1.38423	0.00802634
Q61129	Complement factor I	Cfi	2	N4H5G2	A2B2C1D1E2F1G4gfedD1E2F1G4gfedcba	116	Complex	FNVSLIYGR+A2B2C1D1E2F1G4gfedD1E2F1G4gfedcba	1.01166	0.952157	0.870165	1	1.11184	1.01586	1.36695	1.37104	1.25419	1.15637	3	1.25433	0.0141281
P18181	CD48 antigen	Cd48	2	N4H7F1G1	A2B2C1D1E2F1G4gfeE2F1fedD1E1eE1edcbB5ba	70	Hybrid	ILEYNYNSTK+A2B2C1D1E2F1G4gfeE2F1fedD1E1eE1edcbB5ba	1.06079	1	0.966347	0.850783	1.12051	1.05675	1.35569	1.39605	1.47723	1.3432	1	1.34438	0.00483904
P28653	Biglycan	Bgn	2	N4H5F1	A2B2C1D1E2F1fedD1E2F1fedcbB5ba	312	Complex	LLQVVYLHSNNITK+A2B2C1D1E2F1fedD1E2F1fedcbB5ba	1.06425	1.04167	0.920343	1	0.855802	1.04062	1.08365	1.1474	1.26336	1.2384	4	1.18586	0.015195
P51885	Lumican	Lum	2	N5H5F1	A2B2C1D1E2F1fedD2dD1E2F1fedcbB5ba	127	Complex	LHINYNNLTESVGPLPK+A2B2C1D1E2F1fedD2dD1E2F1fedcbB5ba	1.18211	0.999344	0.878423	1	1.06089	3.15798	2.89134	3.32144	1.93298	1.93286	3	2.70444	0.00507949
Q8CIC2	Nucleoporin NUP42	Nup42	2	N4H4	A2B2C1D1E2eE2edD1E1edcba	194	Complex	NLTMSTK+A2B2C1D1E2eE2edD1E1edcba	0.597276	0.566825	1.33268	1	1.23385	0.680638	0.493444	0.436603	1.05397	0.96907	1	0.780121	0.306628
P51885	Lumican	Lum	2	N4H6F1G1	A2B2C1D1E2F1G4gfeE2F1fedD1E1edcbB5ba	127	Hybrid	KLHINYNNLTESVGPLPK+A2B2C1D1E2F1G4gfeE2F1fedD1E1edcbB5ba	1.05376	1	0.842792	1.02975	1	1.13813	2.14871	1.41465	2.22125	2.13126	7	2.06494	0.0198081
O35448	Lysosomal thioesterase PPT2	Ppt2	0	N2H10	A2B2C1D1E1F1G1gfedD1E1F1feE1F1fedcba	206	High mannose	DHPNATAWR+A2B2C1D1E1F1G1gfedD1E1F1feE1F1fedcba	1.02651	0.989896	1.05535	1	0.128122	1.07957	1.2136	1.15155	2.1475	2.03939	1	1.63331	0.0475327
Q62470	Integrin alpha-3	Itga3	0	N2H9	A2B2C1D1E1F1fedD1E1F1feE1F1fedcba	937	High mannose	VWNSTFIEDYKDFDR+A2B2C1D1E1F1fedD1E1F1feE1F1fedcba	1.02606	0.941316	0.932502	1	1.11721	1.07008	1.36203	1.34751	1.63415	1.43867	30	1.3959	0.00529365
P98086	Complement C1q subcomponent subunit A	C1qa	2	N4H5F1G1	A2B2C1D1E2F1G4gfedD1E2F1fF5fedcba	146	Complex	VLTNQESPYQNHTGR+A2B2C1D1E2F1G4gfedD1E2F1fF5fedcba	0.687912	0.599251	1.24581	1	1.19195	0.716524	0.775645	0.868379	1.36218	1.13594	1	1.0681	0.884279
P52801	Ephrin-A2	Efna2	0	N2H6	A2B2C1D1E1edD1E1eE1edcba	38	High mannose	YAVYWNR+A2B2C1D1E1edD1E1eE1edcba	0.508038	0.69316	1.04902	1	1.1981	0.677809	0.557058	0.605162	1.29398	1.10701	1	0.978935	0.836411
Q61207	Prosaposin	Psap	1	N3H4F1S1	A2B2C1D1E2F1G3gfedD1dcbB5ba	80	Complex	DNATQEEILHYLEK+A2B2C1D1E2F1G3gfedD1dcbB5ba	1.23671	1.18407	0.984011	1	0.948659	1.70407	1.92997	2.12306	1.369	1.08729	24	1.55192	0.0193376
Q64455	Receptor-type tyrosine-protein phosphatase eta	Ptprj	2	N4H5F1G1	A2B2C1D1E2F1G4gfedD1E2F1fedcbB5ba	267	Complex	TNSTQVSDVR+A2B2C1D1E2F1G4gfedD1E2F1fedcbB5ba	1.04335	1	0.944208	0.857478	1.38778	1.75913	1.66778	2.10351	1.85209	2.0733	1	1.87814	0.000143189
P01897;P01899;P01896	H-2 class I histocompatibility antigen, L-D alpha chain;H-2 class I histocompatibility antigen, D-B alpha chain;H-2 class I histocompatibility antigen, alpha chain (Fragment)	H2-L;H2-D1;Unknown	1	N4H5	A2B2C1D1E2edD2dD1E1eE1edcba	280;280;90	Hybrid	EQNYTCR+A2B2C1D1E2edD2dD1E1eE1edcba	0.821181	0.770378	1.1953	1	1.11245	0.756876	0.832081	0.790896	0.68527	0.679627	1	0.765844	0.0289399
P06800	Receptor-type tyrosine-protein phosphatase C	Ptprc	0	N2H8	A2B2C1D1E1F1fedD1E1eE1F1fedcba	429	High mannose	SLPNNVTSFEVESLKPYK+A2B2C1D1E1F1fedD1E1eE1F1fedcba	0.553955	0.714163	1	1	1.2717	0.837112	0.787063	0.731046	1.12686	0.93946	9	0.975261	0.872751
P51569	Alpha-galactosidase A	Gla	0	N2H6	A2B2C1D1E1edD1E1eE1edcba	139	High mannose	LGIYADVGNK+A2B2C1D1E1edD1E1eE1edcba	0.48794	0.469813	1	1.09697	1.35013	0.777764	0.810387	0.699699	1.33907	1.35478	1	1.22374	0.623367
P42703	Leukemia inhibitory factor receptor	Lifr	0	N2H9	A2B2C1D1E1F1fedD1E1F1feE1F1fedcba	658	High mannose	WCNSSR+A2B2C1D1E1F1fedD1E1F1feE1F1fedcba	0.737556	0.773287	1.18952	1	1.3751	0.988654	0.903776	0.968453	0.834087	0.727145	1	0.893842	0.346484
E9Q743	Cilia- and flagella-associated protein 251	Cfap251	2	N4H7F1	A2B2C1D1E2F1feE2F1fedD1E1eE1edcbB5ba	974	Hybrid	LFNATTK+A2B2C1D1E2F1feE2F1fedD1E1eE1edcbB5ba	1.35273	1	0.820741	0.982475	1.01615	0.934283	1.1377	1.13804	1.12096	1.10388	1	1.11757	0.595881
P28843	Dipeptidyl peptidase 4	Dpp4	1	N3H6F1	A2B2C1D1E2edD1E1eE1F1fedcbB5ba	514	Hybrid	LDFIVLNETR+A2B2C1D1E2edD1E1eE1F1fedcbB5ba	0.890231	0.979217	1.03768	1	1.04177	0.988524	1.2203	1.09639	1.43653	1.39475	1	1.24145	0.0294315
Q99K41	EMILIN-1	Emilin1	2	N4H5G1	A2B2C1D1E2F1G4gfedD1E2F1fedcba	795	Complex	LGALNNSLLLLEDR+A2B2C1D1E2F1G4gfedD1E2F1fedcba	1.94892	1.22022	1	0.984008	0.959017	1.26836	2.08552	1.67078	1.72075	1.21355	2	1.33086	0.172808
P02468	Laminin subunit gamma-1	Lamc1	0	N2H6	A2B2C1D1E1edD1E1eE1edcba	1203	High mannose	TANETSAEAYNLLLR+A2B2C1D1E1edD1E1eE1edcba	0.990407	1.06429	1	1.19856	0.830015	1.4589	1.47122	1.56642	1.71507	1.89127	3	1.564	0.000334824
Q00547;Q00547;Q00547;Q00547;Q00547	Hyaluronan mediated motility receptor;Hyaluronan mediated motility receptor;Hyaluronan mediated motility receptor;Hyaluronan mediated motility receptor;Hyaluronan mediated motility receptor	Hmmr;Hmmr;Hmmr;Hmmr;Hmmr	0	N2H5	A2B2C1D1dD1E1eE1edcba	446;467;488;509;530	High mannose	YNDTAQSLR+A2B2C1D1dD1E1eE1edcba	0.887021	0.83855	1.34814	1	1.34385	1.22539	1.07423	1.13422	1.23927	1.27882	4	1.17511	0.385792
Q3V3R4	Integrin alpha-1	Itga1	0	N2H6	A2B2C1D1E1edD1E1eE1edcba	418	High mannose	ANQIVIPHNTTFQTEPTK+A2B2C1D1E1edD1E1eE1edcba	1.09014	1.20391	0.946813	1	1	1.09986	1.52943	1.27096	1.27914	1.31536	3	1.25932	0.0158012
P01731	T-cell surface glycoprotein CD8 alpha chain	Cd8a	2	N4H6F1	A2B2C1D1E2F1feE2F1fedD1E1edcbB5ba	150	Hybrid	VNSTTTKPVLR+A2B2C1D1E2F1feE2F1fedD1E1edcbB5ba	0.412817	0.438337	1.21241	1	1.43593	0.494603	0.425623	0.801449	1.21768	1.19193	3	0.965324	0.788054
Q99LJ1	Tissue alpha-L-fucosidase	Fuca1	0	N2H3F1	A2B2C1D1dD1dcbB5ba	254	Paucimannose	WGQNCSCHHGGYYNCQDK+A2B2C1D1dD1dcbB5ba	1.42061	1.22511	0.844478	1	0.754295	1.15946	1.04039	1.30611	0.911716	0.781066	1	1.00107	0.953812
P31996	Macrosialin	Cd68	2	N4H6F1S1	A2B2C1D1E2F1G3gfeE2F1fedD1E1edcbB5ba	169	Hybrid	AWGISVLNPNK+A2B2C1D1E2F1G3gfeE2F1fedD1E1edcbB5ba	1.3039	1.20247	1	0.864523	0.69664	1.36842	1.44015	1.48059	1.13726	0.825612	2	1.2121	0.186985
P13597	Intercellular adhesion molecule 1	Icam1	2	N4H5F1S1G1	A2B2C1D1E2F1G4gfedD1E2F1G3gfedcbB5ba	185	Complex	GDHGANFSCR+A2B2C1D1E2F1G4gfedD1E2F1G3gfedcbB5ba	0.59457	0.678626	1	1.19388	1.63594	1.02863	1.06736	1.15651	1.32016	1.37213	10	1.21634	0.424317
P48025	Tyrosine-protein kinase SYK	Syk	1	N3H5F1	A2B2C1D1E2F1fedD1E1edcbB5ba	171	Hybrid	MPWFHGNISR+A2B2C1D1E2F1fedD1E1edcbB5ba	0.400551	0.460568	1	1.56215	1.53101	0.931316	0.676728	0.811285	1.54692	2.67347	1	1.46028	0.470153
Q60767	Lymphocyte antigen 75	Ly75	1	N3H4	A2B2C1D1E2edD1E1edcba	529	Hybrid	EAPFGTNCNLTITSR+A2B2C1D1E2edD1E1edcba	0.97992	1.01313	0.844876	0.851981	1.10728	1.11794	1.02459	1.06623	0.970642	0.739794	2	1.041	0.774804
O88676	Matrix metalloproteinase-23	Mmp23	0	N2H9	A2B2C1D1E1F1fedD1E1F1feE1F1fedcba	317	High mannose	NMTFHCGQK+A2B2C1D1E1F1fedD1E1F1feE1F1fedcba	0.881529	1.00854	1.54679	1.57741	0.685163	1.84642	1.47212	1.64738	2.14327	2.02861	2	1.68598	0.0133902
O89051	Integral membrane protein 2B	Itm2b	2	N4H6S1	A2B2C1D1E2F1G3gfeE2F1fedD1E1edcba	170	Hybrid	CYVIPLNTSIVMPPK+A2B2C1D1E2F1G3gfeE2F1fedD1E1edcba	1.15695	1	0.82948	1	0.969705	1.39487	1.49096	1.90996	1.31652	1.0143	3	1.41463	0.0226185
P04441	H-2 class II histocompatibility antigen gamma chain	Cd74	2	N4H6F1S1	A2B2C1D1E2F1G3gfeE2F1fedD1E1edcbB5ba	119	Hybrid	YGNMTQDHVMHLLTR+A2B2C1D1E2F1G3gfeE2F1fedD1E1edcbB5ba	1	0.987168	0.912384	1.10992	1.14848	1.29859	1.39359	1.53672	1.69008	1.44996	11	1.42922	0.000519789
P11276	Fibronectin	Fn1	2	N4H6F1G1	A2B2C1D1E2F1G4gfeE2F1fedD1E1edcbB5ba	1006	Hybrid	LDAPTNLQFVNETDR+A2B2C1D1E2F1G4gfeE2F1fedD1E1edcbB5ba	1.41729	1.1189	0.917778	0.998666	0.982055	1.62464	1.67781	2.64773	1.2376	1.0741	2	1.43188	0.0850055
P08508	Low affinity immunoglobulin gamma Fc region receptor III	Fcgr3	2	N4H7	A2B2C1D1E2F1feE2F1fedD1E1eE1edcba	165	Hybrid	SNFSIPK+A2B2C1D1E2F1feE2F1fedD1E1eE1edcba	0.605809	0.575941	1	1.14134	1.49575	1.03549	1.26294	1.13763	2.07	2.01924	1	1.68656	0.0913232
P01872	Immunoglobulin heavy constant mu	Ighm	0	N2H7	A2B2C1D1E1edD1E1eE1F1fedcba	280	High mannose	IMESHPNGTFSAK+A2B2C1D1E1edD1E1eE1F1fedcba	1	0.904817	0.905057	1.11542	1.30292	1.82108	2.21434	2.37241	2.41245	3.62835	94	2.31898	0.00170448
P97449	Aminopeptidase N	Anpep	2	N4H5F1G1	A2B2C1D1E2F1G4gfedD1E2F1fedcbB5ba	606	Complex	SGQEDHYWLDVEKNQSAK+A2B2C1D1E2F1G4gfedD1E2F1fedcbB5ba	2.12597	1.69354	1	0.961086	0.807997	2.56216	3.27173	3.79823	2.17085	1.35517	1	2.06947	0.029048
P16406	Glutamyl aminopeptidase	Enpep	0	N2H5	A2B2C1D1dD1E1eE1edcba	189	High mannose	GWLNGSLVGFYK+A2B2C1D1dD1E1eE1edcba	1.03829	1	1.04257	0.912817	0.835543	0.69252	0.86032	0.729159	0.772772	0.536134	13	0.749065	0.00596874
P24063	Integrin alpha-L	Itgal	2	N4H5F1G1	A2B2C1D1E2F1G4gfedD1E2F1fedcbB5ba	444	Complex	WNQTQK+A2B2C1D1E2F1G4gfedD1E2F1fedcbB5ba	1.00688	1.0971	0.94637	1	0.833991	1.09317	1.26241	1.21396	1.31094	1.08678	9	1.22586	0.00836884
P50446;Q8R2Y2;Q9Z331	Keratin, type II cytoskeletal 6A;Cell surface glycoprotein MUC18;Keratin, type II cytoskeletal 6B	Krt6a;Mcam;Krt6b	1	N3H4	A2B2C1D1E2F1fedD1dcba	27;420;27	Complex	VPGLNR+A2B2C1D1E2F1fedD1dcba	0.902526	1.03645	0.908306	1.00825	1	1.25715	1.38913	1.57412	1.94985	1.90928	1	1.62793	0.00841916
P97479	Unconventional myosin-VIIa	Myo7a	0	N2H5	A2B2C1D1dD1E1eE1edcba	1880	High mannose	ALRNGSR+A2B2C1D1dD1E1eE1edcba	0.883969	0.86155	1	1.03104	1.78522	0.874417	1.05051	0.835692	1.67689	1.38816	1	1.00833	0.827958
Q6PCM1	Lysine-specific demethylase 3A	Kdm3a	1	N3H4F1S1	A2B2C1D1E2F1G3gfedD1dcbB5ba	163	Complex	LSLTDNQTVSK+A2B2C1D1E2F1G3gfedD1dcbB5ba	1.37145	1.07205	0.988983	0.971293	0.946797	1.35006	1.914	1.84051	1.09802	0.888371	2	1.30042	0.145985
P05555	Integrin alpha-M	Itgam	0	N2H5	A2B2C1D1dD1E1eE1edcba	391	High mannose	VTFINTTR+A2B2C1D1dD1E1eE1edcba	1	0.903995	1	0.984767	1.25921	1.47272	1.80499	1.57415	1.82248	1.07637	13	1.54221	0.00807973
Q80UG8	Tubulin monoglutamylase TTLL4	Ttll4	0	N2H2F1	A2B2C1D1dcbB5ba	1150	Paucimannose	SNENTSK+A2B2C1D1dcbB5ba	1.30839	1.11272	0.931655	1	0.97446	1.26923	1.39993	1.58435	1.21603	0.987677	1	1.24022	0.096289
P07309	Transthyretin	Ttr	2	N4H5G2	A2B2C1D1E2F1G4gfedD1E2F1G4gfedcba	118	Complex	TLGISPFHEFADVVFTANDSGHR+A2B2C1D1E2F1G4gfedD1E2F1G4gfedcba	1.01744	1	0.968015	1	0.979467	1.25965	1.38691	1.57995	1.45225	1.31845	5	1.39587	0.00161051
O35551	Rab GTPase-binding effector protein 1	Rabep1	2	N4H5F1G2	A2B2C1D1E2F1G4gfedD1E2F1G4gfedcbB5ba	849	Complex	AILNDTK+A2B2C1D1E2F1G4gfedD1E2F1G4gfedcbB5ba	1.3677	1.29377	1	0.758855	0.747332	1.02024	1.21735	1.07205	1.07763	0.806513	7	1.03343	0.972345
P11276	Fibronectin	Fn1	2	N4H4	A2B2C1D1E2F1fedD1E2edcba	430	Complex	NYTDCTSEGR+A2B2C1D1E2F1fedD1E2edcba	0.828154	0.624903	1	1.39387	1.5127	1.78104	1.33551	2.15191	1.97106	2.49444	2	1.85796	0.00904072
Q3UHK6	Teneurin-4	Tenm4	0	N2H9	A2B2C1D1E1F1fedD1E1F1feE1F1fedcba	1707	High mannose	LTNVTFPTGQVSSFR+A2B2C1D1E1F1fedD1E1F1feE1F1fedcba	1.11293	0.976286	0.928962	0.924592	0.965293	1.38265	1.34525	1.51906	1.6668	1.64741	2	1.52181	9.80171e-05
Q8R143	Pituitary tumor-transforming gene 1 protein-interacting protein	Pttg1ip	2	N4H5F1S2	A2B2C1D1E2F1G3gfedD1E2F1G3gfedcbB5ba	42	Complex	VGCSEYTNR+A2B2C1D1E2F1G3gfedD1E2F1G3gfedcbB5ba	0.969262	0.928431	0.931272	1.16797	1.16356	1.48412	1.56262	1.57731	1.50716	1.39425	2	1.50418	7.66948e-05
Q0P5X1	Leucine-rich repeat and IQ domain-containing protein 1	Lrriq1	0	N3H5	A2B2C1D1dD2dD1E1eE1edcba	499	High mannose	INENLSK+A2B2C1D1dD2dD1E1eE1edcba	1	0.861524	0.969565	1.08102	1.18684	0.965968	1.51885	1.24872	1.53171	1.26257	7	1.28453	0.0412158
Q99KU0	Vacuole membrane protein 1	Vmp1	0	N2H11	A2B2C1D1E1F1G1H1hgfedD1E1F1feE1F1fedcba	21	High mannose	DQHNGSLTDPSSVHEK+A2B2C1D1E1F1G1H1hgfedD1E1F1feE1F1fedcba	0.407336	0.517871	1	1	1.42297	0.47481	0.780267	1.16002	1.16512	1.30587	3	1.16319	0.66499
A6H6E2	Multimerin-2	Mmrn2	0	N2H8	A2B2C1D1E1F1fedD1E1eE1F1fedcba	261	High mannose	NLSLDVEANHQAIK+A2B2C1D1E1F1fedD1E1eE1F1fedcba	1.19031	1	0.945172	1.10183	0.878018	1.13598	1.54798	1.64126	1.42766	1.07791	1	1.33392	0.0249051
Q8K419	Galectin-4	Lgals4	0	N2H4	A2B2C1D1dD1E1edcba	256	High mannose	NSFMNGSWGAEER+A2B2C1D1dD1E1edcba	0.298516	0.440237	1	1.19954	1.52712	1.10838	0.810634	0.728653	3.11145	3.50728	1	2.21195	0.174226
Q9QWR8	Alpha-N-acetylgalactosaminidase	Naga	1	N3H7S1	A2B2C1D1E2F1G3gfedD1E1eE1F1fedcba	177	Hybrid	MAAALNATGR+A2B2C1D1E2F1G3gfedD1E1eE1F1fedcba	0.654773	0.641478	0.997922	1.11211	1.29378	1.09964	0.943129	0.996478	1.68481	1.67156	2	1.44407	0.143058
Q91ZX7	Prolow-density lipoprotein receptor-related protein 1	Lrp1	2	N4H5F1G2	A2B2C1D1E2F1G4gfedD1E2F1G4gfedcbB5ba	4365	Complex	QTGDVTCNCTDGR+A2B2C1D1E2F1G4gfedD1E2F1G4gfedcbB5ba	0.812311	0.865938	0.975037	1.43794	1.16993	1.16819	1.19402	1.32558	1.15432	0.991987	2	1.1759	0.389704
Q9JKF6	Nectin-1	Nectin1	2	N4H4F1	A2B2C1D1E2eE2edD1E1edcbB5ba	202	Hybrid	NPNGTVTVISR+A2B2C1D1E2eE2edD1E1edcbB5ba	1.40633	0.918046	1	1.03153	0.977414	1.07223	1.5439	1.25771	1.93562	1.59343	1	1.4117	0.0426949
P01851;P01852	T-cell receptor beta-2 chain C region;T-cell receptor beta-1 chain C region	Unknown;Unknown	0	N2H10	A2B2C1D1E1F1G1gfedD1E1F1feE1F1fedcba	116;116	High mannose	CQVQFHGLSEEDKWPEGSPKPVTQNISAEAWGR+A2B2C1D1E1F1G1gfedD1E1F1feE1F1fedcba	0.418971	0.838213	1.1491	1.23853	1	0.819587	0.452599	0.517021	0.831768	0.631511	4	0.679531	0.127499
P02469	Laminin subunit beta-1	Lamb1	2	N5H4F1	A2B2C1D1E2F1fedD2dD1E2edcbB5ba	1542	Complex	MEMPSTPQQLQNLTEDIR+A2B2C1D1E2F1fedD2dD1E2edcbB5ba	0.835565	0.881779	0.989785	0.318414	1.55247	0.870114	0.9341	1.1962	1.43316	1.147	2	1.22538	0.390762
Q3TDN2	FAS-associated factor 2	Faf2	2	N5H3F1	A2B2C1D1E2edD2dD1E2edcbB5ba	284	Complex	NQTQVLR+A2B2C1D1E2edD2dD1E2edcbB5ba	0.968772	0.767818	1.02398	1	1.41798	1.0391	1.22946	1.15927	2.16427	1.91725	1	1.33939	0.09818
Q00560	Interleukin-6 receptor subunit beta	Il6st	2	N5H4F1	A2B2C1D1E2F1fedD2dD1E2edcbB5ba	83	Complex	EQVTVINR+A2B2C1D1E2F1fedD2dD1E2edcbB5ba	0.79453	0.749946	1	1.39128	1.51567	1.11949	1.43604	1.27645	1.55689	1.70099	1	1.36355	0.116116
P20060	Beta-hexosaminidase subunit beta	Hexb	0	N2H2	A2B2C1D1dcba	63	Paucimannose	LLYISAEDFSIDHSPNSTAGPSCSLLQEAFR+A2B2C1D1dcba	0.957405	0.869514	1.1249	1.0996	1.19819	1.05059	1.29295	1.12645	1.43416	1.37003	2	1.19498	0.0605982
Q8K394	Inactive phospholipase C-like protein 2	Plcl2	0	N2H5	A2B2C1D1dD1E1eE1edcba	1080	High mannose	NETLENLK+A2B2C1D1dD1E1eE1edcba	0.843373	1	0.654038	1.16164	1.24191	1.25426	1.41768	1.78407	1.37319	0.124235	1	1.33753	0.503399
P01901	H-2 class I histocompatibility antigen, K-B alpha chain	H2-K1	2	N5H5F2	A2B2C1D1E2F1fF5feE2edD2dD1E1edcbB5ba	107	Hybrid	TLLGYYNQSK+A2B2C1D1E2F1fF5feE2edD2dD1E1edcbB5ba	1.40155	1.37698	0.94007	1	0.77913	1.1372	1.42156	1.53491	1.31538	0.80102	1	1.11634	0.447072
Q6P5F7	Protein tweety homolog 3	Ttyh3	2	N4H7F1	A2B2C1D1E2F1feE2F1fedD1E1eE1edcbB5ba	144	Hybrid	VWDTAAALNR+A2B2C1D1E2F1feE2F1fedD1E1eE1edcbB5ba	1	0.964516	0.993328	1.04608	1.44775	0.979479	1.19542	1.08132	1.41985	1.23906	3	1.12302	0.451459
Q9D1H9	Microfibril-associated glycoprotein 4	Mfap4	2	N4H4F1G1	A2B2C1D1E2F1G4gfedD1E2edcbB5ba	139	Complex	VDLEDFENNTAYAK+A2B2C1D1E2F1G4gfedD1E2edcbB5ba	1.36844	1.16136	0.824273	0.962102	1	3.10937	1.98223	5.19753	1.6153	1.31374	3	1.98784	0.0887933
Q99KF1	Transmembrane emp24 domain-containing protein 9	Tmed9	2	N4H4F1G1	A2B2C1D1E2F1G4gfedD1E2edcbB5ba	125	Complex	FTFTSHTPGEHQICLHSNSTK+A2B2C1D1E2F1G4gfedD1E2edcbB5ba	1	1.06042	1	0.99404	1	1.14136	1.17752	1.31796	1.17497	1.038	11	1.1628	0.00911094
P09055	Integrin beta-1	Itgb1	2	N5H4F1	A2B2C1D1E2F1fedD2dD1E2edcbB5ba	669	Complex	DTCAQECSHFNLTK+A2B2C1D1E2F1fedD2dD1E2edcbB5ba	1.31737	1.26804	0.718117	1	0.898679	1.2794	1.92593	1.87937	1.23234	1.10412	6	1.43261	0.064165
P06909	Complement factor H	Cfh	2	N4H5F1G1	A2B2C1D1E2F1fF4fedD1E2F1fedcbB5ba	676	Complex	IQCVDGNWTTLPVCIEEER+A2B2C1D1E2F1fF4fedD1E2F1fedcbB5ba	0.997832	1.02451	0.974751	1	1.38198	0.939009	1.20335	1.16556	1.38307	1.50344	1	1.18137	0.223706
Q9D659	V-type immunoglobulin domain-containing suppressor of T-cell activation	Vsir	2	N4H6F1S1	A2B2C1D1E2F1G3gfeE2F1fedD1E1edcbB5ba	91	Hybrid	NFTLQHLQHHGSHLK+A2B2C1D1E2F1G3gfeE2F1fedD1E1edcbB5ba	1.35129	1.03737	0.740985	0.82731	1	1.34526	1.54514	1.70925	1.83304	1.13844	1	1.56784	0.0124904
Q75N73	Metal cation symporter ZIP14	Slc39a14	0	N2H9	A2B2C1D1E1F1fedD1E1F1feE1F1fedcba	75	High mannose	DNVSQPK+A2B2C1D1E1F1fedD1E1F1feE1F1fedcba	1.06571	1.24571	1	0.925421	0.801264	1.34283	1.55243	1.57334	1.31727	0.91592	1	1.35776	0.0442261
O35495	Cyclin-dependent kinase 14	Cdk14	2	N4H5G1	A2B2C1D1E2F1G4gfedD1E2F1fedcba	457	Complex	NNSYGK+A2B2C1D1E2F1G4gfedD1E2F1fedcba	0.666998	0.599213	1	1.37545	2.28453	1.20335	1.9429	1.17976	2.72312	3.20791	2	1.8908	0.126868
O09126	Semaphorin-4D	Sema4d	2	N4H6F1G1	A2B2C1D1E2F1G4gfeE2F1fedD1E1edcbB5ba	77	Hybrid	EAVFAVNALNISEK+A2B2C1D1E2F1G4gfeE2F1fedD1E1edcbB5ba	1.38846	1.49647	0.931027	1	0.762261	1.10331	1.24356	1.20051	1.19206	0.843553	22	1.03263	0.995312
P97449	Aminopeptidase N	Anpep	2	N4H5F1S1	A2B2C1D1E2F1G3gfedD1E2F1fedcbB5ba	606	Hybrid	SGQEDHYWLDVEKNQSAK+A2B2C1D1E2F1G3gfedD1E2F1fedcbB5ba	1.64645	1.32642	0.89077	0.789434	1	2.15981	2.4823	2.78133	1.81396	1.16795	4	1.89578	0.0180667
P70207	Plexin-A2	Plxna2	0	N2H8	A2B2C1D1E1F1fedD1E1eE1F1fedcba	163	High mannose	EHYLSSVNK+A2B2C1D1E1F1fedD1E1eE1F1fedcba	0.891854	0.972672	1.00471	1.0232	1.09981	0.807723	0.757385	0.816825	1.23262	1.12407	4	0.867475	0.632427
Q60682;Q64329	Killer cell lectin-like receptor 8;Killer cell lectin-like receptor 3	Klra8;Klra3	2	N4H5F1G2	A2B2C1D1E2F1G4gfedD1E2F1G4gfedcbB5ba	160;160	Complex	CYYFIMNK+A2B2C1D1E2F1G4gfedD1E2F1G4gfedcbB5ba	1.01983	1	0.943449	0.96853	1.12045	2.03966	2.54708	2.45379	1.74866	1.34794	1	2.02942	0.00974351
A2A8L5	Receptor-type tyrosine-protein phosphatase F	Ptprf	2	N5H4	A2B2C1D1E2F1fedD2dD1E2edcba	941	Complex	NGHITNYTVVYR+A2B2C1D1E2F1fedD2dD1E2edcba	0.880676	0.980044	1	0.983506	1.0869	0.895687	1.17679	1.02975	1.67359	1.38144	4	1.20234	0.119508
P42703	Leukemia inhibitory factor receptor	Lifr	2	N5H4	A2B2C1D1E2F1fedD2dD1E2edcba	567	Complex	ILSYNVSCSLNEETQSVLEIFDPQHR+A2B2C1D1E2F1fedD2dD1E2edcba	1.1562	1	0.833331	0.994274	1.02581	0.785211	1.05362	1.18505	1.03899	0.751182	1	0.98251	0.700652
P24063	Integrin alpha-L	Itgal	0	N2H8	A2B2C1D1E1F1fedD1E1eE1F1fedcba	86	High mannose	TSSEFCQPVSLHGSNHTSK+A2B2C1D1E1F1fedD1E1eE1F1fedcba	1	0.988308	1	1	1	1.11843	0.864679	1.20326	1.31635	1.06483	15	1.12107	0.198965
Q91ZX7	Prolow-density lipoprotein receptor-related protein 1	Lrp1	2	N5H5F1	A2B2C1D1E2F1fedD2dD1E2F1fedcbB5ba	2128	Hybrid	GCKDNATDSVPLR+A2B2C1D1E2F1fedD2dD1E2F1fedcbB5ba	0.581754	0.524001	1	1.16031	1.91062	1.19439	0.932312	1.29618	1.71556	2.37983	1	1.56456	0.224221
Q64695	Endothelial protein C receptor	Procr	2	N4H6F1G1	A2B2C1D1E2F1G4gfeE2F1fedD1E1edcbB5ba	176	Hybrid	QLNAYNR+A2B2C1D1E2F1G4gfeE2F1fedD1E1edcbB5ba	0.923948	1.06794	0.73483	1	1.02495	1.21246	1.31934	1.33224	1.44696	1.26967	1	1.33839	0.00083093
P97927	Laminin subunit alpha-4	Lama4	2	N5H6	A2B2C1D1E2F1feE2F1fedD2dD1E1edcba	215	Hybrid	NTTGFK+A2B2C1D1E2F1feE2F1fedD2dD1E1edcba	0.731212	0.676334	1	1.50478	1.4138	1.92853	1.81294	2.09476	3.94431	3.6215	1	2.59507	0.0104962
Q9R100	Cadherin-17	Cdh17	2	N4H6	A2B2C1D1E2F1feE2edD1E1eE1edcba	249	Hybrid	ENSTDPHPIK+A2B2C1D1E2F1feE2edD1E1eE1edcba	0.548657	0.908388	1	1.02353	1.17942	0.861802	0.495572	0.613665	1.05898	0.700837	1	0.778903	0.233264
P02468	Laminin subunit gamma-1	Lamc1	2	N4H5F1	A2B2C1D1E2F1feE2edD1E1edcbB5ba	1105	Hybrid	VNSSLHSQISR+A2B2C1D1E2F1feE2edD1E1edcbB5ba	0.620301	0.626243	1	1.20043	1.7919	1.02066	0.874169	1.05699	1.50034	2.47481	1	1.38491	0.38011
Q3V3R4	Integrin alpha-1	Itga1	0	N2H8	A2B2C1D1E1F1fedD1E1eE1F1fedcba	882	High mannose	DSCESNQNITCR+A2B2C1D1E1F1fedD1E1eE1F1fedcba	1.02795	1	0.924289	1	1.01742	1.35415	1.42527	1.45485	0.73748	0.639015	13	1.34842	0.513744
P97927	Laminin subunit alpha-4	Lama4	2	N4H6F1	A2B2C1D1E2F1feE2edD1E1eE1edcbB5ba	215	Hybrid	NTTGFK+A2B2C1D1E2F1feE2edD1E1eE1edcbB5ba	1.10211	1.14151	0.792747	1	0.742697	1.1224	1.11473	1.2792	1.21343	1.05063	2	1.17775	0.0568784
Q8R3C1	Uncharacterized protein C2orf42 homolog	Unknown	2	N5H3	A2B2C1D1E2edD2dD1E2edcba	35	Complex	CPRCGTFNGTR+A2B2C1D1E2edD2dD1E2edcba	0.598908	0.537326	1	1.10235	1.65258	0.631369	0.603739	0.617965	0.898557	0.885544	5	0.800629	0.27097
P28843	Dipeptidyl peptidase 4	Dpp4	1	N3H5F1	A2B2C1D1E2edD1E1eE1edcbB5ba	514	Hybrid	KLDFIVLNETR+A2B2C1D1E2edD1E1eE1edcbB5ba	0.883421	0.951072	1.08799	1	1.51884	1.02004	1.10127	1.07638	1.36774	1.26127	7	1.12395	0.569222
Q00560	Interleukin-6 receptor subunit beta	Il6st	0	N2H10	A2B2C1D1E1F1G1gfedD1E1F1feE1F1fedcba	551	High mannose	NYSISYR+A2B2C1D1E1F1G1gfedD1E1F1feE1F1fedcba	0.81288	1.01431	0.846596	1	1.20132	1.57207	1.18158	1.59777	1.551	1.2931	1	1.52177	0.00282282
Q3UH93	Plexin-D1	Plxnd1	0	N2H5	A2B2C1D1dD1E1eE1edcba	1101	High mannose	FHMVQNVSMAVHHIGR+A2B2C1D1dD1E1eE1edcba	0.855471	0.840597	1	1.23459	1.57407	0.929251	1.30093	0.883177	1.39818	1.35909	1	1.07914	0.689784
A2A863	Integrin beta-4	Itgb4	2	N5H5F1	A2B2C1D1E2F1fedD2dD1E2F1fedcbB5ba	328	Hybrid	HNIIPIFAVTNYSYSYYEK+A2B2C1D1E2F1fedD2dD1E2F1fedcbB5ba	0.429313	0.59602	1	1.05056	1.01569	0.953007	0.775223	0.929923	1.2646	0.775339	1	1.11127	0.45912
P21995	Embigin	Emb	0	N2H5	A2B2C1D1dD1E1eE1edcba	216	High mannose	YIINGSHANETR+A2B2C1D1dD1E1eE1edcba	0.823937	0.86469	1.11598	1	1.36516	0.915079	0.888243	0.947751	1.4159	1.38345	4	1.05905	0.633581
P28653	Biglycan	Bgn	2	N4H5F2G1	A2B2C1D1E2F1G4gfF5fedD1E2F1fedcbB5ba	312	Complex	LLQVVYLHSNNITK+A2B2C1D1E2F1G4gfF5fedD1E2F1fedcbB5ba	1	0.925232	1.06847			2.53729	1.78261	4.04813	1.76569	2.17927	1	2.16803	0.0404203
Q60767	Lymphocyte antigen 75	Ly75	2	N5H4F1S1	A2B2C1D1E2F1G3gfedD2dD1E2edcbB5ba	865	Complex	LANISGEEQK+A2B2C1D1E2F1G3gfedD2dD1E2edcbB5ba	1.16445	1.12706	1	0.871391	0.863156	0.9021	1.23231	1.03556	0.923664	0.919313	7	1.01772	0.976999
Q9CQF9	Prenylcysteine oxidase 1	Pcyox1	0	N2H4	A2B2C1D1dD1E1edcba	323	High mannose	MSNITFR+A2B2C1D1dD1E1edcba	0.853399	0.84232	1.04445	1.02588	1.21908	0.92544	0.903562	0.954433	1.15952	1.13792	4	1.05	0.83431
P50446;Q8R2Y2;Q9Z331	Keratin, type II cytoskeletal 6A;Cell surface glycoprotein MUC18;Keratin, type II cytoskeletal 6B	Krt6a;Mcam;Krt6b	2	N4H5S2	A2B2C1D1E2F1G3gfedD1E2F1G3gfedcba	27;420;27	Complex	VPGLNR+A2B2C1D1E2F1G3gfedD1E2F1G3gfedcba	1.44663	1.16449	0.770283	0.990666	1	1.55147	1.68303	1.79766	1.79381	1.71168	3	1.64077	0.000785689
Q61003	T-cell differentiation antigen CD6	Cd6	2	N4H6F1	A2B2C1D1E2F1feE2edD1E1eE1edcbB5ba	49	Hybrid	LVNGSSR+A2B2C1D1E2F1feE2edD1E1eE1edcbB5ba	0.46613	0.546568	1	1.01949	1.21326	0.075156	0.973591	0.852112	1.44012	1.06178	1	1.04064	0.909134
Q61739	Integrin alpha-6	Itga6	0	N2H6	A2B2C1D1E1edD1E1eE1edcba	927	High mannose	KYQTLNCSVNVR+A2B2C1D1E1edD1E1eE1edcba	1.03306	0.881617	0.960634	1.04387	1.04563	1.4167	1.80676	1.6471	1.49265	1.22664	11	1.52431	0.000990695
P01872	Immunoglobulin heavy constant mu	Ighm	2	N4H5F1G1	A2B2C1D1E2F1G4gfeE2edD1E1edcbB5ba	45	Hybrid	DFLPSTISFTWNYQNNTEVIQGIR+A2B2C1D1E2F1G4gfeE2edD1E1edcbB5ba	1	1.00988	0.733152	1.35326	0.932309	2.96907	2.75594	4.73674	2.20602	2.72122	1	2.9069	0.00162453
Q9Z0L8	Gamma-glutamyl hydrolase	Ggh	0	N2H5	A2B2C1D1dD1E1eE1edcba	162	High mannose	LPLNFTEGAR+A2B2C1D1dD1E1eE1edcba	1	0.890843	0.851707	1.02315	1.20534	0.905128	1.1874	1.10522	1.23944	1.11467	1	1.13087	0.204189
P17439	Lysosomal acid glucosylceramidase	Gba1	0	N2H3F1	A2B2C1D1dD1dcbB5ba	78	Paucimannose	RMELSVGAIQANR+A2B2C1D1dD1dcbB5ba	0.927075	0.900209	0.99102	1.15676	1.35276	1.00634	0.3657	1.16604	1.60734	1.65892	2	1.15779	0.712582
A6H584	Collagen alpha-5(VI) chain	Col6a5	2	N4H5F1S1	A2B2C1D1E2F1G3gfedD1E2F1fedcbB5ba	292	Complex	DLQNFLENVTSSVDVK+A2B2C1D1E2F1G3gfedD1E2F1fedcbB5ba	1.30768	1.13687	0.982119	0.854464	0.980481	1.339	2.03796	2.01969	1.55	1.41129	2	1.56576	0.0063303
P09055	Integrin beta-1	Itgb1	2	N4H6F1	A2B2C1D1E2F1feE2F1fedD1E1edcbB5ba	669	Hybrid	DTCAQECSHFNLTK+A2B2C1D1E2F1feE2F1fedD1E1edcbB5ba	1.44423	1.25657	1	0.997068	0.711785	1.31998	1.50892	1.68958	1.20499	0.902694	1	1.23964	0.221088
Q2UY11	Collagen alpha-1(XXVIII) chain	Col28a1	1	N3H5F1	A2B2C1D1E2edD1E1eE1edcbB5ba	1024	Hybrid	EMSKSFNVSR+A2B2C1D1E2edD1E1eE1edcbB5ba	0.369608	0.42297	1	1.06706	1.37082	0.696988	0.637854	0.566658	1.61641	1.41132	1	1.34776	0.645743
P11477;P50704;P50708;P50709;P50714	Alpha-defensin 1;Alpha-defensin 6/12;Alpha-defensin 10;Alpha-defensin 11 (Fragment);Alpha-defensin 16	Defa1;Defa6;Defa10;Defa11;Defa16	2	N4H5F1	A2B2C1D1E2F1fedD1E2F1fedcbB5ba	78;78;78;70;78	Complex	GRERMNGTCR+A2B2C1D1E2F1fedD1E2F1fedcbB5ba	0.704166	0.457143	1	1.3753	2.29646	1.0898	1.49715	1.13548	1.89143	3.01745	1	1.57588	0.275192
Q9DBX3	Sushi domain-containing protein 2	Susd2	2	N4H6F1S1	A2B2C1D1E2F1G3gfeE2edD1E1eE1edcbB5ba	491	Hybrid	MPNGTQAR+A2B2C1D1E2F1G3gfeE2edD1E1eE1edcbB5ba	0.997967	0.763804	1	1.00869	1.24438	1.32238	1.12536	1.28954	1.55191	1.33681	1	1.31512	0.0134449
C8YR32	Lipoxygenase homology domain-containing protein 1	Loxhd1	0	N2H9	A2B2C1D1E1F1fedD1E1F1feE1F1fedcba	1296	High mannose	YLGKSENR+A2B2C1D1E1F1fedD1E1F1feE1F1fedcba	0.742581	0.716322	1.03017	1	1.70763	1.20712	1.28858	1.34167	1.86867	1.96725	1	1.62904	0.0721592
P97868	E3 ubiquitin-protein ligase RBBP6	Rbbp6	0	N2H4F1	A2B2C1D1dD1E1edcbB5ba	1533	High mannose	SNSSPPRDK+A2B2C1D1dD1E1edcbB5ba	1.77924	1.24156	1	0.944074	0.895763	1.45081	2.57377	1.64896	1.51423	1.3037	2	1.48029	0.0955227
Q9Z0L8	Gamma-glutamyl hydrolase	Ggh	0	N2H3	A2B2C1D1dD1dcba	100	Paucimannose	SINGVLLPGGGANLTDSGYSR+A2B2C1D1dD1dcba	1.09168	0.992012	0.915441	1	1.22786	1.238	1.59773	1.37843	1.78832	1.61763	1	1.45888	0.00250977
Q9Z2A9	Glutathione hydrolase 5 proenzyme	Ggt5	1	N4H5	A2B2C1D1E2edD2dD1E1eE1edcba	303	Hybrid	GFNFSAETVAR+A2B2C1D1E2edD2dD1E1eE1edcba	1	0.922354	0.979889	1.30046	1.72856	0.870527	0.935686	0.874996	1.20836	1.16675	3	0.908468	0.326717
P17047	Lysosome-associated membrane glycoprotein 2	Lamp2	2	N4H5F1S2	A2B2C1D1E2F1G3gfedD1E2F1G3gfedcbB5ba	175	Complex	YWGIHLQAFVQNGTVSK+A2B2C1D1E2F1G3gfedD1E2F1G3gfedcbB5ba	1	1.09505	0.845524	1.02681	0.887235	1.16403	1.49764	1.63582	1.04768	1.40393	1	1.3944	0.0119798
Q8CHP6	Polyhomeotic-like protein 3	Phc3	2	N5H4	A2B2C1D1E2F1fedD2dD1E2edcba	811	Hybrid	YNVSCSK+A2B2C1D1E2F1fedD2dD1E2edcba	0.358289	0.588222	1	1.07298	1.10164	0.678169	0.644042	0.561892	1.10208	0.960374	1	0.966582	0.851796
P17047	Lysosome-associated membrane glycoprotein 2	Lamp2	2	N5H3F1	A2B2C1D1E2edD2dD1E2edcbB5ba	156	Complex	CNSVLTYNLTPVVQK+A2B2C1D1E2edD2dD1E2edcbB5ba	1.1464	1.05594	0.95872	1	1	0.996561	1.30633	1.30824	0.873167	0.814254	5	0.976378	0.809175
Q61554	Fibrillin-1	Fbn1	2	N4H5F1S1	A2B2C1D1E2F1G3gfedD1E2F1fedcbB5ba	1904	Complex	DACGNGTCR+A2B2C1D1E2F1G3gfedD1E2F1fedcbB5ba	0.695681	0.657298	1	1.0088	1.39698	1.25896	1.49957	1.29815	1.51786	1.43536	3	1.4885	0.0138215
Q60767	Lymphocyte antigen 75	Ly75	0	N2H8	A2B2C1D1E1F1fedD1E1eE1F1fedcba	1077	High mannose	SPLTGTWNFTSCSER+A2B2C1D1E1F1fedD1E1eE1F1fedcba	0.914104	0.827389	1.0824	1	1.13287	0.884724	1.10874	0.970282	0.832065	0.78323	14	0.92065	0.370859
Q4VAH7	HEPACAM family member 2	Hepacam2	0	N2H8	A2B2C1D1E1F1fedD1E1eE1F1fedcba	289	High mannose	SDNTTHVIK+A2B2C1D1E1F1fedD1E1eE1F1fedcba	0.716172	1	1.1216	1.15661	0.929739	0.949583	0.951881	0.940806	1.45678	1.36948	1	1.13747	0.316176
P14483	H-2 class II histocompatibility antigen, A beta chain	H2-Ab1	2	N5H6F1S1	A2B2C1D1E2F1G3gfeE2F1fedD2dD1E1edcbB5ba	46	Hybrid	HFVYQFMGECYFTNGTQR+A2B2C1D1E2F1G3gfeE2F1fedD2dD1E1edcbB5ba	0.880035	0.801598	1	1.0963	1.33555	1.2742	1.28625	1.2804	1.12935	0.96746	15	1.19621	0.179193
Q91ZX7	Prolow-density lipoprotein receptor-related protein 1	Lrp1	2	N4H5F2G1	A2B2C1D1E2F1G4gfF5fedD1E2F1fedcbB5ba	730	Complex	IETILLNGTDR+A2B2C1D1E2F1G4gfF5fedD1E2F1fedcbB5ba	0.926202	0.844541	1.08314	1	1.24778	1.20896	1.29678	1.46832	1.6613	1.72107	1	1.44158	0.00585658
Q8R3C6	Probable RNA-binding protein 19	Rbm19	0	N2H8	A2B2C1D1E1F1fedD1E1eE1F1fedcba	303	High mannose	GAPFNVTEK+A2B2C1D1E1F1fedD1E1eE1F1fedcba	1.62075	1.59094	0.994679	1	0.63336	1.47015	2.15742	1.65823	1.47102	0.671318	1	1.32847	0.329535
P97449	Aminopeptidase N	Anpep	2	N4H5F1G1	A2B2C1D1E2F1fF4fedD1E2F1fedcbB5ba	734	Complex	QVTPLFFYFQNR+A2B2C1D1E2F1fF4fedD1E2F1fedcbB5ba	1	0.822746	0.8871	1.19192	1.49125	0.958357	1.16736	1.04828	1.41863	1.50007	1	1.15619	0.406424
Q64449	C-type mannose receptor 2	Mrc2	2	N4H5F1G2	A2B2C1D1E2F1G4gfedD1E2F1G4gfedcbB5ba	139	Complex	ASNASKPGTLER+A2B2C1D1E2F1G4gfedD1E2F1G4gfedcbB5ba	0.892469	0.712387	1	1.22106	1.0124	1.69654	1.80571	1.76973	1.79503	0.769928	1	1.75391	0.0244498
Q9JIM1	Equilibrative nucleoside transporter 1	Slc29a1	0	N2H10	A2B2C1D1E1F1G1gfedD1E1F1feE1F1fedcba	48	High mannose	LDVSQNVSSDTDQSCESTK+A2B2C1D1E1F1G1gfedD1E1F1feE1F1fedcba	2.26278	1.96107	1	0.97207	0.660479	1.37696	1.56267	1.54581	0.595969	0.345805	1	0.730535	0.498829
Q8BTJ4	Bis(5'-adenosyl)-triphosphatase enpp4	Enpp4	2	N5H6F1	A2B2C1D1E2F1feE2F1fedD2dD1E1edcbB5ba	279	Hybrid	INVTEVYDK+A2B2C1D1E2F1feE2F1fedD2dD1E1edcbB5ba	1.00182	1.03359	0.853579	1.01259	0.874904	1.417	1.64968	1.86429	1.4095	1.19099	3	1.57189	0.00188531
O35114	Lysosome membrane protein 2	Scarb2	4	N6H7F1G2	A2B2C1D1E2F1G4gfeE2F1fedD1E2F1feE2F1G4gfedcbB5ba	45	Complex	NMVLQNGTK+A2B2C1D1E2F1G4gfeE2F1fedD1E2F1feE2F1G4gfedcbB5ba	1.17028	1	1	0.966082	0.920242	1.12593	1.62823	1.50745	1.36914	1.12802	3	1.3272	0.0141993
P97927	Laminin subunit alpha-4	Lama4	2	N4H5F1G1	A2B2C1D1E2F1G4gfedD1E2F1fedcbB5ba	104	Complex	NTTGEHCEK+A2B2C1D1E2F1G4gfedD1E2F1fedcbB5ba	1.08028	0.934159	1	1.02515	1.01961	1.80056	1.66998	1.80785	1.29022	1.77656	3	1.71466	0.000182736
Q61207	Prosaposin	Psap	0	N2H9	A2B2C1D1E1F1fedD1E1F1feE1F1fedcba	80	High mannose	DNATQEEILHYLEK+A2B2C1D1E1F1fedD1E1F1feE1F1fedcba	1.12662	1.04816	0.987074	1	0.981648	1.46836	1.54318	1.63778	0.956581	0.96041	16	1.39792	0.12572
Q9JJX6	P2X purinoceptor 4	P2rx4	0	N2H5	A2B2C1D1dD1E1eE1edcba	184	High mannose	AAENFTLLVK+A2B2C1D1dD1E1eE1edcba	1.20268	1	0.933226	1	1	1.39084	1.75697	1.77975	1.52322	1.24578	15	1.4953	0.00192145
P13597	Intercellular adhesion molecule 1	Icam1	2	N5H3F1	A2B2C1D1E2edD2dD1E2edcbB5ba	185	Complex	GDHGANFSCR+A2B2C1D1E2edD2dD1E2edcbB5ba	0.791107	0.854927	1.22295	1	1.41625	0.364698	0.401451	0.290637	0.404998	0.444644	13	0.366894	0.000474603
P18337	L-selectin	Sell	3	N5H6F1G3	A2B2C1D1E2F1G4gfedD1E2F1G4gfeE2F1G4gfedcbB5ba	104	Complex	MWTWVGTNK+A2B2C1D1E2F1G4gfedD1E2F1G4gfeE2F1G4gfedcbB5ba	1.33317	1.72136	1	0.942384	0.624128	1.29581	1.09835	1.18718	1.02754	0.531557	1	0.962468	0.685504
Q9DAU1	Protein canopy homolog 3	Cnpy3	0	N2H6	A2B2C1D1E1edD1E1eE1edcba	153	High mannose	VVMDIPYELWNETSAEVADLKK+A2B2C1D1E1edD1E1eE1edcba	1.7879	1.39449	1	0.760801	0.693364	1.53134	1.90419	2.11357	1.22084	3.2664	1	1.81662	0.0621418
Q62313	Trans-Golgi network integral membrane protein 1	Tgoln1	2	N4H5F1G2	A2B2C1D1E2F1G4gfedD1E2F1G4gfedcbB5ba	110	Complex	TDAELNETARPLSPVNPK+A2B2C1D1E2F1G4gfedD1E2F1G4gfedcbB5ba	1.33086	1.40538	0.932516	1	0.886357	1.25725	1.5547	1.63962	1.51189	1.10642	5	1.25335	0.0724217
P01831	Thy-1 membrane glycoprotein	Thy1	2	N5H5F1	A2B2C1D1E2F1fF5fedD2dD1E2F1fedcba	94	Complex	VLTLANFTTK+A2B2C1D1E2F1fF5fedD2dD1E2F1fedcba	1.60514	1.60906	1	0.880723	0.536223	1.33852	1.6064	1.49081	1.0731	0.686389	1	1.1083	0.683993
Q66JQ7	Kinetochore scaffold 1	Knl1	2	N4H7F1	A2B2C1D1E2F1feE2F1fedD1E1eE1edcbB5ba	922	Hybrid	KSLSLKNK+A2B2C1D1E2F1feE2F1fedD1E1eE1edcbB5ba	1.62133	1.27708	0.683525	1	0.717305	1.41757	1.85598	1.81354	1.40752	0.909925	1	1.40534	0.125519
Q8R3H7	Heparan sulfate 2-O-sulfotransferase 1	Hs2st1	1	N4H5	A2B2C1D1E2edD2dD1E1eE1edcba	108	Hybrid	YHVLHINTTK+A2B2C1D1E2edD2dD1E1eE1edcba	0.98449	1.05878	0.876354	1.26392	1	0.969993	0.970745	1.16261	1.30035	1.19032	1	1.09262	0.393794
Q3V3R4	Integrin alpha-1	Itga1	2	N4H5	A2B2C1D1E2F1feE2edD1E1edcba	418	Hybrid	ANQIVIPHNTTFQTEPTK+A2B2C1D1E2F1feE2edD1E1edcba	1.54369	1.28795	0.770413	1	0.421346	1.1676	1.26459	1.47627	1.00955	0.681856	1	1.10901	0.639228
P15920	V-type proton ATPase 116 kDa subunit a 2	Atp6v0a2	0	N2H9	A2B2C1D1E1F1fedD1E1F1feE1F1fedcba	484	High mannose	SVNLFGSGWNVSAMYSSSHSPEEQR+A2B2C1D1E1F1fedD1E1F1feE1F1fedcba	1.04438	1	0.901483	0.896346	1.0859	0.973752	1.14917	1.14777	1.22545	0.988602	1	1.10542	0.111519
Q9D8C2	Tetraspanin-13	Tspan13	0	N2H7	A2B2C1D1E1edD1E1eE1F1fedcba	113	High mannose	EQQGQLLEVGWNNTASAR+A2B2C1D1E1edD1E1eE1F1fedcba	0.852434	0.250933	0.954153	1.08464	1.00331	0.913011	1.13486	1.04919	1.21505	1.30215	2	1.22069	0.110594
P28654	Decorin	Dcn	3	N5H6G2	A2B2C1D1E2F1G4gfedD1E2F1feE2F1G4gfedcba	298	Complex	YIQVVYLHNNNISAVGQNDFCR+A2B2C1D1E2F1G4gfedD1E2F1feE2F1G4gfedcba	0.867874	0.708168	1	1.35951	1.24981	1.4583	1.43882	1.74472	2.2374	1.75867	7	1.69685	0.00622635
P01895;P01897;P01899;P01900;P01901;P01896	H-2 class I histocompatibility antigen, alpha chain (Fragment);H-2 class I histocompatibility antigen, L-D alpha chain;H-2 class I histocompatibility antigen, D-B alpha chain;H-2 class I histocompatibility antigen, D-D alpha chain;H-2 class I histocompatibility antigen, K-B alpha chain;H-2 class I histocompatibility antigen, alpha chain (Fragment)	H2-D1;H2-L;H2-D1;H2-D1;H2-K1;Unknown	2	N4H6F2	A2B2C1D1E2F1fF5feE2edD1E1eE1edcbB5ba	133;200;200;200;197;10	Hybrid	YLKNGNATLLR+A2B2C1D1E2F1fF5feE2edD1E1eE1edcbB5ba	0.884371	0.913666	1.01564	1.4225	1	1.26489	1.66473	1.68396	1.90597	1.8445	1	1.7274	0.00290317
Q05793	Basement membrane-specific heparan sulfate proteoglycan core protein	Hspg2	2	N5H4G1	A2B2C1D1E2F1G4gfedD2dD1E2edcba	89	Complex	ALVNFTR+A2B2C1D1E2F1G4gfedD2dD1E2edcba	1.29272	1	0.942466	1	1	1.17098	1.60361	1.32798	1.3997	1.33309	3	1.33104	0.00921265
Q61554	Fibrillin-1	Fbn1	3	N6H3F1	A2B2C1D1E2F2fedD1E2eE2edcbB5ba	450	Complex	VLPFNVTDYCQLVR+A2B2C1D1E2F2fedD1E2eE2edcbB5ba	1.05406	0.966523	0.821324	1	1.17726	1.35285	1.18472	1.59688	1.73448	1.46109	1	1.45719	0.00322467
Q9CYA0	Protein disulfide isomerase Creld2	Creld2	0	N2H3	A2B2C1D1dD1dcba	188	Paucimannose	NETHSICSACDESCK+A2B2C1D1dD1dcba	1.82692	1.56651	0.938559	1	0.774458	1.72712	2.38891	2.42615	0.992884	0.769203	7	1.30211	0.302067
P19137	Laminin subunit alpha-1	Lama1	2	N4H4G1	A2B2C1D1E2F1G4gfedD1E2edcba	2105	Hybrid	NLSEIK+A2B2C1D1E2F1G4gfedD1E2edcba	0.976126	0.971166	0.989701	1.06241	1.21532	1.44736	1.61441	1.7298	1.75687	1.59083	2	1.60263	3.91358e-05
Q64277	ADP-ribosyl cyclase/cyclic ADP-ribose hydrolase 2	Bst1	0	N2H7+Ammonium(+17)	A2B2C1D1E1edD1E1eE1F1fedcba	185	High mannose	DSSGVINVMLNGSEPK+A2B2C1D1E1edD1E1eE1F1fedcba	1.06142	1.08663	1	1.04469	1.00143	1.24353	1.31387	1.43667	1.30634	1.23376	4	1.24146	0.00015257
Q7TQK5	Coiled-coil domain-containing protein 93	Ccdc93	1	N3H5G1	A2B2C1D1E2F1G4gfedD1E1edcba	393	Hybrid	ALVAMNESLK+A2B2C1D1E2F1G4gfedD1E1edcba	1.35016	1	0.818859	0.93652	1.06664	1.59554	2.66946	1.88072	3.09663	2.49159	1	2.27967	0.00175241
Q8C6K9	Collagen alpha-6(VI) chain	Col6a6	0	N2H9	A2B2C1D1E1F1fedD1E1F1feE1F1fedcba	575	High mannose	EANQTQLR+A2B2C1D1E1F1fedD1E1F1feE1F1fedcba	0.914167	0.719761	1.02261	1.04606	1.18781	1.3021	1.20604	1.2925	1.46825	1.23332	2	1.28951	0.00729068
P11438	Lysosome-associated membrane glycoprotein 1	Lamp1	1	N3H4F1	A2B2C1D1E2edD1E1edcbB5ba	159	Hybrid	NVTVVLR+A2B2C1D1E2edD1E1edcbB5ba	2.00843	2.17326	0.728548	1	0.763241	1.15012	2.5785	1.89224	1.16112	0.886473	1	1.20108	0.663737
P97449	Aminopeptidase N	Anpep	2	N5H4S1	A2B2C1D1E2F1G3gfedD2dD1E2edcba	114	Complex	FTCNQTTDVIIIHSK+A2B2C1D1E2F1G3gfedD2dD1E2edcba	1.45689	1.22655	1	0.943127	0.931412	2.75207	3.51393	2.85941	2.07545	1.21423	1	2.28186	0.00939341
P11438	Lysosome-associated membrane glycoprotein 1	Lamp1	2	N4H5F1	A2B2C1D1E2F1fedD1E2F1fedcbB5ba	248	Complex	AFNISPNDTSSGSCGINLVTLK+A2B2C1D1E2F1fedD1E2F1fedcbB5ba	0.890338	0.910231	1.00269	0.932831	0.95623	1.0402	1.14778	1.14859	1.03527	1.20068	2	1.18589	0.00171774
P24668	Cation-dependent mannose-6-phosphate receptor	M6pr	1	N4H5F1	A2B2C1D1E2edD2dD1E1eE1edcbB5ba	84	Hybrid	EASNHSSGAGLVQINK+A2B2C1D1E2edD2dD1E1eE1edcbB5ba	1.30424	1.19829	0.987364	1	0.879469	1.35211	1.32108	1.61701	1.59063	1.11807	1	1.32117	0.0269424
P13597	Intercellular adhesion molecule 1	Icam1	2	N5H7F1	A2B2C1D1E2F1feE2F1fedD2dD1E1eE1edcbB5ba	185	Hybrid	GDHGANFSCR+A2B2C1D1E2F1feE2F1fedD2dD1E1eE1edcbB5ba	0.510789	0.619797	1	1.1411	1.54722	0.73437	0.7156	1.10142	1.06386	1.38839	7	1.09122	0.873692
O35551	Rab GTPase-binding effector protein 1	Rabep1	2	N4H7F1	A2B2C1D1E2F1feE2F1fedD1E1eE1edcbB5ba	849	Hybrid	AILNDTK+A2B2C1D1E2F1feE2F1fedD1E1eE1edcbB5ba	0.322378	0.485386	1.23106	1	1.45835	0.621502	0.290228	0.359152	1.4037	1.13154	2	0.855134	0.664916
P97927	Laminin subunit alpha-4	Lama4	2	N4H5F1S2	A2B2C1D1E2F1G3gfedD1E2F1G3gfedcbB5ba	780	Complex	NLTEVVPQLLDQLR+A2B2C1D1E2F1G3gfedD1E2F1G3gfedcbB5ba	1	1.21322	0.964965	0.906333	1.43475	1.24724	1.3716	1.71813	1.43068	1.59655	1	1.37972	0.0206011
Q9CZR2	N-acetylated-alpha-linked acidic dipeptidase 2	Naalad2	0	N2H7	A2B2C1D1E1edD1E1eE1F1fedcba	628	High mannose	NFSEAASDFHR+A2B2C1D1E1edD1E1eE1F1fedcba	1.22707	1.11128	0.766814	0.925501	1	1.2925	0.89235	1.42012	1.34437	1.04048	5	1.1935	0.168789
Q9R1S3	GPI ethanolamine phosphate transferase 1	Pign	0	N2H8	A2B2C1D1E1F1fedD1E1eE1F1fedcba	192	High mannose	NNQSLFTK+A2B2C1D1E1F1fedD1E1eE1F1fedcba	1.21228	1.14199	0.820333	1.01007	0.903122	1.20661	1.56561	1.43537	1.39877	0.887365	2	1.29498	0.0766467
P04235	T-cell surface glycoprotein CD3 delta chain	Cd3d	2	N4H5F1S1G1	A2B2C1D1E2F1G4gfedD1E2F1G3gfedcbB5ba	74	Complex	GIYLCNGTEQLAK+A2B2C1D1E2F1G4gfedD1E2F1G3gfedcbB5ba	1.0919	1.23197	1	0.837865	0.747344	0.874267	1.16189	1.05079	0.811705	0.68304	2	0.931832	0.605209
Q6V4S5	Protein sidekick-2	Sdk2	2	N5H6	A2B2C1D1E2F1feE2F1fedD2dD1E1edcba	581	Hybrid	VLSAGGNDSR+A2B2C1D1E2F1feE2F1fedD2dD1E1edcba	0.664756	0.623752	1	1.48865	1.32086	1.44246	1.63046	1.67603	2.37511	2.52043	1	1.96305	0.0111048
Q61830	Macrophage mannose receptor 1	Mrc1	0	N2H6	A2B2C1D1E1edD1E1eE1edcba	104	High mannose	NDTLFGIK+A2B2C1D1E1edD1E1eE1edcba	1.05018	1.12004	1	1.23721	1.5403	3.36479	3.82196	3.45995	4.60215	3.3651	2	3.17529	8.74549e-06
P24063	Integrin alpha-L	Itgal	2	N4H5F1G1	A2B2C1D1E2F1G4gfedD1E2F1fedcbB5ba	185	Complex	KLSNTSYQFAAVQFSTDCR+A2B2C1D1E2F1G4gfedD1E2F1fedcbB5ba	1.38665	1.46189	0.931403	1	0.724286	1.03462	1.13552	0.997504	0.855472	0.942715	7	0.943545	0.486732
Q91ZX7	Prolow-density lipoprotein receptor-related protein 1	Lrp1	2	N4H6F2	A2B2C1D1E2F1fF5feE2F1fedD1E1edcbB5ba	2118	Hybrid	THANGSIK+A2B2C1D1E2F1fF5feE2F1fedD1E1edcbB5ba	0.992073	0.870132	1.53404	1	1.18028	1.44594	0.177922	2.25051	1.40443	1.70578	1	1.43361	0.455632
P11247	Myeloperoxidase	Mpo	0	N2H9	A2B2C1D1E1F1fedD1E1F1feE1F1fedcba	297	High mannose	NNITIR+A2B2C1D1E1F1fedD1E1F1feE1F1fedcba	0.709383	0.616279	1.27557	1	1.49954	0.619544	0.770021	0.761065	1.638	1.60698	1	1.06506	0.837755
Q8C6K9	Collagen alpha-6(VI) chain	Col6a6	2	N4H5F1	A2B2C1D1E2F1fedD1E2F1fedcbB5ba	346	Complex	ASEDNVTK+A2B2C1D1E2F1fedD1E2F1fedcbB5ba	1.06031	0.870892	0.886356	1.03912	1.16063	2.36103	3.45552	3.5871	3.12631	2.35796	7	2.94438	8.06918e-05
Q60675	Laminin subunit alpha-2	Lama2	2	N4H5F1	A2B2C1D1E2F1fedD1E2F1fedcbB5ba	2236	Complex	NGSISVR+A2B2C1D1E2F1fedD1E2F1fedcbB5ba	0.514948	0.466741	1.03668	1.1138	1.44095	1.31479	0.835627	1.03672	1.81953	2.90964	4	1.75756	0.145412
Q02788	Collagen alpha-2(VI) chain	Col6a2	1	N3H4F1	A2B2C1D1E2edD1E1edcbB5ba	800	Hybrid	NMTLFSDLVAEK+A2B2C1D1E2edD1E1edcbB5ba	1.18831	1	0.921692	1.12152	0.880679	1.86004	1.80426	2.29326	2.4543	2.49896	7	2.10294	8.19352e-05
P09055	Integrin beta-1	Itgb1	0	N2H6	A2B2C1D1E1edD1E1eE1edcba	212	High mannose	NPCTSEQNCTSPFSYK+A2B2C1D1E1edD1E1eE1edcba	1.27029	1.53601	1	0.932544	0.615966	1.17703	1.12261	1.32298	0.732574	0.540147	1	0.915788	0.679407
Q5U462	CUB domain-containing protein 1	Cdcp1	2	N5H5F1	A2B2C1D1E2F1fedD2dD1E2F1fedcbB5ba	205	Complex	NVSGFSIANR+A2B2C1D1E2F1fedD2dD1E2F1fedcbB5ba	1.56342	1	0.973924	0.799907	1.20669	0.925823	1.75114	1.3501	1.42199	1.44497	1	1.30297	0.184836
Q61789	Laminin subunit alpha-3	Lama3	1	N4H4	A2B2C1D1E2edD2dD1E1edcba	2261	Hybrid	DLLDANLTVAR+A2B2C1D1E2edD2dD1E1edcba	1	0.960494	0.850618	1.03876	1.11218	1.22078	1.38382	1.39799	1.74391	1.28475	1	1.37962	0.00332699
Q01279	Epidermal growth factor receptor	Egfr	2	N5H3F1	A2B2C1D1E2edD2dD1E2edcbB5ba	528	Complex	DCVSCQNVSR+A2B2C1D1E2edD2dD1E2edcbB5ba	1.06801	0.82478	0.890274	1.08098	1.15058	0.78915	0.222766	0.857284	0.792042	0.942519	2	0.779688	0.0817754
Q07968	Coagulation factor XIII B chain	F13b	2	N4H5G2	A2B2C1D1E2F1G4gfedD1E2F1G4gfedcba	163	Complex	KEQETCLAPELEHGNYSTTQR+A2B2C1D1E2F1G4gfedD1E2F1G4gfedcba	0.81872	1.16921	0.743929	1.10371	1.00872	1.36815	1.08602	1.65001	1.26915	1.3938	2	1.38636	0.0139668
Q61543	Golgi apparatus protein 1	Glg1	2	N5H7F3	A2B2C1D1E2F1G5gfF5feE2F1fedD2dD1E1eE1edcbB5ba	206	Hybrid	GNITEYQCHQYITK+A2B2C1D1E2F1G5gfF5feE2F1fedD2dD1E1eE1edcbB5ba	0.919954	1.11608	0.746432	1	1.03221	1.19772	1.10369	1.44615	1.18394	1.13502	1	1.21987	0.0207113
P28654	Decorin	Dcn	2	N4H5F1S2	A2B2C1D1E2F1G3gfedD1E2F1G3gfedcbB5ba	257	Complex	LGLSFNSITVMENGSLANVPHLR+A2B2C1D1E2F1G3gfedD1E2F1G3gfedcbB5ba	0.923283	0.8006	1.10993	1.09621	1.69995	1.51517	1.69673	1.64555	1.73812	1.79036	4	1.58882	0.00918536
P14483	H-2 class II histocompatibility antigen, A beta chain	H2-Ab1	1	N4H4F1	A2B2C1D1E2F1fedD2dD1dcbB5ba	46	Complex	HFVYQFMGECYFTNGTQR+A2B2C1D1E2F1fedD2dD1dcbB5ba	0.9045	0.88573	1	1.09801	1.11841	0.760245	0.816612	0.845426	0.804548	0.726462	6	0.790603	0.00379848
O70133	ATP-dependent RNA helicase A	Dhx9	0	N2H8	A2B2C1D1E1F1fedD1E1eE1F1fedcba	210	High mannose	YTQVGPDHNR+A2B2C1D1E1F1fedD1E1eE1F1fedcba	0.687816	0.752094	1.1681	1.01108	1.34032	0.692955	0.731984	0.783898	0.768733	0.829188	2	0.756913	0.134648
P51885	Lumican	Lum	3	N5H6F1S1	A2B2C1D1E2F1G3gfedD1E2F1feE2F1fedcbB5ba	127	Complex	KLHINYNNLTESVGPLPK+A2B2C1D1E2F1G3gfedD1E2F1feE2F1fedcbB5ba	1.09114	0.989482	0.89802	1	1.14347	2.46012	2.45446	2.89656	2.35824	1.94784	8	2.38096	1.99397e-05
P01910;P14434;P14437;P14438	H-2 class II histocompatibility antigen, A-K alpha chain;H-2 class II histocompatibility antigen, A-B alpha chain;H-2 class II histocompatibility antigen, A-S alpha chain;H-2 class II histocompatibility antigen, A-U alpha chain (Fragment)	H2-Aa;H2-Aa;H2-Aa;H2-Aa	1	N3H4F1S1	A2B2C1D1E2F1G3gfedD1dcbB5ba	105;105;82;76	Complex	RSNSTPATNEAPQATVFPK+A2B2C1D1E2F1G3gfedD1dcbB5ba	1.14975	1	0.928279	1	0.928076	1.05401	1.37834	1.34191	1.50601	1.14572	31	1.29155	0.0143513
Q61739	Integrin alpha-6	Itga6	2	N4H7	A2B2C1D1E2F1feE2F1fedD1E1eE1edcba	927	Hybrid	KYQTLNCSVNVR+A2B2C1D1E2F1feE2F1fedD1E1eE1edcba	0.951667	0.990147	1	1.10354	1.11994	0.98773	1.08131	1.02745	1.02711	0.928214	3	0.981141	0.601914
Q61554	Fibrillin-1	Fbn1	2	N5H5F1S1	A2B2C1D1E2F1G3gfedD2dD1E2F1fedcbB5ba	1371	Complex	CTDLDECSNGTHMCSQHADCK+A2B2C1D1E2F1G3gfedD2dD1E2F1fedcbB5ba	1.40332	0.830041	0.783234	1.05941	1.01952	3.38562	3.6873	3.93256	2.18819	1.24012	2	2.93835	0.00712042
B2RWS6	Histone acetyltransferase p300	Ep300	2	N4H5F1	A2B2C1D1E2F1fedD1E2F1fedcbB5ba	1558	Complex	NKSSLSR+A2B2C1D1E2F1fedD1E2F1fedcbB5ba	0.786142	0.934118	1.29977	1	1.73106	1.21764	1.20061	1.47737	1.64306	1.82371	1	1.3443	0.157259
P97300	Neuroplastin	Nptn	3	N6H6	A2B2C1D1E2F1fedD2dD1E2F1feE2F1fedcba	228	Complex	ANATIEVK+A2B2C1D1E2F1fedD2dD1E2F1feE2F1fedcba	1.13127	1.04357	1	1	0.764231	1.35833	1.42075	1.42289	1.6193	0.993749	7	1.38464	0.0135102
O09010	Beta-1,3-N-acetylglucosaminyltransferase lunatic fringe	Lfng	2	N4H5F1G2	A2B2C1D1E2F1G4gfedD1E2F1G4gfedcbB5ba	166	Complex	LTGNVVLTNCSSAHSR+A2B2C1D1E2F1G4gfedD1E2F1G4gfedcbB5ba	0.806123	0.869449	1	1.26894	1.48245	0.921361	1.12715	1.00393	1.61229	1.62093	2	1.15162	0.408536
P06800	Receptor-type tyrosine-protein phosphatase C	Ptprc	0	N2H2	A2B2C1D1dcba	292	Paucimannose	ANTSICLEWK+A2B2C1D1dcba	1.54992	1.55483	1	0.937528	0.63901	1.086	1.32488	1.15455	0.747165	0.491907	2	0.803004	0.476593
P50172	11-beta-hydroxysteroid dehydrogenase 1	Hsd11b1	0	N2H9	A2B2C1D1E1F1fedD1E1F1feE1F1fedcba	162	High mannose	QSNGSIAVISSLAGK+A2B2C1D1E1F1fedD1E1F1feE1F1fedcba	1.1018	1.04142	0.894062	1	0.905961	1.52194	1.72206	1.75117	1.71226	1.29067	33	1.64936	0.000214517
O08532	Voltage-dependent calcium channel subunit alpha-2/delta-1	Cacna2d1	0	N2H8	A2B2C1D1E1F1fedD1E1eE1F1fedcba	824	High mannose	IDVNSWIENFTK+A2B2C1D1E1F1fedD1E1eE1F1fedcba	1	0.975554	0.902271	1.08	1.12219	4.02442	1.92441	3.13584	1.73716	1.71866	8	1.9703	0.0314903
P11438	Lysosome-associated membrane glycoprotein 1	Lamp1	2	N4H7F1S2	A2B2C1D1E2F1G3gfeE2F1G3gfedD1E1eE1edcbB5ba	248	Hybrid	AFNISPNDTSSGSCGINLVTLK+A2B2C1D1E2F1G3gfeE2F1G3gfedD1E1eE1edcbB5ba	1.15803	1.1585	0.916104	1	0.813739	1.24239	1.52093	1.47717	1.17005	0.964457	1	1.27643	0.0622933
Q61735	Leukocyte surface antigen CD47	Cd47	1	N3H7	A2B2C1D1E2F1fedD1E1eE1F1fedcba	109	Hybrid	DAMVGNYTCEVTELSR+A2B2C1D1E2F1fedD1E1eE1F1fedcba	1.02883	1.00337	0.867098	1	1.13799	1.00561	1.1615	1.13358	1.04748	0.993083	10	1.04598	0.300179
Q07113	Cation-independent mannose-6-phosphate receptor	Igf2r	0	N2H8	A2B2C1D1E1F1fedD1E1eE1F1fedcba	740	High mannose	DAGVGFPEYQEEDNSTYNFR+A2B2C1D1E1F1fedD1E1eE1F1fedcba	1.00547	1.06541	1	0.842021	0.853234	0.841603	0.799465	0.955337	0.946614	0.720707	1	0.903342	0.149881
Q8C7V3	U3 small nucleolar RNA-associated protein 15 homolog	Utp15	1	N3H4	A2B2C1D1E2F1fedD1dcba	428	Complex	NLSQPR+A2B2C1D1E2F1fedD1dcba	0.882946	1.00984	0.797015	1	1.18171	0.964863	1.33396	1.07778	1.3158	1.20732	1	1.22683	0.064577
Q61292	Laminin subunit beta-2	Lamb2	2	N5H4	A2B2C1D1E2F1fedD2dD1E2edcba	1250	Complex	NASAASTAK+A2B2C1D1E2F1fedD2dD1E2edcba	1	0.919004	0.997404	1.43063	1.93024	2.036	2.70772	2.06812	3.64044	4.09162	1	2.23494	0.00679342
P17047	Lysosome-associated membrane glycoprotein 2	Lamp2	1	N3H6	A2B2C1D1E2F1fedD1E1eE1edcba	322	Hybrid	NLSFWDAPLGSSYMCNK+A2B2C1D1E2F1fedD1E1eE1edcba	1.15144	0.948644	1	1	1.27307	1.23628	1.60957	1.54143	1.39636	1.22694	3	1.2867	0.0103211
P02468	Laminin subunit gamma-1	Lamc1	2	N4H4F1	A2B2C1D1E2F1fedD1E2edcbB5ba	1239	Complex	NISQDLEK+A2B2C1D1E2F1fedD1E2edcbB5ba	0.964999	0.783083	0.951942	1.10792	1.45758	1.14118	1.57929	1.43796	1.60608	1.8375	10	1.50737	0.0199063
Q01965	T-lymphocyte surface antigen Ly-9	Ly9	2	N4H7F1G1	A2B2C1D1E2F1G4gfeE2F1fedD1E1eE1edcbB5ba	120	Hybrid	VSEDGYSLYMSNLTK+A2B2C1D1E2F1G4gfeE2F1fedD1E1eE1edcbB5ba	1.72257	1.61341	1	0.861783	0.70356	1.73739	1.72515	2.03703	1.69992	1.17787	1	1.5332	0.0807186
Q810U4	Neuronal cell adhesion molecule	Nrcam	0	N2H6	A2B2C1D1E1edD1E1eE1edcba	217	High mannose	FNHTQTIQQK+A2B2C1D1E1edD1E1eE1edcba	0.377419	0.131951	1.30894	1	1.60508	0.793415	0.684033	0.652817	1.54799	1.53043	2	1.25869	0.660484
Q8CHP6	Polyhomeotic-like protein 3	Phc3	1	N4H4S1	A2B2C1D1E2F1G3gfedD2dD1dcba	811	Complex	YNVSCSK+A2B2C1D1E2F1G3gfedD2dD1dcba	1.43363	0.934178	1	0.719903	1.08055	0.725796	1.16196	1.1076	0.779788	0.695955	1	0.830987	0.389467
Q91ZX7	Prolow-density lipoprotein receptor-related protein 1	Lrp1	2	N4H6F1	A2B2C1D1E2F1feE2F1fedD1E1edcbB5ba	2522	Hybrid	AVNSSCR+A2B2C1D1E2F1feE2F1fedD1E1edcbB5ba	0.597664	0.521362	1	1.16123	1.72304	0.722962	0.719206	0.665949	1.51943	1.56133	1	1.13425	0.90418
Q05793	Basement membrane-specific heparan sulfate proteoglycan core protein	Hspg2	2	N4H5S1	A2B2C1D1E2F1G3gfedD1E2F1fedcba	89	Complex	ALVNFTR+A2B2C1D1E2F1G3gfedD1E2F1fedcba	0.941911	0.960111	1	1.04747	1.15677	1.24503	1.49747	1.41274	1.50237	1.46012	12	1.42597	0.000171218
P13597	Intercellular adhesion molecule 1	Icam1	2	N4H5F1S1	A2B2C1D1E2F1G3gfedD1E2F1fedcbB5ba	409	Complex	LDETDCLGNWTWQEGSQQTLK+A2B2C1D1E2F1G3gfedD1E2F1fedcbB5ba	2.46165	0.234092	1.36153	1	0.802216	1.4256	1.62898	1.67057	0.909026		1	1.41612	0.613117
Q60767	Lymphocyte antigen 75	Ly75	0	N2H5+Ammonium(+17)	A2B2C1D1dD1E1eE1edcba	529	High mannose	EAPFGTNCNLTITSR+A2B2C1D1dD1E1eE1edcba	1	0.985105	1	0.951098	1.01911	0.966998	1.1222	0.972532	0.879611	0.761578	23	0.961898	0.447545
P01901	H-2 class I histocompatibility antigen, K-B alpha chain	H2-K1	2	N4H6F1	A2B2C1D1E2F1feE2F1fedD1E1edcbB5ba	107	Hybrid	TLLGYYNQSK+A2B2C1D1E2F1feE2F1fedD1E1edcbB5ba	1.23603	1.07587	0.948262	1	0.918937	1.14957	1.41778	1.42147	1.43443	1.09752	19	1.25823	0.0207535
P15089	Mast cell carboxypeptidase A	Cpa3	0	N2H4F1	A2B2C1D1dD1E1edcbB5ba	242	High mannose	NQNSTCIGTDLNR+A2B2C1D1dD1E1edcbB5ba	0.842437	0.977637	0.969092	1.55727	2.1953	6.39911	5.95817	7.36128	5.02762	4.7311	4	5.12623	2.78141e-05
P16406	Glutamyl aminopeptidase	Enpep	2	N5H4S1	A2B2C1D1E2F1G3gfedD2dD1E2edcba	754	Complex	EALGNASQLFDSWLK+A2B2C1D1E2F1G3gfedD2dD1E2edcba	1.08127	1	0.927198	0.974054	1.18367	0.823281	1.16207	1.00911	1.15501	1.03072	4	1.02282	0.971707
Q8R2E9	ERO1-like protein beta	Ero1b	0	N2H8	A2B2C1D1E1F1fedD1E1eE1F1fedcba	122	High mannose	YSQAANSTK+A2B2C1D1E1F1fedD1E1eE1F1fedcba	0.571417	0.538178	1.00558	0.917916	1.05326	0.780268	0.636344	0.63	1.43674	1.11836	2	1.13578	0.604247
Q60675	Laminin subunit alpha-2	Lama2	2	N4H5F1G2	A2B2C1D1E2F1G4gfedD1E2F1G4gfedcbB5ba	2644	Complex	HMQNLTEEQPIEVK+A2B2C1D1E2F1G4gfedD1E2F1G4gfedcbB5ba	1.09277	2.39053	0.717361	1	0.804207	1.50187	1.47224	1.88398	1.33944	1.29587	3	1.52157	0.382283
Q69ZZ9;Q9QXZ0	Microtubule-actin cross-linking factor 1, isoforms 6/7;Microtubule-actin cross-linking factor 1, isoforms 1/2/3/4	Macf1;Macf1	1	N3H7	A2B2C1D1E2edD1E1F1feE1F1fedcba	1853;5890	Hybrid	ECISDNK+A2B2C1D1E2edD1E1F1feE1F1fedcba	1.51577	0.986153	1.04348	0.806181	1	1.23069	2.07842	1.32852	1.31385	1.115	1	1.30105	0.137266
Q9JKR6	Hypoxia up-regulated protein 1	Hyou1	2	N4H3F1	A2B2C1D1E2edD1E2edcbB5ba	830	Complex	LSALDNLLNHSSIFLK+A2B2C1D1E2edD1E2edcbB5ba	1.26552	1.33215	0.846992	0.957553	1	1.04188	1.2863	1.18537	1.04628	0.961494	1	1.03895	0.833663
Q61087	Laminin subunit beta-3	Lamb3	2	N5H3F1	A2B2C1D1E2edD2dD1E2edcbB5ba	601	Complex	NATEGLWTGTGLEDHGLASR+A2B2C1D1E2edD2dD1E2edcbB5ba	0.767446	1.87901	1	1	0.911482	1.23289	0.502484	0.814546	1.27954	0.658859	3	0.775441	0.41717
Q60767	Lymphocyte antigen 75	Ly75	1	N3H5F1	A2B2C1D1E2F1fedD1E1edcbB5ba	865	Hybrid	LANISGEEQK+A2B2C1D1E2F1fedD1E1edcbB5ba	1.05095	1.0184	1	1.13712	1.07501	1.24954	1.3181	1.35288	1.51469	1.11794	2	1.24298	0.00627576
P11942	T-cell surface glycoprotein CD3 gamma chain	Cd3g	2	N4H7F1G1	A2B2C1D1E2F1G4gfeE2F1fedD1E1eE1edcbB5ba	66	Hybrid	DGSIISPLNATK+A2B2C1D1E2F1G4gfeE2F1fedD1E1eE1edcbB5ba	1.5917	1.48104	0.941139	1	0.812154	1.3448	1.73232	1.5337	1.34653	1.00306	13	1.23276	0.282449
A6H584	Collagen alpha-5(VI) chain	Col6a5	2	N4H6S1	A2B2C1D1E2F1G3gfeE2F1fedD1E1edcba	1807	Hybrid	RFNETR+A2B2C1D1E2F1G3gfeE2F1fedD1E1edcba	1	0.448331	0.793443	1.09863	1.21885	0.974075	1.40721	1.02192	2.18883	1.78301	1	1.60241	0.0683658
O35114	Lysosome membrane protein 2	Scarb2	0	N2H8	A2B2C1D1E1F1fedD1E1eE1F1fedcba	45	High mannose	NMVLQNGTK+A2B2C1D1E1F1fedD1E1eE1F1fedcba	0.633585	0.633611	1	1.17652	1.45414	0.857941	0.740554	0.841235	1.36987	1.59458	5	1.18288	0.673706
P11438	Lysosome-associated membrane glycoprotein 1	Lamp1	2	N4H5F1G2	A2B2C1D1E2F1G4gfedD1E2F1G4gfedcbB5ba	248	Complex	AFNISPNDTSSGSCGINLVTLK+A2B2C1D1E2F1G4gfedD1E2F1G4gfedcbB5ba	1.22223	1.1905	0.940087	1	0.900827	1.49841	1.78452	1.75235	1.35692	1.14433	4	1.46133	0.0104936
P42703	Leukemia inhibitory factor receptor	Lifr	0	N2H7	A2B2C1D1E1edD1E1eE1F1fedcba	199	High mannose	DTVQHWNWTSDLPLQCATHSVSIR+A2B2C1D1E1edD1E1eE1F1fedcba	1.02794	0.908513	1	1	1.15916	1.11225	1.2653	1.26118	1.44491	1.28208	7	1.25626	0.00507257
B2RXS4	Plexin-B2	Plxnb2	0	N2H8	A2B2C1D1E1F1fedD1E1eE1F1fedcba	127	High mannose	AMSNISVR+A2B2C1D1E1F1fedD1E1eE1F1fedcba	0.918983	0.921143	1	1.03626	1.42067	1.197	1.4383	1.67146	1.64657	1.55148	1	1.5219	0.00835763
Q8BY89	Choline transporter-like protein 2	Slc44a2	0	N2H9	A2B2C1D1E1F1fedD1E1F1feE1F1fedcba	200	High mannose	KNITDLVEGAK+A2B2C1D1E1F1fedD1E1F1feE1F1fedcba	1.9162	1.64862	1	1	0.788064	1.39183	1.88742	1.77817	1.278	0.93614	11	1.19093	0.525835
Q61001	Laminin subunit alpha-5	Lama5	0	N2H8	A2B2C1D1E1F1fedD1E1eE1F1fedcba	1335	High mannose	IWQGHANASFCPHGYGCR+A2B2C1D1E1F1fedD1E1eE1F1fedcba	0.850932	0.790849	1	1.29563	1.45001	1.06805	1.06732	1.20314	1.36367	1.28489	2	1.16643	0.418169
Q8BJD1	Inter-alpha-trypsin inhibitor heavy chain H5	Itih5	2	N4H4F1	A2B2C1D1E2F1fedD1E2edcbB5ba	231	Complex	AEGDVGPPPSTLINQNETFAK+A2B2C1D1E2F1fedD1E2edcbB5ba	1.36317	1.11441	1	0.918669	0.765528	1.5795	1.77591	1.7806	1.60073	1.46403	1	1.62029	0.000846588
P57716	Nicastrin	Ncstn	0	N2H7	A2B2C1D1E1edD1E1eE1F1fedcba	579	High mannose	ATNLTR+A2B2C1D1E1edD1E1eE1F1fedcba	0.570675	0.63766	1.07031	1	1.26907	0.598132	0.720218	0.690528	1.23681	1.04627	4	0.995961	0.783093
Q8BGT0	Osteopetrosis-associated transmembrane protein 1	Ostm1	0	N2H5	A2B2C1D1dD1E1eE1edcba	139	High mannose	NIGNTSEGPR+A2B2C1D1dD1E1eE1edcba	0.743003	0.824775	1.03639	1	1.00944	0.689931	0.695692	0.742075	1.09206	1.06875	5	0.91998	0.565652
P97797	Tyrosine-protein phosphatase non-receptor type substrate 1	Sirpa	2	N4H5F1S1	A2B2C1D1E2F1G3gfedD1E2F1fedcbB5ba	92	Complex	IRNVSDTTK+A2B2C1D1E2F1G3gfedD1E2F1fedcbB5ba	0.79737	0.206262	1.10635	1	1.55952	1.35798	1.50283	1.66945	1.62008	1.39476	2	1.5512	0.0362062
O70258	Epsilon-sarcoglycan	Sgce	0	N2H9	A2B2C1D1E1F1fedD1E1F1feE1F1fedcba	200	High mannose	LNAINITSALDR+A2B2C1D1E1F1fedD1E1F1feE1F1fedcba	1.0478	0.988332	0.844359	1.04485	0.931085	2.20395	2.02032	3.61806	1.69007	2.19615	2	2.16627	0.0138499
Q61646	Haptoglobin	Hp	2	N4H5G2	A2B2C1D1E2F1G4gfedD1E2F1G4gfedcba	182	Complex	VVLHPNHSVVDIGLIK+A2B2C1D1E2F1G4gfedD1E2F1G4gfedcba	1.16957	0.864155	0.714803	1.82859	0.918926	3.5243	1.90172	2.85987	4.05557	3.87345	3	3.23886	0.00121997
P02468	Laminin subunit gamma-1	Lamc1	1	N3H4S1	A2B2C1D1E2F1fF3fedD1dcba	1105	Complex	VNSSLHSQISR+A2B2C1D1E2F1fF3fedD1dcba	0.910454	0.912633	1	1.25054	1.21068	1.59079	1.08453	1.44631	1.95925	1.85782	1	1.55156	0.0149194
P13597	Intercellular adhesion molecule 1	Icam1	2	N5H6F2	A2B2C1D1E2F1fF5feE2F1fedD2dD1E1edcbB5ba	388	Hybrid	NQTLELHVLYGPR+A2B2C1D1E2F1fF5feE2F1fedD2dD1E1edcbB5ba	1	0.951562	0.898205	1.19675	1.21482	0.944263	1.08388	1.18841	1.45476	1.12913	1	1.11701	0.339011
Q8R143	Pituitary tumor-transforming gene 1 protein-interacting protein	Pttg1ip	2	N4H6F1S1	A2B2C1D1E2F1G3gfeE2F1fedD1E1edcbB5ba	42	Hybrid	VGCSEYTNR+A2B2C1D1E2F1G3gfeE2F1fedD1E1edcbB5ba	0.252432	0.812802	0.408243	1.15954	1.51451	1.28716	1.31318	1.61713	1.80964	0.588164	2	1.62827	0.152952
Q62507	Cochlin	Coch	1	N4H5F1	A2B2C1D1E2F2fF5fedD1E1eE1edcba	223	Hybrid	NFTSAK+A2B2C1D1E2F2fF5fedD1E1eE1edcba	1.10851	1.06093	1	0.929278	0.828079	0.754592	0.751603	0.890691	1.41939	1.28041	1	0.946464	0.823664
Q80YX1	Tenascin	Tnc	2	N5H3F1	A2B2C1D1E2edD2dD1E2edcbB5ba	184	Complex	GPNCSEPDCPGNCNLR+A2B2C1D1E2edD2dD1E2edcbB5ba	1.00227	1	1.27946	0.887704	0.924023	0.589139	0.849463	0.745666	0.467489	0.213167	5	0.583715	0.00923521
Q9JKF6	Nectin-1	Nectin1	2	N5H5F1	A2B2C1D1E2F1fedD2dD1E2F1fedcbB5ba	202	Complex	NPNGTVTVISR+A2B2C1D1E2F1fedD2dD1E2F1fedcbB5ba	0.863462	1	0.87962	1.23378	1.11458	1.24117	1.19126	1.08922	1.4956	1.39448	3	1.26621	0.0310902
Q61490	CD166 antigen	Alcam	2	N4H6F1S1	A2B2C1D1E2F1G3gfeE2F1fF5fedD1E1edcba	480	Hybrid	IIISPEENVTLTCTAENQLER+A2B2C1D1E2F1G3gfeE2F1fF5fedD1E1edcba	0.965632	1.02267	0.950364	1.01301	1.02437	0.852002	1.00141	0.903582	0.982628	0.899646	2	0.932063	0.0677466
P11438	Lysosome-associated membrane glycoprotein 1	Lamp1	2	N4H7F1	A2B2C1D1E2F1feE2F1fedD1E1eE1edcbB5ba	248	Hybrid	AFNISPNDTSSGSCGINLVTLK+A2B2C1D1E2F1feE2F1fedD1E1eE1edcbB5ba	1.18015	1.03361	0.917944	1	0.813209	1.33824	1.59273	1.40944	1.15165	0.955352	6	1.31954	0.0432865
P11276	Fibronectin	Fn1	2	N4H5F3	A2B2C1D1E2F1fF5fedD1E2F1fF5fedcbB5ba	542	Complex	HEEGHMLNCTCFGQGR+A2B2C1D1E2F1fF5fedD1E2F1fF5fedcbB5ba	0.951026	0.758425	1.01577	1	1.35391	1.13691	0.923084	1.73852	1.05614	1.40892	1	1.18911	0.210688
Q8K209	Adhesion G-protein coupled receptor G1	Adgrg1	0	N2H9	A2B2C1D1E1F1fedD1E1F1feE1F1fedcba	303	High mannose	NSSQVLGEK+A2B2C1D1E1F1fedD1E1F1feE1F1fedcba	0.923228	1.05935	0.959749	1	1.35893	1.05216	1.52475	1.13909	1.60681	1.58234	1	1.30067	0.0531686
P01735;P06321	T-cell receptor beta chain V region 86T1;T-cell receptor beta chain V region A20.2.25	Unknown;Unknown	0	N2H10	A2B2C1D1E1F1G1gfedD1E1F1feE1F1fedcba	75;75	High mannose	NETVPSR+A2B2C1D1E1F1G1gfedD1E1F1feE1F1fedcba	0.835674	0.984371	1.08355	1	1.11429	1.04007	1.32441	0.999757	1.27862	1.16228	10	1.17172	0.0849802
Q61789	Laminin subunit alpha-3	Lama3	2	N5H4	A2B2C1D1E2F1fedD2dD1E2edcba	2361	Complex	IESINQQLLPLGNISDNVDR+A2B2C1D1E2F1fedD2dD1E2edcba	1.45343	1.07746	0.90957	1	0.767495	0.735229	1.28666	1.15608	0.933064	0.834261	1	0.942699	0.7415
Q05186	Reticulocalbin-1	Rcn1	3	N5H3	A2B2C1D1E2edD1E2eE2edcba	47	Complex	VVRPDSELGERPPEDNQSFQYDHEAFLGK+A2B2C1D1E2edD1E2eE2edcba	1.00956	1.09516	0.903577	1	0.81739	0.756751	0.666077	0.702024	1.20502	0.942832	1	0.829221	0.346641
Q8R2Q8	Bone marrow stromal antigen 2	Bst2	0	N2H7	A2B2C1D1E1edD1E1eE1F1fedcba	70	High mannose	NTTHLLQR+A2B2C1D1E1edD1E1eE1F1fedcba	0.39357	0.524708	1	1.39288	1.45547	1.0683	0.57934	0.608944	2.39913	1.82812	2	1.34228	0.434303
P24063	Integrin alpha-L	Itgal	2	N4H5F1S1G1	A2B2C1D1E2F1G4gfedD1E2F1G3gfedcbB5ba	928	Complex	EQENSTLYISFTPK+A2B2C1D1E2F1G4gfedD1E2F1G3gfedcbB5ba	1.45222	1.62637	0.797996	1	0.792763	1.39585	1.69439	1.60946	1.47238	0.919646	1	1.26237	0.229394
Q80V42	Carboxypeptidase M	Cpm	0	N2H8	A2B2C1D1E1F1fedD1E1eE1F1fedcba	235	High mannose	NPNMTK+A2B2C1D1E1F1fedD1E1eE1F1fedcba	0.75505	0.801956	1.22165	1.08537	1.36847	1.27817	1.00133	1.17851	1.35513	1.29246	2	1.16094	0.227535
P01910;P14434;P14437;P14438	H-2 class II histocompatibility antigen, A-K alpha chain;H-2 class II histocompatibility antigen, A-B alpha chain;H-2 class II histocompatibility antigen, A-S alpha chain;H-2 class II histocompatibility antigen, A-U alpha chain (Fragment)	H2-Aa;H2-Aa;H2-Aa;H2-Aa	0	N2H12	A2B2C1D1E1F1G1H1I1ihgfedD1E1F1feE1F1fedcba	105;105;82;76	High mannose	RSNSTPATNEAPQATVFPK+A2B2C1D1E1F1G1H1I1ihgfedD1E1F1feE1F1fedcba	1.3098	1	1.32335	0.753021	0.756985	1.34563	3.51507	2.04506	1.75717	1.15808	1	1.68213	0.0642399
Q9D136	2-oxoglutarate and iron-dependent oxygenase domain-containing protein 3	Ogfod3	0	N2H4	A2B2C1D1dD1E1edcba	211	High mannose	INSTEAR+A2B2C1D1dD1E1edcba	0.775289	0.777018	1.12153	1	1.12911	0.977283	1.11838	0.930569	1.38311	1.25476	3	1.19427	0.174187
Q3TCN2	Putative phospholipase B-like 2	Plbd2	0	N2H9	A2B2C1D1E1F1fedD1E1F1feE1F1fedcba	520	High mannose	SDLNPANGSYPFQALHQR+A2B2C1D1E1F1fedD1E1F1feE1F1fedcba	1.04205	0.803041	1	1.1043	0.982752	1.20639	1.47345	1.17001	1.41857	0.938379	1	1.24755	0.0462571
Q9WTR5	Cadherin-13	Cdh13	2	N4H6G1	A2B2C1D1E2F1G4gfeE2F1fedD1E1edcba	638	Hybrid	INNTHALVSLLQNLNK+A2B2C1D1E2F1G4gfeE2F1fedD1E1edcba	1.10734	1.14259	1	1	0.704977	1.0433	1.33368	1.33254	1.41765	0.969971	3	1.2513	0.0881332
P13597	Intercellular adhesion molecule 1	Icam1	2	N5H4	A2B2C1D1E2F1fedD2dD1E2edcba	47	Complex	EAFLPQGGSVQVNCSSSCK+A2B2C1D1E2F1fedD2dD1E2edcba	1.68162	1.53427	1	0.990244	0.777195	1.01373	1.18811	1.10626	1.06208	1.00844	7	1.02509	0.530148
P02469	Laminin subunit beta-1	Lamb1	1	N4H3	A2B2C1D1E2edD2dD1dcba	1041	Complex	EHCNGSDCHCDK+A2B2C1D1E2edD2dD1dcba	1	0.842444	0.980606	1.0269	1.4315	1.23774	1.24149	1.28378	0.987441	1.51363	1	1.23999	0.167946
P35550	rRNA 2'-O-methyltransferase fibrillarin	Fbl	0	N2H5	A2B2C1D1dD1E1eE1edcba	86	High mannose	GNQSGK+A2B2C1D1dD1E1eE1edcba	0.858195	0.763583	1	1.10085	1.13847	0.9993	1.18496	1.26642	1.59806	1.59782	1	1.38882	0.0319973
Q8C850	Scavenger receptor class A member 3	Scara3	0	N2H9	A2B2C1D1E1F1fedD1E1F1feE1F1fedcba	257	High mannose	IVTDWQNYTR+A2B2C1D1E1F1fedD1E1F1feE1F1fedcba	1	0.881328	0.725596	1.00008	1.13594	1.19234	1.56954	1.59983	1.7125	1.30695	1	1.56884	0.00219636
Q07797	Galectin-3-binding protein	Lgals3bp	0	N2H9	A2B2C1D1E1F1fedD1E1F1feE1F1fedcba	398	High mannose	GLNLTEDTYKPR+A2B2C1D1E1F1fedD1E1F1feE1F1fedcba	1	1	1	1	1.07124	1.12142	1.10666	1.45238	1.3193	1.26195	17	1.23865	0.00688521
P56528	ADP-ribosyl cyclase/cyclic ADP-ribose hydrolase 1	Cd38	2	N4H5G2	A2B2C1D1E2F1G4gfedD1E2F1G4gfedcba	104	Complex	NPCNITR+A2B2C1D1E2F1G4gfedD1E2F1G4gfedcba	1	1	0.897424	1.14007	1.28432	2.54287	2.4351	3.39111	1.91723	2.35482	3	2.36085	0.000377505
O88307	Sortilin-related receptor	Sorl1	0	N2H8	A2B2C1D1E1F1fedD1E1eE1F1fedcba	2055	High mannose	QFNETR+A2B2C1D1E1F1fedD1E1eE1F1fedcba	1	0.826478	0.901952	1.27211	1.38837	1.20175	1.24575	1.30987	1.68653	1.87035	2	1.36698	0.0551179
Q61838	Pregnancy zone protein	Pzp	1	N3H4G1	A2B2C1D1E2F1fF4fedD1dcba	568	Complex	VNLSFPSAQSLPASDTHLK+A2B2C1D1E2F1fF4fedD1dcba	0.780515	0.80283	1.14515	1	1.84632	0.829029	1.0135	1.04607	1.09403	1.08044	1	1.02126	0.62358
Q5XFZ0	UPF0711 protein C18orf21 homolog	Unknown	0	N2H7	A2B2C1D1E1edD1E1eE1F1fedcba	108	High mannose	TCNRTVR+A2B2C1D1E1edD1E1eE1F1fedcba	1	0.824991	1.3872	0.918314	1.13412	1.17381	0.96517	1.00958	1.03613	0.953244	5	1.01639	0.816165
P97468	Chemerin-like receptor 1	Cmklr1	0	N2H6	A2B2C1D1E1edD1E1eE1edcba	190	High mannose	ITCFNNFSLAAPESSPHPAHSQVVSTGYSR+A2B2C1D1E1edD1E1eE1edcba	1.00337	0.954161	1	0.806663	1.0088	0.869645	1.10947	1.09736	0.957103	0.918693	1	1.04374	0.576115
Q60675	Laminin subunit alpha-2	Lama2	2	N4H5F1G1	A2B2C1D1E2F1G4gfedD1E2F1fedcbB5ba	1696	Complex	AVQLNETLGNQDK+A2B2C1D1E2F1G4gfedD1E2F1fedcbB5ba	1.14819	1	0.836453	1	1.0571	1.66469	1.62922	1.62991	1.75	1.90408	5	1.65457	1.04304e-05
Q3V125	Coiled-coil domain-containing protein 110	Ccdc110	2	N4H5F1G2	A2B2C1D1E2F1G4gfedD1E2F1G4gfedcbB5ba	194	Complex	KAMNTSEQPSATK+A2B2C1D1E2F1G4gfedD1E2F1G4gfedcbB5ba	1.1838	1	0.765171	1.01597	0.964766	1.2397	1.50147	1.43316	1.38666	0.733472	1	1.3419	0.113317
O35903	C-C motif chemokine 25	Ccl25	1	N4H3F1	A2B2C1D1E2edD2dD1dcbB5ba	121	Complex	SKVENPNSTSVR+A2B2C1D1E2edD2dD1dcbB5ba	1.1674	1.02897	0.854475	0.933324	1	0.892448	1.24553	1.18168	1.38347	1.0334	2	1.16581	0.169836
B2RXS4	Plexin-B2	Plxnb2	2	N4H5F1S1	A2B2C1D1E2F1G3gfedD1E2F1fedcbB5ba	1053	Complex	VTVEGMEYVFYNDTK+A2B2C1D1E2F1G3gfedD1E2F1fedcbB5ba	1.40045	1.15814	0.715872	1	0.86531	1.39197	1.81348	2.23117	1.59193	1.17177	1	1.59912	0.0225286
P06800	Receptor-type tyrosine-protein phosphatase C	Ptprc	1	N3H4G1	A2B2C1D1E2F1G4gfedD1dcba	313	Complex	CNSDNISYVLHCEPENNTK+A2B2C1D1E2F1G4gfedD1dcba	1.01289	1.12269	1.06866	0.982395	0.939179	0.95775	1.17121	1.08175	0.955118	0.795273	2	0.973454	0.657142
P41233	Phospholipid-transporting ATPase ABCA1	Abca1	0	N2H10	A2B2C1D1E1F1G1gfedD1E1F1feE1F1fedcba	1637	High mannose	GENPSQYGITAFNHPLNLTK+A2B2C1D1E1F1G1gfedD1E1F1feE1F1fedcba	0.824066	0.73044	1	1.19158	1.85297	0.876639	1.11142	0.962937	1.21902	1.46266	1	1.11147	0.976837
O35245	Polycystin-2	Pkd2	0	N2H6	A2B2C1D1E1edD1E1eE1edcba	326	High mannose	NGSCSIPQDLRDEIK+A2B2C1D1E1edD1E1eE1edcba	1.09303	1	0.886492	0.936189	0.945076	1.32294	1.71231	1.58608	1.39995	1.12997	2	1.46631	0.0027588
Q3UP23	Transmembrane protein 26	Tmem26	1	N3H4	A2B2C1D1E2edD1E1edcba	102	Hybrid	MAQNFSR+A2B2C1D1E2edD1E1edcba	0.757999	0.758377	1	1.07974	1.56845	1.41526	1.20804	1.48027	2.16005	2.44501	1	1.69008	0.0352806
Q61789	Laminin subunit alpha-3	Lama3	2	N5H3	A2B2C1D1E2edD2dD1E2edcba	2580	Complex	TTFNLNTTEVEPCRR+A2B2C1D1E2edD2dD1E2edcba	0.766666	0.877801	1	1.53934	1.54856	1.14937	1.17521	1.1927	1.36834	1.1015	1	1.17364	0.775249
Q91VC4	Plasmalemma vesicle-associated protein	Plvap	1	N3H5	A2B2C1D1E2edD1E1eE1edcba	112	Hybrid	INASFR+A2B2C1D1E2edD1E1eE1edcba	1	0.970385	0.970309	1.21116	1.24684	1.53536	1.75613	1.52708	1.68159	1.48302	1	1.52031	0.000204703
Q8R1F6	Protein HID1	Hid1	0	N2H7	A2B2C1D1E1edD1E1eE1F1fedcba	96	High mannose	QVVLNCSR+A2B2C1D1E1edD1E1eE1F1fedcba	0.546884	0.61742	1	1.25362	1.89689	0.848354	0.703503	0.748024	1.48474	1.69131	1	1.134	0.922162
P01897;P01899;P01896	H-2 class I histocompatibility antigen, L-D alpha chain;H-2 class I histocompatibility antigen, D-B alpha chain;H-2 class I histocompatibility antigen, alpha chain (Fragment)	H2-L;H2-D1;Unknown	2	N4H5F1	A2B2C1D1E2F1fF5feE2edD1E1edcba	280;280;90	Hybrid	EQNYTCR+A2B2C1D1E2F1fF5feE2edD1E1edcba	0.4544	0.596753	1.03416	1	1.31003	0.660992	0.778611	0.674596	0.87826	0.99228	1	0.888243	0.637655
P13597	Intercellular adhesion molecule 1	Icam1	1	N4H4	A2B2C1D1E2F1fedD2dD1dcba	185	Complex	GDHGANFSCR+A2B2C1D1E2F1fedD2dD1dcba	0.830413	0.801012	1	1.23062	1.57465	1.28903	1.0743	1.15522	1.65648	1.04795	3	1.21168	0.412176
Q64687	Alpha-N-acetylneuraminide alpha-2,8-sialyltransferase	St8sia1	2	N4H4	A2B2C1D1E2eE2edD1E1edcba	70	Hybrid	TAWRTNQTSASLFR+A2B2C1D1E2eE2edD1E1edcba	0.723568	1	0.960917	1.19379	1.1914	0.958683	1.00151	0.979745	1.22113	1.18435	1	1.01326	0.607017
P32972	Tumor necrosis factor ligand superfamily member 8	Tnfsf8	0	N2H6	A2B2C1D1E1edD1E1eE1edcba	75	High mannose	DSTPNTTEK+A2B2C1D1E1edD1E1eE1edcba	1.15193	0.956566	0.980826	1.26624	1	1.10403	1.28155	1.27294	1.09113	1.08347	1	1.10774	0.23759
Q5XFZ0	UPF0711 protein C18orf21 homolog	Unknown	0	N2H5	A2B2C1D1dD1E1eE1edcba	108	High mannose	TCNRTVR+A2B2C1D1dD1E1eE1edcba	0.884609	0.80923	1.24519	1	1.24234	1.04699	1.02615	0.981405	1.14854	1.08143	5	1.04814	0.832241
P01831	Thy-1 membrane glycoprotein	Thy1	1	N3H7F1	A2B2C1D1E2F1fF5fedD1E1eE1F1fedcba	42	Hybrid	HENNTKDNSIQHEFSLTR+A2B2C1D1E2F1fF5fedD1E1eE1F1fedcba	0.346377	0.46292	1	1.36578	1.71205	0.890969	0.593745	0.491225	1.61393	1.54773	2	1.11432	0.890014
E9Q286	Little elongation complex subunit 1	Ice1	2	N4H3F1	A2B2C1D1E2edD1E2edcbB5ba	1580	Complex	STPTNCSPDTLSK+A2B2C1D1E2edD1E2edcbB5ba	2.37041	1.60832	0.798956	0.692962	1	0.758838	1.55036	1.09568	0.906576	0.0780525	1	0.781303	0.321621
O08602;O08603;O08604;Q9JI58;Q9CZQ6	Retinoic acid early-inducible protein 1-alpha;Retinoic acid early-inducible protein 1-beta;Retinoic acid early-inducible protein 1-gamma;Retinoic acid early-inducible protein 1-delta;Retinoic acid early-inducible protein 1-epsilon	Raet1a;Raet1b;Raet1c;Raet1d;Raet1e	0	N2H8	A2B2C1D1E1F1fedD1E1eE1F1fedcba	38;38;38;38;38	High mannose	CNLTIK+A2B2C1D1E1F1fedD1E1eE1F1fedcba	1.04219	0.886549	0.884575	1.01961	1.09227	0.909555	0.77008	0.970389	1.30874	1.39283	2	1.0381	0.520825
P24668	Cation-dependent mannose-6-phosphate receptor	M6pr	0	N2H7	A2B2C1D1E1edD1E1eE1F1fedcba	58	High mannose	LRPLFNK+A2B2C1D1E1edD1E1eE1F1fedcba	1.22749	1	0.942987	1	0.994464	0.973502	1.11997	1.10096	1.25067	1.062	28	1.08762	0.33786
Q8VEC3	Adhesion G-protein coupled receptor F1	Adgrf1	0	N2H7	A2B2C1D1E1edD1E1eE1F1fedcba	864	High mannose	RNASDTVTQPK+A2B2C1D1E1edD1E1eE1F1fedcba	1.04114	0.66424	0.766	1.01581	1	0.966782	1.27504	1.02821	1.55446	1.49721	1	1.43957	0.0318386
Q6ZQA6	Immunoglobulin superfamily member 3	Igsf3	1	N3H6	A2B2C1D1E2F1fedD1E1eE1edcba	700	Hybrid	AIQLNCSVK+A2B2C1D1E2F1fedD1E1eE1edcba	0.36761	0.326501	1	1.14112	1.50836	0.572943	0.545923	0.561386	0.82374	0.986773	1	0.802071	0.506345
P11627	Neural cell adhesion molecule L1	L1cam	2	N4H5F1G2	A2B2C1D1E2F1G4gfedD1E2F1G4gfedcbB5ba	725	Complex	GEGNETNNMVITWKPLR+A2B2C1D1E2F1G4gfedD1E2F1G4gfedcbB5ba	1.18204	1	0.858454	1.0677	0.767876	1.13463	1.45743	1.23659	1.6038	1.08582	1	1.34357	0.028399
Q9WV54	Acid ceramidase	Asah1	1	N3H4F1G1	A2B2C1D1E2F1G4gfedD1dcbB5ba	341	Complex	CLNHTTQK+A2B2C1D1E2F1G4gfedD1dcbB5ba	0.976551	0.911264	0.948963	1.18971	1.06922	1.95853	2.01058	2.03147	1.65358	1.44558	2	1.79428	0.000220633
P97927	Laminin subunit alpha-4	Lama4	2	N4H5S1	A2B2C1D1E2F1G3gfedD1E2F1fedcba	803	Complex	RPASNISASIQR+A2B2C1D1E2F1G3gfedD1E2F1fedcba	0.690117	0.8368	1	1	1.45453	1.11403	1.04384	1.24721	2.10194	1.71466	3	1.40166	0.0977844
P63137	Gamma-aminobutyric acid receptor subunit beta-2	Gabrb2	0	N2H5	A2B2C1D1dD1E1eE1edcba	368	High mannose	DIKQNGTQYR+A2B2C1D1dD1E1eE1edcba	0.0604386	1	0.957355	1.40566	1.40868	1.13757	0.912494	1.13272	1.50882	1.16667	1	1.11564	0.459336
Q9D1H9	Microfibril-associated glycoprotein 4	Mfap4	2	N5H4F1S1	A2B2C1D1E2F2G3gfedD1E2F1fF5fedcba	139	Complex	VDLEDFENNTAYAK+A2B2C1D1E2F2G3gfedD1E2F1fF5fedcba	1.15984	1.21993	0.835491	1	0.958102	2.9346	2.57564	4.29509	1.71075	1.42468	1	2.36188	0.0369384
Q60847	Collagen alpha-1(XII) chain	Col12a1	2	N5H5	A2B2C1D1E2F1fedD2dD1E2F1fedcba	1765	Complex	NLQVYNATSNSLTVK+A2B2C1D1E2F1fedD2dD1E2F1fedcba	0.840694	0.761508	0.914377	1	1.12676	1.18782	1.378	1.57528	1.77683	1.66721	2	1.63531	0.00136761
P02468	Laminin subunit gamma-1	Lamc1	1	N3H6	A2B2C1D1E2edD1E1eE1F1fedcba	1203	Hybrid	TANETSAEAYNLLLR+A2B2C1D1E2edD1E1eE1F1fedcba	1	0.965786	0.86678	1.06149	1.1806	1.2126	1.38843	1.28177	1.50298	1.59543	5	1.37599	0.0023754
O88531	Palmitoyl-protein thioesterase 1	Ppt1	1	N4H4F1	A2B2C1D1E2F1fedD2dD1dcbB5ba	197	Complex	NYSIFLADINQER+A2B2C1D1E2F1fedD2dD1dcbB5ba	0.998979	1	0.960396	1.09361	1.42211	1.06266	1.09206	1.13171	1.27825	1.22085	1	1.10786	0.526557
P03987	Ig gamma-3 chain C region	Unknown	2	N4H5F1	A2B2C1D1E2F1feE2edD1E1edcbB5ba	179	Complex	EAQYNSTFR+A2B2C1D1E2F1feE2edD1E1edcbB5ba	0.845796	1	0.981936	1.42214	2.22485	1.87909	1.92884	3.0968	2.45837	2.93085	1	2.06749	0.0111476
P01831	Thy-1 membrane glycoprotein	Thy1	2	N4H5G1	A2B2C1D1E2F1G4gfeE2edD1E1edcba	42	Hybrid	HENNTKDNSIQHEFSLTR+A2B2C1D1E2F1G4gfeE2edD1E1edcba	1.382	1.42526	0.89201	1	0.874737	1.27446	1.99339	1.8414	1.58763	1.1317	1	1.37799	0.0566656
Q08857	Platelet glycoprotein 4	Cd36	0	N2H8	A2B2C1D1E1F1fedD1E1eE1F1fedcba	220	High mannose	VFNGKDNISK+A2B2C1D1E1F1fedD1E1eE1F1fedcba	1.32194	1.04738	0.858815	1	1	1.79156	2.88479	2.93428	2.60147	2.30723	18	2.45667	0.000184749
Q9WU38	Amiloride-sensitive sodium channel subunit beta	Scnn1b	0	N2H9	A2B2C1D1E1F1fedD1E1F1feE1F1fedcba	135	High mannose	ILAPEASHSNTTR+A2B2C1D1E1F1fedD1E1F1feE1F1fedcba	0.761198	0.593062	1	1.25574	1.64801	2.49229	2.29739	2.23565	2.56766	2.50605	2	2.41631	0.000120008
O88531	Palmitoyl-protein thioesterase 1	Ppt1	1	N3H3F1	A2B2C1D1E2edD1dcbB5ba	197	Complex	NYSIFLADINQER+A2B2C1D1E2edD1dcbB5ba	1.39975	0.921448	0.886121	0.927036	1.01129	1.36322	2.11028	1.75985	1.70443	1.51176	2	1.68011	0.00309074
Q61543	Golgi apparatus protein 1	Glg1	2	N4H7F1	A2B2C1D1E2F1feE2F1fedD1E1eE1edcbB5ba	577	Hybrid	LCHTHGWNETSELMPPGAVFSCLYR+A2B2C1D1E2F1feE2F1fedD1E1eE1edcbB5ba	0.890723	1	1.0387	1.08352	0.968962	1.15232	0.95595	1.27197	1.04631	1.1735	1	1.12916	0.0874246
P01735;P06321	T-cell receptor beta chain V region 86T1;T-cell receptor beta chain V region A20.2.25	Unknown;Unknown	0	N2H7	A2B2C1D1E1edD1E1eE1F1fedcba	75;75	High mannose	NETVPSR+A2B2C1D1E1edD1E1eE1F1fedcba	0.817491	0.907439	1.13305	1	1.0846	0.722446	0.819109	0.69553	1.33569	1.48696	10	0.889561	0.897223
Q99JW5	Epithelial cell adhesion molecule	Epcam	0	N2H6	A2B2C1D1E1edD1E1eE1edcba	111	High mannose	QCNGTATCWCVNTAGVR+A2B2C1D1E1edD1E1eE1edcba	0.715813	0.713891	1	1.36605	1.69665	1.07346	1.12798	1.1763	1.27936	1.02668	6	1.13346	0.850359
P03985	T-cell receptor gamma chain C region C7.5	Unknown	0	N2H10	A2B2C1D1E1F1G1gfedD1E1F1feE1F1fedcba	66	High mannose	TNDTYMK+A2B2C1D1E1F1G1gfedD1E1F1feE1F1fedcba	1.42118	1.3611	1	0.950618	0.899828	1.47711	1.89801	1.81105	1.06528	0.728692	1	1.24608	0.308053
P97300	Neuroplastin	Nptn	4	N7H7	A2B2C1D1E2F1feE2F1fedD2dD1E2F1feE2F1fedcba	228	Complex	ANATIEVK+A2B2C1D1E2F1feE2F1fedD2dD1E2F1feE2F1fedcba	1.15602	1.0573	0.879904	1	0.771178	1.46961	2.0639	1.86778	1.7714	1.38545	3	1.75851	0.000849038
P01897;P01899;P01896	H-2 class I histocompatibility antigen, L-D alpha chain;H-2 class I histocompatibility antigen, D-B alpha chain;H-2 class I histocompatibility antigen, alpha chain (Fragment)	H2-L;H2-D1;Unknown	1	N4H3F1	A2B2C1D1E2edD2dD1dcbB5ba	280;280;90	Complex	EQNYTCR+A2B2C1D1E2edD2dD1dcbB5ba	0.0992469	0.908795	1	1.72468	2.20174	1.07912	0.779875	1.14397	0.73893	0.834551	1	0.803814	0.484753
Q5SFM8	RNA-binding protein 27	Rbm27	0	N2H5	A2B2C1D1dD1E1eE1edcba	585	High mannose	QGNNNQSK+A2B2C1D1dD1E1eE1edcba	0.783049	0.846717	1	1.20112	1.27945	1.20687	1.15357	1.30852	1.65052	1.40935	1	1.34817	0.0382173
Q60767	Lymphocyte antigen 75	Ly75	2	N5H4	A2B2C1D1E2F1fedD2dD1E2edcba	529	Complex	EAPFGTNCNLTITSR+A2B2C1D1E2F1fedD2dD1E2edcba	1	0.881778	1	1	1.19949	1.08372	1.31729	1.27154	1.1465	1.05654	9	1.14675	0.0598756
P97927	Laminin subunit alpha-4	Lama4	2	N4H5F1G2	A2B2C1D1E2F1fF4fedD1E2F1fF4fedcbB5ba	571	Complex	LSNLSNLSHDLVQEATDHAYNLQQEADELSR+A2B2C1D1E2F1fF4fedD1E2F1fF4fedcbB5ba	1.12246	1	1.02499	0.921118	0.948454	1.06243	0.981491	1.27542	1.24559	1.00297	1	1.0891	0.158468
Q61789	Laminin subunit alpha-3	Lama3	2	N5H5F1S1	A2B2C1D1E2F1G3gfedD2dD1E2F1fedcbB5ba	2159	Complex	NTSGDELVR+A2B2C1D1E2F1G3gfedD2dD1E2F1fedcbB5ba	1.07821	0.759266	1	0.941681	1.04304	1.5308	2.2695	1.83439	1.49109	1.66102	1	1.74286	0.000809536
P19137	Laminin subunit alpha-1	Lama1	2	N5H4	A2B2C1D1E2F1fedD2dD1E2edcba	2026	Complex	ELAAAANESAVK+A2B2C1D1E2F1fedD2dD1E2edcba	1	0.910186	0.903162	1.05256	1.32313	2.92564	3.86929	3.41052	3.90562	2.68388	4	3.21209	1.81534e-05
Q7TNB8	Protein strawberry notch homolog 2	Sbno2	2	N4H3	A2B2C1D1E2edD1E2edcba	389	Complex	AKNASSTKMGK+A2B2C1D1E2edD1E2edcba	1.36586	1.13159	1	0.774197	0.610503	1.04851	1.87089	1.3449	0.863258	0.647994	1	1.1468	0.495631
Q61735	Leukocyte surface antigen CD47	Cd47	1	N3H3	A2B2C1D1E2edD1dcba	109	Complex	DAMVGNYTCEVTELSR+A2B2C1D1E2edD1dcba	0.622627	0.732519	1.2127	1	1.50716	0.710574	0.814613	0.792933	1.16428	1.12616	1	0.947243	0.628663
Q64692	CMP-N-acetylneuraminate-poly-alpha-2,8-sialyltransferase	St8sia4	0	N2H4	A2B2C1D1dD1E1edcba	50	High mannose	SLVNSSDKIIR+A2B2C1D1dD1E1edcba	1.41394	1.60396	0.929932	1	0.679845	1.51483	1.74681	1.70252	1.38191	0.891432	1	1.31987	0.195166
O88668	Protein CREG1	Creg1	0	N2H2F1	A2B2C1D1dcbB5ba	160	Paucimannose	VNKTEEDYAR+A2B2C1D1dcbB5ba	0.193767	0.285684	1	1.03285	1.71238	0.589769	0.348312	0.333848	1.31457	1.56646	3	1.16874	0.970678
Q8K2W3	Thioredoxin domain-containing protein 11	Txndc11	0	N2H9	A2B2C1D1E1F1fedD1E1F1feE1F1fedcba	306	High mannose	EVMNFTAENIYK+A2B2C1D1E1F1fedD1E1F1feE1F1fedcba	1.16948	1.07522	1	1	0.857847	1.08326	1.18164	1.29616	1.02292	0.765146	5	1.06176	0.644314
Q99JR5	Tubulointerstitial nephritis antigen-like	Tinagl1	2	N5H6	A2B2C1D1E2F1feE2F1fedD2dD1E1edcba	77	Hybrid	ADECALPYLGATCYCDLFCNR+A2B2C1D1E2F1feE2F1fedD2dD1E1edcba	0.834991	0.885453	1	1.47119	1.58994	1.04391	1.10718	1.15462	0.88284	0.7947	5	0.902136	0.376428
Q9ERB0	Synaptosomal-associated protein 29	Snap29	1	N3H4F1G1	A2B2C1D1E2F1G4gfedD1dcbB5ba	151	Complex	LKEAINTSK+A2B2C1D1E2F1G4gfedD1dcbB5ba	1.11749	1.01729	0.887414	1	0.908785	1.12693	1.41212	1.41581	1.31929	1.1823	1	1.30369	0.00286731
P01897;P01899;P01896	H-2 class I histocompatibility antigen, L-D alpha chain;H-2 class I histocompatibility antigen, D-B alpha chain;H-2 class I histocompatibility antigen, alpha chain (Fragment)	H2-L;H2-D1;Unknown	2	N4H5S1G1	A2B2C1D1E2F1G4gfedD1E2F1G3gfedcba	280;280;90	Complex	EQNYTCR+A2B2C1D1E2F1G4gfedD1E2F1G3gfedcba	0.864229	0.804458	1	1.10293	1.11552	1.00676	1.02467	1.06187	1.04321	0.93254	6	1.01929	0.598329
Q61789	Laminin subunit alpha-3	Lama3	2	N6H4F1	A2B2C1D1E2F2fedD2dD1E2F1fedcbB5ba	2159	Complex	NTSGDELVR+A2B2C1D1E2F2fedD2dD1E2F1fedcbB5ba	0.585739	0.592322	1	1.03791	1.54921	1.12393	1.27049	1.08282	1.63153	1.43469	1	1.45236	0.120228
P97449	Aminopeptidase N	Anpep	2	N5H6	A2B2C1D1E2F1feE2F1fedD2dD1E1edcba	114	Hybrid	FTCNQTTDVIIIHSK+A2B2C1D1E2F1feE2F1fedD2dD1E1edcba	0.473888	0.62238	1	1.12105	1.34086	1.21541	1.26481	1.31386	1.45419	0.929483	1	1.30672	0.112431
Q60767	Lymphocyte antigen 75	Ly75	1	N4H3	A2B2C1D1E2edD2dD1dcba	935	Complex	YNVSSLEK+A2B2C1D1E2edD2dD1dcba	0.600632	0.73055	1.10532	1	1.10851	0.660266	0.672531	0.57289	0.974636	0.681879	2	0.774568	0.151302
Q02788	Collagen alpha-2(VI) chain	Col6a2	1	N3H4	A2B2C1D1E2F1fedD1dcba	912	Complex	MALLQYGSQNQQQVAFPLTYNVTTIHEALER+A2B2C1D1E2F1fedD1dcba	1	0.9343	0.897861	1.11377	1.25434	1.17813	1.37843	1.54919	2.06054	1.63408	1	1.48249	0.0121079
Q9ET30	Transmembrane 9 superfamily member 3	Tm9sf3	0	N2H8	A2B2C1D1E1F1fedD1E1eE1F1fedcba	172	High mannose	IVDVNLTSEGK+A2B2C1D1E1F1fedD1E1eE1F1fedcba	1.4761	1.44492	0.956516	0.988408	0.928124	1.09788	1.84041	1.45342	1.29905	0.948701	2	1.13959	0.41729
Q9D1H9	Microfibril-associated glycoprotein 4	Mfap4	2	N4H5F1G2	A2B2C1D1E2F1G4gfedD1E2F1G4gfedcbB5ba	139	Complex	VDLEDFENNTAYAK+A2B2C1D1E2F1G4gfedD1E2F1G4gfedcbB5ba	1.15656	1.22767	0.893676	1	0.983852	2.22797	2.15647	3.26349	1.36238	1.25315	12	1.89893	0.0497325
Q9Z2G6	Protein sel-1 homolog 1	Sel1l	0	N2H9	A2B2C1D1E1F1fedD1E1F1feE1F1fedcba	191	High mannose	ILNGSNRK+A2B2C1D1E1F1fedD1E1F1feE1F1fedcba	0.995203	1	0.805078	2.13368	1.59289	1.92416	2.24379	2.61091	2.52185	2.09255	1	2.05589	0.00798541
O35114	Lysosome membrane protein 2	Scarb2	0	N2H8	A2B2C1D1E1F1fedD1E1eE1F1fedcba	249	High mannose	TSLDWWTTDTCNMINGTDGDSFHPLISK+A2B2C1D1E1F1fedD1E1eE1F1fedcba	1	1.1168	1.01972	1	0.892709	0.821396	0.965133	0.878585	0.726633	0.646668	11	0.809689	0.0173445
Q60847	Collagen alpha-1(XII) chain	Col12a1	2	N4H7	A2B2C1D1E2F1feE2F1fedD1E1eE1edcba	2530	Hybrid	MLEAYNLTEK+A2B2C1D1E2F1feE2F1fedD1E1eE1edcba	0.732973	0.753787	0.968316	1.25087	1.46883	1.21845	1.21082	1.51954	1.9825	1.92322	2	1.58263	0.0401389
P98154	Integral membrane protein DGCR2/IDD	Dgcr2	0	N2H7	A2B2C1D1E1edD1E1eE1F1fedcba	147	High mannose	VNGSLATFSTDQELR+A2B2C1D1E1edD1E1eE1F1fedcba	1.00898	1	0.847174	0.954889	1.06948	1.02767	1.5262	1.3576	1.43997	1.19502	1	1.37598	0.00866284
Q9EP52	Twisted gastrulation protein homolog 1	Twsg1	0	N2H5	A2B2C1D1dD1E1eE1edcba	80	High mannose	NYSDTPPTSK+A2B2C1D1dD1E1eE1edcba	0.614632	0.554997	0.900736	1.00225	1.27642	0.839819	1.22255	1.06989	1.37535	1.53309	2	1.42521	0.0944891
Q64695	Endothelial protein C receptor	Procr	1	N3H5	A2B2C1D1E2edD1E1eE1edcba	46	Hybrid	HQGNASLGK+A2B2C1D1E2edD1E1eE1edcba	0.526074	0.589588	1.0783	1.07855	1.36075	1.0237	0.923046	0.989322	1.27304	1.31958	2	1.15136	0.344644
P18337	L-selectin	Sell	0	N2H9	A2B2C1D1E1F1fedD1E1F1feE1F1fedcba	60	High mannose	QNYTDLVAIQNK+A2B2C1D1E1F1fedD1E1F1feE1F1fedcba	1.63508	1.43702	0.987621	1	0.837719	1.19491	1.71056	1.36105	1.22811	0.931891	4	1.14901	0.60725
P01872	Immunoglobulin heavy constant mu	Ighm	1	N3H5	A2B2C1D1E2F1fedD1E1edcba	280	Hybrid	IMESHPNGTFSAK+A2B2C1D1E2F1fedD1E1edcba	0.527867	0.762524	1	1.374	1.33999	0.959314	0.814223	0.77904	1.4845	1.73681	3	1.15241	0.559471
P01831	Thy-1 membrane glycoprotein	Thy1	0	N2H7	A2B2C1D1E1edD1E1eE1F1fedcba	42	High mannose	HENNTKDNSIQHEFSLTR+A2B2C1D1E1edD1E1eE1F1fedcba	0.659549	0.645481	1	1.31621	1.95054	0.887649	0.896079	0.870703	1.45557	1.34775	129	1.1251	0.935815
P31041	T-cell-specific surface glycoprotein CD28	Cd28	1	N3H5	A2B2C1D1E2edD1E1eE1edcba	130	Hybrid	SNGTIIHIK+A2B2C1D1E2edD1E1eE1edcba	1.13127	1.27933	0.88384	1	0.774667	1.04688	1.03012	0.976819	1.1357	0.783194	5	0.988773	0.861042
P09055	Integrin beta-1	Itgb1	2	N5H5F1	A2B2C1D1E2F1fedD2dD1E2F1fedcbB5ba	481	Complex	CHEGNGTFECGACR+A2B2C1D1E2F1fedD2dD1E2F1fedcbB5ba	0.686895	0.610504	1	1.08931	1.7768	1.00306	1.23325	0.900026	0.942365	0.945897	2	1.04537	0.900475
Q6P9J9	Anoctamin-6	Ano6	1	N3H5G1	A2B2C1D1E2F1G4gfedD1E1edcba	362	Hybrid	LNITCESSK+A2B2C1D1E2F1G4gfedD1E1edcba	1.50051	1.33803	1	0.963364	0.895526	1.25397	1.37295	1.45826	1.15255	1.00014	3	1.11746	0.472015
P98086	Complement C1q subcomponent subunit A	C1qa	1	N3H5F1	A2B2C1D1E2F1fedD1E1edcbB5ba	146	Hybrid	VLTNQESPYQNHTGR+A2B2C1D1E2F1fedD1E1edcbB5ba	0.616218	0.64504	1	1.23239	1.55422	0.932029	0.767234	0.911631	1.22631	1.36586	7	1.08437	0.885864
P24063	Integrin alpha-L	Itgal	2	N4H7	A2B2C1D1E2F1feE2F1fedD1E1eE1edcba	696	Hybrid	GLFPDGSHELSGNTSITPDK+A2B2C1D1E2F1feE2F1fedD1E1eE1edcba	1.05096	1.04879	1	1	0.922998	0.823899	1.13662	0.981308	0.729986	0.752977	17	0.828749	0.174166
P01897;P01899;P01896	H-2 class I histocompatibility antigen, L-D alpha chain;H-2 class I histocompatibility antigen, D-B alpha chain;H-2 class I histocompatibility antigen, alpha chain (Fragment)	H2-L;H2-D1;Unknown	2	N5H4F2	A2B2C1D1E2F1fF5fedD2dD1E2edcbB5ba	280;280;90	Complex	EQNYTCR+A2B2C1D1E2F1fF5fedD2dD1E2edcbB5ba	0.971281	1	1.16754	1.11839	0.990583	1.09146	1.20488	1.01865	1.28027	1.07109	1	1.0835	0.212095
P01831	Thy-1 membrane glycoprotein	Thy1	6	N8H8F3	A2B2C1D1E2F1fF5feE2F1feE2edD1E2F1feE2F1feE2F1fF5fedcbB5ba	94	Complex	VLTLANFTTK+A2B2C1D1E2F1fF5feE2F1feE2edD1E2F1feE2F1feE2F1fF5fedcbB5ba	4.03601	1.87999	0.861297	0.627317	1	1.39823	5.54999	2.18282	1.12893	0.820738	3	1.30798	0.629273
Q9D7V1	SH2 domain-containing protein 4A	Sh2d4a	0	N2H5	A2B2C1D1dD1E1eE1edcba	143	High mannose	TEPQNVTR+A2B2C1D1dD1E1eE1edcba	0.624412	0.649517	1.10999	1	1.25725	1.15774	1.24375	0.999883	1.88385	1.60839	1	1.5381	0.0585483
P42703	Leukemia inhibitory factor receptor	Lifr	2	N5H7	A2B2C1D1E2F1feE2F1fedD2dD1E1eE1edcba	658	Hybrid	WCNSSR+A2B2C1D1E2F1feE2F1fedD2dD1E1eE1edcba	0.794354	0.985393	1	1.9589	2.4372	1.49804	1.06474	1.65917	1.32929	1.44576	1	1.22559	0.918186
Q02788	Collagen alpha-2(VI) chain	Col6a2	2	N4H6	A2B2C1D1E2F1feE2edD1E1eE1edcba	155	Hybrid	RGTFTDCALANMTQQIR+A2B2C1D1E2F1feE2edD1E1eE1edcba	0.86217	0.763028	1	1.39825	1.04231	1.01562	1.39897	0.928067	1.44652	2.87684	1	1.33363	0.194653
Q61581	Insulin-like growth factor-binding protein 7	Igfbp7	0	N2H9	A2B2C1D1E1F1fedD1E1F1feE1F1fedcba	170	High mannose	DIWNVTGAK+A2B2C1D1E1F1fedD1E1F1feE1F1fedcba	1.61091	1.24254	0.902577	1	0.794466	2.01598	2.50585	3.29759	1.70404	1.38761	1	1.93949	0.0187103
P55065	Phospholipid transfer protein	Pltp	1	N3H4S1	A2B2C1D1E2F1G3gfedD1dcba	64	Complex	GHFYYNISDVR+A2B2C1D1E2F1G3gfedD1dcba	1.05009	0.942822	0.893193	1	1.19338	0.889306	1.43142	1.24037	1.40795	1.33927	1	1.3017	0.0586162
P13597	Intercellular adhesion molecule 1	Icam1	3	N5H6F1G1	A2B2C1D1E2F1G4gfedD1E2F1feE2F1fedcbB5ba	185	Complex	GDHGANFSCR+A2B2C1D1E2F1G4gfedD1E2F1feE2F1fedcbB5ba	0.765925	0.926277	1.11906	1	1.74978	0.778888	1.12065	0.967887	0.988666	1.44315	1	1.00363	0.802095
O08602;O08603;O08604;Q9JI58;Q9CZQ6	Retinoic acid early-inducible protein 1-alpha;Retinoic acid early-inducible protein 1-beta;Retinoic acid early-inducible protein 1-gamma;Retinoic acid early-inducible protein 1-delta;Retinoic acid early-inducible protein 1-epsilon	Raet1a;Raet1b;Raet1c;Raet1d;Raet1e	0	N2H6	A2B2C1D1E1edD1E1eE1edcba	38;38;38;38;38	High mannose	CNLTIK+A2B2C1D1E1edD1E1eE1edcba	1.1192	1	0.867624	1.0396	0.973678	1.29321	1.34419	1.69564	1.28814	1.3153	1	1.33223	0.00228027
Q6ZQE4	Nuclear envelope integral membrane protein 1	Nemp1	0	N2H8	A2B2C1D1E1F1fedD1E1eE1F1fedcba	123	High mannose	LNDTYVNVGLYSTK+A2B2C1D1E1F1fedD1E1eE1F1fedcba	1.17058	1.12197	1	1	0.807538	1.14243	1.5728	1.37661	1.16155	0.921337	11	1.17335	0.130549
Q61001	Laminin subunit alpha-5	Lama5	2	N4H7	A2B2C1D1E2F1feE2F1fedD1E1eE1edcba	3111	Hybrid	LNTTGISFGCTADLLVGR+A2B2C1D1E2F1feE2F1fedD1E1eE1edcba	1.16797	0.969105	0.843025	0.996745	1.13198	1.11064	1.16079	1.17639	1.55965	1.24318	4	1.20041	0.0506703
Q05793	Basement membrane-specific heparan sulfate proteoglycan core protein	Hspg2	2	N4H5G2	A2B2C1D1E2F1G4gfedD1E2F1G4gfedcba	89	Complex	ALVNFTR+A2B2C1D1E2F1G4gfedD1E2F1G4gfedcba	1.02012	0.976103	0.973731	1	1.12955	1.19001	1.41844	1.36847	1.56967	1.43062	19	1.39796	0.000540028
Q61490	CD166 antigen	Alcam	2	N5H4F1S1	A2B2C1D1E2F1G3gfedD2dD1E2edcbB5ba	95	Complex	LSLSENYTLSIANAK+A2B2C1D1E2F1G3gfedD2dD1E2edcbB5ba	1.28329	1.49227	0.989662	0.898945	0.651364	0.294515	1.45919	1.36615	1.18131	0.657863	2	0.976084	0.796255
Q64726	Zinc-alpha-2-glycoprotein	Azgp1	2	N4H5G2	A2B2C1D1E2F1G4gfedD1E2F1G4gfedcba	190	Complex	YLNYSR+A2B2C1D1E2F1G4gfedD1E2F1G4gfedcba	0.924447	0.85308	0.952376	1.16638	1.25257	1.20104	1.21432	1.50705	1.27198	1.37162	2	1.30293	0.0177628
Q9JKF6	Nectin-1	Nectin1	2	N5H6F1	A2B2C1D1E2F1feE2F1fedD2dD1E1edcbB5ba	297	Hybrid	GVEAQNR+A2B2C1D1E2F1feE2F1fedD2dD1E1edcbB5ba	0.511357	0.616719	1.07353	1.0005	1.42649	0.789201	0.758945	0.634375	1.09743	1.18758	10	1.01215	0.873643
Q91ZX7	Prolow-density lipoprotein receptor-related protein 1	Lrp1	0	N2H7	A2B2C1D1E1edD1E1eE1F1fedcba	4365	High mannose	QTGDVTCNCTDGR+A2B2C1D1E1edD1E1eE1F1fedcba	0.515548	0.445953	1.07962	1.01304	1.37149	0.871903	0.72256	0.7927	0.759837	1.15796	2	0.936278	0.903394
Q8BJ83	TM2 domain-containing protein 3	Tm2d3	0	N2H6	A2B2C1D1E1edD1E1eE1edcba	171	High mannose	YFANCTVR+A2B2C1D1E1edD1E1eE1edcba	0.654739	0.719866	1	1.02072	1.27434	0.697408	0.729318	0.757537	0.857661	0.790249	4	0.803064	0.184942
Q61739	Integrin alpha-6	Itga6	0	N2H4	A2B2C1D1dD1E1edcba	927	High mannose	YQTLNCSVNVR+A2B2C1D1dD1E1edcba	0.748013	0.848794	1	1.19585	1.32414	1.14086	1.14484	1.13789	1.26632	1.21407	4	1.1797	0.188766
P09055	Integrin beta-1	Itgb1	0	N2H5	A2B2C1D1dD1E1eE1edcba	406	High mannose	SYCKNGVNGTGENGR+A2B2C1D1dD1E1eE1edcba	0.250485	0.286445	1.03819	1.10138	1.72616	0.536601	0.383833	0.373421	0.913767	1.11135	2	0.873259	0.510435
A0A140LI88	Ankyrin repeat domain-containing protein 31	Ankrd31	2	N5H6F1	A2B2C1D1E2F1feE2F1fedD2dD1E1edcbB5ba	1175	Hybrid	GGNLSR+A2B2C1D1E2F1feE2F1fedD2dD1E1edcbB5ba	0.716977	0.429454	1	1.19634	1.59207	1.27304	1.28855	1.70627	2.58153	2.51931	1	1.8997	0.0348579
Q19LI2	Alpha-1B-glycoprotein	A1bg	3	N5H6G3	A2B2C1D1E2F1G4gfedD1E2F1G4gfeE2F1G4gfedcba	485	Complex	LLFVGPQHAGNYSCR+A2B2C1D1E2F1G4gfedD1E2F1G4gfeE2F1G4gfedcba	1.00785	1	1.11943	0.730024	0.638407	1.20768	1.29864	1.6341	1.17841	0.957921	1	1.36904	0.037484
P02468	Laminin subunit gamma-1	Lamc1	1	N3H6	A2B2C1D1E2edD1E1eE1F1fedcba	1105	Hybrid	VNSSLHSQISR+A2B2C1D1E2edD1E1eE1F1fedcba	0.62999	0.638146	1	1.08347	1.51948	1.30165	1.12679	1.38063	1.92512	2.61686	1	1.79442	0.0597932
P31041	T-cell-specific surface glycoprotein CD28	Cd28	2	N5H6F1G2	A2B2C1D1E2F1G4gfeE2F1G4gfedD2dD1E1edcbB5ba	106	Hybrid	LWNLHVNHTDIYFCK+A2B2C1D1E2F1G4gfeE2F1G4gfedD2dD1E1edcbB5ba	1.50025	1.47092	0.85536	1	0.788215	1.13227	1.76897	1.4927	1.326	0.987242	1	1.22098	0.316763
Q6PCZ4	Melanoma-associated antigen E1	Magee1	1	N3H5G1	A2B2C1D1E2F1G4gfedD1E1edcba	401	Hybrid	NKSTSR+A2B2C1D1E2F1G4gfedD1E1edcba	0.584214	0.602822	1.16929	1	1.31704	0.896036	0.196625	0.659357	1.58451	0.542518	2	0.773677	0.579098
Q9JKF6	Nectin-1	Nectin1	2	N4H6F1	A2B2C1D1E2F1feE2edD1E1eE1edcbB5ba	297	Hybrid	GVEAQNR+A2B2C1D1E2F1feE2edD1E1eE1edcbB5ba	0.488634	0.49697	1.19685	1	1.48528	0.562477	0.854647	0.688085	1.34542	1.67402	1	1.17302	0.758306
P16546	Spectrin alpha chain, non-erythrocytic 1	Sptan1	2	N4H5F1	A2B2C1D1E2eE2edD1E1eE1edcbB5ba	1051	Complex	QGQIDNQTR+A2B2C1D1E2eE2edD1E1eE1edcbB5ba	1.06495	1	1.32636	0.528723	0.664335	0.498289	0.464924	0.355935	0.357947	0.133031	1	0.395812	0.00767091
Q61490	CD166 antigen	Alcam	2	N4H5S1G1	A2B2C1D1E2F1G4gfedD1E2F1G3gfedcba	480	Complex	IIISPEENVTLTCTAENQLER+A2B2C1D1E2F1G4gfedD1E2F1G3gfedcba	1	0.889185	0.938034	1.03105	1.28035	0.991608	1.01738	0.922722	1.18513	1.02125	5	1.01153	0.998972
P01901	H-2 class I histocompatibility antigen, K-B alpha chain	H2-K1	3	N5H6F1G3	A2B2C1D1E2F1G4gfedD1E2F1G4gfeE2F1G4gfedcbB5ba	107	Complex	TLLGYYNQSK+A2B2C1D1E2F1G4gfedD1E2F1G4gfeE2F1G4gfedcbB5ba	1.17474	1.36539	0.939703	1	0.693051	1.44871	1.41626	1.78586	1.4256	1.23119	2	1.42011	0.0183011
Q8BXZ1	Protein disulfide-isomerase TMX3	Tmx3	1	N3H6	A2B2C1D1E2edD1E1eE1F1fedcba	261	Hybrid	NTSLEHTR+A2B2C1D1E2edD1E1eE1F1fedcba	0.857996	0.891379	1.82833	1	1.25251	1.16868	1.62011	0.853947	1.86262	1.69448	2	1.29572	0.320312
Q8CIZ8	von Willebrand factor	Vwf	2	N4H6F1G1	A2B2C1D1E2F1G4gfeE2F1fedD1E1edcbB5ba	2790	Hybrid	VPLHCTNGSVVYHEVINAMQCR+A2B2C1D1E2F1G4gfeE2F1fedD1E1edcbB5ba	1.15568	1.07508	0.940996	1	0.808378	1.49392	1.8325	1.63373	1.18731	1.13321	1	1.45885	0.0131816
O55026	Ectonucleoside triphosphate diphosphohydrolase 2	Entpd2	2	N4H5G1	A2B2C1D1E2F1G4gfeE2edD1E1edcba	129	Hybrid	LLNLTSPEATAK+A2B2C1D1E2F1G4gfeE2edD1E1edcba	1.16466	1.01247	0.733376	1	0.992178	1.53665	1.80868	1.94174	1.48912	1.35404	1	1.61562	0.0010228
Q61554;Q61555	Fibrillin-1;Fibrillin-2	Fbn1;Fbn2	1	N3H6	A2B2C1D1E2edD1E1eE1F1fedcba	1069;1105	Hybrid	NCTDIDECR+A2B2C1D1E2edD1E1eE1F1fedcba	1.53958	0.944977	0.940366	0.811146	1.05317	1.68493	2.12258	2.27311	1.21037	1.20489	4	1.56324	0.0366937
Q6PFX2	BEN domain-containing protein 6	Bend6	0	N2H7	A2B2C1D1E1edD1E1eE1F1fedcba	262	High mannose	LNNCTK+A2B2C1D1E1edD1E1eE1F1fedcba	0.0702572	0.178452	1.50001	1	1.26238	0.320911	0.0756049	0.0790607	0.690125	0.58369	1	0.465378	0.188724
P18242	Cathepsin D	Ctsd	2	N4H5F1G2	A2B2C1D1E2F1G4gfedD1E2F1G4gfedcbB5ba	261	Complex	YYHGELSYLNVTR+A2B2C1D1E2F1G4gfedD1E2F1G4gfedcbB5ba	0.938834	0.970704	0.878469	1.15389	1.18334	1.32978	1.23728	1.53768	2.43011	2.12333	2	1.57648	0.0188218
F6VAN0	Cyclic AMP-dependent transcription factor ATF-6 alpha	Atf6	0	N2H9	A2B2C1D1E1F1fedD1E1F1feE1F1fedcba	570	High mannose	DHLLLPATTHNK+A2B2C1D1E1F1fedD1E1F1feE1F1fedcba	0.620883	0.515212	1.0264	1	1.36389	0.686059	0.860458	0.922314	1.15139	1.48251	3	1.15615	0.590232
Q8R2S8	CD177 antigen	Cd177	0	N2H9	A2B2C1D1E1F1fedD1E1F1feE1F1fedcba	115	High mannose	HGDLCNDVNSTK+A2B2C1D1E1F1fedD1E1F1feE1F1fedcba	1.54448	1.16828	0.847481	0.900127	0.926302	0.674325	0.868821	0.636593	0.836679	0.670607	2	0.731273	0.0388035
Q60767	Lymphocyte antigen 75	Ly75	2	N5H4	A2B2C1D1E2F1fedD2dD1E2edcba	1077	Hybrid	SPLTGTWNFTSCSER+A2B2C1D1E2F1fedD2dD1E2edcba	1.31551	1	0.993616	0.941186	1.04574	1.27698	1.71252	1.45415	1.1691	1.11459	1	1.24138	0.0544243
P10852;Q8BG79	Amino acid transporter heavy chain SLC3A2;CWF19-like protein 2	Slc3a2;Cwf19l2	1	N3H5F1G1	A2B2C1D1E2F1G4gfedD1E1edcbB5ba	263;308	Hybrid	NLSEDR+A2B2C1D1E2F1G4gfedD1E1edcbB5ba	0.67284	0.741622	1.16472	1	1.53643	0.879295	0.787114	0.924908	1.81204	1.87181	2	1.19972	0.442211
Q9R069	Basal cell adhesion molecule	Bcam	2	N4H6F1	A2B2C1D1E2F1feE2edD1E1eE1edcbB5ba	314	Hybrid	GNLTLER+A2B2C1D1E2F1feE2edD1E1eE1edcbB5ba	0.722763	0.701746	1	1.23045	1.63387	0.816165	0.97862	0.909388	1.33234	1.6314	1	1.12307	0.751084
P01895;P01897;P01899;P01900;P01901;P01896	H-2 class I histocompatibility antigen, alpha chain (Fragment);H-2 class I histocompatibility antigen, L-D alpha chain;H-2 class I histocompatibility antigen, D-B alpha chain;H-2 class I histocompatibility antigen, D-D alpha chain;H-2 class I histocompatibility antigen, K-B alpha chain;H-2 class I histocompatibility antigen, alpha chain (Fragment)	H2-D1;H2-L;H2-D1;H2-D1;H2-K1;Unknown	2	N4H6F1G1	A2B2C1D1E2F1G4gfeE2F1fedD1E1edcbB5ba	133;200;200;200;197;10	Hybrid	YLKNGNATLLR+A2B2C1D1E2F1G4gfeE2F1fedD1E1edcbB5ba	0.814999	0.878714	1	1.26885	1.30172	1.16904	1.21445	1.33142	1.56179	1.3051	11	1.28146	0.0604238
Q05186	Reticulocalbin-1	Rcn1	1	N4H3F1	A2B2C1D1E2edD2dD1dcbB5ba	47	Complex	VVRPDSELGERPPEDNQSFQYDHEAFLGK+A2B2C1D1E2edD2dD1dcbB5ba	1.15943	1.35743	1	0.891938	0.725428	0.929132	0.683132	0.963703	0.95572	0.759966	3	0.846506	0.207907
O35632	Hyaluronidase-2	Hyal2	0	N2H7	A2B2C1D1E1edD1E1eE1F1fedcba	390	High mannose	RNPSANTFLHLNASSFR+A2B2C1D1E1edD1E1eE1F1fedcba	0.393902	0.611047	1.00092	1.10993	1.07589	1.29348	0.798412	0.879642	1.60068	1.22706	2	1.33858	0.15352
Q05793	Basement membrane-specific heparan sulfate proteoglycan core protein	Hspg2	2	N5H3F1	A2B2C1D1E2edD2dD1E2edcbB5ba	358	Complex	CDGDFDCEDRTDEANCSVK+A2B2C1D1E2edD2dD1E2edcbB5ba	0.441699	0.353111	0.960281	1.04136	1.76323	0.6448	0.251445	0.315123	0.673562	0.610864	3	0.631398	0.16208
Q9JJX6	P2X purinoceptor 4	P2rx4	0	N2H9	A2B2C1D1E1F1fedD1E1F1feE1F1fedcba	199	High mannose	FNFSKR+A2B2C1D1E1F1fedD1E1F1feE1F1fedcba	0.309206	0.889502	1	1.91488	1.26705	1.26699	1.04766	1.32792	1.97206	1.24255	3	1.28026	0.361685
Q61190	Interleukin-10 receptor subunit beta	Il10rb	1	N3H5F1	A2B2C1D1E2F1fF5fedD1E1edcba	161	Hybrid	VQYWKNGTNEK+A2B2C1D1E2F1fF5fedD1E1edcba	0.616274	1	0.976701	2.00774	2.84376	1.80141	1.14222	1.71414	4.61445	6.52987	1	1.90085	0.17209
Q60675	Laminin subunit alpha-2	Lama2	2	N4H5F1G1	A2B2C1D1E2F1G4gfedD1E2F1fedcbB5ba	2356	Complex	WYPNISTVMFK+A2B2C1D1E2F1G4gfedD1E2F1fedcbB5ba	1.11086	1	0.854692	1.05109	0.84121	1.65121	1.64307	1.9019	1.48385	1.89457	10	1.76442	5.81501e-05
Q3UYG1	Coiled-coil domain-containing protein 160	Ccdc160	2	N4H4F1	A2B2C1D1E2eE2edD1E1edcbB5ba	85	Complex	ERRMNVSK+A2B2C1D1E2eE2edD1E1edcbB5ba	1.72124	1.69875	1	0.681208	0.569587	1.30801	1.61216	1.2871	0.746576	0.646577	2	1.00974	0.964464
Q3V1T4	Prolyl 3-hydroxylase 1	P3h1	0	N2H8	A2B2C1D1E1F1fedD1E1eE1F1fedcba	470	High mannose	VLNGSQR+A2B2C1D1E1F1fedD1E1eE1F1fedcba	0.636428	0.736906	1	1.04148	1.18305	0.920524	0.802001	0.773353	1.16369	1.33351	4	1.10853	0.608261
Q9Z2V6	Histone deacetylase 5	Hdac5	2	N4H3F1	A2B2C1D1E2edD1E2edcbB5ba	5	Complex	MNSPNESDGMSGR+A2B2C1D1E2edD1E2edcbB5ba	0.289445	0.637727	1	1.16754	1.44544	0.831985	0.643322	0.870053	1.09213	1.11146	1	0.968832	0.993828
Q8BLK3	Limbic system-associated membrane protein	Lsamp	2	N4H5F1G2	A2B2C1D1E2F1G4gfedD1E2F1G4gfedcbB5ba	40	Complex	GTDNITVR+A2B2C1D1E2F1G4gfedD1E2F1G4gfedcbB5ba	1	0.866104	0.652801	1.07706	1.19934	1.35546	1.41283	1.51066	1.84934	1.43187	1	1.53475	0.00260607
A6H584	Collagen alpha-5(VI) chain	Col6a5	0	N2H5	A2B2C1D1dD1E1eE1edcba	614	High mannose	AEQITIHAIGIGEANK+A2B2C1D1dD1E1eE1edcba	0.703779	0.645587	1	1.16916	1.5005	0.913864	1.13805	0.904403	2.43507	2.16954	8	1.43195	0.199564
Q9QXE5	Thymus-specific serine protease	Prss16	2	N4H3	A2B2C1D1E2edD1E2edcba	69	Complex	QGWLEQPLDPFNASDR+A2B2C1D1E2edD1E2edcba	0.94186	1.08119	1	1.14159	0.994751	0.823085	0.95012	0.962168	1.06644	1.04946	3	0.953698	0.30279
Q7TPD3	Roundabout homolog 2	Robo2	1	N3H5F1G1	A2B2C1D1E2F1G4gfedD1E1edcbB5ba	1386	Hybrid	QTQDWINSTER+A2B2C1D1E2F1G4gfedD1E1edcbB5ba	0.965019	0.893863	0.282914	0.977254	1.3178	1.62332	2.31364	1.68855	1.92916	1.67467	2	1.86024	0.00191622
Q9JJX6	P2X purinoceptor 4	P2rx4	1	N4H5	A2B2C1D1E2edD2dD1E1eE1edcba	184	Hybrid	AAENFTLLVK+A2B2C1D1E2edD2dD1E1eE1edcba	1.15713	1	0.930456	1.07113	0.996638	1.35117	1.52058	1.75915	1.67079	1.54734	1	1.53323	0.000141725
B2RXS4	Plexin-B2	Plxnb2	2	N4H5S1G1	A2B2C1D1E2F1G4gfedD1E2F1G3gfedcba	530	Complex	SCVAITDAFPQNMSR+A2B2C1D1E2F1G4gfedD1E2F1G3gfedcba	1.11796	1.00767	1	0.99565	0.96953	1.16149	1.53011	1.47962	1.23228	1.26449	3	1.27282	0.00339585
Q8C6K9	Collagen alpha-6(VI) chain	Col6a6	0	N2H7	A2B2C1D1E1edD1E1eE1F1fedcba	575	High mannose	EANQTQLR+A2B2C1D1E1edD1E1eE1F1fedcba	0.715172	0.619984	1	1.29554	2.14889	1.50033	1.26645	1.48366	1.85671	2.11675	2	1.6426	0.157833
P10404	MLV-related proviral Env polyprotein	Unknown	0	N2H7	A2B2C1D1E1edD1E1eE1F1fedcba	369	High mannose	THQALCNTTQK+A2B2C1D1E1edD1E1eE1F1fedcba	1.29694	1.2826	1	0.796613	0.656807	1.17587	0.774609	1.06056	0.91375	0.49471	9	0.875225	0.501501
Q61207	Prosaposin	Psap	0	N2H5F1	A2B2C1D1dD1E1eE1edcbB5ba	214	High mannose	TNSSFIQGFVDHVK+A2B2C1D1dD1E1eE1edcbB5ba	1.59928	1.27312	0.904056	0.957954	0.823114	1.5381	1.84837	1.68829	1.29571	1.099	2	1.3788	0.0879033
Q8BG30	Negative elongation factor A	Nelfa	2	N4H5S1	A2B2C1D1E2F1G3gfedD1E2F1fedcba	432	Complex	NLSLTR+A2B2C1D1E2F1G3gfedD1E2F1fedcba	1.17	0.939083	0.859125	0.89983	1.27664	0.847844	2.1917	1.44465	1.45777	1.26644	2	1.39919	0.113754
Q04690	Neurofibromin	Nf1	2	N4H3F1	A2B2C1D1E2edD1E2edcbB5ba	45	Complex	ECLINISK+A2B2C1D1E2edD1E2edcbB5ba	1	0.824983	0.9744	1.22123	1.8275	1.31014	1.53561	1.40432	2.08257	1.71917	1	1.47133	0.083451
P01902;P14430	H-2 class I histocompatibility antigen, K-D alpha chain;H-2 class I histocompatibility antigen, Q8 alpha chain	H2-K1;H2-Q8	2	N5H7F1	A2B2C1D1E2F1feE2F1fedD2dD1E1eE1edcbB5ba	107;107	Hybrid	YYNQSK+A2B2C1D1E2F1feE2F1fedD2dD1E1eE1edcbB5ba	0.399031	0.625023	1.24928	1	1.01945	0.752667	0.589522	0.581129	1.08268	0.786735	2	0.856687	0.588598
P31996	Macrosialin	Cd68	2	N4H7	A2B2C1D1E2F1feE2F1fedD1E1eE1edcba	169	Hybrid	AWGISVLNPNK+A2B2C1D1E2F1feE2F1fedD1E1eE1edcba	1.41972	1.20257	0.950684	0.994432	0.979846	1.28516	1.75779	1.5956	1.47055	1.35743	4	1.37095	0.0142475
P17047	Lysosome-associated membrane glycoprotein 2	Lamp2	0	N2H5	A2B2C1D1dD1E1eE1edcba	322	High mannose	NLSFWDAPLGSSYMCNK+A2B2C1D1dD1E1eE1edcba	1.32098	1.24042	1	0.970569	0.745822	1.27159	1.56944	1.5266	0.894779	0.724416	30	1.15755	0.49273
Q6R5N8	Toll-like receptor 13	Tlr13	0	N2H9	A2B2C1D1E1F1fedD1E1F1feE1F1fedcba	93	High mannose	ITNLTEAISDIPR+A2B2C1D1E1F1fedD1E1F1feE1F1fedcba	0.868796	0.856741	1.07551	1.00217	1	1.00938	1.09083	1.18744	1.26035	0.996496	1	1.16434	0.0554915
Q61789	Laminin subunit alpha-3	Lama3	2	N5H5F1	A2B2C1D1E2F1fedD2dD1E2F1fedcbB5ba	2159	Complex	NTSGDELVR+A2B2C1D1E2F1fedD2dD1E2F1fedcbB5ba	0.80343	0.748043	1	1.31971	1.49309	1.37341	1.48903	1.5364	2.62177	2.15066	5	1.75491	0.0260495
Q91YH5	Atlastin-3	Atl3	0	N2H6	A2B2C1D1E1edD1E1eE1edcba	312	High mannose	EINGSK+A2B2C1D1E1edD1E1eE1edcba	0.0686456	0.0940841	1.09585	1	1.57442	0.170332	0.13882	0.0947791	0.810597	1.76341	1	0.986456	0.70525
O88531	Palmitoyl-protein thioesterase 1	Ppt1	0	N2H2F1	A2B2C1D1dcbB5ba	197	Paucimannose	NYSIFLADINQER+A2B2C1D1dcbB5ba	0.920488	0.840718	1	1.17786	1.31731	1.4186	1.71191	1.51023	2.02087	1.77308	23	1.62137	0.00164341
Q61207	Prosaposin	Psap	2	N4H5F1S2	A2B2C1D1E2F1G3gfedD1E2F1G3gfedcbB5ba	214	Complex	TNSSFIQGFVDHVKEDCDR+A2B2C1D1E2F1G3gfedD1E2F1G3gfedcbB5ba	1.30841	1.19713	0.997689	0.929495	0.841136	1.54283	1.84222	2.00202	1.21286	0.973124	2	1.44213	0.0596169
O55111	Desmoglein-2	Dsg2	1	N4H3F1	A2B2C1D1E2edD2dD1dcbB5ba	467	Complex	YVQNGTYTAK+A2B2C1D1E2edD2dD1dcbB5ba	1.10017	1.17143	0.951794	1	0.896122	1.17009	1.13559	1.28572	1.19607	1.02211	8	1.14219	0.0690649
Q60767	Lymphocyte antigen 75	Ly75	0	N2H9	A2B2C1D1E1F1fedD1E1F1feE1F1fedcba	1393	High mannose	IEMVDYEDKHNGTLPQFIPYK+A2B2C1D1E1F1fedD1E1F1feE1F1fedcba	0.521004	0.507984	1.2473	1	1.55975	0.662907	0.815945	0.684018	1.29836	1.38258	1	1.1106	0.995314
P02468	Laminin subunit gamma-1	Lamc1	2	N4H4S1	A2B2C1D1E2F1G3gfedD1E2edcba	1203	Complex	TANETSAEAYNLLLR+A2B2C1D1E2F1G3gfedD1E2edcba	1.05276	1.05183	0.902801	0.999246	0.921124	1.55244	1.59533	1.94483	1.80159	1.47801	4	1.69297	6.9809e-05
Q8BXZ1	Protein disulfide-isomerase TMX3	Tmx3	2	N4H3F1	A2B2C1D1E2edD1E2edcbB5ba	261	Complex	NTSLEHTR+A2B2C1D1E2edD1E2edcbB5ba	0.661156	0.93279	1.15642	0.979212	1.17819	0.989877	0.917651	0.782503	1.47666	1.68841	4	1.15234	0.366426
Q9R1E0	Forkhead box protein O1	Foxo1	2	N4H5F1G1	A2B2C1D1E2F1G4gfedD1E2F1fedcbB5ba	317	Complex	TSSNASTISGR+A2B2C1D1E2F1G4gfedD1E2F1fedcbB5ba	0.778503	1	0.718953	1.19623	1.07326	1.71735	1.30775	2.03772	1.87571	2.49926	1	1.9414	0.00245071
Q61207	Prosaposin	Psap	0	N2H4	A2B2C1D1dD1E1edcba	214	High mannose	TNSSFIQGFVDHVKEDCDR+A2B2C1D1dD1E1edcba	1.099	1	0.775206	1.02649	0.887513	1.46738	1.90078	1.71186	1.08634	0.90489	3	1.49908	0.047218
Q8C6K9	Collagen alpha-6(VI) chain	Col6a6	2	N5H5F1	A2B2C1D1E2F1fedD2dD1E2F1fedcbB5ba	274	Complex	VGLVTYSNETR+A2B2C1D1E2F1fedD2dD1E2F1fedcbB5ba	0.718707	0.80852	1	1.11922	1.76038	1.97347	1.99607	2.33307	2.42136	3.06274	5	2.36282	0.00148229
Q3TDQ1	Dolichyl-diphosphooligosaccharide--protein glycosyltransferase subunit STT3B	Stt3b	0	N2H7	A2B2C1D1E1edD1E1eE1F1fedcba	638	High mannose	AMSSNETAAYK+A2B2C1D1E1edD1E1eE1F1fedcba	0.927762	1	1	1	1	1.03287	1.02287	1.13921	1.21845	0.988103	49	1.06879	0.0691185
Q8K007	Extracellular sulfatase Sulf-1	Sulf1	0	N2H8	A2B2C1D1E1F1fedD1E1eE1F1fedcba	622	High mannose	CFILPNDTIHCER+A2B2C1D1E1F1fedD1E1eE1F1fedcba	0.691828	0.647545	1.06147	1	1.2724	0.819608	1.05426	1.07817	1.10433	1.24454	1	1.11761	0.383027
O35604	NPC intracellular cholesterol transporter 1	Npc1	2	N4H5G1	A2B2C1D1E2F1G4gfedD1E2F1fedcba	898	Complex	SLAQYLHSGPPVYFVLEEGYNYSSR+A2B2C1D1E2F1G4gfedD1E2F1fedcba	0.734647	0.728185	1.03594	1	1.25794	0.840742	0.703984	0.938431	1.21419	1.22232	1	1.0368	0.82587
P01865;P01863;P01864	Ig gamma-2A chain C region, membrane-bound form;Ig gamma-2A chain C region, A allele;Ig gamma-2A chain C region secreted form	Igh-1a;Ighg;Unknown	0	N2H10	A2B2C1D1E1F1G1gfedD1E1F1feE1F1fedcba	179;180;185	High mannose	EDYNSTLR+A2B2C1D1E1F1G1gfedD1E1F1feE1F1fedcba	0.724827	0.69808	0.98116	1.07632	1.9116	4.20755	4.71035	4.83012	3.98727	4.2551	2	4.57896	1.9007e-06
O88531	Palmitoyl-protein thioesterase 1	Ppt1	0	N2H6	A2B2C1D1E1edD1E1eE1edcba	212	High mannose	CVNESYK+A2B2C1D1E1edD1E1eE1edcba	0.752883	0.686031	1	1	1.53369	1.27974	1.3906	1.40175	1.8119	1.89679	55	1.70593	0.020085
Q9WTX4	Pro-neuregulin-4, membrane-bound isoform	Nrg4	0	N2H5	A2B2C1D1dD1E1eE1edcba	39	High mannose	CIENYTGAR+A2B2C1D1dD1E1eE1edcba	0.920161	0.802938	1.29876	1	1.32101	1.25774	1.016	1.10902	1.36995	1.40495	3	1.14962	0.237217
Q8JZS7	3-hydroxy-3-methylglutaryl-CoA lyase, cytoplasmic	Hmgcll1	2	N4H6F1G1	A2B2C1D1E2F1G4gfeE2F1fedD1E1edcbB5ba	326	Hybrid	AVNKTTNSK+A2B2C1D1E2F1G4gfeE2F1fedD1E1edcbB5ba	1.13922	0.987227	0.733807	1.06273	1	1.47843	1.87053	1.72523	1.71097	1.88714	1	1.73531	7.08134e-05
P56528	ADP-ribosyl cyclase/cyclic ADP-ribose hydrolase 1	Cd38	0	N2H7	A2B2C1D1E1edD1E1eE1F1fedcba	104	High mannose	NPCNITR+A2B2C1D1E1edD1E1eE1F1fedcba	0.701516	0.636884	1	1.32583	1.55312	1.25817	1.05391	1.25593	1.19128	1.1324	2	1.17572	0.477035
Q80YX1	Tenascin	Tnc	1	N4H4	A2B2C1D1E2F1fedD2dD1dcba	1018	Complex	LNYSLPTGQSMEVQLPK+A2B2C1D1E2F1fedD2dD1dcba	1.31535	1.29848	0.894119	1	0.733141	1.15209	1.43513	1.45293	1.24102	0.917061	3	1.17206	0.239954
Q60767	Lymphocyte antigen 75	Ly75	2	N5H3	A2B2C1D1E2edD2dD1E2edcba	1627	Complex	WENKTK+A2B2C1D1E2edD2dD1E2edcba	1.07775	1	0.819279	1.05111	0.734365	0.922625	1.03474	1.07406	0.954338	0.686558	1	0.983146	0.983548
A6H584	Collagen alpha-5(VI) chain	Col6a5	1	N3H7G1	A2B2C1D1E2F1G4gfedD1E1eE1F1fedcba	1807	Hybrid	RFNETR+A2B2C1D1E2F1G4gfedD1E1eE1F1fedcba	0.711472	0.828774	1	1.46373	1.60261	1.24982	2.02929	1.12415	2.44018	2.25206	3	1.56225	0.0604847
P06800	Receptor-type tyrosine-protein phosphatase C	Ptprc	1	N3H6	A2B2C1D1E2edD1E1eE1F1fedcba	491	Hybrid	TSRPTDNSINVTCGPPYETNGPK+A2B2C1D1E2edD1E1eE1F1fedcba	1.30116	1.3341	0.983843	1	0.95275	1.2824	1.39658	1.36094	1.2386	1.26219	13	1.2649	0.0606125
Q8BS35	Alkylglycerol monooxygenase	Agmo	0	N2H8	A2B2C1D1E1F1fedD1E1eE1F1fedcba	9	High mannose	SPGAQDNVSVSQGMR+A2B2C1D1E1F1fedD1E1eE1F1fedcba	0.819509	0.752035	1.04348	1	1.11699	1.82619	1.57059	1.80769	1.92671	2.04643	4	1.89593	2.82908e-05
Q61838	Pregnancy zone protein	Pzp	2	N4H5G1	A2B2C1D1E2F1G4gfeE2edD1E1edcba	568	Hybrid	VNLSFPSAQSLPASDTHLK+A2B2C1D1E2F1G4gfeE2edD1E1edcba	0.955639	0.935277	1	1.56333	1.37404	1.08666	1.24277	1.22626	1.28423	1.75713	1	1.20822	0.395967
P28843	Dipeptidyl peptidase 4	Dpp4	1	N3H6F1G1	A2B2C1D1E2F1G4gfedD1E1eE1edcbB5ba	514	Hybrid	KLDFIVLNETR+A2B2C1D1E2F1G4gfedD1E1eE1edcbB5ba	1.06553	1	1.0372	1	1	0.936498	1.15749	1.1312	1.25558	1.05937	11	1.09688	0.149226
Q3V3R4	Integrin alpha-1	Itga1	1	N4H5	A2B2C1D1E2edD2dD1E1eE1edcba	1113	Hybrid	GELQSENSSLTLSSSNR+A2B2C1D1E2edD2dD1E1eE1edcba	0.731877	0.740119	1	1.1986	1.53194	1.03231	1.14083	1.04523	1.28431	1.22053	2	1.14903	0.529204
Q9JKR6	Hypoxia up-regulated protein 1	Hyou1	3	N5H3	A2B2C1D1E2edD1E2eE2edcba	515	Complex	VFGSQNLTTVK+A2B2C1D1E2edD1E2eE2edcba	0.82238	1.01537	0.86044	1	1.01642	0.860988	0.928748	1.05576	1.06244	1.10841	1	1.05811	0.363213
Q9D7N9	Adipocyte plasma membrane-associated protein	Apmap	0	N2H7	A2B2C1D1E1edD1E1eE1F1fedcba	159	High mannose	AGPNGTLFVVDAYK+A2B2C1D1E1edD1E1eE1F1fedcba	1.11007	1.10819	1	1	1.10732	1.16998	1.43668	1.37357	1.23768	1.04379	6	1.18566	0.0376733
Q62469	Integrin alpha-2	Itga2	2	N4H5F1G2	A2B2C1D1E2F1G4gfedD1E2F1G4gfedcbB5ba	472	Complex	QGNVTVIQSHR+A2B2C1D1E2F1G4gfedD1E2F1G4gfedcbB5ba	0.842322	0.804166	1	1.22212	1.30018	1.24769	1.04151	1.40174	1.28118	2.58824	1	1.33865	0.140711
P01895;P01897;P01899;P01900;P01901;P03991;P14428;P01896	H-2 class I histocompatibility antigen, alpha chain (Fragment);H-2 class I histocompatibility antigen, L-D alpha chain;H-2 class I histocompatibility antigen, D-B alpha chain;H-2 class I histocompatibility antigen, D-D alpha chain;H-2 class I histocompatibility antigen, K-B alpha chain;H-2 class I histocompatibility antigen, K-W28 alpha chain;H-2 class I histocompatibility antigen, K-Q alpha chai…	H2-D1;H2-L;H2-D1;H2-D1;H2-K1;H2-K1;H2-K1;Unknown	1	N3H3F1	A2B2C1D1E2edD1dcbB5ba	133;200;200;200;197;197;157;10	Complex	NGNATLLR+A2B2C1D1E2edD1dcbB5ba	0.856575	0.972611	0.976778	1.19466	1.39505	1.15824	1.18251	1.16207	1.58658	1.58327	4	1.2265	0.106244
Q91ZX7	Prolow-density lipoprotein receptor-related protein 1	Lrp1	2	N5H5F1	A2B2C1D1E2F1fedD2dD1E2F1fedcbB5ba	3840	Complex	FGTCSQLCNNTK+A2B2C1D1E2F1fedD2dD1E2F1fedcbB5ba	1.05178	1.04453	0.768357	1.12838	0.912362	2.15403	2.02541	2.43598	1.35871	1.42533	2	1.93433	0.00347179
P70699	Lysosomal alpha-glucosidase	Gaa	1	N3H5F1	A2B2C1D1E2F1fedD1E1edcbB5ba	883	Hybrid	NNTIVNK+A2B2C1D1E2F1fedD1E1edcbB5ba	1	0.938638	1.08573	0.955728	1.40076	1.13619	1.40739	1.46777	1.54446	1.57348	1	1.41919	0.0163305
Q9DBH5	Vesicular integral-membrane protein VIP36	Lman2	2	N4H5F1G2	A2B2C1D1E2F1G4gfedD1E2F1G4gfedcbB5ba	185	Complex	VFPYISVMVNNGSLSYDHSK+A2B2C1D1E2F1G4gfedD1E2F1G4gfedcbB5ba	1.1233	1.29604	0.874081	0.98492	0.827091	1.27476	1.06467	1.28504	1.37153	0.89268	3	1.15853	0.23611
G5E897	Protein O-glucosyltransferase 3	Poglut3	0	N2H8	A2B2C1D1E1F1fedD1E1eE1F1fedcba	56	High mannose	NFTSSPPGQTQFK+A2B2C1D1E1F1fedD1E1eE1F1fedcba	1.18629	1.04526	0.925731	0.968618	1.03399	1.32428	1.6809	1.62871	1.5891	1.28969	4	1.45842	0.000953135
Q60675	Laminin subunit alpha-2	Lama2	3	N5H6F1	A2B2C1D1E2F1fedD1E2F1feE2F1fedcbB5ba	2024	Complex	LSAITNDTAAK+A2B2C1D1E2F1fedD1E2F1feE2F1fedcbB5ba	1.29863	1	0.83681	1.01619	0.703081	1.66439	1.75817	2.31445	1.49314	3.84748	1	2.04843	0.0226467
Q62470	Integrin alpha-3	Itga3	2	N5H5S1	A2B2C1D1E2F1G3gfedD2dD1E2F1fedcba	971	Complex	TSIPTINMENK+A2B2C1D1E2F1G3gfedD2dD1E2F1fedcba	1.38963	1.14849	0.856368	1	0.743272	1.44062	1.72456	1.62469	1.70213	1.36813	2	1.57583	0.00359709
Q91ZX7	Prolow-density lipoprotein receptor-related protein 1	Lrp1	2	N4H5F2G1	A2B2C1D1E2F1G4gfF5fedD1E2F1fedcbB5ba	3334	Complex	TCVSNCTASQFVCK+A2B2C1D1E2F1G4gfF5fedD1E2F1fedcbB5ba	1.26082	1.20864	0.984928	1	0.788604	1.27865	1.5826	1.63182	1.159	1.06596	1	1.28701	0.0705187
A2ARA8	Integrin alpha-8	Itga8	0	N2H9+Ammonium(+17)	A2B2C1D1E1F1fedD1E1F1feE1F1fedcba	121	High mannose	IRVNGTK+A2B2C1D1E1F1fedD1E1F1feE1F1fedcba	0.515809	0.636855	1.25897	1	1.40098	0.9228	0.990387	0.928345	1.66231	1.92002	1	1.42272	0.269858
P02468	Laminin subunit gamma-1	Lamc1	2	N5H5	A2B2C1D1E2F1fedD2dD1E2F1fedcba	1393	Complex	RIPAINR+A2B2C1D1E2F1fedD2dD1E2F1fedcba	0.59692	0.891024	0.919418	1	1.21345	1.4608	1.20448	1.54109	1.7246	1.91451	7	1.67088	0.00327715
Q9Z218	Dipeptidyl aminopeptidase-like protein 6	Dpp6	2	N5H3	A2B2C1D1E2edD2dD1E2edcba	258	Complex	LAYATINDSR+A2B2C1D1E2edD2dD1E2edcba	0.840114	0.875508	1	1.18525	1.39708	1.28601	1.2304	1.40526	1.63927	1.3295	8	1.36101	0.0352447
Q61554;Q61555	Fibrillin-1;Fibrillin-2	Fbn1;Fbn2	1	N3H5	A2B2C1D1E2edD1E1eE1edcba	1069;1105	Hybrid	NCTDIDECR+A2B2C1D1E2edD1E1eE1edcba	0.950628	0.86374	1.078	1	1.26803	1.19577	1.42988	1.50737	0.813411	1.12322	3	1.1896	0.232042
A6H584	Collagen alpha-5(VI) chain	Col6a5	2	N4H5F1S1G1	A2B2C1D1E2F1G4gfedD1E2F1G3gfedcbB5ba	326	Complex	SSANQSEFQQQIQK+A2B2C1D1E2F1G4gfedD1E2F1G3gfedcbB5ba	1.13356	1.00559	0.645846	1	1	1.81346	2.30824	2.06112	2.58628	2.23152	3	2.25162	3.80047e-05
Q07113	Cation-independent mannose-6-phosphate receptor	Igf2r	2	N4H5F1G2	A2B2C1D1E2F1G4gfedD1E2F1G4gfedcbB5ba	1649	Complex	NGSSIIDLSPLIHR+A2B2C1D1E2F1G4gfedD1E2F1G4gfedcbB5ba	1	1.03724	0.967007	0.888525	1.11041	1.08198	1.08338	1.16289	1.2992	1.164	6	1.14784	0.0193926
Q921T2	Torsin-1A-interacting protein 1	Tor1aip1	0	N2H6	A2B2C1D1E1edD1E1eE1edcba	411	High mannose	HLNSSLPR+A2B2C1D1E1edD1E1eE1edcba	0.816355	0.847943	1.20572	1	1.32034	0.895885	0.831908	0.841676	1.12116	1.09269	28	0.940336	0.505362
Q01965	T-lymphocyte surface antigen Ly-9	Ly9	0	N2H8	A2B2C1D1E1F1fedD1E1eE1F1fedcba	120	High mannose	VSEDGYSLYMSNLTK+A2B2C1D1E1F1fedD1E1eE1F1fedcba	1.18725	1.33723	0.992225	1	0.647119	1.11692	1.10841	1.40978	1.22527	1.12883	1	1.12521	0.236632
P01897;P01899;P01896	H-2 class I histocompatibility antigen, L-D alpha chain;H-2 class I histocompatibility antigen, D-B alpha chain;H-2 class I histocompatibility antigen, alpha chain (Fragment)	H2-L;H2-D1;Unknown	1	N3H7	A2B2C1D1E2edD1E1F1feE1F1fedcba	280;280;90	Hybrid	EQNYTCR+A2B2C1D1E2edD1E1F1feE1F1fedcba	0.834743	0.856916	1.17006	1	1.1952	0.872322	1.01235	0.889554	0.693222	0.688309	3	0.822704	0.102768
P05555	Integrin alpha-M	Itgam	2	N4H7	A2B2C1D1E2F1feE2F1fedD1E1eE1edcba	58	Hybrid	AVNQTGALYQCDYSTSR+A2B2C1D1E2F1feE2F1fedD1E1eE1edcba	0.967767	0.887787	1.07091	0.971416	1.15035	1.56001	1.32231	1.59916	1.22237	1.23063	2	1.3693	0.00361097
Q05793	Basement membrane-specific heparan sulfate proteoglycan core protein	Hspg2	2	N4H7F1	A2B2C1D1E2F1feE2F1fedD1E1eE1edcbB5ba	358	Hybrid	CDGDFDCEDRTDEANCSVK+A2B2C1D1E2F1feE2F1fedD1E1eE1edcbB5ba	1.26294	0.713445	0.817827	1	1.67112	0.916016	1.62318	1.43232	1.10116	1.73816	1	1.28238	0.278833
P70699	Lysosomal alpha-glucosidase	Gaa	0	N2H4F1	A2B2C1D1dD1E1edcbB5ba	140	High mannose	LENLSSTESGYTATLTR+A2B2C1D1dD1E1edcbB5ba	1	1.13014	0.896963	1.1131	1.03703	1.10054	1.35999	1.32389	1.43476	1.30032	2	1.26301	0.00490952
P13379	T-cell surface glycoprotein CD5	Cd5	2	N4H5S1G1	A2B2C1D1E2F1G4gfedD1E2F1G3gfedcba	178	Complex	CTGVVEFYNGSWGGTILYK+A2B2C1D1E2F1G4gfedD1E2F1G3gfedcba	1.45779	1.19802	0.921712	1	0.743413	1.13849	1.63096	1.62132	1.07136	1.0221	1	1.1987	0.238895
Q8C6K9	Collagen alpha-6(VI) chain	Col6a6	2	N5H4G1	A2B2C1D1E2F1G4gfedD2dD1E2edcba	575	Complex	EANQTQLR+A2B2C1D1E2F1G4gfedD2dD1E2edcba	0.856392	0.828042	1.18307	1	1.5281	1.74852	1.96114	2.08939	2.09254	2.35856	1	2.03502	0.000333716
Q3UMB9	WASH complex subunit 4	Washc4	2	N4H3F1	A2B2C1D1E2edD1E2edcbB5ba	1107	Complex	LLQTMNLTQK+A2B2C1D1E2edD1E2edcbB5ba	0.603508	0.659227	1.32263	1	1.42961	0.6801	0.753356	0.78311	0.93123	0.729602	12	0.776456	0.22469
P01831	Thy-1 membrane glycoprotein	Thy1	1	N3H5	A2B2C1D1E2F1fedD1E1edcba	118	Hybrid	DEGDYFCELQVSGANPMSSNK+A2B2C1D1E2F1fedD1E1edcba	2.07001	1.66486	1	0.9348	0.744367	1.00925	1.43858	1.14811	0.902141	0.641968	17	0.852738	0.394667
Q04857	Collagen alpha-1(VI) chain	Col6a1	1	N3H6	A2B2C1D1E2F1fedD1E1eE1edcba	801	Hybrid	ENYAELLDDGFLKNITAQICIDK+A2B2C1D1E2F1fedD1E1eE1edcba	1.53372	1.14523	0.628629	1	0.777955	2.1417	3.2425	3.88496	1.6687	1.55891	2	2.38148	0.0153782
O88668	Protein CREG1	Creg1	0	N2H7	A2B2C1D1E1edD1E1eE1F1fedcba	160	High mannose	VNKTEEDYAR+A2B2C1D1E1edD1E1eE1F1fedcba	0.191798	0.28236	1	1.13576	1.7055	0.560638	0.294971	0.362619	1.66423	1.8062	6	1.26206	0.867562
E9Q876	Glucosylceramide transporter ABCA12	Abca12	0	N2H7	A2B2C1D1E1edD1E1eE1F1fedcba	381	High mannose	NMTDNLAK+A2B2C1D1E1edD1E1eE1F1fedcba	0.966818	0.893437	1.43129	1	1.19992	1.25118	1.08493	1.0293	1.20385	1.0191	1	1.05496	0.862257
P14231	Sodium/potassium-transporting ATPase subunit beta-2	Atp1b2	0	N2H6	A2B2C1D1E1edD1E1eE1edcba	238	High mannose	FHVNYTQPLVAVK+A2B2C1D1E1edD1E1eE1edcba	1.11714	1.12611	0.81241	1	0.850113	2.13385	1.52165	1.75347	1.40444	1.33469	6	1.63159	0.00351882
P06800	Receptor-type tyrosine-protein phosphatase C	Ptprc	1	N3H5G1	A2B2C1D1E2F1G4gfedD1E1edcba	313	Hybrid	CNSDNISYVLHCEPENNTK+A2B2C1D1E2F1G4gfedD1E1edcba	0.935858	1.03145	1.12864	1	1.08521	0.955077	1.234	1.16171	0.76913	0.719105	4	0.923618	0.543201
Q8C2S5	F-box/LRR-repeat protein 5	Fbxl5	1	N3H6F1G1	A2B2C1D1E2F1G4gfedD1E1eE1edcbB5ba	33	Hybrid	LSKTNFSNNNDFR+A2B2C1D1E2F1G4gfedD1E1eE1edcbB5ba	0.95001	0.945872	1.3072	1.09513	1	0.787341	1.09369	1.14727	1.53448	1.55625	1	1.16372	0.334633
Q61735	Leukocyte surface antigen CD47	Cd47	3	N5H6G2	A2B2C1D1E2F1G4gfedD1E2F1feE2F1G4gfedcba	109	Complex	DAMVGNYTCEVTELSR+A2B2C1D1E2F1G4gfedD1E2F1feE2F1G4gfedcba	1.03386	0.966531	1.00733	1.18641	1.01351	1.07179	1.05295	1.39556	1.24548	1.02579	2	1.06432	0.183475
Q60675	Laminin subunit alpha-2	Lama2	3	N5H5F1	A2B2C1D1E2F1fedD1E2eE2F1fedcbB5ba	2024	Complex	LSAITNDTAAK+A2B2C1D1E2F1fedD1E2eE2F1fedcbB5ba	1.07773	0.976836	0.968156	1.11391	1	1.50615	1.68482	1.6997	1.92141	2.13365	1	1.72586	0.000139654
Q9JKF6	Nectin-1	Nectin1	1	N3H6	A2B2C1D1E2edD1E1eE1F1fedcba	202	Hybrid	NPNGTVTVISR+A2B2C1D1E2edD1E1eE1F1fedcba	0.625717	0.64376	1	1.09948	1.17288	0.777403	0.67656	0.689275	1.57747	1.27276	1	1.09884	0.685269
Q02788	Collagen alpha-2(VI) chain	Col6a2	2	N4H5	A2B2C1D1E2eE2edD1E1eE1edcba	155	Hybrid	GTFTDCALANMTQQIR+A2B2C1D1E2eE2edD1E1eE1edcba	0.847473	0.729219	1	1.15445	1.77345	0.937092	0.9376	1.29038	0.970725	1.57457	1	1.08741	0.857842
Q60767	Lymphocyte antigen 75	Ly75	2	N5H7F1	A2B2C1D1E2F1feE2F1fedD2dD1E1eE1edcbB5ba	135	Hybrid	DGYAVANTNTSDVWK+A2B2C1D1E2F1feE2F1fedD2dD1E1eE1edcbB5ba	1.41852	1.24659	0.957408	0.911899	1	1.7041	2.72174	2.27652	1.71496	1.15003	5	1.76267	0.0225957
Q8BFR4	N-acetylglucosamine-6-sulfatase	Gns	0	N2H3	A2B2C1D1dD1dcba	397	Paucimannose	GDRNLTWR+A2B2C1D1dD1dcba	0.836834	0.888819	1	1.18557	1.83727	1.16164	0.929767	1.08668	1.18293	1.53022	1	1.11657	0.893702
Q62059	Versican core protein	Vcan	2	N4H5F1S2	A2B2C1D1E2F1G3gfedD1E2F1G3gfedcbB5ba	330	Complex	FENQTCFPLPDSR+A2B2C1D1E2F1G3gfedD1E2F1G3gfedcbB5ba	1.14051	1.0681	0.978503	0.973215	1	2.23061	1.97608	3.34268	2.17309	1.7997	3	2.06842	0.00889493
Q02788	Collagen alpha-2(VI) chain	Col6a2	2	N4H4F1S1	A2B2C1D1E2F1G3gfedD1E2edcbB5ba	912	Complex	MALLQYGSQNQQQVAFPLTYNVTTIHEALER+A2B2C1D1E2F1G3gfedD1E2edcbB5ba	0.878628	0.930455	0.992418	1.12627	1.1371	1.25202	1.30083	1.32511	1.67382	1.39273	4	1.38085	0.00327421
P11835	Integrin beta-2	Itgb2	2	N4H3F1	A2B2C1D1E2edD1E2edcbB5ba	51	Complex	LNFTGPGEPDSLR+A2B2C1D1E2edD1E2edcbB5ba	1.08841	0.987073	0.811113	1.00792	1.10042	1.20857	1.43379	1.35158	1.60366	1.47298	2	1.41036	0.00109829
P07758;P22599;Q00896;Q00897	Alpha-1-antitrypsin 1-1;Alpha-1-antitrypsin 1-2;Alpha-1-antitrypsin 1-3;Alpha-1-antitrypsin 1-4	Serpina1a;Serpina1b;Serpina1c;Serpina1d	3	N5H5F1G1	A2B2C1D1E2F1G4gfF5fedD1E2eE2F1fedcba	101;101;101;101	Complex	GDTHTQILEGLQFNLTQTSEADIHK+A2B2C1D1E2F1G4gfF5fedD1E2eE2F1fedcba	1.01075	1.06838	0.934215	0.857854	1	1.21877	1.44708	1.62139	1.25737	0.908455	1	1.33551	0.0351381
P01865;P01863;P01864	Ig gamma-2A chain C region, membrane-bound form;Ig gamma-2A chain C region, A allele;Ig gamma-2A chain C region secreted form	Igh-1a;Ighg;Unknown	2	N4H5F1	A2B2C1D1E2F1fedD1E2F1fedcbB5ba	179;180;185	Complex	EDYNSTLR+A2B2C1D1E2F1fedD1E2F1fedcbB5ba	0.909586	0.76589	1	1.05183	1.33941	2.36044	2.19987	2.502	2.31623	2.09322	40	2.31967	4.51123e-06
Q8BG07	5'-3' exonuclease PLD4	Pld4	0	N2H8	A2B2C1D1E1F1fedD1E1eE1F1fedcba	279	High mannose	NFSSHINR+A2B2C1D1E1F1fedD1E1eE1F1fedcba	1.06257	0.835687	0.92647	1	1.21603	1.37722	1.99382	2.14804	1.55577	1.41012	7	1.64132	0.00368648
Q99K41	EMILIN-1	Emilin1	1	N4H4	A2B2C1D1E2F1fedD2dD1dcba	795	Complex	LGALNNSLLLLEDR+A2B2C1D1E2F1fedD2dD1dcba	1.27447	1.15408	0.887617	1	0.902886	1.50005	1.66109	1.91403	1.87337	1.40461	1	1.61566	0.00102702
P97300	Neuroplastin	Nptn	2	N4H6F1G1	A2B2C1D1E2F1G4gfeE2edD1E1eE1edcbB5ba	196	Hybrid	KNASNMEYR+A2B2C1D1E2F1G4gfeE2edD1E1eE1edcbB5ba	1.1392	1.14046	0.986895	1.03465	0.766977	1.13031	1.28874	1.33871	1.36906	1.2391	4	1.21993	0.0120599
P01901	H-2 class I histocompatibility antigen, K-B alpha chain	H2-K1	3	N6H3F1	A2B2C1D1E2F2fedD1E2eE2edcbB5ba	107	Complex	TLLGYYNQSK+A2B2C1D1E2F2fedD1E2eE2edcbB5ba	1.29876	1.17206	0.79031	1	0.820853	1.35016	1.65442	1.57662	1.6717	1.17469	5	1.46515	0.00931484
Q04857	Collagen alpha-1(VI) chain	Col6a1	0	N2H9	A2B2C1D1E1F1fedD1E1F1feE1F1fedcba	211	High mannose	RNFTAADWGHSR+A2B2C1D1E1F1fedD1E1F1feE1F1fedcba	0.981023	0.986061	1	1.47848	1.7189	1.35993	1.87866	1.68177	2.82279	3.08375	1	1.75339	0.035221
Q60767	Lymphocyte antigen 75	Ly75	2	N4H6F1	A2B2C1D1E2F1feE2F1fedD1E1edcbB5ba	1393	Hybrid	IEMVDYEDKHNGTLPQFIPYK+A2B2C1D1E2F1feE2F1fedD1E1edcbB5ba	1.71216	1.58995	1	0.882959	0.895376	2.14917	2.64238	2.39892	1.39285	1.21283	5	1.51595	0.0562661
Q60847	Collagen alpha-1(XII) chain	Col12a1	1	N3H7	A2B2C1D1E2edD1E1F1feE1F1fedcba	2530	Hybrid	MLEAYNLTEK+A2B2C1D1E2edD1E1F1feE1F1fedcba	1.14284	1	0.681182	1.13415	0.837698	1.77136	1.80033	2.19408	2.03915	1.47515	1	1.89621	0.000359363
P24668	Cation-dependent mannose-6-phosphate receptor	M6pr	1	N3H5F1	A2B2C1D1E2edD1E1eE1edcbB5ba	84	Hybrid	EASNHSSGAGLVQINK+A2B2C1D1E2edD1E1eE1edcbB5ba	1.26765	1.35314	0.983222	1	0.854898	1.34619	1.28609	1.51149	1.59894	1.07192	8	1.25972	0.0725867
O70458	Oncostatin-M-specific receptor subunit beta	Osmr	2	N5H3	A2B2C1D1E2edD2dD1E2edcba	239	Complex	NVSCETR+A2B2C1D1E2edD2dD1E2edcba	0.840363	0.909772	1.19986	1.00355	1.24594	0.789468	0.833801	0.705343	1.04043	1.24152	2	0.864673	0.37508
P51569	Alpha-galactosidase A	Gla	0	N2H6	A2B2C1D1E1edD1E1eE1edcba	192	High mannose	YMALALNR+A2B2C1D1E1edD1E1eE1edcba	0.753317	0.72366	1	1.0414	1.18918	0.800295	0.937154	0.87143	1.21669	1.18588	1	1.09628	0.63275
P01831	Thy-1 membrane glycoprotein	Thy1	2	N4H5F1G1	A2B2C1D1E2F1G4gfedD1E2F1fedcbB5ba	118	Complex	DEGDYFCELQVSGANPMSSNK+A2B2C1D1E2F1G4gfedD1E2F1fedcbB5ba	0.497853	0.619398	1.19775	1	1.19057	0.547965	0.430402	0.46601	0.626097	0.614941	6	0.56582	0.0421145
P11247	Myeloperoxidase	Mpo	0	N2H7	A2B2C1D1E1edD1E1eE1F1fedcba	329	High mannose	NLTNQLGLLAINTR+A2B2C1D1E1edD1E1eE1F1fedcba	1.25654	1.13034	1	0.934905	0.871853	0.9555	1.80516	1.72172	1.37937	0.903865	1	1.29466	0.15387
Q8R143	Pituitary tumor-transforming gene 1 protein-interacting protein	Pttg1ip	0	N2H9	A2B2C1D1E1F1fedD1E1F1feE1F1fedcba	51	High mannose	NVSCLWCNENK+A2B2C1D1E1F1fedD1E1F1feE1F1fedcba	0.545321	0.450252	1.04787	1	1.20974	0.68854	0.566595	0.570864	0.772891	0.67817	7	0.705608	0.240479
Q3UVK0	Endoplasmic reticulum metallopeptidase 1	Ermp1	0	N2H7	A2B2C1D1E1edD1E1eE1F1fedcba	724	High mannose	DSGIWINGFDYTGMSHVTPHIPEINDTIR+A2B2C1D1E1edD1E1eE1F1fedcba	0.858894	0.950102	1	1.08264	1.08698	1.0927	1.0147	1.14608	1.38422	1.28217	3	1.18019	0.0443747
P06332	T-cell surface glycoprotein CD4	Cd4	1	N3H7	A2B2C1D1E2edD1E1F1feE1F1fedcba	187	Hybrid	VQDSDFWNCTVTLDQK+A2B2C1D1E2edD1E1F1feE1F1fedcba	1.84218	1.62083	1	0.812862	0.615449	1.09863	1.50698	1.18253	0.704991	0.636492	1	0.882141	0.608606
Q62209	Synaptonemal complex protein 1	Sycp1	1	N4H4F1S1	A2B2C1D1E2F1G3gfedD2dD1dcbB5ba	628	Complex	QVENKSK+A2B2C1D1E2F1G3gfedD2dD1dcbB5ba	1.19329	0.967644	0.780852	0.850102	1.3513	1.317	1.46844	1.11657	1.09152	1.02291	2	1.19868	0.231577
Q921T2	Torsin-1A-interacting protein 1	Tor1aip1	0	N2H7	A2B2C1D1E1edD1E1eE1F1fedcba	411	High mannose	HLNSSLPR+A2B2C1D1E1edD1E1eE1F1fedcba	0.808914	0.723987	1.16602	1	1.48858	0.814623	0.715192	0.744057	1.26097	1.22263	34	0.927216	0.648261
Q61789	Laminin subunit alpha-3	Lama3	1	N4H4	A2B2C1D1E2F1fedD2dD1dcba	2261	Complex	DLLDANLTVAR+A2B2C1D1E2F1fedD2dD1dcba	0.960381	0.905746	0.952684	1.02771	1.12636	1.06986	1.3615	1.33937	1.35038	1.24282	4	1.30809	0.0031882
P28654	Decorin	Dcn	2	N4H5F1G1	A2B2C1D1E2F1G4gfedD1E2F1fedcbB5ba	241	Complex	GLINLSK+A2B2C1D1E2F1G4gfedD1E2F1fedcbB5ba	1.14244	0.876235	0.66818	1	1.29477	1.23815	2.00834	1.42323	2.08524	2.16404	3	1.79863	0.00677751
Q8BG28	UDP-GalNAc:beta-1,3-N-acetylgalactosaminyltransferase 2	B3galnt2	2	N4H3F1	A2B2C1D1E2edD1E2edcbB5ba	117	Complex	LLNITNPVLNQEIEAFSFPEDASSSR+A2B2C1D1E2edD1E2edcbB5ba	1.17055	0.909184	1	1.0574	0.94088	0.990018	1.26664	1.45154	1.12442	1.35429	1	1.22698	0.0462557
Q8BG07	5'-3' exonuclease PLD4	Pld4	2	N4H5F1G2	A2B2C1D1E2F1G4gfedD1E2F1G4gfedcbB5ba	247	Complex	ELGAIIYNCSNLAQDLEK+A2B2C1D1E2F1G4gfedD1E2F1G4gfedcbB5ba	1.37031	1	0.900388	1	1.04041	1.56339	1.92001	2.17871	1.1596	0.841369	5	1.45973	0.103893
P42703	Leukemia inhibitory factor receptor	Lifr	2	N5H5F1	A2B2C1D1E2F1fedD2dD1E2F1fedcbB5ba	164	Complex	GSALPHPSNATWEIK+A2B2C1D1E2F1fedD2dD1E2F1fedcbB5ba	1.14569	0.98003	0.962044	1	1	0.911891	1.11849	1.198	1.2573	1.00533	17	1.0845	0.28827
P97927	Laminin subunit alpha-4	Lama4	2	N4H4F1	A2B2C1D1E2F1fedD1E2edcbB5ba	458	Complex	LHNDTR+A2B2C1D1E2F1fedD1E2edcbB5ba	0.540082	0.577101	1	1.24165	1.62928	1.35388	0.961418	1.19945	2.5162	2.87405	11	1.85617	0.108924
P09581	Macrophage colony-stimulating factor 1 receptor	Csf1r	0	N2H8	A2B2C1D1E1F1fedD1E1eE1F1fedcba	491	High mannose	THNSVGNSSQYFR+A2B2C1D1E1F1fedD1E1eE1F1fedcba	0.181422	0.78313	1	1.35775	1.14061	0.818868	0.244571	0.492142	1.05932	0.902582	1	0.799958	0.469752
P06800	Receptor-type tyrosine-protein phosphatase C	Ptprc	0	N2H2F1	A2B2C1D1dcbB5ba	349	Paucimannose	AQTNYTCVAEILYR+A2B2C1D1dcbB5ba	0.827957	0.826919	1	1.14585	1.1068	0.944567	1.11653	0.917094	1.13236	1.02107	1	1.05299	0.591439
Q8C561	G-protein coupled receptor-associated protein LMBRD2	Lmbrd2	0	N2H6	A2B2C1D1E1edD1E1eE1edcba	641	High mannose	YTRANNR+A2B2C1D1E1edD1E1eE1edcba	0.0991457	0.159308	1	1.10308	1.53851	0.366236	0.226314	0.236909	1.38609	1.52625	1	1.27702	0.939523
P42703	Leukemia inhibitory factor receptor	Lifr	2	N5H5F1	A2B2C1D1E2F1fF5fedD2dD1E2F1fedcba	658	Complex	WCNSSR+A2B2C1D1E2F1fF5fedD2dD1E2F1fedcba	0.684228	0.976757	1	1.12508	1.1534	0.848106	0.681006	0.793321	0.972964	1.23888	1	0.87831	0.540059
Q9D733	Pancreatic secretory granule membrane major glycoprotein GP2	Gp2	2	N5H4F2	A2B2C1D1E2F1fF5fedD2dD1E2edcbB5ba	285	Complex	NGTHAIYR+A2B2C1D1E2F1fF5fedD2dD1E2edcbB5ba	0.516204	0.241954	1	1.33696	2.92975	0.907878	1.24983	0.813499	5.04227	3.29181	1	1.95333	0.300223
P01731	T-cell surface glycoprotein CD8 alpha chain	Cd8a	0	N2H6	A2B2C1D1E1edD1E1eE1edcba	150	High mannose	VNSTTTKPVLR+A2B2C1D1E1edD1E1eE1edcba	0.819108	1.40083	1	1.48042	0.858713	1.69303	0.836354	0.788566	2.87271	1.25846	1	1.11583	0.379813
Q9Z222	N-acetyllactosaminide beta-1,3-N-acetylglucosaminyltransferase 2	B3GNT2	2	N4H3F1	A2B2C1D1E2edD1E2edcbB5ba	173	Complex	ETNVGNQTVVR+A2B2C1D1E2edD1E2edcbB5ba	0.893516	0.726232	1	1.26043	1.84446	1.09033	1.31777	1.31359	2.06878	2.06044	1	1.41311	0.172413
Q9JKR6	Hypoxia up-regulated protein 1	Hyou1	1	N3H4F1	A2B2C1D1E2F1fF5fedD1dcba	869	Complex	NATLAEQAK+A2B2C1D1E2F1fF5fedD1dcba	1.91223	1.63868	0.958839	1	0.855936	1.52092	2.15324	1.79654	1.42164	1.15282	1	1.35006	0.250748
Q60847	Collagen alpha-1(XII) chain	Col12a1	2	N5H4F1	A2B2C1D1E2F1fedD2dD1E2edcbB5ba	2530	Complex	MLEAYNLTEK+A2B2C1D1E2F1fedD2dD1E2edcbB5ba	1.09669	1.02262	0.884736	1	0.920223	1.37333	1.44218	1.60291	1.64433	1.42123	1	1.53084	5.05967e-05
Q9WU40	Inner nuclear membrane protein Man1	Lemd3	0	N2H10	A2B2C1D1E1F1G1gfedD1E1F1feE1F1fedcba	439	High mannose	INHANHTGSNHTYLK+A2B2C1D1E1F1G1gfedD1E1F1feE1F1fedcba	0.85874	1.55578	0.788848	1.13428	1.20926	0.980772	1.33292	1.57189	1.42537	1.67388	2	1.27074	0.152287
P06800	Receptor-type tyrosine-protein phosphatase C	Ptprc	2	N4H7	A2B2C1D1E2F1feE2F1fedD1E1eE1edcba	313	Hybrid	KCNSDNISYVLHCEPENNTK+A2B2C1D1E2F1feE2F1fedD1E1eE1edcba	1.19863	1.24066	1	1	0.991321	1.17786	1.12829	1.27086	0.885894	0.759677	28	0.960641	0.71549
Q61490	CD166 antigen	Alcam	2	N5H4F1	A2B2C1D1E2F1fedD2dD1E2edcbB5ba	306	Complex	RNATGDYK+A2B2C1D1E2F1fedD2dD1E2edcbB5ba	1.19825	1.12372	0.897732	1	0.897944	0.905892	1.00781	0.922384	1.24616	1.09948	8	1.01604	0.886582
P17047	Lysosome-associated membrane glycoprotein 2	Lamp2	1	N3H7	A2B2C1D1E2F1fedD1E1eE1F1fedcba	361	Hybrid	VQPFNVTK+A2B2C1D1E2F1fedD1E1eE1F1fedcba	0.675732	0.630319	1	1.04908	1.36873	0.694524	1.03201	0.928242	1.28982	1.37207	5	1.13134	0.534329
B2RPV6	Multimerin-1	Mmrn1	0	N2H9	A2B2C1D1E1F1fedD1E1F1feE1F1fedcba	328	High mannose	KVDNASLVADDMR+A2B2C1D1E1F1fedD1E1F1feE1F1fedcba	3.72924	2.43984	1	0.874941	0.653473	2.29634	4.58619	4.10795	1.62955	0.931213	1	1.68759	0.321799
Q91ZX7	Prolow-density lipoprotein receptor-related protein 1	Lrp1	2	N4H6F1S1	A2B2C1D1E2F1G3gfeE2F1fedD1E1edcbB5ba	3789	Hybrid	LTSCATNASMCGDEAR+A2B2C1D1E2F1G3gfeE2F1fedD1E1edcbB5ba	1.00147	0.724727	0.872343	1	1.24532	1.14704	1.33155	1.45837	1.29514	0.972115	3	1.31278	0.0527561
Q61087	Laminin subunit beta-3	Lamb3	2	N5H5F2	A2B2C1D1E2F1fF5fedD2dD1E2F1fedcbB5ba	806	Complex	QTACTPGDCPGELCPQDNGTACGSHCR+A2B2C1D1E2F1fF5fedD2dD1E2F1fedcbB5ba	0.891576	0.809917	1	1.36388	1.31279	0.851032	0.787739	0.940773	0.873783	0.501556	3	0.739105	0.0685485
P01872	Immunoglobulin heavy constant mu	Ighm	2	N4H5F1	A2B2C1D1E2F1fedD1E2F1fedcbB5ba	280	Complex	IMESHPNGTFSAK+A2B2C1D1E2F1fedD1E2F1fedcbB5ba	1.02226	1	0.773276	1.00469	1	2.23294	2.17317	3.13543	2.01375	2.37256	27	2.30336	0.000105045
P02468	Laminin subunit gamma-1	Lamc1	2	N5H4	A2B2C1D1E2F1fedD2dD1E2edcba	1203	Complex	TANETSAEAYNLLLR+A2B2C1D1E2F1fedD2dD1E2edcba	1	0.88468	0.804815	1.14562	1.20335	1.32964	1.77574	1.77516	2.13272	1.6427	3	1.72246	0.00129682
O70423	Membrane primary amine oxidase	Aoc3	3	N5H5F1S2	A2B2C1D1E2F1G3gfedD1E2eE2F1G3gfedcbB5ba	592	Complex	YLYLASNHSNK+A2B2C1D1E2F1G3gfedD1E2eE2F1G3gfedcbB5ba	0.848727	0.73578	1	1.13311	1.54046	1.17995	1.62314	1.51972	1.65984	1.84869	1	1.5672	0.0200654
P01872	Immunoglobulin heavy constant mu	Ighm	1	N3H5F1	A2B2C1D1E2edD1E1eE1edcbB5ba	280	Hybrid	IMESHPNGTFSAK+A2B2C1D1E2edD1E1eE1edcbB5ba	0.926417	0.980371	0.827692	1.20698	1.16021	1.75221	1.64572	2.07135	2.14708	2.621	79	1.98899	0.0005537
O88967	ATP-dependent zinc metalloprotease YME1L1	Yme1l1	2	N4H7F1	A2B2C1D1E2F1feE2F1fedD1E1eE1edcbB5ba	229	Hybrid	TNDSLRR+A2B2C1D1E2F1feE2F1fedD1E1eE1edcbB5ba	1.081	1.49146	0.922502	0.954881	1	1.11828	1.45096	1.54757	1.536	1.42454	1	1.41354	0.0365736
P31996	Macrosialin	Cd68	2	N4H7F1	A2B2C1D1E2F1feE2F1fedD1E1eE1edcbB5ba	169	Hybrid	KAWGISVLNPNK+A2B2C1D1E2F1feE2F1fedD1E1eE1edcbB5ba	0.829529	1	1	1	1.12416	1.17156	1.3428	1.24386	1.22722	1.1354	27	1.2239	0.00412202
P13597	Intercellular adhesion molecule 1	Icam1	2	N5H7F1	A2B2C1D1E2F1fF5feE2F1fedD2dD1E1eE1edcba	388	Hybrid	NQTLELHVLYGPR+A2B2C1D1E2F1fF5feE2F1fedD2dD1E1eE1edcba	0.777816	0.822318	1	1.16588	1.29545	0.902214	0.891994	1.09554	1.42893	1.41629	1	1.12016	0.407369
P11032	Granzyme A	Gzma	0	N2H5	A2B2C1D1dD1E1eE1edcba	169	High mannose	EVNITVIDR+A2B2C1D1dD1E1eE1edcba	1.09088	0.980048	1	0.98604	1	0.843762	1.05289	0.956333	1.25042	0.971234	5	0.974609	0.961318
P16406	Glutamyl aminopeptidase	Enpep	0	N2H3F1	A2B2C1D1dD1dcbB5ba	546	Paucimannose	QNITQK+A2B2C1D1dD1dcbB5ba	1.08525	1	0.832621	1.28756	0.858754	0.695854	0.762383	0.674827	1.33468	0.943999	3	0.821951	0.403483
Q504P2	C-type lectin domain family 12 member A	Clec12a	2	N4H6F1S1	A2B2C1D1E2F1G3gfeE2F1fedD1E1edcbB5ba	98	Hybrid	HNLNSSK+A2B2C1D1E2F1G3gfeE2F1fedD1E1edcbB5ba	1.20133	1.01032	0.988112	0.945948	0.873606	1.57466	1.96101	1.57238	1.84212	1.08075	2	1.62852	0.00572464
Q02788	Collagen alpha-2(VI) chain	Col6a2	0	N2H5	A2B2C1D1dD1E1eE1edcba	969	High mannose	HAELSFVFLTDGVTGNDSLEESVHSMR+A2B2C1D1dD1E1eE1edcba	1.08243	0.801663	0.888657	1.15394	1.29157	1.23341	1.51763	1.47531	2.19346	1.83748	4	1.57923	0.012122
P09470	Angiotensin-converting enzyme	Ace	1	N3H5F1	A2B2C1D1E2F1fedD1E1edcbB5ba	700	Hybrid	STEVSNHTLK+A2B2C1D1E2F1fedD1E1edcbB5ba	1.07128	1	0.931527	0.907227	1.06529	1.6293	1.17003	2.30405	1.63257	1.46971	1	1.57724	0.0242384
P03987	Ig gamma-3 chain C region	Unknown	0	N2H7	A2B2C1D1E1edD1E1eE1F1fedcba	179	High mannose	EAQYNSTFR+A2B2C1D1E1edD1E1eE1F1fedcba	0.625049	0.650337	1	1.26741	1.77138	5.26381	6.80575	5.61503	3.06125	10.046	3	5.7205	0.0102637
Q8BXN9	Transmembrane protein 87A	Tmem87a	0	N2H9	A2B2C1D1E1F1fedD1E1F1feE1F1fedcba	127	High mannose	LFQNCSELYK+A2B2C1D1E1F1fedD1E1F1feE1F1fedcba	1.11401	1.02978	0.792621	1	0.837576	0.971413	1.21375	1.09118	0.983741	0.796319	2	1.04481	0.555984
P97300	Neuroplastin	Nptn	4	N7H6	A2B2C1D1E2F1feE2edD2dD1E2F1feE2F1fedcba	228	Complex	ANATIEVK+A2B2C1D1E2F1feE2edD2dD1E2F1feE2F1fedcba	0.128946	0.522722	1	1.05403	1.63799	0.636984	0.419123	0.513218	1.41947	1.64023	1	1.06933	0.877575
O88668	Protein CREG1	Creg1	0	N2H8	A2B2C1D1E1F1fedD1E1eE1F1fedcba	160	High mannose	VNKTEEDYAR+A2B2C1D1E1F1fedD1E1eE1F1fedcba	0.564596	0.615939	1	1.03906	1.32245	0.963488	0.871029	0.866225	1.72943	1.52211	2	1.42126	0.255328
P20826	Kit ligand	Kitlg	0	N2H8	A2B2C1D1E1F1fedD1E1eE1F1fedcba	145	High mannose	SFTPEEFFSIFNR+A2B2C1D1E1F1fedD1E1eE1F1fedcba	0.982521	1.29671	1.00034	1	0.936634	1.25643	1.32252	1.2888	1.12834	1.18283	1	1.23648	0.0307084
Q05186	Reticulocalbin-1	Rcn1	0	N2H4F1	A2B2C1D1dD1E1edcbB5ba	47	High mannose	VVRPDSELGERPPEDNQSFQYDHEAFLGK+A2B2C1D1dD1E1edcbB5ba	1.03258	1.1062	0.910731	1	0.935873	1.03822	0.877072	0.998816	1.33369	1.11553	3	1.05772	0.391452
P24063	Integrin alpha-L	Itgal	2	N4H3F1	A2B2C1D1E2edD1E2edcbB5ba	86	Complex	TSSEFCQPVSLHGSNHTSK+A2B2C1D1E2edD1E2edcbB5ba	1.18947	1.27838	0.890036	1.00845	0.980262	1.38691	1.21739	1.46616	1.06423	0.912798	2	1.13497	0.291716
P21995	Embigin	Emb	1	N3H6	A2B2C1D1E2edD1E1eE1F1fedcba	62	Hybrid	SCNISVTEK+A2B2C1D1E2edD1E1eE1F1fedcba	1.41459	1.3681	1	1	0.804442	0.99178	1.13014	1.09545	0.708538	0.782022	17	0.816988	0.258634
P50446;Q8R2Y2;Q9Z331	Keratin, type II cytoskeletal 6A;Cell surface glycoprotein MUC18;Keratin, type II cytoskeletal 6B	Krt6a;Mcam;Krt6b	2	N4H5S2	A2B2C1D1E2F1G3gfF3fedD1E2F1fedcba	27;420;27	Complex	VPGLNR+A2B2C1D1E2F1G3gfF3fedD1E2F1fedcba	1.05864	0.986365	0.793216	1	1.06533	1.52229	2.05867	2.12306	2.00536	1.86924	1	1.95859	4.60058e-05
Q8C6K9	Collagen alpha-6(VI) chain	Col6a6	2	N4H5F1	A2B2C1D1E2F1fedD1E2F1fedcbB5ba	929	Complex	GVPQVLIVITDGESHDAEKLNTTAK+A2B2C1D1E2F1fedD1E2F1fedcbB5ba	1.63116	1.07629	0.981994	1	1	1.86229	3.19	2.82545	2.44192	1.71298	13	2.07283	0.00324926
O35245	Polycystin-2	Pkd2	0	N2H7	A2B2C1D1E1edD1E1eE1F1fedcba	360	High mannose	NGTAWMYTSEK+A2B2C1D1E1edD1E1eE1F1fedcba	1.49656	1.2921	1	0.942324	0.0969474	1.57717	1.78366	1.92555	1.63381	1.31201	1	1.55007	0.0310083
B2RY04	Dedicator of cytokinesis protein 5	Dock5	2	N4H5G2	A2B2C1D1E2F1G4gfedD1E2F1G4gfedcba	1737	Hybrid	KDWNLSK+A2B2C1D1E2F1G4gfedD1E2F1G4gfedcba	1.24641	1.15481	0.823985	1	0.849158	1.16443	1.3525	1.34229	1.72294	1.32481	1	1.37209	0.018141
P06802	Ectonucleotide pyrophosphatase/phosphodiesterase family member 1	Enpp1	2	N4H7F1	A2B2C1D1E2F1feE2F1fedD1E1eE1edcbB5ba	323	Hybrid	VYNGSVPFEER+A2B2C1D1E2F1feE2F1fedD1E1eE1edcbB5ba	0.881094	1	0.107149	1.30247	1.46987	1.3277	1.63746	1.72217	1.94695	2.11318	1	1.66544	0.0188078
Q8CG19	Latent-transforming growth factor beta-binding protein 1	Ltbp1	1	N4H3	A2B2C1D1E2edD2dD1dcba	1042	Complex	VCTNGSCTNLEGSYMCSCHR+A2B2C1D1E2edD2dD1dcba	0.842431	0.637076	1	1.22287	1.30416	1.40549	1.15191	1.25264	0.86005	0.952021	1	1.10556	0.456212
P42703	Leukemia inhibitory factor receptor	Lifr	2	N4H6F1S1	A2B2C1D1E2F1G3gfeE2F1fedD1E1edcbB5ba	402	Hybrid	LGVQMHPGQEIHNFTLTGR+A2B2C1D1E2F1G3gfeE2F1fedD1E1edcbB5ba	1.24373	1.15062	0.836638	0.960239	0.939057	1.27048	1.97103	1.74553	1.43787	1.24216	2	1.48362	0.013069
Q9WTR5	Cadherin-13	Cdh13	2	N4H6F1G1	A2B2C1D1E2F1G4gfeE2F1fedD1E1edcbB5ba	530	Hybrid	DPAGWLSINPINGTVDTTAVLDR+A2B2C1D1E2F1G4gfeE2F1fedD1E1edcbB5ba	1.01077	1.04791	0.864159	0.907066	1.03625	1.07171	1.3324	1.31559	1.28811	0.314509	2	1.25588	0.665485
Q7M729	Sodium channel subunit beta-4	Scn4b	0	N2H6	A2B2C1D1E1edD1E1eE1edcba	113	High mannose	EKTNNISILLSDLEFSDTGR+A2B2C1D1E1edD1E1eE1edcba	1.15425	1.1609	0.850181	1	0.862657	1.09783	1.29973	1.22927	1.2982	0.859185	12	1.1428	0.194848
Q9Z0M9	Interleukin-18-binding protein	Il18bp	0	N2H8	A2B2C1D1E1F1fedD1E1eE1F1fedcba	74	High mannose	EVPLNGTLTLSCTACSR+A2B2C1D1E1F1fedD1E1eE1F1fedcba	0.883624	0.867817	1	1.07379	1.70593	1.0878	1.38334	1.40957	1.63746	1.78721	1	1.43622	0.106955
P55065	Phospholipid transfer protein	Pltp	2	N4H6F1S1	A2B2C1D1E2F1G3gfeE2F1fedD1E1edcbB5ba	64	Hybrid	GHFYYNISDVR+A2B2C1D1E2F1G3gfeE2F1fedD1E1edcbB5ba	0.805634	0.989311	0.950357	1.24733	1.2938	1.2528	1.28142	1.364	1.59852	1.55863	2	1.32396	0.0162775
Q9D304	E3 ubiquitin-protein ligase RNF128	Rnf128	0	N2H8	A2B2C1D1E1F1fedD1E1eE1F1fedcba	59	High mannose	VPHTGVNR+A2B2C1D1E1F1fedD1E1eE1F1fedcba	0.991828	1.30792	1.08708	1.45285	0.987403	2.61115	1.70105	2.02145	2.65677	1.67848	2	1.78374	0.0031296
Q8C129	Leucyl-cystinyl aminopeptidase	Lnpep	1	N3H6	A2B2C1D1E2F1fedD1E1eE1edcba	215	Hybrid	DIILHSTGHNISR+A2B2C1D1E2F1fedD1E1eE1edcba	0.939833	0.887894	0.983475	1.151	1.18309	0.872936	0.85955	0.901748	1.09748	1.05338	2	0.928311	0.374229
Q9QY33	Tetraspanin-3	Tspan3	2	N4H4F1	A2B2C1D1E2F1fedD1E2edcbB5ba	167	Complex	NQSVPLSCCR+A2B2C1D1E2F1fedD1E2edcbB5ba	0.703106	0.738946	1.00542	1	1.75208	1.05434	1.07776	1.1517	1.28815	1.42251	1	1.30779	0.452241
Q9JKR6	Hypoxia up-regulated protein 1	Hyou1	0	N2H5	A2B2C1D1dD1E1eE1edcba	931	High mannose	AEPPLNASAGDQEEK+A2B2C1D1dD1E1eE1edcba	1.08174	0.859237	1	1	1.1324	1.03339	1.20172	1.15903	1.44782	1.29448	34	1.19224	0.0341605
Q07797	Galectin-3-binding protein	Lgals3bp	1	N3H4S1	A2B2C1D1E2F1G3gfedD1dcba	69	Complex	ALGYENATQALGR+A2B2C1D1E2F1G3gfedD1dcba	1.06908	1.00667	0.97367	0.966228	1.01214	1.05541	1.14809	1.3901	1.49346	1.38163	2	1.34022	0.0090147
P08113	Endoplasmin	Hsp90b1	1	N3H3F1	A2B2C1D1E2edD1dcbB5ba	217	Complex	HNNDTQHIWESDSNEFSVIADPR+A2B2C1D1E2edD1dcbB5ba	1.13064	1	0.875049	1	1.01092	1.19571	1.46818	1.36299	1.45798	1.0295	5	1.33208	0.0123895
Q00560	Interleukin-6 receptor subunit beta	Il6st	2	N5H5	A2B2C1D1E2F1fedD2dD1E2F1fedcba	551	Complex	NYSISYR+A2B2C1D1E2F1fedD2dD1E2F1fedcba	0.633262	0.659583	1	1.37774	1.39018	1.15201	1.19476	1.2052	2.84563	2.09938	2	1.74163	0.104444
P28653	Biglycan	Bgn	2	N4H6F1S1	A2B2C1D1E2F1G3gfeE2F1fedD1E1edcbB5ba	312	Hybrid	LLQVVYLHSNNITK+A2B2C1D1E2F1G3gfeE2F1fedD1E1edcbB5ba	1	1.01465	0.965535	1.07156	1.12764	2.69501	1.71366	3.87046	1.56583	1.68135	7	1.71968	0.044879
P06800	Receptor-type tyrosine-protein phosphatase C	Ptprc	1	N3H5	A2B2C1D1E2edD1E1eE1edcba	459	Hybrid	NGTAEKCNFHTK+A2B2C1D1E2edD1E1eE1edcba	1.47772	1.36144	0.758579	1	0.78165	1.55465	2.36499	1.7042	1.2469	0.764241	1	1.44015	0.174278
P21956	Lactadherin	Mfge8	1	N3H5G1	A2B2C1D1E2F1G4gfedD1E1edcba	316	Hybrid	NNTIPDSQMSASSSYK+A2B2C1D1E2F1G4gfedD1E1edcba	1	0.981427	0.685174	1.11348	1.14772	2.52331	2.18548	3.35009	1.70949	1.656	1	2.25727	0.00369736
Q9D8L0	Uncharacterized protein C11orf52 homolog	Unknown	0	N2H10	A2B2C1D1E1F1G1gfedD1E1F1feE1F1fedcba	69	High mannose	TSNSTSEESDLHYADIHVLR+A2B2C1D1E1F1G1gfedD1E1F1feE1F1fedcba	1.29118	1.03447	0.850104	0.930603	1	1.17839	1.22861	1.37693	1.40458	1.60595	1	1.35419	0.0128
Q9Z280	Phospholipase D1	Pld1	1	N3H4F1	A2B2C1D1E2edD1E1edcbB5ba	994	Hybrid	NATIYDK+A2B2C1D1E2edD1E1edcbB5ba	0.583057	1	0.109441	1.8304	1.12731	3.68354	2.12609	2.24086	6.03234	3.94347	1	3.71972	0.00812245
B1AZA5	Transmembrane protein 245	Tmem245	0	N2H9	A2B2C1D1E1F1fedD1E1F1feE1F1fedcba	548	High mannose	VNNTAVIEK+A2B2C1D1E1F1fedD1E1F1feE1F1fedcba	2.09668	1.83432	1	0.784773	0.476625	0.912274	1.16479	1.17094	0.68682	0.495098	3	0.740254	0.327678
Q08481	Platelet endothelial cell adhesion molecule	Pecam1	2	N4H5F2G1	A2B2C1D1E2F1G4gfF5fedD1E2F1fedcbB5ba	540	Complex	EDRPFHQAVVNDTQAFWHNK+A2B2C1D1E2F1G4gfF5fedD1E2F1fedcbB5ba	1.14819	1.04439	1	0.939116	0.838601	1.02112	1.20517	1.24121	1.3735	1.45074	1	1.26371	0.0191182
P02468	Laminin subunit gamma-1	Lamc1	2	N4H5F1	A2B2C1D1E2F1fedD1E2F1fedcbB5ba	1437	Complex	NATSTK+A2B2C1D1E2F1fedD1E2F1fedcbB5ba	0.772488	0.617187	1.22304	1.23695	1.22635	1.97095	1.76917	1.26683	2.10517	2.1885	3	1.73843	0.00397863
A2A863	Integrin beta-4	Itgb4	2	N5H6F1	A2B2C1D1E2F1feE2F1fedD2dD1E1edcbB5ba	493	Hybrid	TCNCSTGSLSDTQPCLR+A2B2C1D1E2F1feE2F1fedD2dD1E1edcbB5ba	1	0.985391	0.803718	1.10989	1.15216	1.14566	1.46663	1.2499	0.93942	0.749593	5	1.1093	0.489061
P48441	Alpha-L-iduronidase	Idua	0	N2H9	A2B2C1D1E1F1fedD1E1F1feE1F1fedcba	362	High mannose	FQVNNTHPPHVQLLR+A2B2C1D1E1F1fedD1E1F1feE1F1fedcba	0.844583	0.817548	1	1.11915	1.40693	0.967328	1.27319	1.15843	1.35115	1.3865	7	1.21153	0.186833
Q9JJN5	Carboxypeptidase N catalytic chain	Cpn1	2	N4H5G2	A2B2C1D1E2F1G4gfedD1E2F1G4gfedcba	353	Complex	GMVLDENSNNLTGAVISVTGINHDVTSGEHGDYFR+A2B2C1D1E2F1G4gfedD1E2F1G4gfedcba	0.930995	0.997246	1.05055	1	1.05837	1.32859	1.27438	1.42246	1.56788	1.23005	1	1.33597	0.000536754
Q61207	Prosaposin	Psap	2	N4H5F1G1	A2B2C1D1E2F1G4gfedD1E2F1fedcbB5ba	80	Complex	TVVTEAGNLLKDNATQEEILHYLEK+A2B2C1D1E2F1G4gfedD1E2F1fedcbB5ba	1.23776	1.23689	0.753042	0.965626	1	3.73631	4.34925	4.96975	1.62854	1.34046	3	3.34845	0.0406781
P97449	Aminopeptidase N	Anpep	2	N4H6F1G1	A2B2C1D1E2F1G4gfeE2F1fedD1E1edcbB5ba	606	Hybrid	SGQEDHYWLDVEKNQSAK+A2B2C1D1E2F1G4gfeE2F1fedD1E1edcbB5ba	1.90276	1.50483	0.754698	1	0.951111	2.09611	2.86017	3.19806	1.89266	1.62165	1	1.9986	0.0159977
Q61468	Mesothelin	Msln	2	N5H7F1	A2B2C1D1E2F1feE2F1fedD2dD1E1eE1edcbB5ba	390	Hybrid	YVSPEDIHQWNVTSPDTVK+A2B2C1D1E2F1feE2F1fedD2dD1E1eE1edcbB5ba	1.21042	1.03194	0.834703	0.854335	1	2.30357	2.29716	2.53226	1.5028	1.72405	1	2.125	0.000770407
Q9DAX2	Phospholipid phosphatase 2	Plpp2	0	N2H4	A2B2C1D1dD1E1edcba	155	High mannose	GSPANVTEAR+A2B2C1D1dD1E1edcba	0.669787	0.579903	1	1.01921	1.87771	1.35171	1.37493	1.44851	2.23677	2.48943	1	1.95394	0.054285
P28654	Decorin	Dcn	2	N4H4F1S1	A2B2C1D1E2F1G3gfedD1E2edcbB5ba	206	Complex	ISDTNITAIPQGLPTSLTEVHLDGNK+A2B2C1D1E2F1G3gfedD1E2edcbB5ba	1.42671	1.24581	0.780718	1	0.583451	2.58335	2.96161	3.54981	2.41329	1.7954	1	2.65087	0.00101413
O35598	Disintegrin and metalloproteinase domain-containing protein 10	Adam10	0	N2H9+Ammonium(+17)	A2B2C1D1E1F1fedD1E1F1feE1F1fedcba	552	High mannose	EGICNGFTALCPASDPKPNFTDCNR+A2B2C1D1E1F1fedD1E1F1feE1F1fedcba	1.18931	0.9604	1	0.915236	1.00847	0.947586	1.09806	1.29516	0.865104	0.720863	4	0.948248	0.79489
P11942	T-cell surface glycoprotein CD3 gamma chain	Cd3g	1	N3H6G1	A2B2C1D1E2F1G4gfedD1E1eE1edcba	66	Hybrid	DGSIISPLNATK+A2B2C1D1E2F1G4gfedD1E1eE1edcba	1.71804	1.396	0.907474	1	0.885341	1.18033	1.8421	1.52756	1.51035	1.03926	2	1.22186	0.300759
Q05793	Basement membrane-specific heparan sulfate proteoglycan core protein	Hspg2	2	N5H5F1	A2B2C1D1E2F1fedD2dD1E2F1fedcbB5ba	358	Complex	TDEANCSVK+A2B2C1D1E2F1fedD2dD1E2F1fedcbB5ba	1.80649	1.29595	0.949278	0.945048	0.776221	2.33612	3.23598	3.1458	1.30961	0.862288	5	1.87264	0.0806108
P04202	Transforming growth factor beta-1 proprotein	Tgfb1	0	N2H8	A2B2C1D1E1F1fedD1E1eE1F1fedcba	82	High mannose	LASPPSQGEVPPGPLPEAVLALYNSTR+A2B2C1D1E1F1fedD1E1eE1F1fedcba	0.969504	1	1.01884	0.915844	1.0655	0.732445	1.03606	0.859565	1.16467	1.00882	3	0.986683	0.681087
Q60767	Lymphocyte antigen 75	Ly75	3	N6H6F1	A2B2C1D1E2F1fedD2dD1E2F1feE2F1fedcbB5ba	865	Complex	LANISGEEQK+A2B2C1D1E2F1fedD2dD1E2F1feE2F1fedcbB5ba	1.52939	1.32839	0.651171	0.998912	1	1.51214	1.98458	1.59829	1.58836	1.55823	1	1.54621	0.0136783
P14483	H-2 class II histocompatibility antigen, A beta chain	H2-Ab1	2	N4H5F1G2	A2B2C1D1E2F1G4gfedD1E2F1G4gfedcbB5ba	46	Complex	HFVYQFMGECYFTNGTQR+A2B2C1D1E2F1G4gfedD1E2F1G4gfedcbB5ba	1	0.925486	0.921814	1.13439	1.06888	1.76924	1.55562	2.36206	1.25209	1.05243	18	1.51628	0.0597216
P56528	ADP-ribosyl cyclase/cyclic ADP-ribose hydrolase 1	Cd38	2	N4H6F1G1	A2B2C1D1E2F1G4gfeE2F1fedD1E1edcbB5ba	223	Hybrid	EPFYKNSTFGSVEVFSLDPNK+A2B2C1D1E2F1G4gfeE2F1fedD1E1edcbB5ba	1.38849	1.22832	0.844797	1	0.77987	1.35933	2.25532	2.41355	1.38471	0.7884	1	1.59464	0.105852
P08113	Endoplasmin	Hsp90b1	2	N4H3F1	A2B2C1D1E2edD1E2edcbB5ba	217	Complex	HNNDTQHIWESDSNEFSVIADPR+A2B2C1D1E2edD1E2edcbB5ba	0.753372	0.834525	1	1.03594	1.30187	1.09126	1.13448	1.18949	1.40537	1.40126	8	1.3115	0.0556865
P09470	Angiotensin-converting enzyme	Ace	2	N4H5G1	A2B2C1D1E2F1G4gfedD1E2F1fedcba	151	Complex	QQYNSLLSNMSR+A2B2C1D1E2F1G4gfedD1E2F1fedcba	0.792636	0.730771	1	1.48209	1.6023	0.879693	1.11924	1.21987	2.02767	1.86516	1	1.26187	0.3224
P14483	H-2 class II histocompatibility antigen, A beta chain	H2-Ab1	0	N2H6	A2B2C1D1E1edD1E1eE1edcba	46	High mannose	HFVYQFMGECYFTNGTQR+A2B2C1D1E1edD1E1eE1edcba	0.884833	0.953542	1	1.01692	1.17623	0.891688	0.999128	1.09931	1.0621	1.07418	1	1.0435	0.763561
Q64676	2-hydroxyacylsphingosine 1-beta-galactosyltransferase	Ugt8	0	N2H9	A2B2C1D1E1F1fedD1E1F1feE1F1fedcba	442	High mannose	DQPGHPVNR+A2B2C1D1E1F1fedD1E1F1feE1F1fedcba	1	0.634687	1.24792	1.08928	0.78665	1.74374	1.02908	0.821996	1.57139	1.22297	1	1.33876	0.144349
Q60767	Lymphocyte antigen 75	Ly75	1	N3H5F1	A2B2C1D1E2edD1E1eE1edcbB5ba	865	Hybrid	LANISGEEQK+A2B2C1D1E2edD1E1eE1edcbB5ba	1.53084	1.2837	0.826758	1	0.763425	1.23876	1.82316	1.40855	1.47425	0.83386	4	1.27651	0.239926
Q9JI59	Junctional adhesion molecule B	Jam2	2	N4H6F1G1	A2B2C1D1E2F1G4gfeE2edD1E1eE1edcbB5ba	99	Hybrid	IKNVTR+A2B2C1D1E2F1G4gfeE2edD1E1eE1edcbB5ba	1.06661	0.850551	0.713624	1	1.18101	1.93792	2.60077	2.40809	1.84335	1.91398	1	2.23079	0.000136144
Q9CYA0	Protein disulfide isomerase Creld2	Creld2	3	N6H3F1	A2B2C1D1E2edD2dD1E2eE2edcbB5ba	188	Complex	NETHSICSACDESCK+A2B2C1D1E2edD2dD1E2eE2edcbB5ba	1.9867	1.41129	1	0.829234	0.960938	1.32858	1.8664	1.10077	1.44793	1.97236	1	1.35136	0.286266
Q9QUP5	Hyaluronan and proteoglycan link protein 1	Hapln1	2	N6H3F3	A2B2C1D1E2F2fF5fedD1E2F2fF5fedcbB5ba	58	Complex	GGNVTLPCK+A2B2C1D1E2F2fF5fedD1E2F2fF5fedcbB5ba	0.97297	1	0.831212	1.17878	1.41355	3.68548	4.03371	1.55834	2.22808	2.13893	2	2.37304	0.00976172
P83741	Serine/threonine-protein kinase WNK1	Wnk1	0	N2H9	A2B2C1D1E1F1fedD1E1F1feE1F1fedcba	2258	High mannose	DAMNLSGRR+A2B2C1D1E1F1fedD1E1F1feE1F1fedcba	1.39828	1.15485	1	0.874416	0.869455	1.16414	1.6295	1.35397	1.29828	1.11096	1	1.26892	0.0982879
Q0QWG9	Delphilin	Grid2ip	0	N2H8	A2B2C1D1E1F1fedD1E1eE1F1fedcba	556	High mannose	LNSSFKGK+A2B2C1D1E1F1fedD1E1eE1F1fedcba	1.30286	1.0727	0.932935	1	0.839748	1.49817	1.71126	1.86205	1.61998	1.11817	1	1.56505	0.00707853
P39876	Metalloproteinase inhibitor 3	Timp3	2	N6H3F3	A2B2C1D1E2F2fF5fedD1E2F2fF5fedcbB5ba	207	Complex	SISNATDP+A2B2C1D1E2F2fF5fedD1E2F2fF5fedcbB5ba	0.893075	0.913652	1	1.18355	1.17593	1.31858	1.31466	1.39525	1.82239	1.67282	1	1.45049	0.00444311
Q9EP73	Programmed cell death 1 ligand 1	Cd274	2	N5H4F1	A2B2C1D1E2F1fF5fedD2dD1E2edcba	35	Complex	DLYVVEYGSNVTMECR+A2B2C1D1E2F1fF5fedD2dD1E2edcba	0.867058	0.673776	1.21089	1	1.69043	0.963423	1.14438	0.90916	0.976951	1.28999	1	1.03159	0.870324
Q60677	Integrin alpha-E	Itgae	0	N2H7	A2B2C1D1E1edD1E1eE1F1fedcba	437	High mannose	GCFLNQTAK+A2B2C1D1E1edD1E1eE1F1fedcba	0.331395	1.0553	0.968713	1.36617	1.02778	1.25164	1.71204	1.79043	2.04195	1.66548	2	1.68868	0.00809296
Q5SW25	POM121-like protein 2	Pom121l2	2	N4H5G2	A2B2C1D1E2F1G4gfedD1E2F1G4gfedcba	715	Complex	NTSQSSPGAIDGLK+A2B2C1D1E2F1G4gfedD1E2F1G4gfedcba	0.985977	1.4172	1.03912	0.965393	1	1.68763	2.22849	2.47378	24.7459	13.3497	1	2.44513	0.158897
Q80YX1	Tenascin	Tnc	1	N4H3	A2B2C1D1E2edD2dD1dcba	184	Complex	GPNCSEPDCPGNCNLR+A2B2C1D1E2edD2dD1dcba	0.829468	0.856376	1.13543	1	1.11375	0.915358	1.00096	0.902623	0.595315	0.491914	1	0.822454	0.119883
P42703	Leukemia inhibitory factor receptor	Lifr	2	N5H3	A2B2C1D1E2edD2dD1E2edcba	658	Complex	WCNSSR+A2B2C1D1E2edD2dD1E2edcba	0.761037	0.872461	1.23869	1.08169	1.10638	0.600947	0.52998	0.388427	0.605564	0.715999	2	0.556654	0.00235892
O55026	Ectonucleoside triphosphate diphosphohydrolase 2	Entpd2	2	N4H5F1S1G1+Ammonium(+17)	A2B2C1D1E2F1G4gfedD1E2F1G3gfedcbB5ba	64	Complex	WPADKENDTGIVGQHSSCDVR+A2B2C1D1E2F1G4gfedD1E2F1G3gfedcbB5ba	0.646782	0.874375	1	1.54338	2.48088	1.46486	1.45271	1.59463	2.2489	2.803	1	1.63847	0.190875
Q91ZX7	Prolow-density lipoprotein receptor-related protein 1	Lrp1	2	N5H4	A2B2C1D1E2F1fedD2dD1E2edcba	447	Complex	FNSTEYQVVTR+A2B2C1D1E2F1fedD2dD1E2edcba	0.815535	1	0.966263	1.08704	1.28529	1.65388	1.4956	1.87289	2.23575	1.9489	1	1.79153	0.000607675
P06800	Receptor-type tyrosine-protein phosphatase C	Ptprc	2	N4H6F1S1	A2B2C1D1E2F1G3gfeE2edD1E1eE1edcbB5ba	349	Hybrid	AQTNYTCVAEILYR+A2B2C1D1E2F1G3gfeE2edD1E1eE1edcbB5ba	0.923799	0.898858	1	1.06205	1.07924	1.02521	1.06156	1.0695	1.01452	0.896134	5	1.0086	0.676483
A2ARA8	Integrin alpha-8	Itga8	2	N4H4F1	A2B2C1D1E2eE2edD1E1edcbB5ba	176	Hybrid	DPVGTCYVAIQNFSAYAEHSPCR+A2B2C1D1E2eE2edD1E1edcbB5ba	1.01243	1.0477	0.889939	0.780021	1	1.01063	1.25748	1.39031	1.63419	1.34972	1	1.37159	0.00927777
Q61207	Prosaposin	Psap	1	N3H7G1	A2B2C1D1E2F1G4gfedD1E1eE1F1fedcba	459	Hybrid	NSTKEEILAALEK+A2B2C1D1E2F1G4gfedD1E1eE1F1fedcba	1.17644	1.1233	0.0974295	1	0.967341	2.16019	2.70073	3.05652	1.47008	1.39156	1	2.33341	0.0101716
P29533	Vascular cell adhesion protein 1	Vcam1	2	N4H7F1	A2B2C1D1E2F1feE2F1fedD1E1eE1edcbB5ba	225	Hybrid	NTTISVHPSTR+A2B2C1D1E2F1feE2F1fedD1E1eE1edcbB5ba	0.764241	0.975928	1	1.11153	1.43126	1.1464	0.968462	1.12416	1.69367	1.51962	5	1.18393	0.215871
Q8BYI8	Protein FAM234B	Fam234b	0	N2H8	A2B2C1D1E1F1fedD1E1eE1F1fedcba	239	High mannose	MLSAFNATSGK+A2B2C1D1E1F1fedD1E1eE1F1fedcba	1.21399	1.15431	1	0.854258	0.840135	0.99332	1.19071	1.189	1.11664	0.96873	2	1.0918	0.402493
Q91ZX7	Prolow-density lipoprotein receptor-related protein 1	Lrp1	0	N2H9	A2B2C1D1E1F1fedD1E1F1feE1F1fedcba	2906	High mannose	CNASSQFLCSSGR+A2B2C1D1E1F1fedD1E1F1feE1F1fedcba	0.945042	0.888787	1	1.145	1.32432	1.37264	1.49513	1.50322	1.21247	1.05254	1	1.26167	0.0519614
Q01965	T-lymphocyte surface antigen Ly-9	Ly9	2	N4H6F1G1	A2B2C1D1E2F1G4gfeE2F1fedD1E1edcbB5ba	120	Hybrid	VSEDGYSLYMSNLTK+A2B2C1D1E2F1G4gfeE2F1fedD1E1edcbB5ba	1.52566	1.47765	0.953429	1	0.789475	1.15886	1.35885	1.40144	1.16889	0.950681	10	1.09108	0.737855
Q8C6K9	Collagen alpha-6(VI) chain	Col6a6	0	N2H7	A2B2C1D1E1edD1E1eE1F1fedcba	987	High mannose	GIFSDVSASVCNSSK+A2B2C1D1E1edD1E1eE1F1fedcba	1.18293	1	0.869142	1	1	1.84412	2.52125	2.70092	1.4541	1.28748	7	1.86001	0.026643
P16406	Glutamyl aminopeptidase	Enpep	2	N5H4	A2B2C1D1E2F1fedD2dD1E2edcba	189	Complex	GWLNGSLVGFYK+A2B2C1D1E2F1fedD2dD1E2edcba	0.949466	1.29497	0.834118	1.1469	1.01337	0.909859	0.853067	1.0209	1.45931	1.31443	5	1.04169	0.666149
P01831	Thy-1 membrane glycoprotein	Thy1	2	N4H6G1	A2B2C1D1E2F1G4gfeE2edD1E1eE1edcba	42	Hybrid	HENNTKDNSIQHEFSLTR+A2B2C1D1E2F1G4gfeE2edD1E1eE1edcba	0.430203	0.460916	1	1.42721	2.18669	0.82332	0.617182	0.616136	1.72748	1.75767	8	1.17046	0.986456
Q9D7J6	Deoxyribonuclease-1-like 1	Dnase1l1	2	N4H7F1	A2B2C1D1E2F1feE2F1fedD1E1eE1edcbB5ba	239	Hybrid	ASTNCTYDR+A2B2C1D1E2F1feE2F1fedD1E1eE1edcbB5ba	0.97614	0.854715	1	1.2495	1.649	1.36809	1.13723	1.21841	1.08239	1.58558	1	1.17443	0.452599
D3Z2R5	Selenoprotein N	Selenon	0	N2H5	A2B2C1D1dD1E1eE1edcba	156	High mannose	NWTTAASPSAAFAAR+A2B2C1D1dD1E1eE1edcba	0.445947	0.687821	1	1.26267	1.43046	0.778215	0.486072	0.628598	1.02593	1.1179	1	0.832479	0.485226
Q6P5F7	Protein tweety homolog 3	Ttyh3	2	N4H5F2G1	A2B2C1D1E2F1G4gfF5fedD1E2F1fedcbB5ba	144	Complex	VWDTAAALNR+A2B2C1D1E2F1G4gfF5fedD1E2F1fedcbB5ba	0.788088	0.707072	1.01771	1.10521	1.34649	1.03325	1.3004	1.26892	1.56043	1.50933	2	1.36393	0.0501986
Q9QZ15	C-type lectin domain family 4 member A	Clec4a	0	N2H6	A2B2C1D1E1edD1E1eE1edcba	91	High mannose	NIMHNELNCTK+A2B2C1D1E1edD1E1eE1edcba	1.19969	0.993889	1.00609	1	0.935904	1.89328	2.03968	2.23113	1.30023	0.948365	4	1.77818	0.051604
Q60675	Laminin subunit alpha-2	Lama2	4	N6H7F1	A2B2C1D1E2F1feE2F1fedD1E2F1feE2F1fedcbB5ba	2024	Complex	LSAITNDTAAK+A2B2C1D1E2F1feE2F1fedD1E2F1feE2F1fedcbB5ba	0.960441	1.02054	1.147	1	0.982751	1.24985	1.17432	1.51907	1.89016	2.3377	1	1.48908	0.0462904
Q60767	Lymphocyte antigen 75	Ly75	0	N3H3F1	A2B2C1D1dD2dD1dcbB5ba	935	Paucimannose	YNVSSLEK+A2B2C1D1dD2dD1dcbB5ba	1.05844	1.08958	0.913015	1.02077	0.882681	1.35068	1.72599	1.56432	1.539	1.05759	10	1.48962	0.0056237
Q9EQU3	Toll-like receptor 9	Tlr9	1	N3H6F1	A2B2C1D1E2F1fedD1E1eE1edcbB5ba	64	Hybrid	FSAAASCSNITR+A2B2C1D1E2F1fedD1E1eE1edcbB5ba	0.808623	0.736654	1	1.07062	1.3128	0.857497	0.933672	1.06556	1.0346	0.9323	1	0.997027	0.851544
P02468	Laminin subunit gamma-1	Lamc1	1	N4H4F1	A2B2C1D1E2edD2dD1E1edcbB5ba	1393	Hybrid	RIPAINR+A2B2C1D1E2edD2dD1E1edcbB5ba	0.798987	0.782593	1	1.2532	1.46615	1.45061	1.43241	1.67311	2.22588	2.34422	1	1.7767	0.0114541
P11835	Integrin beta-2	Itgb2	3	N5H6F1S3	A2B2C1D1E2F1G3gfedD1E2F1G3gfeE2F1G3gfedcbB5ba	51	Complex	LNFTGPGEPDSLR+A2B2C1D1E2F1G3gfedD1E2F1G3gfeE2F1G3gfedcbB5ba	1.11253	1.09302	1.06877	0.964768	1.23984	1.10688	1.33113	1.27154	1.48068	1.04044	2	1.14374	0.134929
P04235	T-cell surface glycoprotein CD3 delta chain	Cd3d	2	N4H5G1	A2B2C1D1E2F1G4gfedD1E2F1fedcba	74	Complex	GIYLCNGTEQLAK+A2B2C1D1E2F1G4gfedD1E2F1fedcba	1	0.981163	0.964586	1	1.18838	0.959263	1.14709	1.18808	1.28112	1.1669	7	1.16754	0.105311
Q8BFR4	N-acetylglucosamine-6-sulfatase	Gns	0	N2H8	A2B2C1D1E1F1fedD1E1eE1F1fedcba	397	High mannose	GDRNLTWR+A2B2C1D1E1F1fedD1E1eE1F1fedcba	0.88036	0.922472	0.398335	1.71135	2.46073	1.44087	1.42412	1.73756	2.4158	2.82662	2	1.66681	0.168616
Q9EQU3	Toll-like receptor 9	Tlr9	2	N4H5G2	A2B2C1D1E2F1G4gfedD1E2F1G4gfedcba	210	Complex	YNNLTK+A2B2C1D1E2F1G4gfedD1E2F1G4gfedcba	1	0.921437	0.600581	1.00439	1.02643	1.80962	2.13913	2.56959	1.69034	1.71264	1	2.03217	0.000401866
Q60847	Collagen alpha-1(XII) chain	Col12a1	0	N2H9	A2B2C1D1E1F1fedD1E1F1feE1F1fedcba	2530	High mannose	MLEAYNLTEK+A2B2C1D1E1F1fedD1E1F1feE1F1fedcba	1	0.993694	0.924698	1.01261	1.16133	1.48583	1.49388	1.48211	1.75317	1.28344	7	1.48571	0.000445956
P13597	Intercellular adhesion molecule 1	Icam1	2	N4H6F1S1	A2B2C1D1E2F1G3gfeE2edD1E1eE1edcbB5ba	185	Hybrid	GDHGANFSCR+A2B2C1D1E2F1G3gfeE2edD1E1eE1edcbB5ba	0.754084	0.700378	1.50421	1	1.37347	0.803969	0.671607	0.690841	0.707508	0.698155	2	0.71299	0.094503
P02468	Laminin subunit gamma-1	Lamc1	3	N5H6F1	A2B2C1D1E2F1fedD1E2F1feE2F1fedcbB5ba	1221	Complex	TLAGENQTALEIEELNRK+A2B2C1D1E2F1fedD1E2F1feE2F1fedcbB5ba	0.671347	1.06074	0.0786132	1.43458	1	1.20784	1.21598	1.3914	2.12181	1.8305	1	1.7239	0.0418612
Q9EQH2	Endoplasmic reticulum aminopeptidase 1	Erap1	0	N2H8	A2B2C1D1E1F1fedD1E1eE1F1fedcba	403	High mannose	CFNAMEVDALNSSHPVSTPVENPAQIR+A2B2C1D1E1F1fedD1E1eE1F1fedcba	1.05823	0.975819	1	0.960984	1.00915	0.799239	0.981081	0.962942	0.92176	0.688221	6	0.908431	0.0550317
Q9WTR5	Cadherin-13	Cdh13	1	N3H7	A2B2C1D1E2F1fedD1E1eE1F1fedcba	671	Hybrid	ANYNLPIMVTDSGKPPMTNITDLR+A2B2C1D1E2F1fedD1E1eE1F1fedcba	1	1.03333	0.641222	1.07157	0.624303	1.29904	1.12065	1.78467	1.06754	0.907091	1	1.41077	0.0800453
Q00651	Integrin alpha-4	Itga4	0	N2H7	A2B2C1D1E1edD1E1eE1F1fedcba	487	High mannose	TRPVVIVEASLSHPESVNR+A2B2C1D1E1edD1E1eE1F1fedcba	0.969508	0.922402	1	1.12709	1.20178	1.11761	1.23255	1.27714	1.74789	1.7321	1	1.31667	0.0293341
Q811B3	A disintegrin and metalloproteinase with thrombospondin motifs 12	Adamts12	0	N2H7	A2B2C1D1E1edD1E1eE1F1fedcba	1377	High mannose	VGNWSKCSR+A2B2C1D1E1edD1E1eE1F1fedcba	0.804751	0.753853	1.04658	1	1.09473	0.822716	0.698037	0.786624	1.05464	1.11345	1	0.977776	0.680505
P31041	T-cell-specific surface glycoprotein CD28	Cd28	4	N6H7G1	A2B2C1D1E2F1G4gfeE2F1fedD1E2F1feE2F1fedcba	130	Complex	SNGTIIHIK+A2B2C1D1E2F1G4gfeE2F1fedD1E2F1feE2F1fedcba	1.22948	1.2334	0.984958	1	0.865218	1.12036	1.29069	1.018	1.34587	1.32115	7	1.12362	0.144664
Q8R180	ERO1-like protein alpha	Ero1a	1	N4H4F1	A2B2C1D1E2edD2dD1E1edcbB5ba	380	Hybrid	LHFRNISR+A2B2C1D1E2edD2dD1E1edcbB5ba	0.634572	0.782795	1	1.58313	1.74314	1.46408	1.38288	1.42055	2.60968	2.43682	1	1.6486	0.0748982
Q91ZX7	Prolow-density lipoprotein receptor-related protein 1	Lrp1	1	N4H4F1	A2B2C1D1E2F1fedD2dD1dcbB5ba	730	Complex	IETILLNGTDR+A2B2C1D1E2F1fedD2dD1dcbB5ba	1.10033	1.0045	0.784156	0.928922	1.05297	1.5485	1.88199	1.7072	1.54414	1.40882	2	1.63953	0.000177123
O35114	Lysosome membrane protein 2	Scarb2	4	N6H7F1S4	A2B2C1D1E2F1G3gfeE2F1G3gfedD1E2F1G3gfeE2F1G3gfedcbB5ba	105	Complex	ANIQFGENGTTISAVTNK+A2B2C1D1E2F1G3gfeE2F1G3gfedD1E2F1G3gfeE2F1G3gfedcbB5ba	1.21129	1.17478	0.923085	1	0.692025	1.9338	1.91521	2.1031	1.45498	0.623873	1	1.67833	0.0654466
Q99KF1	Transmembrane emp24 domain-containing protein 9	Tmed9	4	N2H8F1	A2B2C1D1E1F1fedD1E1eE1F1fedcbB5ba	125	High mannose	FTFTSHTPGEHQICLHSNSTK+A2B2C1D1E1F1fedD1E1eE1F1fedcbB5ba	1.06398	1	0.9695	1.06691	0.941585	0.974096	1.21003	1.04514	0.847382	0.97985	1	0.991338	0.965059
A0A0B4J1G0	Low affinity immunoglobulin gamma Fc region receptor III-A	Fcgr4	2	N4H6F1G1	A2B2C1D1E2F1G4gfeE2F1fedD1E1edcbB5ba	179	Hybrid	GLIGHNNK+A2B2C1D1E2F1G4gfeE2F1fedD1E1edcbB5ba	1.10347	0.958652	1	0.955212	1	2.29024	2.52232	2.90499	2.50575	2.30529	7	2.46986	1.0588e-06
P02469	Laminin subunit beta-1	Lamb1	0	N2H6	A2B2C1D1E1edD1E1eE1edcba	677	High mannose	GMNYTVR+A2B2C1D1E1edD1E1eE1edcba	0.629373	0.625333	1	1.03378	1.56386	0.997981	1.01528	1.0287	1.19707	1.28307	10	1.17824	0.481306
Q91ZX7	Prolow-density lipoprotein receptor-related protein 1	Lrp1	0	N2H9	A2B2C1D1E1F1fedD1E1F1feE1F1fedcba	2503	High mannose	INNGGCQDLCLLTHQGHVNCSCR+A2B2C1D1E1F1fedD1E1F1feE1F1fedcba	1.00219	0.955918	0.846722	1.13931	1.73629	1.43323	1.74965	1.47566	1.27419	1.64569	4	1.46994	0.0653681
P04919	Band 3 anion transport protein	Slc4a1	0	N2H5F1	A2B2C1D1dD1E1eE1edcbB5ba	660	High mannose	VSNSSAR+A2B2C1D1dD1E1eE1edcbB5ba	0.673173	0.503776	1	1.50244	1.36471	5.27878	2.29179	3.7064	1.69447	4.20329	2	3.40735	0.00709219
P02468	Laminin subunit gamma-1	Lamc1	0	N2H5	A2B2C1D1dD1E1eE1edcba	1020	High mannose	CDQCEENYFYNR+A2B2C1D1dD1E1eE1edcba	0.822867	0.759135	1	1.28677	1.58126	1.55469	1.42844	2.0697	1.35012	1.37898	1	1.51881	0.0505288
O35161	Cadherin EGF LAG seven-pass G-type receptor 1	Celsr1	0	N2H8	A2B2C1D1E1F1fedD1E1eE1F1fedcba	2137	High mannose	LNRNETRMDGNR+A2B2C1D1E1F1fedD1E1eE1F1fedcba	1.97293	1.67834	0.647182	1	0.638385	1.72144	3.61063	2.61753	2.19713	3.76244	1	2.47287	0.0106264
Q9R1Q9	V-type proton ATPase subunit S1	Atp6ap1	0	N2H9	A2B2C1D1E1F1fedD1E1F1feE1F1fedcba	255	High mannose	QLLQTQVASPAIHPPVSYNDTAPR+A2B2C1D1E1F1fedD1E1F1feE1F1fedcba	0.982625	0.903877	1	1.09219	1.05375	0.971116	1.00997	1.13262	1.32008	1.1341	11	1.09482	0.159169
Q61554	Fibrillin-1	Fbn1	2	N5H3F1	A2B2C1D1E2edD2dD1E2edcbB5ba	450	Complex	VLPFNVTDYCQLVR+A2B2C1D1E2edD2dD1E2edcbB5ba	0.88135	0.861548	1	1.13738	1.16677	1.35788	1.5216	1.72348	1.45529	1.40614	8	1.50168	0.000650347
A6H584	Collagen alpha-5(VI) chain	Col6a5	2	N4H5	A2B2C1D1E2F1fedD1E2F1fedcba	614	Complex	AEQITIHAIGIGEANK+A2B2C1D1E2F1fedD1E2F1fedcba	0.643157	1	0.307786	1.55196	1.96312	1.68721	1.48686	1.56592	3.16479	3.05225	2	2.07089	0.0517836
Q9JKF6	Nectin-1	Nectin1	1	N4H4	A2B2C1D1E2F1fedD2dD1dcba	202	Complex	NPNGTVTVISR+A2B2C1D1E2F1fedD2dD1dcba	0.953744	0.890934	1	1.27387	1.70491	1.13588	1.45724	1.29145	1.87952	1.4576	4	1.30939	0.188948
O09043	Napsin-A	Napsa	3	N5H6F1S2	A2B2C1D1E2F1G3gfedD1E2F1feE2F1G3gfedcbB5ba	128	Complex	ASSSFRPNGTK+A2B2C1D1E2F1G3gfedD1E2F1feE2F1G3gfedcbB5ba	1.0802	1.01461	0.932337	0.798302	1	1.43346	1.83457	1.5544	1.74147	1.2781	1	1.62584	0.000643075
Q8BZ00	Sodium/hydrogen exchanger 9	Slc9a9	0	N2H4	A2B2C1D1dD1E1edcba	515	High mannose	LDKNMTK+A2B2C1D1dD1E1edcba	0.140119	0.117225	1.33281	1	1.90753	0.18783	0.211513	0.194437	0.904171	1.06888	1	0.78317	0.359941
P11680	Properdin	Cfp	2	N4H6F1S1	A2B2C1D1E2F1G3gfeE2F1fedD1E1edcbB5ba	423	Hybrid	YPPTVSMVEGQGEKNVTFWGTPR+A2B2C1D1E2F1G3gfeE2F1fedD1E1edcbB5ba	0.491187	0.44811	1	1.0419	1.37821	0.507475	0.555443	0.568018	0.877519	1.11463	1	0.920439	0.507658
Q3UVY5	Pecanex-like protein 4	Pcnx4	0	N2H9	A2B2C1D1E1F1fedD1E1F1feE1F1fedcba	790	High mannose	RPSTQENK+A2B2C1D1E1F1fedD1E1F1feE1F1fedcba	0.377951	0.520539	1.19352	1	1.42533	0.673361	0.578494	0.622648	1.29887	1.42177	1	1.11444	0.955327
Q9QZC2	Plexin-C1	Plxnc1	0	N2H8	A2B2C1D1E1F1fedD1E1eE1F1fedcba	717	High mannose	VSHVLNDTHMK+A2B2C1D1E1F1fedD1E1eE1F1fedcba	1.23257	1.3121	0.82714	1	0.84056	1.37138	1.42217	1.65485	1.36435	1.05988	3	1.32343	0.0421018
P15209	BDNF/NT-3 growth factors receptor	Ntrk2	0	N2H5	A2B2C1D1dD1E1eE1edcba	121	High mannose	HINFTR+A2B2C1D1dD1E1eE1edcba	0.675177	0.654728	1	1.36396	1.96785	1.43309	1.44626	1.43908	2.29357	2.93907	1	1.89346	0.0826307
P97300	Neuroplastin	Nptn	2	N4H5F2	A2B2C1D1E2F1fF5feE2edD1E1edcbB5ba	196	Hybrid	KNASNMEYR+A2B2C1D1E2F1fF5feE2edD1E1edcbB5ba	1.00672	0.888595	0.750704	1	1.26353	1.10873	1.49959	1.22789	1.52222	0.133872	1	1.25481	0.674469
P02469	Laminin subunit beta-1	Lamb1	2	N5H3	A2B2C1D1E2edD2dD1E2edcba	1336	Complex	VNASTTDPNSTVEQSALTR+A2B2C1D1E2edD2dD1E2edcba	0.830848	0.740938	1	1.4243	1.50123	1.29268	1.18994	1.02087	2.0237	1.48861	1	1.33191	0.226326
P01735;P06321	T-cell receptor beta chain V region 86T1;T-cell receptor beta chain V region A20.2.25	Unknown;Unknown	0	N2H3	A2B2C1D1dD1dcba	75;75	Paucimannose	NETVPSR+A2B2C1D1dD1dcba	0.604387	0.904925	1.25384	1.03545	0.425136	1.264	0.696319	0.734566	1.74155	1.36442	2	1.36308	0.238778
Q5H8C4	Intermembrane lipid transfer protein VPS13A	Vps13a	2	N4H5F1S1	A2B2C1D1E2F1G3gfedD1E2F1fedcbB5ba	2232	Hybrid	HPPNYTK+A2B2C1D1E2F1G3gfedD1E2F1fedcbB5ba	1.17446	1.0597	0.872422	1.00963	0.794889	2.58908	1.909	4.42598	2.0444	1.62612	2	2.23313	0.0368489
Q60767	Lymphocyte antigen 75	Ly75	1	N4H5F1	A2B2C1D1E2F1fedD2dD1E1edcbB5ba	1226	Hybrid	TADCDDNQPGAICYYPGNETEEEVR+A2B2C1D1E2F1fedD2dD1E1edcbB5ba	1.02092	0.878623	0.850354	1	1.25957	0.765064	0.860838	0.758391	0.44047	0.512027	1	0.674053	0.0150946
P19137	Laminin subunit alpha-1	Lama1	2	N5H4F1	A2B2C1D1E2F1fedD2dD1E2edcbB5ba	1811	Complex	VQEEQNVTSELIAK+A2B2C1D1E2F1fedD2dD1E2edcbB5ba	0.686753	0.905001	0.817635	1.16818	1.05639	1.24929	1.41889	1.44911	1.84032	1.42167	2	1.60892	0.00285575
Q04857	Collagen alpha-1(VI) chain	Col6a1	2	N4H5	A2B2C1D1E2F1fedD1E2F1fedcba	801	Complex	NITAQICIDK+A2B2C1D1E2F1fedD1E2F1fedcba	1.17586	1	1	0.931225	1.00489	1.21329	1.46871	1.45237	1.37701	1.225	5	1.3221	0.00140748
Q9Z2G6	Protein sel-1 homolog 1	Sel1l	0	N2H2	A2B2C1D1dcba	191	Paucimannose	ILNGSNR+A2B2C1D1dcba	0.587371	0.690409	1	1.32283	1.61837	1.00917	1.18764	1.18316	2.54589	2.79456	1	1.68932	0.139977
P01592	Immunoglobulin J chain	Jchain	2	N4H5F1G2	A2B2C1D1E2F1G4gfedD1E2F1G4gfedcbB5ba	70	Complex	ENISDPTSPLR+A2B2C1D1E2F1G4gfedD1E2F1G4gfedcbB5ba	1.08345	1	0.907603	0.804704	0.919021	1.17455	1.33377	1.39623	1.29269	1.13127	2	1.34365	0.00146314
P97927	Laminin subunit alpha-4	Lama4	2	N4H6F1	A2B2C1D1E2F1fF5feE2F1fedD1E1edcba	215	Hybrid	NTTGFK+A2B2C1D1E2F1fF5feE2F1fedD1E1edcba	0.89902	0.876157	1	1.25691	1.21203	1.5669	1.57517	1.51492	2.30517	2.04458	1	1.71897	0.00278247
P01872	Immunoglobulin heavy constant mu	Ighm	1	N3H6	A2B2C1D1E2edD1E1eE1F1fedcba	280	Hybrid	IMESHPNGTFSAK+A2B2C1D1E2edD1E1eE1F1fedcba	0.987188	0.87287	0.927765	1.10403	1.21744	2.48601	2.09775	3.16624	2.55923	2.84855	25	2.59372	2.87765e-05
P10852	Amino acid transporter heavy chain SLC3A2	Slc3a2	2	N4H6F1S1	A2B2C1D1E2F1G3gfeE2F1fedD1E1edcbB5ba	259	Hybrid	LMNAPLYLAEWQNITK+A2B2C1D1E2F1G3gfeE2F1fedD1E1edcbB5ba	1.817	1.50697	0.852401	1	0.964287	1.65983	1.9417	2.13032	1.41499	1.23842	1	1.40601	0.10715
P02468	Laminin subunit gamma-1	Lamc1	2	N5H4	A2B2C1D1E2F1fedD2dD1E2edcba	1239	Complex	NISQDLEK+A2B2C1D1E2F1fedD2dD1E2edcba	0.975369	0.786906	1	1.31709	1.3368	1.70538	1.84142	2.24596	3.6681	2.68608	9	2.1499	0.0065499
Q60767	Lymphocyte antigen 75	Ly75	0	N2H6	A2B2C1D1E1edD1E1eE1edcba	1594	High mannose	ENYNITMR+A2B2C1D1E1edD1E1eE1edcba	0.807483	0.95706	1	1.10547	1.37836	1.20161	1.3098	1.31393	1.63126	1.52129	8	1.34793	0.0229715
O70423	Membrane primary amine oxidase	Aoc3	2	N4H6F1S1	A2B2C1D1E2F1G3gfeE2edD1E1eE1edcbB5ba	592	Hybrid	YLYLASNHSNK+A2B2C1D1E2F1G3gfeE2edD1E1eE1edcbB5ba	1	0.56406	0.911586	1.10606	1.61482	1.73843	1.50827	2.11152	2.35929	2.74059	4	2.06973	0.00527263
Q9R0H0	Peroxisomal acyl-coenzyme A oxidase 1	Acox1	1	N3H6	A2B2C1D1E2F1fedD1E1eE1edcba	642	Hybrid	KSPLNK+A2B2C1D1E2F1fedD1E1eE1edcba	0.272987	0.355912	1	1.44888	3.45356	0.617699	0.486242	0.747355	1.0057	1.5679	1	0.949388	0.508891
Q9WVH9	Fibulin-5	Fbln5	2	N4H4F1S1	A2B2C1D1E2F1G3gfedD1E2edcbB5ba	296	Complex	SCQDINECEHRNHTCTSLQTCYNLQGGFK+A2B2C1D1E2F1G3gfedD1E2edcbB5ba	2.20632	0.930514	0.782453	0.953071	1.42863	6.59565	9.45009	17.1944	2.35033	2.40414	2	4.88485	0.0821098
P20934	Protein EVI2A	Evi2a	0	N2H8	A2B2C1D1E1F1fedD1E1eE1F1fedcba	98	High mannose	NSSPTAEIK+A2B2C1D1E1F1fedD1E1eE1F1fedcba	1.69649	1.20199	0.926542	1	0.963102	1.73974	2.07108	2.12788	1.95382	1.20654	1	1.73191	0.0167724
P09055	Integrin beta-1	Itgb1	2	N4H5F1S2	A2B2C1D1E2F1G3gfedD1E2F1G3gfedcbB5ba	669	Complex	KDTCAQECSHFNLTK+A2B2C1D1E2F1G3gfedD1E2F1G3gfedcbB5ba	1.55867	1.53225	1	1	0.864594	1.80101	2.17082	2.01665	1.39725	1.20324	23	1.39911	0.0549345
Q80YX1	Tenascin	Tnc	2	N4H5F1	A2B2C1D1E2F1fedD1E2F1fedcbB5ba	38	Complex	ESGLNMTLPEENQPVVFNHIYNIK+A2B2C1D1E2F1fedD1E2F1fedcbB5ba	1.14975	1.14366	0.859644	1	0.852293	1.12368	1.31316	1.40954	1.11644	0.722355	1	1.17362	0.342046
P24063	Integrin alpha-L	Itgal	2	N4H6F1S1	A2B2C1D1E2F1G3gfeE2F1fedD1E1edcbB5ba	444	Hybrid	WNQTQK+A2B2C1D1E2F1G3gfeE2F1fedD1E1edcbB5ba	1.40577	1.30705	0.942994	0.981018	0.995713	1.47629	1.59745	1.59103	1.56195	1.22079	3	1.34532	0.0156713
Q9QY33	Tetraspanin-3	Tspan3	0	N2H4F1	A2B2C1D1dD1E1edcbB5ba	167	High mannose	NQSVPLSCCR+A2B2C1D1dD1E1edcbB5ba	0.753786	0.749063	1	1.19444	1.53857	0.992852	0.894412	0.854815	1.65373	1.96889	2	1.18598	0.428572
P14429;P14431	H-2 class I histocompatibility antigen, Q7 alpha chain;H-2 class I histocompatibility antigen, Q9 alpha chain (Fragment)	H2-Q7;H2-Q9	3	N5H5F1G1	A2B2C1D1E2F1fF4fedD1E2eE2F1fedcbB5ba	107;107	Complex	TAQSYYNQSK+A2B2C1D1E2F1fF4fedD1E2eE2F1fedcbB5ba	1.27838	0.995059	0.815361	1	1.0559	1.77486	1.74005	2.11306	1.7902	1.56178	1	1.74827	0.000168106
P28654	Decorin	Dcn	2	N4H3F1	A2B2C1D1E2edD1E2edcbB5ba	206	Complex	ISDTNITAIPQGLPTSLTEVHLDGNK+A2B2C1D1E2edD1E2edcbB5ba	0.839459	1	0.687203	1.06169	1.16027	1.24715	1.8963	1.44869	2.07584	1.6893	1	1.7604	0.00290904
E9Q912	Rap1 GTPase-GDP dissociation stimulator 1	Rap1gds1	0	N2H3	A2B2C1D1dD1dcba	3	Paucimannose	MDNLSDTLK+A2B2C1D1dD1dcba	1.43624	1.6258	1	0.916157	0.924043	1.00625	1.36958	0.985562	0.758822	0.621751	1	0.788409	0.267042
Q76KF0	Semaphorin-6D	Sema6d	2	N4H3F1	A2B2C1D1E2edD1E2edcbB5ba	1034	Complex	QSSYTSNGTLPR+A2B2C1D1E2edD1E2edcbB5ba	0.817356	0.665875	1	1.0663	1.64396	1.43897	1.21579	1.4948	2.07308	3.54023	1	1.76408	0.0784888
Q61554	Fibrillin-1	Fbn1	0	N2H8	A2B2C1D1E1F1fedD1E1eE1F1fedcba	1069	High mannose	CDSGFALDSEERNCTDIDECR+A2B2C1D1E1F1fedD1E1eE1F1fedcba	0.80678	0.824048	1	1.5552	1.99811	1.57073	1.68911	2.05506	1.12439	1.00315	6	1.25138	0.429376
Q91VC4	Plasmalemma vesicle-associated protein	Plvap	2	N4H5G2	A2B2C1D1E2F1G4gfedD1E2F1G4gfedcba	82	Complex	ADSLYSQVVGLSASQANLSK+A2B2C1D1E2F1G4gfedD1E2F1G4gfedcba	1	0.903838	0.143868	1.4933	1.34348	1.61781	1.3353	1.63723	1.78749	1.78478	1	1.56293	0.0298687
Q6PCZ4	Melanoma-associated antigen E1	Magee1	0	N2H8	A2B2C1D1E1F1fedD1E1eE1F1fedcba	770	High mannose	NHSYTLYNR+A2B2C1D1E1F1fedD1E1eE1F1fedcba					1	0.477518	0.656383	0.525002	1.1429	1.3918	1	0.764855
Q9CQF9	Prenylcysteine oxidase 1	Pcyox1	0	N2H6	A2B2C1D1E1edD1E1eE1edcba	323	High mannose	KMSNITFR+A2B2C1D1E1edD1E1eE1edcba	0.800398	0.772681	1	1.22631	1.39993	1.38782	1.44436	1.38998	1.89189	1.69816	30	1.55595	0.0105584
Q9WV54	Acid ceramidase	Asah1	1	N4H6	A2B2C1D1E2edD2dD1E1eE1F1fedcba	341	Hybrid	CLNHTTQK+A2B2C1D1E2edD2dD1E1eE1F1fedcba	0.495161	0.666408	1	1.39262	2.31279	1.83299	1.53292	1.82239	1.61597	1.85614	1	1.72692	0.160387
O35604	NPC intracellular cholesterol transporter 1	Npc1	0	N2H9	A2B2C1D1E1F1fedD1E1F1feE1F1fedcba	185	High mannose	ACNATNWIEYMFNK+A2B2C1D1E1F1fedD1E1F1feE1F1fedcba	1	0.98218	1.21857	0.812644	1.13364	0.691164	0.824161	0.794573	0.629986	0.821926	1	0.725899	0.00839827
O09126	Semaphorin-4D	Sema4d	0	N2H8	A2B2C1D1E1F1fedD1E1eE1F1fedcba	77	High mannose	EAVFAVNALNISEK+A2B2C1D1E1F1fedD1E1eE1F1fedcba	1.39471	1.30957	0.868202	1	0.80521	1.1142	1.37371	1.30744	1.17098	0.976638	2	1.13303	0.434456
P70274	Selenoprotein P	Selenop	0	N2H8	A2B2C1D1E1F1fedD1E1eE1F1fedcba	195	High mannose	TVTSATANK+A2B2C1D1E1F1fedD1E1eE1F1fedcba	1.30891	1.04494	1	0.992451	0.819084	1.42483	1.92365	1.45722	1.66378	1.14505	1	1.45103	0.0121821
P14429;P14431	H-2 class I histocompatibility antigen, Q7 alpha chain;H-2 class I histocompatibility antigen, Q9 alpha chain (Fragment)	H2-Q7;H2-Q9	2	N4H6F1S1	A2B2C1D1E2F1G3gfeE2edD1E1eE1edcbB5ba	107;107	Hybrid	TAQSYYNQSK+A2B2C1D1E2F1G3gfeE2edD1E1eE1edcbB5ba	1.22482	1.05573	0.895855	1	0.83707	1.30433	1.42219	1.58307	1.3786	1.29739	3	1.4098	0.00168701
Q91ZX7	Prolow-density lipoprotein receptor-related protein 1	Lrp1	2	N5H4F1	A2B2C1D1E2F1fedD2dD1E2edcbB5ba	2621	Complex	DGSCIGNSSR+A2B2C1D1E2F1fedD2dD1E2edcbB5ba	1.08759	0.61175	1.11505	0.845379	1.32288	2.13233	2.287	2.29245	1.66256	1.70459	2	2.0097	0.000568805
P14094	Sodium/potassium-transporting ATPase subunit beta-1	Atp1b1	0	N2H8	A2B2C1D1E1F1fedD1E1eE1F1fedcba	158	High mannose	FKLDWLGNCSGLNDDSYGYR+A2B2C1D1E1F1fedD1E1eE1F1fedcba	0.994049	0.992113	0.982143	1.13587	0.899538	1.14962	1.16955	1.29938	1.18668	1.09439	2	1.18207	0.00776871
P13597	Intercellular adhesion molecule 1	Icam1	2	N5H6S1	A2B2C1D1E2F1G3gfeE2F1fedD2dD1E1edcba	388	Hybrid	NQTLELHVLYGPR+A2B2C1D1E2F1G3gfeE2F1fedD2dD1E1edcba	0.906329	0.81183	1.00664	1.05183	1.04628	1.11097	1.2277	1.22922	1.53037	1.40047	2	1.3498	0.00490754
Q6NS59	Protein FAM135A	Fam135a	2	N4H7	A2B2C1D1E2F1feE2edD1E1eE1F1fedcba	488	Hybrid	GKNEESNK+A2B2C1D1E2F1feE2edD1E1eE1F1fedcba	1.27547	1.27363	1	0.813578	0.592293	0.937842	1.1823	0.923318	0.839158	0.620194	1	0.910362	0.588506
Q01965	T-lymphocyte surface antigen Ly-9	Ly9	0	N3H7	A2B2C1D1E1edD2dD1E1eE1F1fedcba	231	High mannose	AWNPVSQNSSQPVR+A2B2C1D1E1edD2dD1E1eE1F1fedcba	0.715654	0.63949	1.01918	1	1.59273	0.974019	2.61656	1.21098	2.28057	1.84766	1	1.77527	0.054914
Q3V3R4	Integrin alpha-1	Itga1	0	N2H5	A2B2C1D1dD1E1eE1edcba	882	High mannose	DSCESNQNITCR+A2B2C1D1dD1E1eE1edcba	1.16876	1.15536	0.875259	0.977803	1	1.35852	1.52661	1.413	0.790824	0.61876	3	1.21425	0.593256
P24638	Lysosomal acid phosphatase	Acp2	2	N4H6F1G1	A2B2C1D1E2F1G4gfeE2F1fedD1E1edcbB5ba	177	Hybrid	QTPEYQNR+A2B2C1D1E2F1G4gfeE2F1fedD1E1edcbB5ba	0.301229	0.365592	1.06854	1	1.27463	0.598572	0.477612	0.500281	1.06896	1.25064	3	1.08961	0.930513
O35604	NPC intracellular cholesterol transporter 1	Npc1	2	N4H7	A2B2C1D1E2F1feE2F1fedD1E1eE1edcba	185	Hybrid	ACNATNWIEYMFNK+A2B2C1D1E2F1feE2F1fedD1E1eE1edcba	0.97608	1.01194	1	0.861649	1.21441	1.08347	1.24708	1.27809	1.15671	1.03659	1	1.15912	0.0790794
O09164	Extracellular superoxide dismutase [Cu-Zn]	Sod3	2	N4H5F1S1	A2B2C1D1E2F1G3gfedD1E2F1fedcbB5ba	121	Complex	LEAYFSLEGFPAEQNASNR+A2B2C1D1E2F1G3gfedD1E2F1fedcbB5ba	0.964572	1	0.690279	1.04801	1.20844	1.77572	1.48978	2.98528	1.63758	1.85309	1	1.78625	0.00861379
Q4U4S6	Xin actin-binding repeat-containing protein 2	Xirp2	1	N3H5G1	A2B2C1D1E2F1G4gfedD1E1edcba	3599	Hybrid	NFNNASK+A2B2C1D1E2F1G4gfedD1E1edcba	0.750181	0.829915	1	1.21629	1.67537	1.09982	1.28961	1.179	1.23959	1.08623	1	1.17625	0.633251
P28798	Progranulin	Grn	0	N2H8	A2B2C1D1E1F1fedD1E1eE1F1fedcba	373	High mannose	CPTNNTCCK+A2B2C1D1E1F1fedD1E1eE1F1fedcba	0.761628	0.535982	1.06657	1	1.07278	0.85134	1.07776	0.881864	1.57932	2.51846	1	1.41342	0.172081
P13597	Intercellular adhesion molecule 1	Icam1	3	N5H5F1S1G1+Ammonium(+17)	A2B2C1D1E2F1G4gfedD1E2eE2F1G3gfedcbB5ba	409	Complex	LDETDCLGNWTWQEGSQQTLK+A2B2C1D1E2F1G4gfedD1E2eE2F1G3gfedcbB5ba	1.16747	1.24472	1	0.759168	0.692769	0.974678	1.2931	1.22912	0.697054	0.662816	3	0.992395	0.993288
Q61735	Leukocyte surface antigen CD47	Cd47	2	N5H5F1	A2B2C1D1E2F1fedD2dD1E2F1fedcbB5ba	109	Complex	DAMVGNYTCEVTELSR+A2B2C1D1E2F1fedD2dD1E2F1fedcbB5ba	0.810138	0.55581	1	1.06581	1.00507	0.672256	1.05603	0.752949	0.80826	0.811333	1	0.870934	0.569327
P98086	Complement C1q subcomponent subunit A	C1qa	3	N5H5	A2B2C1D1E2F1fedD1E2eE2F1fedcba	146	Complex	VLTNQESPYQNHTGR+A2B2C1D1E2F1fedD1E2eE2F1fedcba	0.0735402	0.866358	1	1.10651	1.17891	1.96524	2.60965	2.04571	2.30811	2.2015	1	2.26926	0.000318362
Q9Z0M5	Lysosomal acid lipase/cholesteryl ester hydrolase	Lipa	0	N2H4	A2B2C1D1dD1E1edcba	271	High mannose	NLNMSR+A2B2C1D1dD1E1edcba	0.834076	0.769696	1	1.11764	1.23663	0.977806	0.923194	1.01841	1.35355	1.32688	3	1.15126	0.337542
P11680	Properdin	Cfp	0	N2H9	A2B2C1D1E1F1fedD1E1F1feE1F1fedcba	423	High mannose	YPPTVSMVEGQGEKNVTFWGTPR+A2B2C1D1E1F1fedD1E1F1feE1F1fedcba	0.842309	0.939056	1.07363	1	1.3244	0.884217	1.33908	1.26075	1.57811	1.7692	1	1.33983	0.0893042
P50285	Flavin-containing monooxygenase 1	Fmo1	0	N2H7	A2B2C1D1E1edD1E1eE1F1fedcba	61	High mannose	SVVSNSSR+A2B2C1D1E1edD1E1eE1F1fedcba	1.12026	1.25075	1	0.945875	0.656028	0.884846	0.890855	0.918832	0.921287	0.805829	2	0.87313	0.310281
P70170	ATP-binding cassette sub-family C member 9	Abcc9	2	N4H4F1S1	A2B2C1D1E2F1G3gfedD1E2edcbB5ba	330	Complex	VNEKTNTTR+A2B2C1D1E2F1G3gfedD1E2edcbB5ba	1	0.897598	0.972263	1.03353	1.1656	1.33469	1.30877	1.61443	2.02469	1.79599	2	1.57182	0.00301811
Q08857	Platelet glycoprotein 4	Cd36	2	N4H5F1S1G1	A2B2C1D1E2F1G4gfedD1E2F1G3gfedcbB5ba	321	Complex	VISNNCTSYGVLDIGK+A2B2C1D1E2F1G4gfedD1E2F1G3gfedcbB5ba	1.2812	1	0.861882	1.02064	1	2.12585	2.17634	2.64873	1.65472	1.91573	21	2.06293	0.000315129
Q99MQ4	Asporin	Aspn	3	N5H5F1	A2B2C1D1E2F1fedD1E2eE2F1fedcbB5ba	275	Complex	ITDIENGTFANIPR+A2B2C1D1E2F1fedD1E2eE2F1fedcbB5ba	1.16903	1.31161	0.917388	1.00824	0.948048	1.73768	1.76943	1.94559	1.88577	1.83557	8	1.7989	1.61143e-05
Q3UTY6	Thrombospondin type-1 domain-containing protein 4	Thsd4	1	N4H3F1	A2B2C1D1E2edD2dD1dcbB5ba	709	Complex	QVYANR+A2B2C1D1E2edD2dD1dcbB5ba	0.816628	0.731017	0.994082	1.20534	1.53381	0.98722	1.13175	1.1722	1.25185	1.55653	2	1.21421	0.370601
Q9D1H9	Microfibril-associated glycoprotein 4	Mfap4	1	N3H3F1	A2B2C1D1E2edD1dcbB5ba	139	Complex	VDLEDFENNTAYAK+A2B2C1D1E2edD1dcbB5ba	1	0.822391	0.836192	1.0579	1.39932	4.74284	3.41086	7.70105	2.10085	2.02692	1	3.295	0.0470098
P57716	Nicastrin	Ncstn	0	N2H6	A2B2C1D1E1edD1E1eE1edcba	579	High mannose	ATNLTR+A2B2C1D1E1edD1E1eE1edcba	0.604506	0.714097	1.14692	1	1.39554	0.858716	0.730599	0.755374	1.20041	1.14715	4	0.994856	0.851236
Q80YX1	Tenascin	Tnc	2	N5H4F1	A2B2C1D1E2F1fedD2dD1E2edcbB5ba	38	Complex	ESGLNMTLPEENQPVVFNHIYNIK+A2B2C1D1E2F1fedD2dD1E2edcbB5ba	1.00634	1.20105	0.893499	1.00381	0.83136	0.991119	1.04266	1.20018	1.02622	0.852302	12	1.02838	0.685782
P02468	Laminin subunit gamma-1	Lamc1	2	N4H5F1	A2B2C1D1E2F1feE2edD1E1edcbB5ba	1221	Hybrid	TLAGENQTALEIEELNR+A2B2C1D1E2F1feE2edD1E1edcbB5ba	0.834133	0.959896	1	1.35622	1.07891	1.09087	0.927988	1.31305	1.41798	3.29826	2	1.25566	0.263884
P05555	Integrin alpha-M	Itgam	2	N4H5F1S2	A2B2C1D1E2F1G3gfedD1E2F1G3gfedcbB5ba	696	Complex	AFFDETKNNTR+A2B2C1D1E2F1G3gfedD1E2F1G3gfedcbB5ba	1.11719	0.783564	1	1	1	1.68842	1.72515	1.82424	2.20822	1.27211	5	1.73704	0.00136116
P11276	Fibronectin	Fn1	0	N2H8	A2B2C1D1E1F1fedD1E1eE1F1fedcba	430	High mannose	NYTDCTSEGR+A2B2C1D1E1F1fedD1E1eE1F1fedcba	0.612937	0.987991	1.09152	1	1.72761	1.11382	0.904802	0.997639	1.17161	1.11604	1	1.04724	0.904185
Q9Z0F8	Disintegrin and metalloproteinase domain-containing protein 17	Adam17	0	N2H7	A2B2C1D1E1edD1E1eE1F1fedcba	157	High mannose	FVNDTK+A2B2C1D1E1edD1E1eE1F1fedcba	1.42672	1.16996	1	0.958807	0.750303	1.12729	1.44343	1.23875	1.30565	1.14185	4	1.19564	0.173194
Q91ZX7	Prolow-density lipoprotein receptor-related protein 1	Lrp1	0	N2H8	A2B2C1D1E1F1fedD1E1eE1F1fedcba	1512	High mannose	WTGHNVTVVQR+A2B2C1D1E1F1fedD1E1eE1F1fedcba	0.762432	0.699014	1	1.14435	1.4277	1.12889	1.24282	1.19114	1.79456	1.56013	8	1.43966	0.0739156
Q3V3R4	Integrin alpha-1	Itga1	0	N2H9	A2B2C1D1E1F1fedD1E1F1feE1F1fedcba	882	High mannose	DSCESNQNITCR+A2B2C1D1E1F1fedD1E1F1feE1F1fedcba	1.09038	1.03074	0.938357	0.892042	1	1.13988	1.24428	1.41027	0.673082	0.745253	5	1.12666	0.7321
Q9QWR8	Alpha-N-acetylgalactosaminidase	Naga	2	N4H5F1S2	A2B2C1D1E2F1G3gfedD1E2F1G3gfedcbB5ba	177	Complex	MAAALNATGR+A2B2C1D1E2F1G3gfedD1E2F1G3gfedcbB5ba	1.38531	1.0468	1	0.871416	1	1.2143	1.91392	1.50903	1.43252	1.2264	3	1.39651	0.0320265
P55065	Phospholipid transfer protein	Pltp	2	N5H4F1	A2B2C1D1E2F1fedD2dD1E2edcbB5ba	143	Complex	VSNVSCEASVSK+A2B2C1D1E2F1fedD2dD1E2edcbB5ba	1.03417	0.895915	0.910387	1	1.07478	1.21781	1.39413	1.32179	0.857118	0.869634	3	1.20628	0.243817
P04441	H-2 class II histocompatibility antigen gamma chain	Cd74	0	N2H8	A2B2C1D1E1F1fedD1E1eE1F1fedcba	119	High mannose	YGNMTQDHVMHLLTR+A2B2C1D1E1F1fedD1E1eE1F1fedcba	0.911655	0.891612	1	1.0564	1.18051	1.1937	1.14613	1.36335	1.52863	1.19761	45	1.28738	0.0136274
O35448	Lysosomal thioesterase PPT2	Ppt2	1	N3H7S1	A2B2C1D1E2F1G3gfedD1E1eE1F1fedcba	206	Hybrid	DHPNATAWR+A2B2C1D1E2F1G3gfedD1E1eE1F1fedcba	0.980484	0.869359	0.930718	1.27186	1.21302	1.65472	2.0701	2.33559	2.05212	1.76711	2	1.87265	0.000213309
Q9D3J5	Ankyrin repeat domain-containing protein 22	Ankrd22	0	N2H6	A2B2C1D1E1edD1E1eE1edcba	114	High mannose	QNETLVR+A2B2C1D1E1edD1E1eE1edcba	1.26707	1.32022	1	0.888612	0.746926	1.24838	1.08176	1.30591	1.15239	0.729068	1	1.046	0.703216
Q8VI40	E3 SUMO-protein ligase TRIM60	Trim60	2	N4H7F1	A2B2C1D1E2F1feE2F1fedD1E1eE1edcbB5ba	72	Hybrid	NMTETIR+A2B2C1D1E2F1feE2F1fedD1E1eE1edcbB5ba	0.701868	0.462901	1.12893	1	1.5642	1.02467	1.59825	0.979822	2.14017	2.02103	1	1.62154	0.0947255
P98086	Complement C1q subcomponent subunit A	C1qa	2	N4H5	A2B2C1D1E2F1feE2edD1E1edcba	146	Hybrid	VLTNQESPYQNHTGR+A2B2C1D1E2F1feE2edD1E1edcba	0.658489	0.663631	1	1.29754	1.57652	0.533299	0.586564	0.708111	1.17684	0.877964	1	0.787069	0.253944
E9Q9K5	Triadin	Trdn	0	N2H8	A2B2C1D1E1F1fedD1E1eE1F1fedcba	584	High mannose	EENLQVYNVTK+A2B2C1D1E1F1fedD1E1eE1F1fedcba	1.01449	1	0.928402	1.50405	1.08078	17.4237	2.92121	5.53849	1.51746	4.31541	3	3.85308	0.140042
O35903	C-C motif chemokine 25	Ccl25	0	N2H10	A2B2C1D1E1F1G1gfedD1E1F1feE1F1fedcba	121	High mannose	VENPNSTSVR+A2B2C1D1E1F1G1gfedD1E1F1feE1F1fedcba	0.996653	0.893656	1.09316	0.83145	1.02086	0.680177	0.658383	0.549474	1.06842	0.297212	2	0.650774	0.0446744
Q60677	Integrin alpha-E	Itgae	2	N4H6F1G1	A2B2C1D1E2F1G4gfeE2F1fedD1E1edcbB5ba	364	Hybrid	VTNYSALDGLLSK+A2B2C1D1E2F1G4gfeE2F1fedD1E1edcbB5ba	1.18118	1.20404	0.713056	1	0.62872	1.03819	1.25694	1.27145	1.09004	0.919322	1	1.14817	0.246729
Q99JR5	Tubulointerstitial nephritis antigen-like	Tinagl1	1	N4H5	A2B2C1D1E2F1fedD2dD1E1edcba	77	Hybrid	ADECALPYLGATCYCDLFCNR+A2B2C1D1E2F1fedD2dD1E1edcba	0.820003	0.776826	1	1.20332	1.27383	1.04099	1.1621	1.12001	1.09551	1.0404	3	1.0908	0.472256
P01895;P01897;P01899;P01900;P01901;P03991;P14428;P01896	H-2 class I histocompatibility antigen, alpha chain (Fragment);H-2 class I histocompatibility antigen, L-D alpha chain;H-2 class I histocompatibility antigen, D-B alpha chain;H-2 class I histocompatibility antigen, D-D alpha chain;H-2 class I histocompatibility antigen, K-B alpha chain;H-2 class I histocompatibility antigen, K-W28 alpha chain;H-2 class I histocompatibility antigen, K-Q alpha chai…	H2-D1;H2-L;H2-D1;H2-D1;H2-K1;H2-K1;H2-K1;Unknown	3	N6H3F1	A2B2C1D1E2F2fedD1E2eE2edcbB5ba	133;200;200;200;197;197;157;10	Complex	NGNATLLR+A2B2C1D1E2F2fedD1E2eE2edcbB5ba	0.724666	0.729097	1.05144	1	1.01858	0.785003	0.936626	0.969112	1.22819	0.97513	1	1.05184	0.488899
P02468	Laminin subunit gamma-1	Lamc1	2	N5H4F1	A2B2C1D1E2F1fedD2dD1E2edcbB5ba	1221	Complex	TLAGENQTALEIEELNRK+A2B2C1D1E2F1fedD2dD1E2edcbB5ba	0.74803	0.799653	1	1.3881	1.94948	0.958444	1.19831	1.20121	2.09349	2.27353	3	1.32942	0.320402
P05555	Integrin alpha-M	Itgam	2	N4H5F1	A2B2C1D1E2F1fedD1E2F1fedcbB5ba	696	Complex	AFFDETKNNTR+A2B2C1D1E2F1fedD1E2F1fedcbB5ba	0.896402	0.922502	0.962339	1.0382	1.40162	1.18429	1.56326	1.4474	1.49991	1.47097	6	1.47937	0.00885923
P97927	Laminin subunit alpha-4	Lama4	2	N5H3F1	A2B2C1D1E2edD2dD1E2edcbB5ba	735	Complex	LFIEEANK+A2B2C1D1E2edD2dD1E2edcbB5ba	1.16712	1.09358	0.931734	1	1	1.34562	1.6606	1.64281	1.22187	1.03578	3	1.32686	0.0277664
Q9WV54	Acid ceramidase	Asah1	2	N4H5F1G2	A2B2C1D1E2F1G4gfedD1E2F1G4gfedcbB5ba	258	Complex	SVLENTTSYEEAK+A2B2C1D1E2F1G4gfedD1E2F1G4gfedcbB5ba	1.10468	1	0.861057	1.00096	1	2.77115	3.4558	3.91188	2.252	1.79748	3	2.80597	0.00843889
P31996	Macrosialin	Cd68	2	N4H5F1S1	A2B2C1D1E2F1G3gfedD1E2F1fedcbB5ba	169	Complex	AWGISVLNPNK+A2B2C1D1E2F1G3gfedD1E2F1fedcbB5ba	1.2449	1.24074	1	0.807468	0.816488	1.43758	1.57739	1.42449	1.26363	0.982949	1	1.28692	0.0545299
Q80YX1	Tenascin	Tnc	0	N2H5	A2B2C1D1dD1E1eE1edcba	1969	High mannose	EEFWLGLDNLSK+A2B2C1D1dD1E1eE1edcba	1.1175	1.18877	1	1	0.919822	0.974086	1.11789	1.1377	0.964782	0.816092	9	0.966933	0.584035
P02468	Laminin subunit gamma-1	Lamc1	1	N3H5F1	A2B2C1D1E2edD1E1eE1edcbB5ba	1239	Hybrid	NISQDLEK+A2B2C1D1E2edD1E1eE1edcbB5ba	2.85989	0.76776	1	0.850154	1.01126	1.07845	1.84952	1.34068	1.06782	1.06273	1	1.23282	0.967035
P42703	Leukemia inhibitory factor receptor	Lifr	0	N3H7F1	A2B2C1D1E1edD2dD1E1eE1F1fedcbB5ba	647	High mannose	HDPNMTCDYVIK+A2B2C1D1E1edD2dD1E1eE1F1fedcbB5ba	1.46915	1.38384	1	0.914913	0.912105	0.814154	0.879154	0.959168	0.49921	0.356398	1	0.604803	0.0318841
Q02788	Collagen alpha-2(VI) chain	Col6a2	2	N4H6	A2B2C1D1E2F1feE2edD1E1eE1edcba	155	Hybrid	GTFTDCALANMTQQIR+A2B2C1D1E2F1feE2edD1E1eE1edcba	0.986884	0.790288	1.014	1	1.26627	0.786444	0.931069	1.02888	0.849485	1.4528	6	0.959774	0.990321
C0HKG5;C0HKG6	Ribonuclease T2-A;Ribonuclease T2-B	Rnaset2a;Rnaset2b	0	N2H5	A2B2C1D1dD1E1eE1edcba	216;216	High mannose	NCTEPGEQLSSR+A2B2C1D1dD1E1eE1edcba	1.0515	0.96817	1	1.14296	0.97569	1.22079	1.32052	1.6486	1.69108	2.10315	1	1.54739	0.020234
Q99L43	Phosphatidate cytidylyltransferase 2	Cds2	0	N2H5	A2B2C1D1dD1E1eE1edcba	294	High mannose	CFVCPVEYNNDTNSFTVDCEPSDLFR+A2B2C1D1dD1E1eE1edcba	0.663662	0.652695	1.30808	1	1.74309	0.943533	1.20372	1.14632	0.462422	0.492109	1	0.758086	0.414549
P02468	Laminin subunit gamma-1	Lamc1	2	N4H4G1	A2B2C1D1E2F1G4gfedD1E2edcba	1203	Complex	TANETSAEAYNLLLR+A2B2C1D1E2F1G4gfedD1E2edcba	0.973516	0.851424	0.970229	1.04916	1.22709	1.09304	1.34382	1.39132	1.79517	1.73392	4	1.42462	0.0132125
Q61001	Laminin subunit alpha-5	Lama5	2	N4H5F1G2	A2B2C1D1E2F1G4gfedD1E2F1G4gfedcbB5ba	2395	Complex	EALNQAVNTTR+A2B2C1D1E2F1G4gfedD1E2F1G4gfedcbB5ba	0.635287	0.84736	1.00312	1.07973	1	0.874383	0.77393	0.89114	1.53487	0.944196	1	0.974951	0.579683
Q80YX1	Tenascin	Tnc	0	N2H7	A2B2C1D1E1edD1E1eE1F1fedcba	1969	High mannose	EEFWLGLDNLSK+A2B2C1D1E1edD1E1eE1F1fedcba	1.21744	1.0957	1	1	0.958676	0.960449	1.35503	1.30261	1.30267	0.874555	3	1.12488	0.370354
Q9D659	V-type immunoglobulin domain-containing suppressor of T-cell activation	Vsir	2	N4H5F1S2	A2B2C1D1E2F1G3gfedD1E2F1G3gfedcbB5ba	107	Complex	ANASHDQPQK+A2B2C1D1E2F1G3gfedD1E2F1G3gfedcbB5ba	1.02312	0.965671	1.03937	0.99553	1.06115	1.38817	1.77889	1.70116	1.75514	1.75341	4	1.69441	2.18193e-05
P11438	Lysosome-associated membrane glycoprotein 1	Lamp1	0	N2H3F1	A2B2C1D1dD1dcbB5ba	159	Paucimannose	NVTVVLR+A2B2C1D1dD1dcbB5ba	0.882883	0.809128	1	1.18857	1.41554	1.23012	1.30295	1.35978	1.44082	1.38761	1	1.33331	0.0389037
Q52KR2	Leucine-rich repeats and immunoglobulin-like domains protein 2	Lrig2	0	N2H9	A2B2C1D1E1F1fedD1E1F1feE1F1fedcba	570	High mannose	LFSVNFTDEGK+A2B2C1D1E1F1fedD1E1F1feE1F1fedcba	1.39125	1.15894	0.87858	0.896543	1	1.28877	1.44923	1.29345	1.46463	1.27326	1	1.34078	0.0245269
A6H584	Collagen alpha-5(VI) chain	Col6a5	2	N4H5S1	A2B2C1D1E2F1G3gfedD1E2F1fedcba	588	Complex	SNDSVLEPANR+A2B2C1D1E2F1G3gfedD1E2F1fedcba	0.912179	1	1.28099	0.102856	1.46213	1.33441	1.35809	1.37646	2.61974	2.55414	1	1.69572	0.0466878
P17047	Lysosome-associated membrane glycoprotein 2	Lamp2	1	N3H5	A2B2C1D1E2edD1E1eE1edcba	361	Hybrid	VQPFNVTK+A2B2C1D1E2edD1E1eE1edcba	1.04228	1	0.975254	0.943631	1.10318	1.22964	1.38036	1.33729	1.5207	1.35151	3	1.35242	0.000197203
Q61490	CD166 antigen	Alcam	1	N3H4F1	A2B2C1D1E2F1fedD1dcbB5ba	306	Complex	NATGDYK+A2B2C1D1E2F1fedD1dcbB5ba	1	0.865653	0.817504	1.01019	1.17849	1.0667	1.43329	1.20895	1.58735	1.74954	1	1.44201	0.0139852
P02469	Laminin subunit beta-1	Lamb1	2	N5H4	A2B2C1D1E2F1fedD2dD1E2edcba	1336	Complex	VNASTTDPNSTVEQSALTR+A2B2C1D1E2F1fedD2dD1E2edcba	0.850478	0.899047	0.846241	1.08036	1.26565	1.32922	1.7786	1.74367	2.3105	1.79783	3	1.87717	0.0018229
Q8BGT0	Osteopetrosis-associated transmembrane protein 1	Ostm1	0	N2H6	A2B2C1D1E1edD1E1eE1edcba	220	High mannose	NYSEVCR+A2B2C1D1E1edD1E1eE1edcba	0.868475	0.965998	1.38429	1	1.11936	0.88704	0.902057	0.928442	0.992396	1.12046	4	0.928535	0.33245
P16406	Glutamyl aminopeptidase	Enpep	2	N5H5F2	A2B2C1D1E2F1fF5fedD2dD1E2F1fedcbB5ba	546	Complex	QNITQK+A2B2C1D1E2F1fF5fedD2dD1E2F1fedcbB5ba	1.05199	1.04618	0.739654	1.06918	1.03967	1.54421	1.83472	1.84334	2.23322	3.03981	2	1.96053	0.00317349
P01831	Thy-1 membrane glycoprotein	Thy1	2	N4H7F2	A2B2C1D1E2F1fF5feE2F1fedD1E1eE1edcbB5ba	94	Hybrid	VLTLANFTTK+A2B2C1D1E2F1fF5feE2F1fedD1E1eE1edcbB5ba	1.76069	2.02432	0.918556	1	0.83516	1.00512	1.54483	1.50187	1.0713	0.759998	13	0.939861	0.65955
Q9WV54	Acid ceramidase	Asah1	1	N3H6G1	A2B2C1D1E2F1G4gfedD1E1eE1edcba	347	Hybrid	NLSFATIYDVLSTKPVLNK+A2B2C1D1E2F1G4gfedD1E1eE1edcba	1.17083	1.12059	0.797215	0.888862	1	2.52838	2.66499	3.05137	1.94141	1.37868	1	2.37272	0.00240283
Q01705	Neurogenic locus notch homolog protein 1	Notch1	0	N2H5	A2B2C1D1dD1E1eE1edcba	1489	High mannose	NCTQSLQCWK+A2B2C1D1dD1E1eE1edcba	1.12709	1.20074	0.882307	1	0.808044	0.965056	1.16514	1.21774	1.0277	0.930888	2	1.05784	0.548747
Q61554;Q61555	Fibrillin-1;Fibrillin-2	Fbn1;Fbn2	2	N4H5	A2B2C1D1E2F1fedD1E2F1fedcba	1069;1105	Complex	NCTDIDECR+A2B2C1D1E2F1fedD1E2F1fedcba	0.556839	0.625039	1.0712	1	1.3012	0.857601	0.674685	0.862914	1.03099	1.07454	6	0.984094	0.947381
P43406	Integrin alpha-V	Itgav	1	N3H6	A2B2C1D1E2edD1E1eE1F1fedcba	941	Hybrid	ENQNHSYSLK+A2B2C1D1E2edD1E1eE1F1fedcba	1.09883	1.25191	1.00946	0.886438	0.922345	1.78348	1.50765	1.86163	1.68559	1.12632	2	1.5896	0.00509424
P35330	Intercellular adhesion molecule 2	Icam2	3	N5H6G3	A2B2C1D1E2F1G4gfedD1E2F1G4gfeE2F1G4gfedcba	45	Complex	INCSTNCAAPDMGGLETPTNK+A2B2C1D1E2F1G4gfedD1E2F1G4gfeE2F1G4gfedcba	1.67426	1.64233	0.905364	0.984811	0.638166	1.30482	1.5062	1.76985	1.03607	0.868285	2	1.12688	0.639426
Q07797	Galectin-3-binding protein	Lgals3bp	3	N5H6F1S1G1	A2B2C1D1E2F1G4gfedD1E2F1feE2F1G3gfedcbB5ba	543	Complex	APIPTALDTNSSK+A2B2C1D1E2F1G4gfedD1E2F1feE2F1G3gfedcbB5ba	1.01986	0.986577	1	0.930248	1.0395	1.13674	1.20382	1.32523	1.34028	1.53597	1	1.30438	0.00222507
Q9QYB5	Gamma-adducin	Add3	2	N4H5F3	A2B2C1D1E2F1G5gfF5feE2edD1E1edcbB5ba	40	Hybrid	NMSPDLR+A2B2C1D1E2F1G5gfF5feE2edD1E1edcbB5ba	0.663761	0.660926	1	1.80532	2.84389	1.28771	1.26077	1.1604	2.18818	2.37102	1	1.45605	0.612653
P24638	Lysosomal acid phosphatase	Acp2	2	N5H3F1	A2B2C1D1E2edD2dD1E2edcbB5ba	177	Complex	QTPEYQNR+A2B2C1D1E2edD2dD1E2edcbB5ba	1	0.764949	0.957969	1.33082	1.30067	0.973054	1.11487	0.620605	1.52551	1.16455	1	1.02491	0.962426
Q05793	Basement membrane-specific heparan sulfate proteoglycan core protein	Hspg2	1	N3H6S1	A2B2C1D1E2F1G3gfedD1E1eE1edcba	89	Hybrid	ALVNFTR+A2B2C1D1E2F1G3gfedD1E1eE1edcba	1	0.966672	0.767359	1.03156	1.02174	1.2811	1.62984	1.56521	1.60006	1.6679	1	1.61217	0.000113274
P01851;P01852	T-cell receptor beta-2 chain C region;T-cell receptor beta-1 chain C region	Unknown;Unknown	2	N4H7F1	A2B2C1D1E2F1fF5feE2F1fedD1E1eE1edcba	5;5	Hybrid	NVTPPK+A2B2C1D1E2F1fF5feE2F1fedD1E1eE1edcba	0.88385	0.903782	1	1.07095	1.78888	1.24312	1.79667	1.32758	2.628	2.93619	1	1.61294	0.0546412
P01738	T-cell receptor alpha chain V region PHDS58	Unknown	0	N2H8	A2B2C1D1E1F1fedD1E1eE1F1fedcba	90	High mannose	SNSSFHLR+A2B2C1D1E1F1fedD1E1eE1F1fedcba	0.62221	0.838865	1.01391	1.33869	1.4724	0.864401	0.679299	0.787867	1.25823	1.32067	2	0.92234	0.721002
P82347	Delta-sarcoglycan	Sgcd	0	N2H6	A2B2C1D1E1edD1E1eE1edcba	108	High mannose	NVTVNILNDQTK+A2B2C1D1E1edD1E1eE1edcba	1.27348	0.955675	0.937982	1.00931	1.07161	1.6775	1.67407	2.16951	1.74432	1.54504	2	1.67965	0.000405322
Q8K2W3	Thioredoxin domain-containing protein 11	Txndc11	0	N2H9	A2B2C1D1E1F1fedD1E1F1feE1F1fedcba	295	High mannose	HFNTSLVFPR+A2B2C1D1E1F1fedD1E1F1feE1F1fedcba	0.64705	0.695258	1	1	1.19422	0.707399	0.855809	0.749774	0.978699	1.002	3	0.961793	0.693194
Q3UTY6	Thrombospondin type-1 domain-containing protein 4	Thsd4	2	N4H5F1S1	A2B2C1D1E2F1G3gfedD1E2F1fedcbB5ba	709	Complex	QVYANR+A2B2C1D1E2F1G3gfedD1E2F1fedcbB5ba	1	0.730995	0.112085	1.44073	1.61564	2.26119	1.39339	3.92149	1.35535	1.79061	2	2.03305	0.0646507
Q61001	Laminin subunit alpha-5	Lama5	0	N2H5F1	A2B2C1D1dD1E1eE1edcbB5ba	2395	High mannose	EALNQAVNTTR+A2B2C1D1dD1E1eE1edcbB5ba	1.27877	1.05538	0.803778	1	0.696544	2.97889	1.95875	4.11547	1.86843	1.77854	1	2.4616	0.00918429
O09043	Napsin-A	Napsa	3	N5H6S1G2	A2B2C1D1E2F1G4gfedD1E2F1G3gfeE2F1G4gfedcba	128	Complex	ASSSFRPNGTK+A2B2C1D1E2F1G4gfedD1E2F1G3gfeE2F1G4gfedcba	0.934803	1.11593	0.818722	1	1.07617	1.99461	1.97681	2.04797	2.23753	1.88312	1	2.02802	1.06307e-06
B0V2N1	Receptor-type tyrosine-protein phosphatase S	Ptprs	2	N4H7F1	A2B2C1D1E2F1feE2F1fedD1E1eE1edcbB5ba	720	Hybrid	KVEAEALNATAIR+A2B2C1D1E2F1feE2F1fedD1E1eE1edcbB5ba	1.12764	1.1754	0.987438	1	0.965053	1.08696	1.05843	1.24299	1.08816	1.16978	1	1.08887	0.186256
Q61003	T-cell differentiation antigen CD6	Cd6	0	N2H3F1	A2B2C1D1dD1dcbB5ba	49	Paucimannose	LVNGSSR+A2B2C1D1dD1dcbB5ba	0.936744	0.918167	1.15548	0.988148	1.32411	1.10593	1.12846	1.12583	1.63125	1.49113	2	1.20347	0.123309
O35405	5'-3' exonuclease PLD3	Pld3	2	N4H5F1G2	A2B2C1D1E2F1G4gfedD1E2F1G4gfedcbB5ba	234	Complex	ELGVVMYNCSCLAR+A2B2C1D1E2F1G4gfedD1E2F1G4gfedcbB5ba	0.958981	0.956828	1	1.09142	1.502	0.849739	1.07604	1.19571	1.07003	1.22651	1	1.06772	0.885277
Q62009	Periostin	Postn	1	N3H6F1	A2B2C1D1E2edD1E1eE1F1fedcbB5ba	601	Hybrid	GVNETLLVNELK+A2B2C1D1E2edD1E1eE1F1fedcbB5ba	1	0.872349	0.997708	1.09768	1.05775	2.64141	2.31324	4.40292	2.06684	1.9152	1	2.31947	0.0207675
P01899	H-2 class I histocompatibility antigen, D-B alpha chain	H2-D1	2	N4H5F1S1G1	A2B2C1D1E2F1G4gfF5fedD1E2F1G3gfedcba	110	Complex	NLLGYYNQSAGGSHTLQQMSGCDLGSDWR+A2B2C1D1E2F1G4gfF5fedD1E2F1G3gfedcba	0.964065	1.38215	0.931007	1.08559	1	1.38424	1.48025	1.64423	1.05847	0.943313	1	1.20888	0.17539
Q8C129	Leucyl-cystinyl aminopeptidase	Lnpep	2	N4H4G1	A2B2C1D1E2F1fF4fedD1E2edcba	215	Complex	DIILHSTGHNISR+A2B2C1D1E2F1fF4fedD1E2edcba	0.976298	0.950366	1	1.28839	1.39996	1.16847	1.06882	1.41325	1.80979	1.6626	1	1.23862	0.111267
Q9R0X2	ADAM DEC1	Adamdec1	2	N4H3	A2B2C1D1E2edD1E2edcba	61	Complex	GLENNQTER+A2B2C1D1E2edD1E2edcba	1.04547	1	1.11494	0.894708	0.819142	0.899801	1.15106	1.06785	0.916139	0.945343	1	1.02787	0.775661
Q3UQ28	Peroxidasin homolog	Pxdn	0	N2H5+Ammonium(+17)	A2B2C1D1dD1E1eE1edcba	1277	High mannose	ILCDNSDNITR+A2B2C1D1dD1E1eE1edcba	0.826492	0.76299	1	2.07208	2.31441	0.981268	1.10384	1.03671	1.9704	1.62813	8	1.10832	0.897204
Q8K2Z4	Condensin complex subunit 1	Ncapd2	2	N4H3	A2B2C1D1E2edD1E2edcba	894	Complex	NATEADPK+A2B2C1D1E2edD1E2edcba	0.868475	0.599819	1	1.0406	1.21712	1.02906	1.33476	1.09883	1.95575	1.9126	1	1.54792	0.0475938
P42703	Leukemia inhibitory factor receptor	Lifr	1	N4H5	A2B2C1D1E2F1fedD2dD1E1edcba	658	Hybrid	WCNSSR+A2B2C1D1E2F1fedD2dD1E1edcba	0.672603	0.619153	1	1.11356	1.27623	0.667491	0.629925	0.587643	0.694307	0.688516	2	0.660097	0.0890357
Q6X893	Choline transporter-like protein 1	Slc44a1	0	N2H5	A2B2C1D1dD1E1eE1edcba	134	High mannose	FAEINGSALCSYNIK+A2B2C1D1dD1E1eE1edcba	1.71088	1.46125	0.930298	1	0.738827	1.45653	2.30521	1.67002	1.31591	1.12233	1	1.40878	0.173886
P56203	Cathepsin W	Ctsw	0	N2H7	A2B2C1D1E1edD1E1eE1F1fedcba	344	High mannose	GNNTCGVTK+A2B2C1D1E1edD1E1eE1F1fedcba	1	0.925354	1.36162	1	1.2665	1.2508	1.64619	1.31297	1.29227	1.20441	3	1.25864	0.0820322
Q9ET22	Dipeptidyl peptidase 2	Dpp7	0	N2H5	A2B2C1D1dD1E1eE1edcba	325	High mannose	ALAGLVYNSSGTEPCYDIYR+A2B2C1D1dD1E1eE1edcba	0.893964	0.811114	1	1.17618	1.40142	0.841037	0.982356	0.946411	0.868904	0.891268	2	0.896755	0.203543
O55111	Desmoglein-2	Dsg2	2	N4H6F1	A2B2C1D1E2F1feE2F1fedD1E1edcbB5ba	467	Hybrid	YVQNGTYTAK+A2B2C1D1E2F1feE2F1fedD1E1edcbB5ba	1.0836	0.975511	0.934954	1.02643	0.949649	1.00352	1.31803	1.35129	1.34281	1.20152	4	1.27777	0.00802008
Q6XJV4;Q6XJV6	Cell surface glycoprotein CD200 receptor 4;Cell surface glycoprotein CD200 receptor 2	Cd200r4;Cd200r1l	0	N2H7	A2B2C1D1E1edD1E1eE1F1fedcba	192;171	High mannose	SESHSNGTVTVR+A2B2C1D1E1edD1E1eE1F1fedcba	0.654192	0.71803	1	1.26159	1.60777	1.32512	1.16264	1.53213	1.81925	1.87744	1	1.56744	0.058311
Q3V3R4	Integrin alpha-1	Itga1	2	N4H4	A2B2C1D1E2F1fedD1E2edcba	418	Complex	ANQIVIPHNTTFQTEPTK+A2B2C1D1E2F1fedD1E2edcba	1.17791	1.02308	0.871243	1.00204	0.915845	1.09885	1.34205	1.35616	1.26372	1.0558	4	1.2336	0.0244781
P01899	H-2 class I histocompatibility antigen, D-B alpha chain	H2-D1	2	N4H6F1	A2B2C1D1E2F1feE2F1fedD1E1edcbB5ba	110	Hybrid	NLLGYYNQSAGGSHTLQQMSGCDLGSDWR+A2B2C1D1E2F1feE2F1fedD1E1edcbB5ba	0.431057	0.622269	1	1.22376	1.21752	0.605566	0.585805	0.697105	0.527552	0.462456	3	0.604404	0.0855729
P01731	T-cell surface glycoprotein CD8 alpha chain	Cd8a	2	N4H5F1G1	A2B2C1D1E2F1G4gfedD1E2F1fedcbB5ba	97	Complex	ITWDEKLNSSK+A2B2C1D1E2F1G4gfedD1E2F1fedcbB5ba	1.72067	1.42836	1	1	0.891393	1.20956	1.56312	1.56388	1.19576	0.928591	27	1.12283	0.684033
Q8CFI0;Q8CFI0	E3 ubiquitin-protein ligase NEDD4-like;E3 ubiquitin-protein ligase NEDD4-like	Nedd4l;Nedd4l	0	N2H5	A2B2C1D1dD1E1eE1edcba	244;437	High mannose	TYYVNHNNR+A2B2C1D1dD1E1eE1edcba	0.886156	0.794223	1.00686	1	1.3387	0.920886	1.26748	1.03783	1.49737	1.55932	1	1.23252	0.143392
Q99LR1	Lysophosphatidylserine lipase ABHD12	Abhd12	0	N2H8	A2B2C1D1E1F1fedD1E1eE1F1fedcba	123	High mannose	KPQDQGLNHTCNYYLQPEDDVTIGVWHTIPSVWWK+A2B2C1D1E1F1fedD1E1eE1F1fedcba	1.34554	1.10006	1	0.97588	0.813005	2.22883	1.86174	2.27776	1.4203	1.16727	3	1.72862	0.0135259
P11276	Fibronectin	Fn1	2	N4H6F1	A2B2C1D1E2F1feE2edD1E1eE1edcbB5ba	430	Hybrid	NYTDCTSEGR+A2B2C1D1E2F1feE2edD1E1eE1edcbB5ba	0.615121	0.631878	1	1.21363	1.24357	2.97499	1.1643	5.63173	1.6308	1.71268	2	2.37742	0.106163
Q8BG07	5'-3' exonuclease PLD4	Pld4	1	N3H5F1	A2B2C1D1E2edD1E1eE1edcbB5ba	279	Hybrid	NFSSHINR+A2B2C1D1E2edD1E1eE1edcbB5ba	0.672671	0.623937	1	1.22693	1.44445	1.4265	1.1117	1.6584	1.83579	2.1591	2	1.66662	0.0265741
P01831	Thy-1 membrane glycoprotein	Thy1	2	N4H5G2	A2B2C1D1E2F1fF4fedD1E2F1fF4fedcba	42	Complex	HENNTK+A2B2C1D1E2F1fF4fedD1E2F1fF4fedcba	1.17925	0.744727	1.39877	1	0.73937	2.06557	1.80848	1.41015	2.06058	1.43122	1	1.82037	0.00479714
Q05793	Basement membrane-specific heparan sulfate proteoglycan core protein	Hspg2	2	N4H5S2	A2B2C1D1E2F1fF3fedD1E2F1fF3fedcba	89	Complex	ALVNFTR+A2B2C1D1E2F1fF3fedD1E2F1fF3fedcba	1.00441	0.830364	0.727021	1.03336	1	1.5045	1.28424	1.69249	1.48316	1.93964	1	1.71272	0.00076156
Q9JJX6	P2X purinoceptor 4	P2rx4	0	N2H8	A2B2C1D1E1F1fedD1E1eE1F1fedcba	184	High mannose	AAENFTLLVK+A2B2C1D1E1F1fedD1E1eE1F1fedcba	1.08572	1.04895	0.9681	1	0.93532	1.19809	1.33651	1.27069	1.44935	1.07849	11	1.2587	0.00525492
Q08481	Platelet endothelial cell adhesion molecule	Pecam1	2	N4H7F1	A2B2C1D1E2F1feE2F1fedD1E1eE1edcbB5ba	540	Hybrid	EDRPFHQAVVNDTQAFWHNK+A2B2C1D1E2F1feE2F1fedD1E1eE1edcbB5ba	1.92041	1.2034	0.905647	0.829577	1	1.1718	2.84207	2.16556	1.60968	1.39584	5	1.54229	0.101484
Q99MQ4	Asporin	Aspn	2	N4H6F1S1	A2B2C1D1E2F1G3gfeE2F1fedD1E1edcbB5ba	275	Hybrid	ITDIENGTFANIPR+A2B2C1D1E2F1G3gfeE2F1fedD1E1edcbB5ba	0.790328	0.0825502	1	1.28178	1.42964	1.35973	1.48272	2.0466	1.84921	3.31854	3	1.95221	0.0318209
P14483	H-2 class II histocompatibility antigen, A beta chain	H2-Ab1	1	N3H4F1S1	A2B2C1D1E2F1G3gfedD1dcbB5ba	46	Complex	HFVYQFMGECYFTNGTQR+A2B2C1D1E2F1G3gfedD1dcbB5ba	0.870263	0.830605	1	1.13806	1.26755	0.779514	0.898428	0.902332	0.925638	0.680497	6	0.821259	0.0866242
O08912	Polypeptide N-acetylgalactosaminyltransferase 1	Galnt1	2	N4H7F1G1	A2B2C1D1E2F1G4gfeE2F1fedD1E1eE1edcbB5ba	552	Hybrid	NVTLPEIF+A2B2C1D1E2F1G4gfeE2F1fedD1E1eE1edcbB5ba	1.09458	1	1.08721	0.8916	0.992312	1.066	1.10009	1.04707	1.39733	0.939438	1	1.05919	0.288515
P09055	Integrin beta-1	Itgb1	0	N2H8	A2B2C1D1E1F1fedD1E1eE1F1fedcba	669	High mannose	KDTCAQECSHFNLTK+A2B2C1D1E1F1fedD1E1eE1F1fedcba	0.235932	0.296421	1.03424	1	1.07565	0.575325	0.340599	0.341532	0.98429	0.848499	15	0.901885	0.644311
Q60767	Lymphocyte antigen 75	Ly75	1	N4H3F1	A2B2C1D1E2edD2dD1dcbB5ba	135	Complex	DGYAVANTNTSDVWK+A2B2C1D1E2edD2dD1dcbB5ba	1.45409	1.19016	1	0.817305	0.996168	0.895994	1.23912	0.990831	0.962441	0.742972	4	0.903134	0.380087
P17047	Lysosome-associated membrane glycoprotein 2	Lamp2	1	N3H6	A2B2C1D1E2edD1E1eE1F1fedcba	322	Hybrid	NLSFWDAPLGSSYMCNK+A2B2C1D1E2edD1E1eE1F1fedcba	1.64522	1.37355	1	0.891815	0.588534	1.33304	1.43587	1.40192	0.827327	0.464527	1	0.965359	0.97888
O09117	Synaptophysin-like protein 1	Sypl1	0	N2H8	A2B2C1D1E1F1fedD1E1eE1F1fedcba	95	High mannose	LNQASFHTPPNVSVCDVNWEK+A2B2C1D1E1F1fedD1E1eE1F1fedcba	1.43043	1.26415	0.921068	0.908856	0.948697	1.39965	1.75338	1.58512	1.19385	0.957552	2	1.26918	0.146995
Q6ZQE4	Nuclear envelope integral membrane protein 1	Nemp1	0	N2H8	A2B2C1D1E1F1fedD1E1eE1F1fedcba	123	High mannose	EKLNDTYVNVGLYSTK+A2B2C1D1E1F1fedD1E1eE1F1fedcba	1.25124	1.30365	1	1	1	1.24103	1.57914	1.46622	1.15027	0.779309	19	1.16655	0.418311
Q61738	Integrin alpha-7	Itga7	0	N2H6	A2B2C1D1E1edD1E1eE1edcba	1043	High mannose	ANITVK+A2B2C1D1E1edD1E1eE1edcba	1	0.855589	1	1.13927	1	1.53516	1.37454	1.51788	1.66436	2.7698	3	1.57442	0.0368381
P41234	ATP-binding cassette sub-family A member 2	Abca2	0	N2H8	A2B2C1D1E1F1fedD1E1eE1F1fedcba	432	High mannose	RGNMSSLGFTSK+A2B2C1D1E1F1fedD1E1eE1F1fedcba	0.922526	1	0.892346	1.28717	1	1.00152	0.955361	1.14541	1.9269	1.26231	3	1.14694	0.24395
Q99KF1	Transmembrane emp24 domain-containing protein 9	Tmed9	2	N4H6F1S1G1	A2B2C1D1E2F1G4gfeE2F1G3gfedD1E1edcbB5ba	125	Hybrid	FTFTSHTPGEHQICLHSNSTK+A2B2C1D1E2F1G4gfeE2F1G3gfedD1E1edcbB5ba	0.913726	0.893808	1.10796	1.08903	1	1.17219	1.26855	1.1913	1.20522	1.01074	1	1.16063	0.0249271
P24063	Integrin alpha-L	Itgal	2	N4H7F2	A2B2C1D1E2F1fF5feE2F1fedD1E1eE1edcbB5ba	928	Hybrid	EQENSTLYISFTPK+A2B2C1D1E2F1fF5feE2F1fedD1E1eE1edcbB5ba	0.587896	0.738441	1.0438	1	1.16056	0.730048	0.615822	0.684848	0.866534	0.685666	1	0.766128	0.132814
O35598	Disintegrin and metalloproteinase domain-containing protein 10	Adam10	0	N2H5	A2B2C1D1dD1E1eE1edcba	268	High mannose	NISFMVK+A2B2C1D1dD1E1eE1edcba	1.06867	1.18388	0.989664	1	0.877063	1.45414	1.11182	1.34388	1.32926	1.28042	1	1.28549	0.0058456
P28654	Decorin	Dcn	2	N5H5	A2B2C1D1E2F1fedD2dD1E2F1fedcba	298	Complex	YIQVVYLHNNNISAVGQNDFCR+A2B2C1D1E2F1fedD2dD1E2F1fedcba	1	1	0.834776	1.06531	1.1945	1.48129	1.61524	1.75508	1.66347	1.54837	7	1.57744	4.61261e-05
Q6R5P0	Toll-like receptor 11	Tlr11	0	N2H9	A2B2C1D1E1F1fedD1E1F1feE1F1fedcba	620	High mannose	NLSVSSFK+A2B2C1D1E1F1fedD1E1F1feE1F1fedcba	1.09926	1	0.777791	0.982365	1.08338	1.10697	1.62315	1.25831	1.79978	1.45009	1	1.46462	0.00987619
Q9WU38	Amiloride-sensitive sodium channel subunit beta	Scnn1b	0	N2H8	A2B2C1D1E1F1fedD1E1eE1F1fedcba	135	High mannose	ILAPEASHSNTTR+A2B2C1D1E1F1fedD1E1eE1F1fedcba	0.320904	0.456035	1.08797	1	1.61056	1.17509	0.989574	0.906509	1.70878	1.79048	3	1.56182	0.195073
Q99JP7	Glutathione hydrolase 7	Ggt7	0	N2H5	A2B2C1D1dD1E1eE1edcba	523	High mannose	TANHSAPSLENSVQPGK+A2B2C1D1dD1E1eE1edcba	0.746096	1	0.199358	2.66526	4.23266	1.7149	2.102	1.70813	3.17203	2.93506	1	2.00499	0.50651
P97445	Voltage-dependent P/Q-type calcium channel subunit alpha-1A	Cacna1a	0	N2H6	A2B2C1D1E1edD1E1eE1edcba	1933	High mannose	KLQAMREEQNR+A2B2C1D1E1edD1E1eE1edcba	0.9344	1	0.98281	1.28112	1.32417	1.27193	1.607	1.48917	1.1414	1.09524	1	1.18592	0.13038
P17047	Lysosome-associated membrane glycoprotein 2	Lamp2	1	N4H5	A2B2C1D1E2F1fedD2dD1E1edcba	280	Hybrid	LNNSQIK+A2B2C1D1E2F1fedD2dD1E1edcba	0.843043	0.820559	1	1.06531	1.339	1.26613	1.70671	1.46481	1.50608	1.31148	33	1.48525	0.00710828
P01735;P06321	T-cell receptor beta chain V region 86T1;T-cell receptor beta chain V region A20.2.25	Unknown;Unknown	1	N3H5	A2B2C1D1E2edD1E1eE1edcba	75;75	Hybrid	NETVPSR+A2B2C1D1E2edD1E1eE1edcba	1	0.980952	0.142495	1.8129	2.2366	1.45357	1.193	1.06889	3.26413	4.12986	1	1.59893	0.207277
O89091	Krueppel-like factor 10	Klf10	1	N3H7	A2B2C1D1E2F1fedD1E1eE1F1fedcba	207	Hybrid	NIPCAAVSPNR+A2B2C1D1E2F1fedD1E1eE1F1fedcba	0.959012	0.89815	1.10344	1	1.41627	1.15368	1.35191	1.3542	1.83556	1.72818	1	1.3641	0.0314281
Q8K0E8	Fibrinogen beta chain	Fgb	2	N4H5G1	A2B2C1D1E2F1G4gfeE2edD1E1edcba	384	Complex	YKGTAGNALMDGASQLVGENR+A2B2C1D1E2F1G4gfeE2edD1E1edcba	1.05058	0.930668	0.842518	1.69786	1	3.56798	2.49594	6.94515	1.79948	5.48528	7	3.38532	0.0351874
Q9D244	Ribonuclease K6	Rnase6	0	N2H5	A2B2C1D1dD1E1eE1edcba	58	High mannose	GVNNYTQHCK+A2B2C1D1dD1E1eE1edcba	0.984475	0.585843	1	1.25439	1.3433	1.23472	1.51654	1.67583	3.30523	2.85993	1	1.9635	0.034668
Q3V3R4	Integrin alpha-1	Itga1	2	N4H6F1G1	A2B2C1D1E2F1G4gfeE2F1fedD1E1edcbB5ba	531	Hybrid	VYVYAVNQTR+A2B2C1D1E2F1G4gfeE2F1fedD1E1edcbB5ba	0.791243	0.774162	1.08592	1.07356	1.40626	0.92925	1.01398	1.10536	1.50015	1.62382	2	1.22265	0.281154
Q60751	Insulin-like growth factor 1 receptor	Igf1r	1	N3H6S1	A2B2C1D1E2F1G3gfedD1E1eE1edcba	901	Hybrid	LNPGNYTAR+A2B2C1D1E2F1G3gfedD1E1eE1edcba	1.08362	0.867268	0.857113	1.00012	1	1.19316	1.7647	1.54507	1.96187	1.27308	1	1.59079	0.00471059
P14094	Sodium/potassium-transporting ATPase subunit beta-1	Atp1b1	2	N5H5F1	A2B2C1D1E2F1fedD2dD1E2F1fedcbB5ba	158	Complex	FKLDWLGNCSGLNDDSYGYR+A2B2C1D1E2F1fedD2dD1E2F1fedcbB5ba	1	0.280885	0.673734	1.28245	1.14368	1.74713	2.38067	2.3145	2.11628	1.6384	2	2.17899	0.00108061
A2AJQ3	Probable C-mannosyltransferase DPY19L4	Dpy19l4	0	N2H5	A2B2C1D1dD1E1eE1edcba	122	High mannose	GVYELTHNNK+A2B2C1D1dD1E1eE1edcba	0.706966	0.752236	1	1.17848	1.70311	0.966399	0.906682	1.05032	1.31535	1.5069	12	1.18302	0.713794
Q61735	Leukocyte surface antigen CD47	Cd47	1	N4H6F1G1	A2B2C1D1E2F1G4gfedD2dD1E1eE1edcbB5ba	109	Hybrid	DAMVGNYTCEVTELSR+A2B2C1D1E2F1G4gfedD2dD1E1eE1edcbB5ba	1	1.15773	0.814365	0.835909	1.08997	1.09392	1.31848	1.17831	1.10494	0.877614	1	1.11887	0.208134
P13597	Intercellular adhesion molecule 1	Icam1	2	N5H6	A2B2C1D1E2F1feE2F1fedD2dD1E1edcba	388	Hybrid	NQTLELHVLYGPR+A2B2C1D1E2F1feE2F1fedD2dD1E1edcba	1.04497	0.986992	0.961478	1.05144	1.14967	0.801087	1.15737	1.0139	1.07489	0.949447	2	0.977999	0.579365
Q61735	Leukocyte surface antigen CD47	Cd47	1	N4H3F1	A2B2C1D1E2edD2dD1dcbB5ba	109	Complex	DAMVGNYTCEVTELSR+A2B2C1D1E2edD2dD1dcbB5ba	1.53324	1.11141	0.795073	0.90705	1	1.12737	2.11506	1.32269	1.18341	0.93114	1	1.21746	0.30073
Q9ET22	Dipeptidyl peptidase 2	Dpp7	0	N2H4	A2B2C1D1dD1E1edcba	325	High mannose	ALAGLVYNSSGTEPCYDIYR+A2B2C1D1dD1E1edcba	0.832348	0.838323	1	1.11305	1.29414	0.919792	0.922473	0.923634	0.829759	0.786761	1	0.883927	0.168471
Q61001	Laminin subunit alpha-5	Lama5	0	N3H3F1	A2B2C1D1dD2dD1dcbB5ba	2570	Paucimannose	QLLANSSALEETILGHQGR+A2B2C1D1dD2dD1dcbB5ba	1.16284	0.862331	1	0.927356	1.09099	1.19976	1.50348	1.36444	1.3734	1.46945	1	1.37075	0.00114662
Q04857	Collagen alpha-1(VI) chain	Col6a1	1	N3H5	A2B2C1D1E2edD1E1eE1edcba	801	Hybrid	NITAQICIDKK+A2B2C1D1E2edD1E1eE1edcba	0.717148	0.74823	1	1.41855	1.4344	1.52999	1.29154	1.17692	1.52617	2.22569	3	1.54983	0.0771041
Q9R0B9	Procollagen-lysine,2-oxoglutarate 5-dioxygenase 2	Plod2	0	N2H8	A2B2C1D1E1F1fedD1E1eE1F1fedcba	63	High mannose	YFNYTVK+A2B2C1D1E1F1fedD1E1eE1F1fedcba	1.08197	1.0056	0.890755	0.86335	1	1.02427	1.10772	1.35763	1.48733	1.00436	1	1.19885	0.0602604
Q9CXF7	Chromodomain-helicase-DNA-binding protein 1-like	Chd1l	2	N4H5F1G2	A2B2C1D1E2F1G4gfedD1E2F1G4gfedcbB5ba	455	Complex	AHRIGQNK+A2B2C1D1E2F1G4gfedD1E2F1G4gfedcbB5ba	0.971009	0.894987	0.867058	1.08866	1.2971	1.06156	1.25782	1.3318	1.54517	1.71362	2	1.36172	0.031684
P01910;P14434;P14437;P14438	H-2 class II histocompatibility antigen, A-K alpha chain;H-2 class II histocompatibility antigen, A-B alpha chain;H-2 class II histocompatibility antigen, A-S alpha chain;H-2 class II histocompatibility antigen, A-U alpha chain (Fragment)	H2-Aa;H2-Aa;H2-Aa;H2-Aa	0	N2H2F1	A2B2C1D1dcbB5ba	105;105;82;76	Paucimannose	SNSTPATNEAPQATVFPK+A2B2C1D1dcbB5ba	1.22804	1.10885	0.774828	1	0.792088	1.08434	1.4598	1.36509	1.52239	1.16118	1	1.36432	0.0246096
O88531	Palmitoyl-protein thioesterase 1	Ppt1	1	N3H7S1	A2B2C1D1E2F1G3gfedD1E1eE1F1fedcba	212	Hybrid	CVNESYKK+A2B2C1D1E2F1G3gfedD1E1eE1F1fedcba	1.03996	0.730482	0.93396	1.00279	1.19883	2.55341	3.3133	3.32913	1.99713	1.73736	10	2.64376	0.00141174
O08742	Platelet glycoprotein V	Gp5	0	N2H9	A2B2C1D1E1F1fedD1E1F1feE1F1fedcba	298	High mannose	ELWLNGTHLSTLPAAAFR+A2B2C1D1E1F1fedD1E1F1feE1F1fedcba	0.938213	0.966619	0.938469	1.19546	1.28589	2.02683	1.92841	2.19616	1.68005	3.94415	2	2.00568	0.0323523
Q8CGB3	Uveal autoantigen with coiled-coil domains and ankyrin repeats	Uaca	0	N2H5	A2B2C1D1dD1E1eE1edcba	202	High mannose	GADVNSRDKQNR+A2B2C1D1dD1E1eE1edcba	0.670197	0.906665	1	1.06335	1.5567	1.25683	0.887596	1.05459	1.3298	1.35661	1	1.22485	0.443759
P02468	Laminin subunit gamma-1	Lamc1	2	N5H5	A2B2C1D1E2F1fedD2dD1E2F1fedcba	1393	Complex	IPAINR+A2B2C1D1E2F1fedD2dD1E2F1fedcba	1	0.894598	0.860003	1.04167	1.21132	0.947355	1.4585	0.964782	1.25684	1.44768	1	1.19609	0.133261
P01901	H-2 class I histocompatibility antigen, K-B alpha chain	H2-K1	2	N4H6F2	A2B2C1D1E2F1fF5feE2edD1E1eE1edcbB5ba	107	Hybrid	TLLGYYNQSK+A2B2C1D1E2F1fF5feE2edD1E1eE1edcbB5ba	1.24747	1.2863	0.855829	1	0.865874	0.956908	1.16484	1.23066	1.35295	0.89851	2	1.06552	0.592821
Q8C129	Leucyl-cystinyl aminopeptidase	Lnpep	3	N5H6F1G3	A2B2C1D1E2F1G4gfedD1E2F1G4gfeE2F1G4gfedcbB5ba	682	Complex	SDVINLTEQVQWVK+A2B2C1D1E2F1G4gfedD1E2F1G4gfeE2F1G4gfedcbB5ba	1.21657	1.1593	1	0.952611	0.920025	1.13372	1.67011	1.44903	1.2904	0.812081	1	1.23018	0.194749
P28654	Decorin	Dcn	2	N4H7F1	A2B2C1D1E2F1feE2F1fedD1E1eE1edcbB5ba	206	Hybrid	ISDTNITAIPQGLPTSLTEVHLDGNK+A2B2C1D1E2F1feE2F1fedD1E1eE1edcbB5ba	1.15448	0.970416	0.870328	1	1.12513	1.6594	2.11968	2.4504	1.83003	1.62035	1	1.85938	0.000541295
P01895;P01897;P01899;P01900;P01901;P01896	H-2 class I histocompatibility antigen, alpha chain (Fragment);H-2 class I histocompatibility antigen, L-D alpha chain;H-2 class I histocompatibility antigen, D-B alpha chain;H-2 class I histocompatibility antigen, D-D alpha chain;H-2 class I histocompatibility antigen, K-B alpha chain;H-2 class I histocompatibility antigen, alpha chain (Fragment)	H2-D1;H2-L;H2-D1;H2-D1;H2-K1;Unknown	0	N2H10	A2B2C1D1E1F1G1gfedD1E1F1feE1F1fedcba	133;200;200;200;197;10	High mannose	YLKNGNATLLR+A2B2C1D1E1F1G1gfedD1E1F1feE1F1fedcba	0.991664	0.913709	0.889457	1.20061	1.12219	1.37177	1.45559	1.81772	1.81427	1.59095	15	1.57357	0.000664017
P11438	Lysosome-associated membrane glycoprotein 1	Lamp1	1	N3H4F1S1	A2B2C1D1E2F1G3gfedD1dcbB5ba	248	Complex	AFNISPNDTSSGSCGINLVTLK+A2B2C1D1E2F1G3gfedD1dcbB5ba	1	0.816135	1	1	1.14179	0.937643	1.14693	1.3037	1.19128	0.945926	5	1.14629	0.234051
P08113;P11499	Endoplasmin;Heat shock protein HSP 90-beta	Hsp90b1;Hsp90ab1	0	N2H9	A2B2C1D1E1F1fedD1E1F1feE1F1fedcba	107;46	High mannose	ELISNASDALDK+A2B2C1D1E1F1fedD1E1F1feE1F1fedcba	1.31614	1.08677	0.996125	0.916148	0.851102	1.07316	1.41004	1.22175	1.48136	1.19725	2	1.25808	0.0576188
Q91ZX7	Prolow-density lipoprotein receptor-related protein 1	Lrp1	2	N4H5F1S2	A2B2C1D1E2F1G3gfedD1E2F1G3gfedcbB5ba	1559	Complex	GPCSHLCLINYNR+A2B2C1D1E2F1G3gfedD1E2F1G3gfedcbB5ba	1.13968	0.877884	1	1.22039	0.159224	1.26996	1.76429	1.61793	1.52995	1.28363	1	1.48586	0.0201724
Q01705	Neurogenic locus notch homolog protein 1	Notch1	0	N2H8F1	A2B2C1D1E1F1fedD1E1eE1F1fedcbB5ba	888	High mannose	HGASCQNTNGSYR+A2B2C1D1E1F1fedD1E1eE1F1fedcbB5ba	0.79441	0.871111	1.08672	1	1.14734	0.511705	0.417657	0.391497	0.509664	0.652592	1	0.492637	0.000309773
Q8C6K9	Collagen alpha-6(VI) chain	Col6a6	0	N2H6	A2B2C1D1E1edD1E1eE1edcba	987	High mannose	GIFSDVSASVCNSSK+A2B2C1D1E1edD1E1eE1edcba	1.16775	1.00225	1	0.986178	1	1.83653	2.29493	2.36976	1.45323	1.28743	3	1.78461	0.0187964
Q3V3R4	Integrin alpha-1	Itga1	1	N3H5G1	A2B2C1D1E2F1G4gfedD1E1edcba	1113	Hybrid	GELQSENSSLTLSSSNR+A2B2C1D1E2F1G4gfedD1E1edcba	0.585755	0.563506	1	1.00531	1.3143	1.14058	1.27173	1.2841	1.78896	1.95087	1	1.77973	0.0243152
Q91ZX7	Prolow-density lipoprotein receptor-related protein 1	Lrp1	2	N4H7F1	A2B2C1D1E2F1feE2F1fedD1E1eE1edcbB5ba	358	Hybrid	CDMDGQNR+A2B2C1D1E2F1feE2F1fedD1E1eE1edcbB5ba	0.877344	1	0.955025	1.35899	2.13486	1.95538	1.81986	1.79585	4.06955	1.85344	1	1.89705	0.0729298
P28654	Decorin	Dcn	2	N4H5F1S1G1	A2B2C1D1E2F1G4gfedD1E2F1G3gfedcbB5ba	206	Complex	ISDTNITAIPQGLPTSLTEVHLDGNK+A2B2C1D1E2F1G4gfedD1E2F1G3gfedcbB5ba	1	0.85674	0.702619	1.08941	1.10492	3.88797	3.781	4.93387	2.45161	1.87298	6	3.56399	0.0106038
Q9JJX6	P2X purinoceptor 4	P2rx4	0	N2H3	A2B2C1D1dD1dcba	75	Paucimannose	GVAVTNTSQLGFR+A2B2C1D1dD1dcba	1	0.879361	0.987552	1.34942	1.54894	4.19387	4.41395	4.55412	5.26362	6.10687	1	4.44064	7.90056e-06
P42703	Leukemia inhibitory factor receptor	Lifr	1	N4H4F1	A2B2C1D1E2F1fedD2dD1dcbB5ba	164	Complex	GSALPHPSNATWEIK+A2B2C1D1E2F1fedD2dD1dcbB5ba	0.508215	0.747005	0.928423	1.14228	1.15717	1.19486	0.719282	0.819383	1.75142	1.66505	2	1.42043	0.209627
P42703	Leukemia inhibitory factor receptor	Lifr	2	N5H3F1	A2B2C1D1E2edD2dD1E2edcbB5ba	238	Complex	NISWIR+A2B2C1D1E2edD2dD1E2edcbB5ba	0.871319	0.819912	1	1.04693	1.19626	0.869375	1.06358	1.02867	1.07862	1.21378	3	1.05211	0.481217
Q9JKR6	Hypoxia up-regulated protein 1	Hyou1	0	N2H6	A2B2C1D1E1edD1E1eE1edcba	830	High mannose	LSALDNLLNHSSIFLK+A2B2C1D1E1edD1E1eE1edcba	1.36787	1.15472	0.930982	1	1	1.09999	1.43623	1.55987	1.30859	1.12013	9	1.17972	0.108458
G3UYX5;Q8BJY1	Regulator of G-protein signaling 22;26S proteasome non-ATPase regulatory subunit 5	Rgs22;Psmd5	2	N4H5	A2B2C1D1E2eE2edD1E1eE1edcba	514;352	Hybrid	NASTELK+A2B2C1D1E2eE2edD1E1eE1edcba	1.0688	0.879949	0.943883	1.18666	1	1.23168	1.29808	1.24086	1.56655	1.02407	1	1.25748	0.0359302
Q61739	Integrin alpha-6	Itga6	1	N4H4	A2B2C1D1E2edD2dD1E1edcba	284	Hybrid	ANHSGAVVLLK+A2B2C1D1E2edD2dD1E1edcba	1.1576	0.945312	0.974014	1.08617	1	0.954177	1.08081	1.20498	1.26812	1.14871	1	1.10754	0.177059
P56203	Cathepsin W	Ctsw	0	N2H6	A2B2C1D1E1edD1E1eE1edcba	344	High mannose	GNNTCGVTK+A2B2C1D1E1edD1E1eE1edcba	0.877447	0.813445	1	1.36308	1.44533	3.83201	4.71244	4.13051	2.7799	2.10096	1	3.14095	0.0011484
P28654	Decorin	Dcn	3	N5H6F1G1	A2B2C1D1E2F1G4gfedD1E2F1feE2F1fF5fedcba	257	Complex	LGLSFNSITVMENGSLANVPHLR+A2B2C1D1E2F1G4gfedD1E2F1feE2F1fF5fedcba	1.3039	0.843812	1.27569	0.755889	1	1.23836	1.85215	1.26823	1.05855	1.54082	1	1.35661	0.0799391
O09046	L-amino-acid oxidase	Il4i1	0	N2H5	A2B2C1D1dD1E1eE1edcba	219	High mannose	HTLLEYLLEEGNLSR+A2B2C1D1dD1E1eE1edcba	1	0.922254	1.04337	0.903464	1.07376	0.833281	0.963834	0.977908	1.10559	0.92649	4	0.961609	0.635494
P97449	Aminopeptidase N	Anpep	3	N5H6F1S1G2	A2B2C1D1E2F1G4gfedD1E2F1G3gfeE2F1G4gfedcbB5ba	734	Complex	QVTPLFFYFQNR+A2B2C1D1E2F1G4gfedD1E2F1G3gfeE2F1G4gfedcbB5ba	1	0.702168	0.723625	1.04913	1.04913	1.18001	1.31233	1.47451	1.61648	1.20128	1	1.51392	0.00429434
Q9WTN6	Solute carrier family 22 member 21	Slc22a21	2	N5H5	A2B2C1D1E2F1fedD2dD1E2F1fedcba	551	Hybrid	GSPKESKGNVSR+A2B2C1D1E2F1fedD2dD1E2F1fedcba	1.10481	0.872473	1	1.0072	0.931793	1.42769	1.49319	1.45768	1.96074	1.57239	3	1.56636	0.000456468
P13379	T-cell surface glycoprotein CD5	Cd5	0	N2H4	A2B2C1D1dD1E1edcba	241	High mannose	WEAPNGSCVSLQQCFQK+A2B2C1D1dD1E1edcba	0.987575	1	0.949054	1.29274	1.13763	1.15264	1.15569	1.4031	1.38683	1.48321	1	1.21078	0.0311973
A6H584	Collagen alpha-5(VI) chain	Col6a5	1	N3H4F1	A2B2C1D1E2F1fedD1dcbB5ba	1096	Complex	YQEIIELESSLNK+A2B2C1D1E2F1fedD1dcbB5ba	0.687674	0.704004	1	1.00384	1.27297	0.753022	0.709071	0.765686	1.329	1.446	1	1.0652	0.738039
P18181	CD48 antigen	Cd48	2	N4H6F1G1	A2B2C1D1E2F1G4gfeE2edD1E1eE1edcbB5ba	70	Hybrid	ILEYNYNSTK+A2B2C1D1E2F1G4gfeE2edD1E1eE1edcbB5ba	1.33341	1.33587	0.97204	0.975319	0.752597	1.03997	1.19781	1.11869	1.07353	0.797878	6	0.994775	0.836096
O88531	Palmitoyl-protein thioesterase 1	Ppt1	2	N5H3F1	A2B2C1D1E2edD2dD1E2edcbB5ba	197	Complex	NYSIFLADINQER+A2B2C1D1E2edD2dD1E2edcbB5ba	0.771208	0.792254	1.04236	1	1.33232	1.22872	1.38458	1.49942	1.53184	1.39817	4	1.46676	0.00633265
Q9WV54	Acid ceramidase	Asah1	0	N2H6	A2B2C1D1E1edD1E1eE1edcba	347	High mannose	NLSFATIYDVLSTK+A2B2C1D1E1edD1E1eE1edcba	1.36086	1.09291	1	0.987338	1	1.53705	1.67471	1.74791	1.7161	1.29284	3	1.54661	0.00170412
P56528	ADP-ribosyl cyclase/cyclic ADP-ribose hydrolase 1	Cd38	2	N4H5G1	A2B2C1D1E2F1fF4feE2edD1E1edcba	124	Hybrid	LVTQTIPCNK+A2B2C1D1E2F1fF4feE2edD1E1edcba	1.19612	0.927481	0.82882	1.04206	1	2.01762	1.90993	2.66108	1.67019	1.31377	1	1.89745	0.00411396
Q8BGT0	Osteopetrosis-associated transmembrane protein 1	Ostm1	0	N2H8	A2B2C1D1E1F1fedD1E1eE1F1fedcba	132	High mannose	MDNISR+A2B2C1D1E1F1fedD1E1eE1F1fedcba	0.709531	0.832726	1.02361	1.03726	1.06777	0.695123	0.618802	0.680308	0.892839	0.829548	2	0.807527	0.057851
A6H584	Collagen alpha-5(VI) chain	Col6a5	1	N3H5S1	A2B2C1D1E2F1G3gfedD1E1edcba	1807	Hybrid	RFNETR+A2B2C1D1E2F1G3gfedD1E1edcba	0.700413	0.813162	1	1.03144	1.6357	1.07355	0.921378	0.964967	2.03482	2.0052	5	1.25738	0.261915
Q04857	Collagen alpha-1(VI) chain	Col6a1	2	N4H4	A2B2C1D1E2F1fedD1E2edcba	801	Complex	ENYAELLDDGFLKNITAQICIDK+A2B2C1D1E2F1fedD1E2edcba	1.2836	1.30318	1	0.998674	0.897715	1.68989	2.47639	2.66838	1.53429	1.12578	1	1.69845	0.0293476
P01831	Thy-1 membrane glycoprotein	Thy1	5	N7H8F1G2	A2B2C1D1E2F1G4gfeE2F1fedD1E2F1feE2F1feE2F1G4gfedcbB5ba	94	Complex	VLTLANFTTK+A2B2C1D1E2F1G4gfeE2F1fedD1E2F1feE2F1feE2F1G4gfedcbB5ba	1.33006	1.48723	0.863659	0.911946	1	1.2586	1.30271	1.23252	1.49523	1.12063	4	1.22695	0.268385
Q9Z2A9	Glutathione hydrolase 5 proenzyme	Ggt5	2	N4H6F1G1	A2B2C1D1E2F1fF4feE2F1fedD1E1edcbB5ba	347	Hybrid	LWDPSSHPGIQNISR+A2B2C1D1E2F1fF4feE2F1fedD1E1edcbB5ba	0.496719	1	0.730026	1.11995	1.20104	1.01551	0.845715	0.793602	1.33916	0.978034	1	1.06879	0.613672
O88393	Transforming growth factor beta receptor type 3	Tgfbr3	0	N2H9	A2B2C1D1E1F1fedD1E1F1feE1F1fedcba	570	High mannose	AGVVVFNCSLR+A2B2C1D1E1F1fedD1E1F1feE1F1fedcba	0.973374	0.922974	1	1.19115	1.36964	1.36486	1.53354	1.71356	1.91752	1.64474	1	1.52596	0.00233787
P08113	Endoplasmin	Hsp90b1	0	N2H5	A2B2C1D1dD1E1eE1edcba	62	High mannose	EEEAIQLDGLNASQIR+A2B2C1D1dD1E1eE1edcba	1.17498	0.951411	1	0.809767	1.03319	0.913034	1.08944	0.960572	1.19397	1.05537	11	1.04704	0.545956
P13597	Intercellular adhesion molecule 1	Icam1	2	N4H7	A2B2C1D1E2F1feE2edD1E1eE1F1fedcba	185	Hybrid	GDHGANFSCR+A2B2C1D1E2F1feE2edD1E1eE1F1fedcba	0.488421	0.522017	1	1.18328	1.53089	0.830251	0.691572	0.692504	1.09172	0.946105	1	0.912487	0.669244
Q05512	Serine/threonine-protein kinase MARK2	Mark2	0	N2H10	A2B2C1D1E1F1G1gfedD1E1F1feE1F1fedcba	571	High mannose	VPVASPSAHNISSSSGAPDR+A2B2C1D1E1F1G1gfedD1E1F1feE1F1fedcba	0.720723	1.50839	0.860495	1.05613	1	2.43287	0.756501	1.39393	1.27445	0.867727	1	1.20732	0.360231
P41233	Phospholipid-transporting ATPase ABCA1	Abca1	0	N2H8	A2B2C1D1E1F1fedD1E1eE1F1fedcba	98	High mannose	YPTPGEAPGVVGNFNK+A2B2C1D1E1F1fedD1E1eE1F1fedcba	0.595168	0.647751	1	1.15697	1.58768	1.11155	0.993871	0.998981	1.38476	1.44362	5	1.27113	0.383616
Q9Z2A9	Glutathione hydrolase 5 proenzyme	Ggt5	0	N3H3F1	A2B2C1D1dD2dD1dcbB5ba	378	Paucimannose	GDHHQLSHYNLTGVR+A2B2C1D1dD2dD1dcbB5ba	0.350696	0.406533	1.08464	1.1051	1.80862	0.438565	0.317629	0.433382	0.946387	1.16246	2	0.805858	0.382101
G5E8F4	Fucose-1-phosphate guanylyltransferase	Fpgt	2	N4H4F1G1	A2B2C1D1E2F1G4gfedD1E2edcbB5ba	583	Complex	NQSDLEK+A2B2C1D1E2F1G4gfedD1E2edcbB5ba	1.00826	0.983104	0.848461	1	1.08131	1.19557	1.50946	1.62466	1.57202	1.38911	1	1.49942	0.000539544
Q9JIS8	Solute carrier family 12 member 4	Slc12a4	0	N2H8	A2B2C1D1E1F1fedD1E1eE1F1fedcba	331	High mannose	TVVVDNETVATR+A2B2C1D1E1F1fedD1E1eE1F1fedcba	0.846142	0.828822	1	1.10642	1.24851	0.990503	1.00924	1.11271	1.36727	1.13518	4	1.14071	0.293176
P07759	Serine protease inhibitor A3K	Serpina3k	3	N5H6S1G1	A2B2C1D1E2F1fF4fedD1E2F1feE2F1fF3fedcba	270	Complex	YTGNASALLILPDQGR+A2B2C1D1E2F1fF4fedD1E2F1feE2F1fF3fedcba	1.23344	1.08719	0.843148	1	0.882504	0.642777	1.03968	0.968316	0.980116	0.716559	1	0.858756	0.224855
P0CW70	Probable C-mannosyltransferase DPY19L2	Dpy19l2	1	N3H6F2	A2B2C1D1E2F1fF5fedD1E1eE1edcbB5ba	237	Hybrid	TCWNVTR+A2B2C1D1E2F1fF5fedD1E1eE1edcbB5ba	0.824566	0.0603683	1	1.03768	1.14632	1.25459	1.31758	1.31909	1.36417	1.38254	1	1.3429	0.0576998
P17439	Lysosomal acid glucosylceramidase	Gba1	2	N4H5F1G2	A2B2C1D1E2F1G4gfedD1E2F1G4gfedcbB5ba	165	Complex	VYTYADTPNDFQLSNFSLPEEDTK+A2B2C1D1E2F1G4gfedD1E2F1G4gfedcbB5ba	0.415904	0.623358	1	1.08242	1.43706	0.649548	0.576755	0.549276	0.982976	1.0443	1	0.877097	0.487414
Q9WU38	Amiloride-sensitive sodium channel subunit beta	Scnn1b	0	N2H6	A2B2C1D1E1edD1E1eE1edcba	135	High mannose	ILAPEASHSNTTR+A2B2C1D1E1edD1E1eE1edcba	0.713688	0.674572	1	1.71957	2.04897	2.75035	2.55042	2.31832	5.5389	4.65961	1	3.05933	0.0105694
Q9CQ56	Vesicle transport protein USE1	Use1	0	N2H10	A2B2C1D1E1F1G1gfedD1E1F1feE1F1fedcba	209	High mannose	DNQTLSHSLK+A2B2C1D1E1F1G1gfedD1E1F1feE1F1fedcba	0.961062	1.83109	0.943795	1.15558	0.734151	1.73468	0.99275	1.34858	1.22184	0.790452	2	1.12182	0.718715
Q8K3X4	Probable E3 ubiquitin-protein ligase IRF2BPL	Irf2bpl	2	N4H4F1	A2B2C1D1E2F1fedD1E2edcbB5ba	551	Complex	QQWMANQSEALK+A2B2C1D1E2F1fedD1E2edcbB5ba	1.22619	0.969652	0.833649	1.04105	1	0.947339	1.20547	1.13602	1.19523	1.15959	1	1.14756	0.184615
Q9Z0F8	Disintegrin and metalloproteinase domain-containing protein 17	Adam17	0	N2H8	A2B2C1D1E1F1fedD1E1eE1F1fedcba	264	High mannose	NTSWDNAGFK+A2B2C1D1E1F1fedD1E1eE1F1fedcba	1.22808	1.34658	0.839127	1	0.700084	1.43964	1.59173	1.83535	1.42421	1.09255	5	1.45485	0.0284524
A6H584	Collagen alpha-5(VI) chain	Col6a5	0	N2H5	A2B2C1D1dD1E1eE1edcba	1807	High mannose	RFNETR+A2B2C1D1dD1E1eE1edcba	0.628228	0.518714	0.965526	1.30879	1.93514	1.07166	1.27751	1.19565	3.12912	3.79773	3	1.92985	0.140202
P43406	Integrin alpha-V	Itgav	0	N2H4	A2B2C1D1dD1E1edcba	941	High mannose	ENQNHSYSLK+A2B2C1D1dD1E1edcba	0.92211	1.01241	1.0109	0.999704	0.996671	1.44293	1.19944	1.52528	1.45193	1.13093	4	1.43325	0.00185951
Q810U3	Neurofascin	Nfasc	2	N4H7F1	A2B2C1D1E2F1feE2F1fedD1E1eE1edcbB5ba	446	Hybrid	VILYNR+A2B2C1D1E2F1feE2F1fedD1E1eE1edcbB5ba	1.31516	1.46202	0.922841	0.916368	1	0.766837	0.964697	0.906049	1.03518	0.961752	2	0.862368	0.141682
Q9D666	SUN domain-containing protein 1	Sun1	0	N2H8	A2B2C1D1E1F1fedD1E1eE1F1fedcba	834	High mannose	TLSPTGNISSAPK+A2B2C1D1E1F1fedD1E1eE1F1fedcba	1.55271	1.51922	0.909025	1	0.76169	1.56252	1.95347	1.76161	1.54054	1.09561	2	1.41142	0.0799905
Q9Z0M6	Adhesion G protein-coupled receptor E5	Adgre5	1	N3H7	A2B2C1D1E2edD1E1F1feE1F1fedcba	461	Hybrid	LASNVTFK+A2B2C1D1E2edD1E1F1feE1F1fedcba	1.12117	1.11882	1	1	0.803833	1.08269	1.35161	1.2345	1.07419	1.04095	5	1.11416	0.111075
Q99N50	Synaptotagmin-like protein 2	Sytl2	0	N2H4	A2B2C1D1dD1E1edcba	253	High mannose	DDNQSFPR+A2B2C1D1dD1E1edcba	1	1.09646	1.47078	0.975204	0.946903	1.21546	0.936446	1.06783	0.865489	0.872384	1	0.910592	0.391399
P25446	Tumor necrosis factor receptor superfamily member 6	Fas	2	N4H5G2	A2B2C1D1E2F1G4gfedD1E2F1G4gfedcba	114	Complex	CTLCDEEHGLEVETNCTLTQNTK+A2B2C1D1E2F1G4gfedD1E2F1G4gfedcba	1.44441	1.46935	0.952978	0.967923	0.896115	1.2169	1.56696	1.54205	1.13801	1.01399	2	1.1297	0.401792
P57716	Nicastrin	Ncstn	0	N2H9	A2B2C1D1E1F1fedD1E1F1feE1F1fedcba	386	High mannose	TSLDLWMHTDPMSQKNESVK+A2B2C1D1E1F1fedD1E1F1feE1F1fedcba	2.13534	2.08504	0.988139	1	0.981632	1.7502	2.38164	2.8966	1.1627	0.81811	5	1.20216	0.461288
P01851;P01852	T-cell receptor beta-2 chain C region;T-cell receptor beta-1 chain C region	Unknown;Unknown	2	N4H5S1G1	A2B2C1D1E2F1G4gfedD1E2F1G3gfedcba	5;5	Complex	NVTPPK+A2B2C1D1E2F1G4gfedD1E2F1G3gfedcba	1.38197	1.3489	0.98756	1	0.8229	1.2622	1.74221	1.5424	1.54237	1.15383	3	1.2979	0.0563263
Q01339	Beta-2-glycoprotein 1	Apoh	2	N4H7G2	A2B2C1D1E2F1G4gfF4feE2F1fedD1E1eE1edcba	162	Hybrid	DYRPSAGNNSLYQDTVVFK+A2B2C1D1E2F1G4gfF4feE2F1fedD1E1eE1edcba	1.30105	1	0.716829	1.19039	0.976117	1.43436	1.4827	1.6738	2.21591	1.47433	1	1.53038	0.00809745
Q91ZX7	Prolow-density lipoprotein receptor-related protein 1	Lrp1	2	N4H5F1S1G1	A2B2C1D1E2F1G4gfedD1E2F1G3gfedcbB5ba	1559	Complex	GPCSHLCLINYNR+A2B2C1D1E2F1G4gfedD1E2F1G3gfedcbB5ba	0.71806	0.64879	1.14395	1.09236	1.44583	0.915657	1.1222	1.03423	1.0821	1.25212	2	1.04606	0.660406
Q9DBX3	Sushi domain-containing protein 2	Susd2	0	N2H6	A2B2C1D1E1edD1E1eE1edcba	159	High mannose	SQLVNETHWQYYGTSDTR+A2B2C1D1E1edD1E1eE1edcba	0.850594	0.84296	1	1.16861	1.26116	1.43022	1.31565	1.67567	1.78894	1.48226	8	1.51016	0.00264302
Q91ZX7	Prolow-density lipoprotein receptor-related protein 1	Lrp1	2	N5H4F1	A2B2C1D1E2F1fedD2dD1E2edcbB5ba	3954	Complex	GVTHLNISGLK+A2B2C1D1E2F1fedD2dD1E2edcbB5ba	1.04919	1.16628	0.98344	1.06079	0.911274	2.08392	1.96288	2.34713	2.01072	1.64902	2	1.95132	3.84657e-05
Q8BZT2	E3 ubiquitin-protein ligase SH3RF2	Sh3rf2	2	N5H5F1	A2B2C1D1E2F1fedD2dD1E2F1fedcbB5ba	283	Hybrid	GKATNTSSLR+A2B2C1D1E2F1fedD2dD1E2F1fedcbB5ba	0.272385	0.258386	1	1.17945	2.61511	0.431201	0.39038	0.409176	1.17244	1.7452	1	1.10526	0.656127
Q5NBU8	XIAP-associated factor 1	Xaf1	0	N2H4F1	A2B2C1D1dD1E1edcbB5ba	199	High mannose	NSSTKR+A2B2C1D1dD1E1edcbB5ba	0.607166	0.562883	1	1.08088	1.19812	1.22757	1.17057	1.05203	1.97454	1.35223	1	1.54575	0.0545687
Q61009	Scavenger receptor class B member 1	Scarb1	1	N3H6	A2B2C1D1E2edD1E1eE1F1fedcba	288	Hybrid	LTYNESR+A2B2C1D1E2edD1E1eE1F1fedcba	0.638263	0.877834	1	1.14758	1.3326	1.00417	0.875741	1.0436	1.8319	1.6595	1	1.26146	0.244882
Q60847	Collagen alpha-1(XII) chain	Col12a1	2	N4H5	A2B2C1D1E2F1fedD1E2F1fedcba	2530	Complex	MLEAYNLTEK+A2B2C1D1E2F1fedD1E2F1fedcba	1.26521	1.18914	0.856693	1	0.925877	1.13434	1.50841	1.58693	1.38376	1.11456	2	1.27413	0.0422179
P09242	Alkaline phosphatase, tissue-nonspecific isozyme	Alpl	2	N4H6G1	A2B2C1D1E2F1G4gfeE2F1fedD1E1edcba	271	Hybrid	HSHYVWNR+A2B2C1D1E2F1G4gfeE2F1fedD1E1edcba	1.02796	0.688027	1.11383	0.992143	1.42688	1.59718	1.53614	1.74277	1.97897	1.84758	2	1.65571	0.00132976
P17439	Lysosomal acid glucosylceramidase	Gba1	2	N4H5F1S2	A2B2C1D1E2F1G3gfedD1E2F1G3gfedcbB5ba	289	Complex	DLGPALANSSHDVK+A2B2C1D1E2F1G3gfedD1E2F1G3gfedcbB5ba	1.08292	1.11454	0.773766	0.915023	1	1.28068	1.43285	1.40102	1.4582	1.21617	3	1.35946	0.00115669
P42703	Leukemia inhibitory factor receptor	Lifr	1	N4H3F1	A2B2C1D1E2edD2dD1dcbB5ba	238	Complex	NISWIR+A2B2C1D1E2edD2dD1dcbB5ba	0.879387	0.701083	1	1.09281	1.72286	0.827898	0.889095	0.837019	1.40277	1.66559	1	1.00677	0.858043
P01901	H-2 class I histocompatibility antigen, K-B alpha chain	H2-K1	2	N4H6F1G1	A2B2C1D1E2F1G4gfeE2edD1E1eE1edcbB5ba	107	Hybrid	TLLGYYNQSK+A2B2C1D1E2F1G4gfeE2edD1E1eE1edcbB5ba	1.12008	1.07789	0.873325	1	0.848671	1.31058	1.43158	1.35224	1.40969	1.04626	8	1.31515	0.00592747
P97449	Aminopeptidase N	Anpep	1	N3H4	A2B2C1D1E2F1fedD1dcba	114	Hybrid	FTCNQTTDVIIIHSK+A2B2C1D1E2F1fedD1dcba	1.08588	1	0.906467	1.17385	0.960329	1.65615	1.94645	1.82123	1.73912	1.23188	1	1.69069	0.00104045
Q61001	Laminin subunit alpha-5	Lama5	2	N5H4F1	A2B2C1D1E2F1fedD2dD1E2edcbB5ba	2395	Complex	EALNQAVNTTR+A2B2C1D1E2F1fedD2dD1E2edcbB5ba	0.689592	0.678893	1	1.42587	2.02083	1.17494	1.80325	1.50527	2.43131	2.83513	5	1.78316	0.0816753
P42703	Leukemia inhibitory factor receptor	Lifr	2	N4H7	A2B2C1D1E2F1feE2F1fedD1E1eE1edcba	402	Hybrid	LGVQMHPGQEIHNFTLTGR+A2B2C1D1E2F1feE2F1fedD1E1eE1edcba	0.616224	0.688698	1.06341	1	1.2188	0.802052	0.75758	0.970263	1.29329	1.26852	1	1.14547	0.547828
O35405	5'-3' exonuclease PLD3	Pld3	0	N2H9	A2B2C1D1E1F1fedD1E1F1feE1F1fedcba	234	High mannose	ELGVVMYNCSCLAR+A2B2C1D1E1F1fedD1E1F1feE1F1fedcba	0.981421	0.914339	1.19636	1	1.0654	0.806712	1.05504	0.901215	0.707094	0.622962	8	0.782032	0.0440797
P13597	Intercellular adhesion molecule 1	Icam1	2	N5H5F2	A2B2C1D1E2F1fF5feE2edD2dD1E1edcbB5ba	185	Complex	GDHGANFSCR+A2B2C1D1E2F1fF5feE2edD2dD1E1edcbB5ba	0.886498	0.771191	1	1.27221	1.36677	1.65805	2.09198	2.17047	2.44523	2.55518	1	2.06649	0.000396826
Q61838	Pregnancy zone protein	Pzp	2	N4H5G2	A2B2C1D1E2F1G4gfedD1E2F1G4gfedcba	1385	Complex	INVSYTGERPSSNMVIVDVK+A2B2C1D1E2F1G4gfedD1E2F1G4gfedcba	1.29282	1.10022	0.622536	1	0.583534	1.18552	1.21019	1.6646	0.862468	0.748143	1	1.23269	0.339843
Q00519	Xanthine dehydrogenase/oxidase	Xdh	0	N2H4	A2B2C1D1dD1E1edcba	707	High mannose	NNSFYGPEVK+A2B2C1D1dD1E1edcba	0.838416	1	0.865101	1.06088	1.34616	0.772708	0.899405	0.996506	1.24987	1.34869	1	1.00902	0.829611
Q80YX1	Tenascin	Tnc	3	N6H3F1	A2B2C1D1E2edD2dD1E2eE2edcbB5ba	38	Complex	ESGLNMTLPEENQPVVFNHIYNIK+A2B2C1D1E2edD2dD1E2eE2edcbB5ba	1.35503	1.38904	1	0.860889	0.80316	0.912539	1.12352	1.18044	0.945767	0.769405	1	0.915669	0.525819
Q8R1V4	Transmembrane emp24 domain-containing protein 4	Tmed4	2	N4H6F2	A2B2C1D1E2F1fF5feE2F1fedD1E1edcbB5ba	117	Hybrid	FTFTSHTPGDHQICLHSNSTR+A2B2C1D1E2F1fF5feE2F1fedD1E1edcbB5ba	0.885684	0.804062	1	1.05055	1.58873	0.971417	1.34819	1.09609	1.28308	1.23706	1	1.21612	0.45203
Q64455	Receptor-type tyrosine-protein phosphatase eta	Ptprj	2	N4H6F1	A2B2C1D1E2F1feE2edD1E1eE1edcbB5ba	267	Hybrid	TNSTQVSDVR+A2B2C1D1E2F1feE2edD1E1eE1edcbB5ba	0.904401	0.881186	1	1.04341	1.57551	1.11718	1.2669	1.21657	1.73075	1.44524	1	1.29802	0.138539
Q9D1H9	Microfibril-associated glycoprotein 4	Mfap4	2	N4H5F1S2	A2B2C1D1E2F1G3gfF3fedD1E2F1fF5fedcba	139	Complex	VDLEDFENNTAYAK+A2B2C1D1E2F1G3gfF3fedD1E2F1fF5fedcba	1.04215	0.930666	1	0.998319	1.25638	2.79322	2.13297	4.425	1.36718	1.39446	1	2.03854	0.0713747
O09126	Semaphorin-4D	Sema4d	0	N2H10	A2B2C1D1E1F1G1gfedD1E1F1feE1F1fedcba	379	High mannose	AANYTSSLNLPDK+A2B2C1D1E1F1G1gfedD1E1F1feE1F1fedcba	1.75597	1.374	1	0.968745	0.801044	1.3327	1.80725	1.47542	1.36293	1.10392	1	1.30226	0.285454
O88735	Ensconsin	Map7	1	N4H3	A2B2C1D1E2edD2dD1dcba	186	Complex	SVSTMNLSK+A2B2C1D1E2edD2dD1dcba	0.571163	0.043503	1	1.30573	1.62083	1.17459	1.04339	0.98632	1.81774	2.01032	1	1.52856	0.190888
Q8BM72	Heat shock 70 kDa protein 13	Hspa13	0	N2H5	A2B2C1D1dD1E1eE1edcba	184	High mannose	NSTIQAANLAGLK+A2B2C1D1dD1E1eE1edcba	0.965723	1.28727	0.837862	1.17163	1	1.41061	0.958632	1.22267	1.27723	1.03639	1	1.12046	0.291797
Q61626	Glutamate receptor ionotropic, kainate 5	Grik5	0	N2H5	A2B2C1D1dD1E1eE1edcba	372	High mannose	TNYTLR+A2B2C1D1dD1E1eE1edcba	1.124	0.91536	1.18156	1	0.126163	1.35706	1.8029	1.50722	1.72174	1.81557	1	1.62372	0.00653403
Q8BJ83	TM2 domain-containing protein 3	Tm2d3	0	N2H5	A2B2C1D1dD1E1eE1edcba	171	High mannose	YFANCTVR+A2B2C1D1dD1E1eE1edcba	0.744364	0.781873	1.03364	1	1.41228	0.872891	0.956172	0.901697	0.997829	1.16091	6	1.02922	0.901526
P11103	Poly [ADP-ribose] polymerase 1	Parp1	0	N2H8	A2B2C1D1E1F1fedD1E1eE1F1fedcba	516	High mannose	SKGCFKEEGVNK+A2B2C1D1E1F1fedD1E1eE1F1fedcba	0.445372	0.700352	1.06384	1.61391	1	0.954689	0.697386	0.801629	1.92311	2.27435	1	1.32621	0.360112
Q8BFR4	N-acetylglucosamine-6-sulfatase	Gns	0	N2H8	A2B2C1D1E1F1fedD1E1eE1F1fedcba	175	High mannose	YYNYTLSINGK+A2B2C1D1E1F1fedD1E1eE1F1fedcba	1.81926	1.45642	0.954045	0.914771	0.869575	1.25268	1.73616	1.75639	1.54868	1.36633	2	1.40836	0.158848
Q9R0X2	ADAM DEC1	Adamdec1	0	N2H9	A2B2C1D1E1F1fedD1E1F1feE1F1fedcba	61	High mannose	GLENNQTER+A2B2C1D1E1F1fedD1E1F1feE1F1fedcba	0.928326	0.777685	0.976699	1	1.14129	1.131	1.25629	1.54243	1.23702	1.14285	2	1.27532	0.0138879
Q3UMY5	Echinoderm microtubule-associated protein-like 4	Eml4	0	N2H7	A2B2C1D1E1edD1E1eE1F1fedcba	770	High mannose	NRSDCK+A2B2C1D1E1edD1E1eE1F1fedcba	0.541316	0.052878	1.1173	1	1.57542	1.00463	1.22612	1.28257	1.62097	2.25073	1	1.65883	0.104699
Q91YQ5	Dolichyl-diphosphooligosaccharide--protein glycosyltransferase subunit 1	Rpn1	0	N2H6	A2B2C1D1E1edD1E1eE1edcba	300	High mannose	DEIGNVSTSHLLILDDSVEMEIRPR+A2B2C1D1E1edD1E1eE1edcba	1.2386	1.00632	0.870833	0.889979	1	1.14107	1.4733	1.41784	1.31208	1.0846	14	1.29052	0.0217108
P24063	Integrin alpha-L	Itgal	4	N6H7G3	A2B2C1D1E2F1G4gfeE2F1fedD1E2F1G4gfeE2F1G4gfedcba	777	Complex	KCEANLTLSSPAR+A2B2C1D1E2F1G4gfeE2F1fedD1E2F1G4gfeE2F1G4gfedcba	1.028	1.08542	0.87502	0.984386	0.937391	0.950685	1.2095	1.09707	1.08404	1.01147	2	1.08952	0.157156
P11032	Granzyme A	Gzma	0	N2H3F1	A2B2C1D1dD1dcbB5ba	169	Paucimannose	EVNITVIDR+A2B2C1D1dD1dcbB5ba	0.607269	0.641554	1.06659	1.07156	1.1086	0.631739	0.65032	0.596565	1.27526	1.24177	2	1.01783	0.919545
Q61554	Fibrillin-1	Fbn1	1	N4H4F1	A2B2C1D1E2F1fedD2dD1dcbB5ba	1371	Complex	CTDLDECSNGTHMCSQHADCK+A2B2C1D1E2F1fedD2dD1dcbB5ba	1.29417	1	1	0.936702	0.977269	1.92655	2.36337	2.79926	1.1407	0.912234	9	1.81857	0.0918345
Q60675	Laminin subunit alpha-2	Lama2	2	N4H5F1G1	A2B2C1D1E2F1G4gfeE2edD1E1edcbB5ba	359	Complex	NLSLNIHGK+A2B2C1D1E2F1G4gfeE2edD1E1edcbB5ba	0.971143	0.998317	1	1.23905	1.6295	1.49336	1.64999	2.15643	1.76245	1.99642	1	1.62925	0.0057943
Q9JI59	Junctional adhesion molecule B	Jam2	2	N4H7F1	A2B2C1D1E2F1feE2F1fedD1E1eE1edcbB5ba	186	Hybrid	GGTHNNSSYTMNTK+A2B2C1D1E2F1feE2F1fedD1E1eE1edcbB5ba	1	0.993237	0.947455	1.16896	1.60116	1.48537	1.39361	1.47063	1.64302	2.30826	1	1.46975	0.0361785
Q8BWQ6	VPS35 endosomal protein-sorting factor-like	Vps35l	2	N5H5	A2B2C1D1E2F1fedD2dD1E2F1fedcba	692	Complex	VMKGNHSR+A2B2C1D1E2F1fedD2dD1E2F1fedcba	0.481898	0.415594	1	1.08189	1.31508	1.23666	1.05036	0.924364	2.23434	1.87307	1	1.85266	0.0847305
P21995	Embigin	Emb	2	N4H5G1	A2B2C1D1E2F1G4gfedD1E2F1fedcba	62	Complex	SCNISVTEK+A2B2C1D1E2F1G4gfedD1E2F1fedcba	1.50946	1.3229	1	0.777809	0.920092	0.93031	2.25534	1.36155	0.959892	0.830665	4	1.02163	0.599688
Q01705	Neurogenic locus notch homolog protein 1	Notch1	0	N2H9F1	A2B2C1D1E1F1fedD1E1F1feE1F1fedcbB5ba	888	High mannose	HGASCQNTNGSYR+A2B2C1D1E1F1fedD1E1F1feE1F1fedcbB5ba	0.686531	1.04365	1	0.845515	1.2258	0.625909	0.519591	0.333327	0.556902	0.323438	1	0.496638	0.00215571
O55112	AF4/FMR2 family member 2	Aff2	0	N2H9+Ammonium(+17)	A2B2C1D1E1F1fedD1E1F1feE1F1fedcba	1153	High mannose	SLMEYFKQNASK+A2B2C1D1E1F1fedD1E1F1feE1F1fedcba	1.30674	1.41858	1	0.988861	0.758884	0.563957	0.695016	0.719074	0.825909	0.740026	1	0.664186	0.0156765
Q61549	Adhesion G protein-coupled receptor E1	Adgre1	0	N2H8	A2B2C1D1E1F1fedD1E1eE1F1fedcba	498	High mannose	VINEECKENESINLAAR+A2B2C1D1E1F1fedD1E1eE1F1fedcba	1.31391	1.1419	0.961691	0.879876	0.702441	1.42774	1.54812	1.42359	0.993175	0.658408	4	1.22959	0.318636
P01897;P01899;P01896	H-2 class I histocompatibility antigen, L-D alpha chain;H-2 class I histocompatibility antigen, D-B alpha chain;H-2 class I histocompatibility antigen, alpha chain (Fragment)	H2-L;H2-D1;Unknown	2	N4H6	A2B2C1D1E2F1feE2edD1E1eE1edcba	280;280;90	Hybrid	EQNYTCR+A2B2C1D1E2F1feE2edD1E1eE1edcba	0.761657	0.72253	1.10176	1	1.31294	0.875363	0.950568	0.941766	1.08711	0.870274	6	0.965863	0.77272
Q3U4B4	Lipase member N	Lipn	2	N4H5F1	A2B2C1D1E2F1feE2edD1E1edcbB5ba	274	Hybrid	NMNMSR+A2B2C1D1E2F1feE2edD1E1edcbB5ba	0.385149	0.8133	1	1.22328	1.99714	1.12259	0.696103	0.879471	2.40469	1.88941	1	1.25522	0.474336
Q07113	Cation-independent mannose-6-phosphate receptor	Igf2r	0	N2H5	A2B2C1D1dD1E1eE1edcba	107	High mannose	SLLEFNTTMGCQPSDSQHR+A2B2C1D1dD1E1eE1edcba	0.978227	0.961764	1.05519	1	1.26791	1.19032	0.859205	1.43576	1.12088	0.982733	1	1.06634	0.57932
Q61789	Laminin subunit alpha-3	Lama3	2	N5H5	A2B2C1D1E2F1fedD2dD1E2F1fedcba	2580	Complex	TTFNLNTTEVEPCR+A2B2C1D1E2F1fedD2dD1E2F1fedcba	0.927902	0.770123	0.971558	1.0359	1.12038	1.24279	1.45541	1.59087	1.64312	1.53348	3	1.55301	0.000410156
Q61207	Prosaposin	Psap	0	N2H4	A2B2C1D1dD1E1edcba	80	High mannose	TVVTEAGNLLKDNATQEEILHYLEK+A2B2C1D1dD1E1edcba	1.95219	1.75376	1	0.968751	0.887569	1.7396	2.25214	2.31354	1.20623	0.711799	1	1.247	0.407485
P13541	Myosin-3	Myh3	0	N2H9	A2B2C1D1E1F1fedD1E1F1feE1F1fedcba	392	High mannose	TAYLMGLNSSDLLK+A2B2C1D1E1F1fedD1E1F1feE1F1fedcba	1	0.948651	1.4437	0.991233	1.29205	0.133133	1.34686	1.48777	2.04523	2.02779	1	1.41691	0.47219
P11881	Inositol 1,4,5-trisphosphate receptor type 1	Itpr1	3	N5H3F1	A2B2C1D1E2edD1E2eE2edcbB5ba	2503	Complex	VETGENCTSPAPK+A2B2C1D1E2edD1E2eE2edcbB5ba	1	1.41438	1	1	0.765959	1.32404	1.18496	1.64189	1.13365	0.987024	3	1.20006	0.190594
Q62009	Periostin	Postn	2	N5H3	A2B2C1D1E2edD2dD1E2edcba	601	Complex	GVNETLLVNELK+A2B2C1D1E2edD2dD1E2edcba	1.58578	0.968855	0.83614	1	1.13463	1.46345	2.49199	2.37153	1.4936	1.30185	1	1.53494	0.0341687
Q9R069	Basal cell adhesion molecule	Bcam	2	N4H7F1	A2B2C1D1E2F1feE2F1fedD1E1eE1edcbB5ba	323	Hybrid	VHRNQSGIYGCR+A2B2C1D1E2F1feE2F1fedD1E1eE1edcbB5ba	1.00958	0.572612	0.949236	1	1.33882	1.6186	2.89914	2.02069	2.23709	2.33929	1	2.25404	0.000868881
Q91V24	ATP-binding cassette sub-family A member 7	Abca7	0	N2H9	A2B2C1D1E1F1fedD1E1F1feE1F1fedcba	1400	High mannose	NVSDFLVK+A2B2C1D1E1F1fedD1E1F1feE1F1fedcba	1.32769	1.40319	0.847453	1	0.926445	2.0386	1.73317	2.56312	1.53389	1.08627	1	1.65008	0.0344828
P01899	H-2 class I histocompatibility antigen, D-B alpha chain	H2-D1	2	N5H5F1G1	A2B2C1D1E2F1G4gfedD2dD1E2F1fedcbB5ba	110	Complex	NLLGYYNQSAGGSHTLQQMSGCDLGSDWR+A2B2C1D1E2F1G4gfedD2dD1E2F1fedcbB5ba	1.07215	0.901005	1	0.932123	1.09478	1.21267	1.0908	1.3591	0.995824	0.973341	2	1.10288	0.158437
P20352	Tissue factor	F3	2	N5H7F1	A2B2C1D1E2F1feE2F1fedD2dD1E1eE1edcbB5ba	169	Hybrid	KNGTFLTLR+A2B2C1D1E2F1feE2F1fedD2dD1E1eE1edcbB5ba	0.710979	0.84458	1	1.36852	1.74709	1.7462	1.58766	1.74899	2.21797	2.137	1	1.80647	0.0100975
Q9Z1F6	Leukocyte cell-derived chemotaxin 1	Cnmd	0	N2H4	A2B2C1D1dD1E1edcba	243	High mannose	LSNGTR+A2B2C1D1dD1E1edcba	0.380646	0.376861	1.02459	1	1.42886	0.679613	0.605571	1.65562	1.61671	2.17919	1	1.61706	0.205511
P24668	Cation-dependent mannose-6-phosphate receptor	M6pr	1	N3H4F1G1	A2B2C1D1E2F1G4gfedD1dcbB5ba	84	Complex	EASNHSSGAGLVQINK+A2B2C1D1E2F1G4gfedD1dcbB5ba	2.10976	2.02712	1	0.991087	0.961557	1.89061	2.04617	2.93416	1.83591	1.35356	1	1.57322	0.147463
Q9CPZ1	Factor associated with metabolism and energy	Ccdc198	2	N4H5G2	A2B2C1D1E2F1G4gfedD1E2F1G4gfedcba	52	Complex	LQDQNRTR+A2B2C1D1E2F1G4gfedD1E2F1G4gfedcba	1	0.787928	0.856685	1.35675	1.17119	2.28647	1.66264	2.75154	2.64464	4.54714	1	2.53326	0.00760398
Q3UHZ5	Leiomodin-2	Lmod2	0	N2H6	A2B2C1D1E1edD1E1eE1edcba	63	High mannose	TPTGNFSR+A2B2C1D1E1edD1E1eE1edcba	1.14342	1.25636	0.722919	0.854661	1	0.711885	0.625317	0.809274	1.22037	1.0724	1	0.886063	0.48625
Q61789	Laminin subunit alpha-3	Lama3	2	N4H3F1	A2B2C1D1E2edD1E2edcbB5ba	2361	Complex	IESINQQLLPLGNISDNVDR+A2B2C1D1E2edD1E2edcbB5ba	1.13602	0.884943	0.929519	1.00907	0.297599	0.889396	1.21117	1.0186	1.19182	1.1772	2	1.19244	0.157129
P24063	Integrin alpha-L	Itgal	2	N4H5F1G1	A2B2C1D1E2F1G4gfedD1E2F1fedcbB5ba	270	Complex	VLVIITDGEASDKGNISAAHDITR+A2B2C1D1E2F1G4gfedD1E2F1fedcbB5ba	1.77748	1.56813	0.966953	0.948674	0.97967	1.37935	1.78294	1.75305	1.47335	1.24311	7	1.33831	0.213014
O88792	Junctional adhesion molecule A	F11r	2	N4H5F1G2	A2B2C1D1E2F1G4gfedD1E2F1G4gfedcbB5ba	185	Complex	AFMNSSFTIDPK+A2B2C1D1E2F1G4gfedD1E2F1G4gfedcbB5ba	0.883136	0.844049	1	1.09564	1.29353	1.13138	1.24128	1.17785	1.71076	2.76635	1	1.35912	0.104991
Q02788	Collagen alpha-2(VI) chain	Col6a2	2	N5H4F1G1	A2B2C1D1E2F1G4gfedD2dD1E2edcbB5ba	800	Complex	NMTLFSDLVAEK+A2B2C1D1E2F1G4gfedD2dD1E2edcbB5ba	1.35623	1.16632	0.237957	1	0.862746	1.58805	1.94198	2.11001	2.10615	1.64722	2	1.86057	0.00252798
Q61554	Fibrillin-1	Fbn1	2	N4H6F1S1	A2B2C1D1E2F1G3gfeE2F1fedD1E1edcbB5ba	450	Hybrid	VLPFNVTDYCQLVR+A2B2C1D1E2F1G3gfeE2F1fedD1E1edcbB5ba	0.851205	0.760391	1	1.10724	1.14754	1.21053	1.21753	1.33934	1.16932	1.16401	3	1.22796	0.0153378
Q61789	Laminin subunit alpha-3	Lama3	0	N2H9	A2B2C1D1E1F1fedD1E1F1feE1F1fedcba	2159	High mannose	NTSGDELVR+A2B2C1D1E1F1fedD1E1F1feE1F1fedcba	0.87456	1	2.75492	3.05825	0.294635	1.67981	1.52099	1.47267	4.71259	6.80895	1	1.84576	0.213003
P24638	Lysosomal acid phosphatase	Acp2	0	N2H10	A2B2C1D1E1F1G1gfedD1E1F1feE1F1fedcba	177	High mannose	QTPEYQNR+A2B2C1D1E1F1G1gfedD1E1F1feE1F1fedcba	0.835591	0.983907	1.07391	1.01342	1.14894	1.30338	1.12573	1.14078	1.27615	1.41744	2	1.23574	0.0124662
Q811P8	Rho GTPase-activating protein 32	Arhgap32	0	N2H3	A2B2C1D1dD1dcba	950	Paucimannose	SVEERDVINR+A2B2C1D1dD1dcba	1	0.952689	0.959414	1.00362	1.30934	0.9348	1.09653	1.06022	1.21828	1.6007	1	1.10985	0.329921
Q7TSQ8	Pyruvate dehydrogenase phosphatase regulatory subunit, mitochondrial	Pdpr	2	N4H4F1	A2B2C1D1E2F1fedD1E2edcbB5ba	102	Complex	MANYSNK+A2B2C1D1E2F1fedD1E2edcbB5ba	0.973975	1	0.950922	1.15827	1.88865	1.54759	1.98835	2.2471	1.72883	1.93748	1	1.74155	0.0115669
P31996	Macrosialin	Cd68	2	N4H6F1S1	A2B2C1D1E2F1G3gfeE2F1fedD1E1edcbB5ba	169	Hybrid	KAWGISVLNPNK+A2B2C1D1E2F1G3gfeE2F1fedD1E1edcbB5ba	1.11452	1.0693	1	1	0.963987	1.57366	1.66907	1.73045	1.47493	1.05171	8	1.52287	0.00510241
Q8BI66	Zinc finger protein 526	Znf526	1	N3H4F1	A2B2C1D1E2F1fedD1dcbB5ba	405	Complex	CGKTFSNMTK+A2B2C1D1E2F1fedD1dcbB5ba	0.729723	0.908683	1	1.02344	1.42838	1.28458	0.136425	1.23728	1.86209	1.75366	1	1.32253	0.489159
P97927	Laminin subunit alpha-4	Lama4	2	N4H5F1G1	A2B2C1D1E2F1G4gfedD1E2F1fedcbB5ba	571	Complex	LSNLSNLSHDLVQEATDHAYNLQQEADELSR+A2B2C1D1E2F1G4gfedD1E2F1fedcbB5ba	1	0.945523	0.892806	1.05015	1.28441	0.993279	1.18489	1.53079	1.39794	1.52924	1	1.29829	0.0468894
Q8BGT0	Osteopetrosis-associated transmembrane protein 1	Ostm1	0	N2H9	A2B2C1D1E1F1fedD1E1F1feE1F1fedcba	139	High mannose	NIGNTSEGPR+A2B2C1D1E1F1fedD1E1F1feE1F1fedcba	0.928872	0.944239	1.09292	1	1.14016	0.878044	0.98017	0.899217	1.28012	1.21298	6	0.997957	0.762795
P08101;P08508	Low affinity immunoglobulin gamma Fc region receptor II;Low affinity immunoglobulin gamma Fc region receptor III	Fcgr2;Fcgr3	0	N2H5	A2B2C1D1dD1E1eE1edcba	173;172	High mannose	ANHSHSGDYYCK+A2B2C1D1dD1E1eE1edcba	1	1	1	1	1.03483	1.62107	1.23708	1.67252	1.37166	1.12745	53	1.3623	0.0195201
O88531	Palmitoyl-protein thioesterase 1	Ppt1	2	N4H5F1S2	A2B2C1D1E2F1G3gfedD1E2F1G3gfedcbB5ba	197	Complex	NYSIFLADINQER+A2B2C1D1E2F1G3gfedD1E2F1G3gfedcbB5ba	1	1	0.872012	1.09308	0.972825	1.3089	1.38624	1.41762	1.55514	1.27325	6	1.40599	0.000165884
P08920	T-cell surface antigen CD2	Cd2	1	N3H5	A2B2C1D1E2edD1E1eE1edcba	82	Hybrid	KKPPFLISETYEVLANGSLK+A2B2C1D1E2edD1E1eE1edcba	2.24661	2.10345	1	0.816871	0.797282	1.48588	2.10777	1.70565	1.5895	0.999498	1	1.29416	0.629434
P10852;Q8BG79	Amino acid transporter heavy chain SLC3A2;CWF19-like protein 2	Slc3a2;Cwf19l2	2	N4H6	A2B2C1D1E2F1feE2edD1E1eE1edcba	263;308	Hybrid	NLSEDR+A2B2C1D1E2F1feE2edD1E1eE1edcba	0.661573	0.836699	1	1.19001	1.31822	0.933534	0.85713	0.702762	1.33981	1.52268	1	1.06798	0.728417
Q01339	Beta-2-glycoprotein 1	Apoh	3	N5H5F2G1	A2B2C1D1E2F1G4gfedD1E2eE2F1fF5fedcbB5ba	162	Complex	DYRPSAGNNSLYQDTVVFK+A2B2C1D1E2F1G4gfedD1E2eE2F1fF5fedcbB5ba	1.31169	1.32196	1	0.773376	0.85189	2.15752	2.12887	3.0668	1.60452	1.27104	1	1.86377	0.0157076
O09159	Lysosomal alpha-mannosidase	Man2b1	1	N3H7G1	A2B2C1D1E2F1G4gfedD1E1eE1F1fedcba	367	Hybrid	ANLTWTVK+A2B2C1D1E2F1G4gfedD1E1eE1F1fedcba	1.62236	1.1112	0.934155	0.972974	1	1.56821	1.94489	1.61583	1.61001	1.25405	3	1.53686	0.0230233
Q9R1S3	GPI ethanolamine phosphate transferase 1	Pign	2	N4H4F2	A2B2C1D1E2F1fF5fedD1E2edcbB5ba	192	Complex	NNQSLFTK+A2B2C1D1E2F1fF5fedD1E2edcbB5ba	1.38233	1.37524	1	0.966246	0.945802	1.05626	1.61966	1.23052	1.32727	0.8107	1	1.07836	0.667825
P04230;P18468;P20040	H-2 class II histocompatibility antigen, E-B beta chain;H-2 class II histocompatibility antigen, I-A beta chain;H-2 class II histocompatibility antigen, E-Q beta chain	H2-Eb1;H2-Eb1;Unknown	0	N2H4	A2B2C1D1dD1E1edcba	46;46;46	High mannose	SECHFYNGTQR+A2B2C1D1dD1E1edcba	0.630418	0.709242	1	1.08467	1.34625	0.853751	0.654642	0.910004	0.904557	0.96209	6	0.895339	0.508986
Q8VEB4	Phospholipase A2 group XV	Pla2g15	0	N2H7	A2B2C1D1E1edD1E1eE1F1fedcba	289	High mannose	VFVYTPTTNYTLR+A2B2C1D1E1edD1E1eE1F1fedcba	0.824505	0.768635	0.989879	1.11641	1.23021	0.968361	1.16045	1.14411	1.29428	1.22512	2	1.17955	0.130104
Q9WTR5	Cadherin-13	Cdh13	0	N2H6	A2B2C1D1E1edD1E1eE1edcba	671	High mannose	ANYNLPIMVTDSGKPPMTNITDLR+A2B2C1D1E1edD1E1eE1edcba	1	1.13574	0.958758	1.17137	0.997311	2.79054	1.6944	4.01869	1.58353	1.94717	3	1.87854	0.0405533
Q765H6	Alpha-1,6-mannosylglycoprotein 6-beta-N-acetylglucosaminyltransferase B	Mgat5b	0	N2H9	A2B2C1D1E1F1fedD1E1F1feE1F1fedcba	93	High mannose	LENSSELHR+A2B2C1D1E1F1fedD1E1F1feE1F1fedcba	0.980614	0.95296	1.03176	1	1.05645	1.25287	1.45684	1.22755	1.81401	1.04372	1	1.27682	0.0532845
P06795	ATP-dependent translocase ABCB1	Abcb1b	0	N2H5	A2B2C1D1dD1E1eE1edcba	14	High mannose	ADKNFSK+A2B2C1D1dD1E1eE1edcba	0.102774	0.0961277	1.25008	1	2.00412	0.18211	0.164102	0.141587	0.916956	1.74013	1	1.02292	0.600396
O88307	Sortilin-related receptor	Sorl1	0	N2H5	A2B2C1D1dD1E1eE1edcba	2055	High mannose	QFNETR+A2B2C1D1dD1E1eE1edcba	0.842336	1.08921	0.984991	1.02491	1.43909	1.79715	1.14164	1.25027	1.92816	1.49079	2	1.39936	0.0395193
P17047	Lysosome-associated membrane glycoprotein 2	Lamp2	2	N4H6G1	A2B2C1D1E2F1G4gfeE2F1fedD1E1edcba	265	Hybrid	VPFIFNINPATTNFTGSCQPQSAQLR+A2B2C1D1E2F1G4gfeE2F1fedD1E1edcba	0.963619	0.98746	1	1.10125	1.28981	0.863154	1.09156	1.15237	0.881323	0.732399	1	0.880835	0.24118
Q9QXH4;Q3V0T4	Integrin alpha-X;Integrin alpha-D	Itgax;Itgad	2	N4H7	A2B2C1D1E2F1feE2edD1E1eE1F1fedcba	1059;1052	Hybrid	GNLSFGWISQTLQK+A2B2C1D1E2F1feE2edD1E1eE1F1fedcba	1.11719	1.20202	0.892314	1	0.856195	1.24317	1.56486	1.51228	1.22847	0.986997	1	1.30567	0.0453062
Q02788	Collagen alpha-2(VI) chain	Col6a2	2	N4H6F1G1	A2B2C1D1E2F1G4gfeE2edD1E1eE1edcbB5ba	800	Hybrid	NMTLFSDLVAEK+A2B2C1D1E2F1G4gfeE2edD1E1eE1edcbB5ba	1.53205	1.10166	0.945536	1	0.742385	1.69336	1.93019	2.30341	2.04671	2.02134	4	1.97809	0.000448491
Q01279	Epidermal growth factor receptor	Egfr	0	N3H2	A2B2C1D2dD1dcba	175	Paucimannose	DIVQNVFMSNMSMDLQSHPSSCPK+A2B2C1D2dD1dcba	0.969604	0.90072	0.334646	1.44222	1.61413	1.14883	1.09043	1.21081	1.27404	1.16919	2	1.19423	0.606469
O35604	NPC intracellular cholesterol transporter 1	Npc1	0	N2H3	A2B2C1D1dD1dcba	1063	Paucimannose	LIASNITETMR+A2B2C1D1dD1dcba	0.801048	0.626405	1	1.05231	1.57212	1.1055	1.19196	1.17325	1.57286	1.88598	1	1.40077	0.124047
Q99KF1	Transmembrane emp24 domain-containing protein 9	Tmed9	3	N5H5F1	A2B2C1D1E2F1fedD1E2eE2F1fedcbB5ba	125	Complex	FTFTSHTPGEHQICLHSNSTK+A2B2C1D1E2F1fedD1E2eE2F1fedcbB5ba	1.25426	1.19527	1	0.857398	0.871267	1.27317	1.38991	1.39824	0.975519	0.794311	1	1.12847	0.3956
Q99P91	Transmembrane glycoprotein NMB	Gpnmb	0	N2H3F1	A2B2C1D1dD1dcbB5ba	249	Paucimannose	NDRNLSDEIFLR+A2B2C1D1dD1dcbB5ba	0.821321	1	0.917698	1.13584	1.03902	1.39099	1.44093	1.47767	1.72812	1.39425	1	1.49468	0.000282649
P08101;P08508	Low affinity immunoglobulin gamma Fc region receptor II;Low affinity immunoglobulin gamma Fc region receptor III	Fcgr2;Fcgr3	2	N4H5F1G2	A2B2C1D1E2F1G4gfedD1E2F1G4gfedcbB5ba	92;91	Complex	ATVNDSGEYR+A2B2C1D1E2F1G4gfedD1E2F1G4gfedcbB5ba	0.842676	1	0.99646	0.944322	1.12692	1.46296	1.99825	2.16346	2.63548	2.19433	4	2.16921	0.000456258
Q61739	Integrin alpha-6	Itga6	0	N2H9+Ammonium(+17)	A2B2C1D1E1F1fedD1E1F1feE1F1fedcba	958	High mannose	LWNSTFLEEYSK+A2B2C1D1E1F1fedD1E1F1feE1F1fedcba	1.21599	1.15046	1	1	0.792158	1.32119	1.63657	1.56414	1.28123	0.957428	39	1.31094	0.0521066
Q8VEB4	Phospholipase A2 group XV	Pla2g15	0	N2H4	A2B2C1D1dD1E1edcba	289	High mannose	VFVYTPTTNYTLR+A2B2C1D1dD1E1edcba	0.902203	0.650357	1	1.11157	1.19616	0.877987	1.0135	0.95086	1.34205	1.28746	1	1.10614	0.383138
Q60767	Lymphocyte antigen 75	Ly75	3	N6H5F1	A2B2C1D1E2F1fedD2dD1E2eE2F1fedcbB5ba	935	Complex	YNVSSLEK+A2B2C1D1E2F1fedD2dD1E2eE2F1fedcbB5ba	1.31056	1.22387	0.990008	1	0.886019	1.12882	1.43852	1.31651	1.27346	1.02637	8	1.13978	0.187512
P97449	Aminopeptidase N	Anpep	2	N5H5	A2B2C1D1E2F1fedD2dD1E2F1fedcba	114	Complex	FTCNQTTDVIIIHSK+A2B2C1D1E2F1fedD2dD1E2F1fedcba	1.04616	0.922213	0.767207	1.15919	1.031	1.93989	2.37648	2.27034	2.16519	1.41135	10	2.09832	0.000452262
Q3UXL4	Centrosomal protein kizuna	Kiz	0	N2H6	A2B2C1D1E1edD1E1eE1edcba	56	High mannose	LYEYNKSDKCR+A2B2C1D1E1edD1E1eE1edcba	0.784927	0.922488	1	1.03837	1.54988	1.88701	2.2839	1.96869	3.05002	3.46878	1	2.31797	0.00240654
Q61391	Neprilysin	Mme	2	N5H6	A2B2C1D1E2F1feE2F1fedD2dD1E1edcba	145	Hybrid	SCINESAIDSR+A2B2C1D1E2F1feE2F1fedD2dD1E1edcba	0.897356	0.766527	1.02039	1	1.55023	0.869289	0.761012	0.838027	1.11457	1.12111	1	0.921686	0.507539
Q05512	Serine/threonine-protein kinase MARK2	Mark2	0	N2H9	A2B2C1D1E1F1fedD1E1F1feE1F1fedcba	571	High mannose	VPVASPSAHNISSSSGAPDR+A2B2C1D1E1F1fedD1E1F1feE1F1fedcba	0.960366	0.876888	0.917574	1.00941	1.23687	1.13988	1.15361	1.25125	1.36158	1.46016	4	1.28326	0.0146324
P17047	Lysosome-associated membrane glycoprotein 2	Lamp2	2	N4H5S1	A2B2C1D1E2F1G3gfedD1E2F1fedcba	265	Complex	VPFIFNINPATTNFTGSCQPQSAQLR+A2B2C1D1E2F1G3gfedD1E2F1fedcba	1.10855	1	0.874572	1.2135	0.98994	1.04687	1.24061	1.2389	1.21759	0.884676	1	1.08746	0.358873
Q8BGQ6	EF-hand calcium-binding domain-containing protein 14	Efcab14	0	N2H9	A2B2C1D1E1F1fedD1E1F1feE1F1fedcba	338	High mannose	ESLVTNR+A2B2C1D1E1F1fedD1E1F1feE1F1fedcba	1	0.888504	0.989832	1.05805	1.19442	2.12763	3.00453	3.2386	2.658	2.10484	1	2.55088	0.000130132
O55131	Septin-7	Septin7	0	N2H5	A2B2C1D1dD1E1eE1edcba	421	High mannose	ILEQQNSSRTLEK+A2B2C1D1dD1E1eE1edcba	0.816743	0.865387	1	1.14601	1.16253	1.40168	1.10363	0.968407	1.66251	1.38953	1	1.28846	0.0610941
Q01102	P-selectin	Selp	2	N4H5F1G1	A2B2C1D1E2F1G4gfedD1E2F1fedcbB5ba	54	Complex	AYSWNNSR+A2B2C1D1E2F1G4gfedD1E2F1fedcbB5ba	0.651798	0.592404	1.06745	1.37516	1	1.25166	1.29284	1.52438	1.88837	2.19729	1	1.82656	0.017097
O35114	Lysosome membrane protein 2	Scarb2	1	N3H5F1	A2B2C1D1E2edD1E1eE1edcbB5ba	122	Hybrid	NQSVGDPNVDLIR+A2B2C1D1E2edD1E1eE1edcbB5ba	0.943644	0.964494	0.966707	1.04733	1.07472	1.13761	1.11357	1.16095	1.44358	1.25582	6	1.1926	0.00942424
Q8VCS0	N-acetylmuramoyl-L-alanine amidase	Pglyrp2	2	N4H5G2	A2B2C1D1E2F1G4gfedD1E2F1G4gfedcba	61	Complex	NSSTHNSLHQR+A2B2C1D1E2F1G4gfedD1E2F1G4gfedcba	0.912352	0.802698	1	1.75169	2.24905	1.17286	0.860288	1.15933	2.24132	2.43497	1	1.19071	0.602171
P01872	Immunoglobulin heavy constant mu	Ighm	2	N4H4F1G1	A2B2C1D1E2F1G4gfedD1E2edcbB5ba	280	Complex	IMESHPNGTFSAK+A2B2C1D1E2F1G4gfedD1E2edcbB5ba	0.88996	0.909622	0.993653	1.29262	1.65232	1.81002	1.74525	1.84051	2.13128	2.29178	18	1.86409	0.00188527
P28654	Decorin	Dcn	2	N4H7F1G1	A2B2C1D1E2F1G4gfeE2F1fedD1E1eE1edcbB5ba	298	Hybrid	YIQVVYLHNNNISAVGQNDFCR+A2B2C1D1E2F1G4gfeE2F1fedD1E1eE1edcbB5ba	0.948631	0.884301	1	1.36943	1.26067	1.45517	1.42056	1.48405	2.1768	1.73463	7	1.53339	0.0109044
P29533	Vascular cell adhesion protein 1	Vcam1	2	N5H6F1S1	A2B2C1D1E2F1G3gfeE2F1fedD2dD1E1edcbB5ba	225	Hybrid	NTTISVHPSTR+A2B2C1D1E2F1G3gfeE2F1fedD2dD1E1edcbB5ba	0.790829	0.717496	1.03377	1	1.45425	1.15364	1.41902	1.78691	2.20386	2.15711	1	1.77509	0.0151023
Q9QYC7	Vitamin K-dependent gamma-carboxylase	Ggcx	2	N4H3F1	A2B2C1D1E2edD1E2edcbB5ba	570	Complex	NQTLQEGEK+A2B2C1D1E2edD1E2edcbB5ba	1.15121	1	0.951587	0.856636	1.28753	0.912274	1.1853	1.18267	1.7828	2.07133	1	1.28512	0.136618
Q3V3R4	Integrin alpha-1	Itga1	0	N2H9	A2B2C1D1E1F1fedD1E1F1feE1F1fedcba	779	High mannose	VTLDFNLTDPENGPVLDDALPNSVHGHIPFAK+A2B2C1D1E1F1fedD1E1F1feE1F1fedcba	1.05623	1.00513	0.610302	1.12156	0.990543	1.12412	1.3531	1.34346	1.29774	1.14423	2	1.25542	0.0201409
P17047	Lysosome-associated membrane glycoprotein 2	Lamp2	2	N4H5G2	A2B2C1D1E2F1G4gfedD1E2F1G4gfedcba	265	Complex	VPFIFNINPATTNFTGSCQPQSAQLR+A2B2C1D1E2F1G4gfedD1E2F1G4gfedcba	0.990009	1.0104	1	0.727453	1.00765	1.04901	1.59108	1.30415	1.10379	1.27771	1	1.29146	0.0200156
Q61001	Laminin subunit alpha-5	Lama5	2	N4H6S1	A2B2C1D1E2F1G3gfeE2F1fedD1E1edcba	3623	Hybrid	LEVDTQSNHTTGR+A2B2C1D1E2F1G3gfeE2F1fedD1E1edcba	0.974017	0.861857	0.908025	1.04394	1.29736	1.33993	1.18347	1.84309	1.50683	1.30878	2	1.41051	0.0157161
Q80YX1	Tenascin	Tnc	2	N4H5G1	A2B2C1D1E2F1G4gfedD1E2F1fedcba	1018	Complex	LNYSLPTGQSMEVQLPK+A2B2C1D1E2F1G4gfedD1E2F1fedcba	1.32965	1	0.930193	1.0122	0.753484	1.61688	1.87323	1.6836	1.32384	1.13107	1	1.55793	0.0123532
P17047	Lysosome-associated membrane glycoprotein 2	Lamp2	2	N4H3	A2B2C1D1E2edD1E2edcba	156	Complex	CNSVLTYNLTPVVQK+A2B2C1D1E2edD1E2edcba	1.1864	1	0.879444	1.20211	0.96141	1.25609	1.57688	1.49445	1.20346	0.926446	1	1.26325	0.0988285
Q61207	Prosaposin	Psap	0	N2H6	A2B2C1D1E1edD1E1eE1edcba	334	High mannose	FSELIVNNATEELLVK+A2B2C1D1E1edD1E1eE1edcba	1.51594	1.28406	0.921557	1	0.828816	1.54241	1.72264	1.84623	1.00646	0.871588	1	1.22049	0.25052
P24638	Lysosomal acid phosphatase	Acp2	0	N2H6	A2B2C1D1E1edD1E1eE1edcba	167	High mannose	YEQLQNETR+A2B2C1D1E1edD1E1eE1edcba	0.73715	0.721438	1	1.0796	1.36938	0.964055	0.983625	1.01423	1.48169	1.48626	13	1.2811	0.266157
P24668	Cation-dependent mannose-6-phosphate receptor	M6pr	0	N2H10	A2B2C1D1E1F1G1gfedD1E1F1feE1F1fedcba	58	High mannose	LRPLFNK+A2B2C1D1E1F1G1gfedD1E1F1feE1F1fedcba	1	1.06753	0.833786	1.15853	1	1.21221	1.38347	1.34043	1.72259	1.52675	3	1.39772	0.00316856
Q0P5X1	Leucine-rich repeat and IQ domain-containing protein 1	Lrriq1	1	N4H4	A2B2C1D1E2F1fedD2dD1dcba	499	Complex	INENLSK+A2B2C1D1E2F1fedD2dD1dcba	1.25651	1.11591	0.954503	0.932203	1	2.05448	2.51984	2.62759	1.90026	1.53202	2	2.03577	0.000927967
Q3V0T4	Integrin alpha-D	Itgad	0	N2H6	A2B2C1D1E1edD1E1eE1edcba	400	High mannose	STFINMSQENEDMR+A2B2C1D1E1edD1E1eE1edcba	0.769406	0.818206	1	1.08096	1.31108	1.10516	1.07063	1.18975	1.43301	1.41177	3	1.29491	0.08162
O08710	Thyroglobulin	Tg	2	N4H5F1S1	A2B2C1D1E2F1G3gfedD1E2F1fedcbB5ba	1935	Complex	NCSQILPHQPTALFR+A2B2C1D1E2F1G3gfedD1E2F1fedcbB5ba	1.29499	0.947765	0.859862	1.02927	0.998885	4.96364	1.72775	1.67327	1.57546	1.46982	2	1.69084	0.135024
Q3TDQ1	Dolichyl-diphosphooligosaccharide--protein glycosyltransferase subunit STT3B	Stt3b	0	N2H5	A2B2C1D1dD1E1eE1edcba	638	High mannose	AMSSNETAAYK+A2B2C1D1dD1E1eE1edcba	1	0.888289	1	1	1.17223	1.28322	1.24675	1.30925	1.2116	0.931338	12	1.23257	0.054908
P58681	Toll-like receptor 7	Tlr7	2	N4H7	A2B2C1D1E2F1feE2F1fedD1E1eE1edcba	721	Hybrid	LANCSK+A2B2C1D1E2F1feE2F1fedD1E1eE1edcba	1	1.04456	1.56871	0.707272	0.717303	1.23851	1.30341	0.762171	1.07692	0.917269	1	1.12609	0.786443
Q2VLH6	Scavenger receptor cysteine-rich type 1 protein M130	Cd163	2	N4H5G2	A2B2C1D1E2F1G4gfedD1E2F1G4gfedcba	319	Complex	VNASEGSGQIWLDNISCEGHEATLWECK+A2B2C1D1E2F1G4gfedD1E2F1G4gfedcba	1.85782	1.76497	0.839837	0.90553	1	2.30806	3.31597	3.38926	1.87291	1.46696	1	1.91115	0.0270718
Q9D787	RING-type E3 ubiquitin-protein ligase PPIL2	Ppil2	2	N4H4F1+Ammonium(+17)	A2B2C1D1E2eE2edD1E1edcbB5ba	376	Complex	GVLSMANSGPNTNK+A2B2C1D1E2eE2edD1E1edcbB5ba	1.22288	1.21753	0.856387	1	0.987521	0.801966	1.05488	0.934179	1.09992	0.846391	1	0.892827	0.266763
Q91ZX7	Prolow-density lipoprotein receptor-related protein 1	Lrp1	2	N4H5G1	A2B2C1D1E2F1G4gfedD1E2F1fedcba	1646	Complex	AFINGTGVETVVSADLPNAHGLAVDWVSR+A2B2C1D1E2F1G4gfedD1E2F1fedcba	0.988861	0.960928	0.655059	1.03097	1.15056	1.20425	1.27494	1.39369	1.52236	1.47891	4	1.39375	0.00342489
Q8VCI0	Phospholipase B-like 1	Plbd1	1	N3H4S1	A2B2C1D1E2F1G3gfedD1dcba	367	Complex	KVTINR+A2B2C1D1E2F1G3gfedD1dcba	0.771556	1	0.626094	1.22061	1.25488	1.97236	1.42476	2.14977	2.79873	2.24512	1	2.17178	0.00197115
Q9QY81	Nuclear pore membrane glycoprotein 210	Nup210	0	N2H6	A2B2C1D1E1edD1E1eE1edcba	681	High mannose	NVTSEDTGSISLSLLGPPASR+A2B2C1D1E1edD1E1eE1edcba	0.952313	0.953891	1	1.00969	1.05542	1.01051	1.20031	1.12808	1.39979	1.1234	18	1.16083	0.0293002
Q61207	Prosaposin	Psap	1	N3H5F1	A2B2C1D1E2edD1E1eE1edcbB5ba	459	Hybrid	NSTKEEILAALEK+A2B2C1D1E2edD1E1eE1edcbB5ba	1.12516	1.15272	1	1.051	0.943449	2.25954	2.26747	2.23409	1.43016	1.05367	4	1.97168	0.0347413
P01831	Thy-1 membrane glycoprotein	Thy1	3	N5H6F2G1	A2B2C1D1E2F1G4gfedD1E2F1feE2F1fF5fedcbB5ba	94	Complex	VLTLANFTTK+A2B2C1D1E2F1G4gfedD1E2F1feE2F1fF5fedcbB5ba	2.02767	1.74053	0.962854	1	0.737631	1.46332	2.18008	1.89026	1.47947	0.954493	1	1.30678	0.383414
Q61739	Integrin alpha-6	Itga6	2	N5H5	A2B2C1D1E2F1fedD2dD1E2F1fedcba	284	Complex	ANHSGAVVLLK+A2B2C1D1E2F1fedD2dD1E2F1fedcba	1.03185	1.05119	0.927362	1	0.984023	0.974928	1.18826	1.10839	1.26519	0.93879	8	1.09834	0.180035
P13597	Intercellular adhesion molecule 1	Icam1	2	N4H5S2	A2B2C1D1E2F1G3gfedD1E2F1G3gfedcba	409	Complex	LDETDCLGNWTWQEGSQQTLK+A2B2C1D1E2F1G3gfedD1E2F1G3gfedcba	1.63111	1.52391	1	0.781169	0.773715	1.36949	1.49019	1.5591	1.00797	0.729083	2	1.04459	0.721525
Q9DC04	Regulator of G-protein signaling 3	Rgs3	0	N2H7	A2B2C1D1E1edD1E1eE1F1fedcba	128	High mannose	EKNCTHGAPVR+A2B2C1D1E1edD1E1eE1F1fedcba	0.711518	0.725607	1.1459	1	1.20308	0.872619	0.761285	0.834534	1.22434	0.95154	1	0.989218	0.833239
P01831	Thy-1 membrane glycoprotein	Thy1	2	N4H6	A2B2C1D1E2F1feE2F1fedD1E1edcba	42	Hybrid	HENNTK+A2B2C1D1E2F1feE2F1fedD1E1edcba	0.99072	0.892978	3.25713	1	1.50035	1.13142	2.80149	0.951763	2.15489	1.25237	1	1.16869	0.82456
P24638	Lysosomal acid phosphatase	Acp2	2	N4H6F1G1	A2B2C1D1E2F1G4gfeE2F1fedD1E1edcbB5ba	92	Hybrid	YHGFLNTSYHR+A2B2C1D1E2F1G4gfeE2F1fedD1E1edcbB5ba	0.466081	0.810158	1.24175	1	1.27161	0.893842	0.608549	0.725907	1.64764	1.51627	3	1.13275	0.653819
P97333	Neuropilin-1	Nrp1	2	N4H6F2	A2B2C1D1E2F1fF5feE2F1fedD1E1edcbB5ba	150	Hybrid	RGPECSQNYTAPTGVIK+A2B2C1D1E2F1fF5feE2F1fedD1E1edcbB5ba	0.953839	1.0618	0.729212	1	1.09137	1.12009	1.2694	1.24739	1.17627	0.677753	1	1.16622	0.32886
P52430	Serum paraoxonase/arylesterase 1	Pon1	2	N4H5G2	A2B2C1D1E2F1G4gfedD1E2F1G4gfedcba	253	Complex	HANWTLTPLK+A2B2C1D1E2F1G4gfedD1E2F1G4gfedcba	1.59507	1.06541	0.899022	0.888503	1	2.21577	1.96283	2.30484	1.22975	1.10856	1	1.58636	0.0437499
P28654	Decorin	Dcn	2	N4H5G2	A2B2C1D1E2F1fF4fedD1E2F1G4gfedcba	206	Complex	ISDTNITAIPQGLPTSLTEVHLDGNK+A2B2C1D1E2F1fF4fedD1E2F1G4gfedcba	1.22532	1	0.965253	1.03227	0.917816	1.67942	1.83732	1.87623	1.58897	1.30058	1	1.65385	0.000628748
Q3UP23	Transmembrane protein 26	Tmem26	1	N3H4	A2B2C1D1E2edD1E1edcba	102	Complex	MAQNFSRR+A2B2C1D1E2edD1E1edcba	0.461566	0.546761	1.01753	1.1321	1.72402	1.05347	0.986696	0.893389	3.39886	2.88761	2	1.85935	0.175221
P10852	Amino acid transporter heavy chain SLC3A2	Slc3a2	2	N4H5F1G2	A2B2C1D1E2F1G4gfedD1E2F1G4gfedcbB5ba	385	Complex	APLMPWNESSIFHIPR+A2B2C1D1E2F1G4gfedD1E2F1G4gfedcbB5ba	1.11672	1	1.01827	0.888348	1	0.972751	1.12611	1.14858	1.12139	0.997173	18	1.08994	0.219722
P02468	Laminin subunit gamma-1	Lamc1	2	N4H7F1	A2B2C1D1E2F1feE2edD1E1eE1F1fedcbB5ba	1393	Hybrid	RIPAINR+A2B2C1D1E2F1feE2edD1E1eE1F1fedcbB5ba	0.981728	1.00672	0.655019	1.11271	1	1.11047	0.92662	0.937198	1.45304	0.989334	1	1.04036	0.321386
P11276	Fibronectin	Fn1	2	N4H5F1	A2B2C1D1E2F1fedD1E2F1fedcbB5ba	542	Complex	RHEEGHMLNCTCFGQGR+A2B2C1D1E2F1fedD1E2F1fedcbB5ba	0.779055	0.999371	1	1.28755	1.44397	1.99863	0.906167	3.94594	1.8429	2.21403	7	1.87796	0.0663876
E9Q414	Apolipoprotein B-100	Apob	0	N2H9	A2B2C1D1E1F1fedD1E1F1feE1F1fedcba	2823	High mannose	ESMNFSSK+A2B2C1D1E1F1fedD1E1F1feE1F1fedcba	0.385102	0.454395	1	1.52291	1.93035	2.0471	1.00422	1.00689	4.78623	13.9796	1	2.59524	0.227007
P09055	Integrin beta-1	Itgb1	2	N5H5	A2B2C1D1E2F1fedD2dD1E2F1fedcba	481	Complex	CHEGNGTFECGACR+A2B2C1D1E2F1fedD2dD1E2F1fedcba	0.663089	0.623458	1	1.19785	1.56956	1.01251	1.19023	1.00081	0.784017	0.970183	8	1.02924	0.920721
Q9D125	Small ribosomal subunit protein mS25	Mrps25	2	N4H5F1	A2B2C1D1E2F1fedD1E2F1fedcbB5ba	69	Complex	NMTPSPFLR+A2B2C1D1E2F1fedD1E2F1fedcbB5ba	1.17101	1.08901	0.748979	0.625588	1	1.19661	1.62677	1.4168	1.40638	0.863005	1	1.37796	0.0531031
P24638	Lysosomal acid phosphatase	Acp2	0	N2H6	A2B2C1D1E1edD1E1eE1edcba	267	High mannose	NLTLMATTSQFPK+A2B2C1D1E1edD1E1eE1edcba	1.16169	1.08318	0.945732	0.995279	0.801015	1.15684	1.40316	1.41093	1.13391	0.906438	2	1.2012	0.106427
Q99MQ4	Asporin	Aspn	1	N3H3F1	A2B2C1D1E2edD1dcbB5ba	275	Complex	ITDIENGTFANIPR+A2B2C1D1E2edD1dcbB5ba	0.8704	0.723355	1	1.1628	1.53443	2.10351	1.96297	2.2419	2.54691	3.35721	4	2.32655	0.00125241
P11835	Integrin beta-2	Itgb2	0	N2H3	A2B2C1D1dD1dcba	644	Paucimannose	NCSVQCAGMTLQTIPLKK+A2B2C1D1dD1dcba	1.60448	1.70737	0.788873	1	0.834844	1.59403	1.86708	1.8599	1.03066	0.84553	2	1.14683	0.407451
Q6P5F7	Protein tweety homolog 3	Ttyh3	2	N4H5F1G2	A2B2C1D1E2F1G4gfedD1E2F1G4gfedcbB5ba	351	Hybrid	VQEVLNGTEVNLQHLTALVDCR+A2B2C1D1E2F1G4gfedD1E2F1G4gfedcbB5ba	1.51041	1.44488	0.942704	0.942344	0.294699	1.71845	2.40801	2.42812	1.67083	1.37731	2	1.74205	0.0188236
Q60847	Collagen alpha-1(XII) chain	Col12a1	0	N3H6	A2B2C1D1E1edD2dD1E1eE1edcba	2530	High mannose	MLEAYNLTEK+A2B2C1D1E1edD2dD1E1eE1edcba	1	0.906912	1.00923	1.01515	0.94418	1.54096	1.7445	1.96834	1.32704	1.28667	1	1.58184	0.00882662
Q5SVT3	Ewing's tumor-associated antigen 1 homolog	Etaa1	1	N3H4G1	A2B2C1D1E2F1fF4fedD1dcba	712	Complex	NSSDNK+A2B2C1D1E2F1fF4fedD1dcba	0.888476	0.788036	1	1.38146	1.47344	1.23751	1.10723	1.36541	2.31449	2.47901	1	1.49303	0.0991901
Q9JKF6	Nectin-1	Nectin1	2	N5H4F2	A2B2C1D1E2F1fF5fedD2dD1E2edcbB5ba	202	Complex	NPNGTVTVISR+A2B2C1D1E2F1fF5fedD2dD1E2edcbB5ba	1	0.852581	0.697612	1.14725	1.17646	0.98224	1.49441	1.41807	1.71112	1.27758	1	1.41348	0.0286838
P19137	Laminin subunit alpha-1	Lama1	1	N3H3	A2B2C1D1E2edD1dcba	2105	Complex	NLSEIK+A2B2C1D1E2edD1dcba	1	1.11268	0.940725	1.22249	0.948316	1.44923	1.40615	1.9779	1.7575	2.48191	1	1.65188	0.00546952
P01901	H-2 class I histocompatibility antigen, K-B alpha chain	H2-K1	2	N4H6F1S1	A2B2C1D1E2F1G3gfeE2edD1E1eE1edcbB5ba	107	Hybrid	TLLGYYNQSK+A2B2C1D1E2F1G3gfeE2edD1E1eE1edcbB5ba	1.46613	1.43254	0.908044	1	0.711674	1.18	1.36705	1.44676	1.22861	0.656087	4	1.06634	0.73206
P03953	Complement factor D	Cfd	2	N4H5F1S3	A2B2C1D1E2F1G3gfF3fedD1E2F1G3gfedcbB5ba	176	Complex	VSIMNR+A2B2C1D1E2F1G3gfF3fedD1E2F1G3gfedcbB5ba	1.16787	1.07335	0.726659	1	0.945394	1.3229	1.68399	1.76384	1.5756	1.70042	1	1.63016	0.000389174
P06332	T-cell surface glycoprotein CD4	Cd4	3	N5H6F1G3	A2B2C1D1E2F1G4gfedD1E2F1G4gfeE2F1G4gfedcbB5ba	323	Complex	VAQLNNTLTCEVMGPTSPK+A2B2C1D1E2F1G4gfedD1E2F1G4gfeE2F1G4gfedcbB5ba	1.27246	1.09495	1	1	0.900155	1.16925	1.15941	1.07326	0.974902	0.85161	15	1.01045	0.930318
Q61646	Haptoglobin	Hp	0	N2H8	A2B2C1D1E1F1fedD1E1eE1F1fedcba	148	High mannose	NLFLNHSETASAK+A2B2C1D1E1F1fedD1E1eE1F1fedcba	0.68272	0.751369	0.979404	1.02026	1.21725	1.66701	1.2715	1.43042	3.09555	6.0941	4	2.09381	0.12046
Q99KF1	Transmembrane emp24 domain-containing protein 9	Tmed9	2	N4H5F3	A2B2C1D1E2F1G5gfF5fedD1E2F1fedcbB5ba	125	Hybrid	FTFTSHTPGEHQICLHSNSTK+A2B2C1D1E2F1G5gfF5fedD1E2F1fedcbB5ba	0.951008	0.894367	1.09951	0.975568	1.19016	1.2358	1.37947	1.29655	1.19917	1.08601	2	1.2273	0.0174099
O88427	Voltage-dependent T-type calcium channel subunit alpha-1H	Cacna1h	2	N4H4	A2B2C1D1E2F1fedD1E2edcba	271	Complex	NNNLTFLR+A2B2C1D1E2F1fedD1E2edcba	1	0.858455	0.819942	1.00859	1.06777	1.08035	1.28595	1.28204	1.58546	1.26899	1	1.32566	0.0058413
P02468	Laminin subunit gamma-1	Lamc1	0	N2H4	A2B2C1D1dD1E1edcba	1203	High mannose	TANETSAEAYNLLLR+A2B2C1D1dD1E1edcba	0.949103	0.870025	0.954517	1.18946	1.17637	1.42185	1.49936	1.69694	2.00274	1.93427	2	1.65792	0.000845679
P97927	Laminin subunit alpha-4	Lama4	2	N5H4	A2B2C1D1E2F1fedD2dD1E2edcba	104	Complex	NTTGEHCEK+A2B2C1D1E2F1fedD2dD1E2edcba	1.05765	1	0.884732	1.03436	0.775618	2.03891	2.00979	2.09768	1.08615	0.807128	1	1.94488	0.0734474
O09043	Napsin-A	Napsa	0	N2H3	A2B2C1D1dD1dcba	128	Paucimannose	ASSSFRPNGTK+A2B2C1D1dD1dcba	0.627134	0.699944	1	1.09679	1.67195	1.16645	1.11091	1.29058	2.03628	1.89423	7	1.5987	0.110851
P97927	Laminin subunit alpha-4	Lama4	2	N4H5G1	A2B2C1D1E2F1G4gfedD1E2F1fedcba	215	Complex	NTTGFK+A2B2C1D1E2F1G4gfedD1E2F1fedcba	0.941227	1	0.852217	1.49249	1.16744	1.29348	1.44814	1.48973	1.94656	1.85898	2	1.51472	0.0156196
P01895;P01897;P01899;P01900;P01901;P01896	H-2 class I histocompatibility antigen, alpha chain (Fragment);H-2 class I histocompatibility antigen, L-D alpha chain;H-2 class I histocompatibility antigen, D-B alpha chain;H-2 class I histocompatibility antigen, D-D alpha chain;H-2 class I histocompatibility antigen, K-B alpha chain;H-2 class I histocompatibility antigen, alpha chain (Fragment)	H2-D1;H2-L;H2-D1;H2-D1;H2-K1;Unknown	2	N4H5F1G2	A2B2C1D1E2F1G4gfedD1E2F1G4gfedcbB5ba	133;200;200;200;197;10	Complex	YLKNGNATLLR+A2B2C1D1E2F1G4gfedD1E2F1G4gfedcbB5ba	1.01773	0.987363	0.860188	1.06867	1.00085	1.40165	1.61059	1.82103	1.79086	1.41683	57	1.63841	0.000185116
P97794	ATP-sensitive inward rectifier potassium channel 8	Kcnj8	2	N4H5F1	A2B2C1D1E2eE2edD1E1eE1edcbB5ba	401	Complex	NNSSLMVPK+A2B2C1D1E2eE2edD1E1eE1edcbB5ba	1	1.06471	0.944332	0.968715	1.22717	1.30581	1.35802	1.26361	1.35865	1.25303	1	1.29099	0.00133743
P01901	H-2 class I histocompatibility antigen, K-B alpha chain	H2-K1	2	N5H5F3	A2B2C1D1E2F1G5gfF5fedD2dD1E2F1fedcbB5ba	107	Complex	TLLGYYNQSK+A2B2C1D1E2F1G5gfF5fedD2dD1E2F1fedcbB5ba	1.34702	1.35918	0.825687	1	0.851108	0.986405	1.42738	1.2602	1.58172	0.760085	1	1.12001	0.521485
P01592	Immunoglobulin J chain	Jchain	2	N4H6G1	A2B2C1D1E2F1G4gfeE2F1fedD1E1edcba	70	Hybrid	ENISDPTSPLR+A2B2C1D1E2F1G4gfeE2F1fedD1E1edcba	0.840717	0.661022	1	1.25983	1.90363	1.1169	1.36443	1.32863	1.42964	1.90323	1	1.39068	0.275042
Q5SYL3	Bridge-like lipid transfer protein family member 2	Bltp2	0	N2H3F1	A2B2C1D1dD1dcbB5ba	178	Paucimannose	VNLSKINSK+A2B2C1D1dD1dcbB5ba	1.24857	1	1	1.03705	0.956809	1.31017	1.82794	1.57204	1.23738	0.953422	3	1.28702	0.0687081
P97449	Aminopeptidase N	Anpep	3	N5H6F1G2	A2B2C1D1E2F1G4gfedD1E2F1feE2F1G4gfedcbB5ba	784	Complex	NPNNNTIHPNLR+A2B2C1D1E2F1G4gfedD1E2F1feE2F1G4gfedcbB5ba	1.24921	1.01617	0.765926	0.954737	1	1.36387	1.59528	1.80496	1.48365	1.35429	1	1.50166	0.00176477
Q8BMD6	Protein O-mannosyl-transferase TMEM260	Tmem260	0	N2H5	A2B2C1D1dD1E1eE1edcba	564	High mannose	AIYNWTEAYER+A2B2C1D1dD1E1eE1edcba	0.79824	0.834514	1	1.0624	1.18053	0.843675	1.09041	0.992632	1.19253	1.01725	9	1.03997	0.584647
P02468	Laminin subunit gamma-1	Lamc1	2	N4H5S1G1	A2B2C1D1E2F1G4gfedD1E2F1G3gfedcba	1393	Complex	RIPAINR+A2B2C1D1E2F1G4gfedD1E2F1G3gfedcba	1.00108	1.14504	0.676405	0.957156	1.03276	1.27725	1.61776	1.59639	1.39661	1.41993	2	1.46313	0.00113449
P97449	Aminopeptidase N	Anpep	0	N2H9	A2B2C1D1E1F1fedD1E1F1feE1F1fedcba	128	High mannose	KLNYTLK+A2B2C1D1E1F1fedD1E1F1feE1F1fedcba	0.819043	0.86848	1	1.03441	0.838414	1.07815	1.303	1.21825	1.71988	1.44746	4	1.45779	0.00570421
P11276	Fibronectin	Fn1	2	N4H5G3	A2B2C1D1E2F1G4gfF4fedD1E2F1G4gfedcba	542	Complex	RHEEGHMLNCTCFGQGR+A2B2C1D1E2F1G4gfF4fedD1E2F1G4gfedcba	0.826346	1	1.44895	0.990961	1.76273	1.11713	1.28255	1.33748	1.36066	1.44448	1	1.2283	0.587794
Q8CFZ4	Glypican-3	Gpc3	0	N2H8	A2B2C1D1E1F1fedD1E1eE1F1fedcba	123	High mannose	NYTNAMFK+A2B2C1D1E1F1fedD1E1eE1F1fedcba	1.23771	1.06216	0.857532	1.17625	0.952074	1.53222	1.43744	1.96893	1.55527	1.26	2	1.44689	0.00670771
P02468	Laminin subunit gamma-1	Lamc1	2	N4H3F1	A2B2C1D1E2edD1E2edcbB5ba	1221	Complex	TLAGENQTALEIEELNR+A2B2C1D1E2edD1E2edcbB5ba	0.752597	0.794478	1.02517	1.05369	1.44971	0.951164	0.995953	1.03701	1.39268	1.33996	2	1.1953	0.43131
Q80YX1	Tenascin	Tnc	1	N4H5+Ammonium(+17)	A2B2C1D1E2edD2dD1E1eE1edcba	1018	Hybrid	LNYSLPTGQSMEVQLPK+A2B2C1D1E2edD2dD1E1eE1edcba	1.18157	1.205	0.922396	1	0.82357	0.931225	1.07537	1.08169	1.07005	0.870354	6	0.969889	0.814836
Q61739	Integrin alpha-6	Itga6	2	N5H5	A2B2C1D1E2F1fedD2dD1E2F1fedcba	731	Complex	QLSCVANQNGSQADCELGNPFK+A2B2C1D1E2F1fedD2dD1E2F1fedcba	0.319816	0.42279	1	1.00917	1.50477	0.646044	0.446109	0.43579	0.949656	1.03446	1	0.917199	0.568141
P26011	Integrin beta-7	Itgb7	0	N2H6	A2B2C1D1E1edD1E1eE1edcba	531	High mannose	APNGTGPLCSGK+A2B2C1D1E1edD1E1eE1edcba	1.1953	1.24065	0.839414	1	0.616344	0.984668	1.13453	1.23868	0.859487	0.714471	1	0.998014	0.958281
A6H6E2	Multimerin-2	Mmrn2	0	N2H9	A2B2C1D1E1F1fedD1E1F1feE1F1fedcba	261	High mannose	NLSLDVEANHQAIK+A2B2C1D1E1F1fedD1E1F1feE1F1fedcba	1.2124	1.19431	0.931061	0.99155	1	1.3175	1.52355	1.60574	1.86942	1.45515	1	1.47889	0.00198192
Q8C129	Leucyl-cystinyl aminopeptidase	Lnpep	0	N2H9	A2B2C1D1E1F1fedD1E1F1feE1F1fedcba	682	High mannose	SDVINLTEQVQWVK+A2B2C1D1E1F1fedD1E1F1feE1F1fedcba	0.971234	1.11634	0.839079	1.02444	1	1.089	1.34941	1.38883	1.32084	1.18032	1	1.29357	0.00510274
Q3UUQ7	GPI inositol-deacylase	Pgap1	0	N2H8	A2B2C1D1E1F1fedD1E1eE1F1fedcba	234	High mannose	HINLTTLSVAGGFR+A2B2C1D1E1F1fedD1E1eE1F1fedcba	1	0.858005	1.02527	0.92651	1.14118	1.08857	1.40467	1.14427	1.23671	1.04445	1	1.19431	0.041457
Q61739	Integrin alpha-6	Itga6	0	N2H8	A2B2C1D1E1F1fedD1E1eE1F1fedcba	927	High mannose	YQTLNCSVNVR+A2B2C1D1E1F1fedD1E1eE1F1fedcba	0.883194	0.887164	1	1.09928	1.13886	1.51495	1.45304	1.82549	1.35965	1.27243	6	1.47455	0.0020922
Q99LJ1	Tissue alpha-L-fucosidase	Fuca1	1	N4H5F1	A2B2C1D1E2F1fedD2dD1E1edcbB5ba	368	Hybrid	VQSEKNK+A2B2C1D1E2F1fedD2dD1E1edcbB5ba	1.51846	1.51507	1	0.858186	0.863202	1.91185	2.16687	1.85757	1.00303	0.852167	1	1.27736	0.217384
P06800	Receptor-type tyrosine-protein phosphatase C	Ptprc	1	N3H7	A2B2C1D1E2edD1E1F1feE1F1fedcba	459	Hybrid	NGTAEK+A2B2C1D1E2edD1E1F1feE1F1fedcba	0.902652	0.896582	1.98671	1	1.02281	1.59439	2.01122	1.09088	1.63499	1.08898	1	1.34727	0.271087
Q00651	Integrin alpha-4	Itga4	2	N4H6F1G1	A2B2C1D1E2F1G4gfeE2edD1E1eE1edcbB5ba	145	Hybrid	QPGENGSIVTCGHR+A2B2C1D1E2F1G4gfeE2edD1E1eE1edcbB5ba	0.693589	0.739588	1	1.23624	1.37936	0.42595	0.569177	0.448902	0.500234	0.944454	1	0.571797	0.03035
E2JF22	Piezo-type mechanosensitive ion channel component 1	Piezo1	2	N4H5F1	A2B2C1D1E2eE2edD1E1eE1edcbB5ba	2347	Hybrid	HTLELAPNSTAR+A2B2C1D1E2eE2edD1E1eE1edcbB5ba	0.799803	0.67855	1	1.56977	2.09905	0.868351	0.835798	1.05718	1.10449	1.47178	1	0.995258	0.590706
P51885	Lumican	Lum	2	N4H5F1G1	A2B2C1D1E2F1G4gfF5fedD1E2F1fedcba	88	Complex	AFENVTDLQWLILDHNLLENSK+A2B2C1D1E2F1G4gfF5fedD1E2F1fedcba	1.16791	1.17441	0.720976	1	0.992205	2.26813	2.28268	3.20685	2.65762	2.92915	2	2.61204	3.42476e-05
P16675	Lysosomal protective protein	Ctsa	0	N2H9	A2B2C1D1E1F1fedD1E1F1feE1F1fedcba	140	High mannose	MYVTNDTEVAENNYEALK+A2B2C1D1E1F1fedD1E1F1feE1F1fedcba	0.567717	0.478643	1.50672	1	2.38895	0.723363	0.731836	0.768775	1.13439	1.56743	1	0.972602	0.614429
[truncated: 17,042 more rows]
