# Supplementary material for: A Glycoproteome Data Mining Strategy for Characterizing Structural Features of Altered Glycans with Thymic Involution
Source: Adv Sci (Weinh). 2025 Jul 24;12(38):e02013. doi: 10.1002/advs.202502013 (PMC12520470; doi:10.1002/advs.202502013)
Supplement: Supplementary file 5 — Supplementary Table 4 [file ADVS-12-e02013-s006.xlsx]

## Sheet: Table S4
Table S4. Quantification of proteins between young and middle-aged mouse thymus based on the TMT-labeling quantification.																									2 month					12 month					2 month					12 month
Checked	Tags	Protein FDR Confidence: Combined	Master	Protein Group IDs	Unique Sequence ID	Accession	Description	FASTA Title Lines	Exp. q-value: Combined	Sum PEP Score	# Decoy Protein: Combined	Coverage [%]	# Peptides	# PSMs	# Protein Unique Peptides	# Unique Peptides	# AAs	MW [kDa]	calc. pI	Score Sequest HT: Sequest HT	Coverage [%] (by Search Engine): Sequest HT	# PSMs (by Search Engine): Sequest HT	# Peptides (by Search Engine): Sequest HT	# Razor Peptides	Abundance: F2: 126, Control	Abundance: F2: 127N, Control	Abundance: F2: 127C, Control	Abundance: F2: 128N, Control	Abundance: F2: 128C, Control	Abundance: F2: 129N, Sample	Abundance: F2: 129C, Sample	Abundance: F2: 130N, Sample	Abundance: F2: 130C, Sample	Abundance: F2: 131, Sample	Abundances (Normalized): F2: 126, Control	Abundances (Normalized): F2: 127N, Control	Abundances (Normalized): F2: 127C, Control	Abundances (Normalized): F2: 128N, Control	Abundances (Normalized): F2: 128C, Control	Abundances (Normalized): F2: 129N, Sample	Abundances (Normalized): F2: 129C, Sample	Abundances (Normalized): F2: 130N, Sample	Abundances (Normalized): F2: 130C, Sample	Abundances (Normalized): F2: 131, Sample	# Protein Groups	Modifications	FC	P value
FALSE		High	Master Protein	245	-8810899077531293864	A2ASS6	Titin OS=Mus musculus OX=10090 GN=Ttn PE=1 SV=1	>sp|A2ASS6|TITIN_MOUSE Titin OS=Mus musculus OX=10090 GN=Ttn PE=1 SV=1	0	10021.4	0	53	1561	3519	1540	1544	35213	3904.1	6.2	12628.2	53	3519	1561	14	273122	261254	156533	202762	117523	2.07008e+06	367996	759480	193539	817268	273122	266345	272486	315225	314372	2217669	421625	822160	335542	1.51214e+06	1		2.85966	0.0954375
FALSE		High	Master Protein	7793	5040493389539901253	Q8VDD5	Myosin-9 OS=Mus musculus OX=10090 GN=Myh9 PE=1 SV=4	>sp|Q8VDD5|MYH9_MOUSE Myosin-9 OS=Mus musculus OX=10090 GN=Myh9 PE=1 SV=4	0	3008.35	0	75	203	5041	163	163	1960	226.2	5.66	18644.9	75	5041	203	91	739876	742188	435793	490415	292208	715230	707975	778330	463311	381628	739876	756651	758609	762429	781652	766224	811150	842566	803251	706102	1		1.04941	0.315347
FALSE		High	Master Protein	3410	-3009599578314380443	Q5SX40	Myosin-1 OS=Mus musculus OX=10090 GN=Myh1 PE=1 SV=1	>sp|Q5SX40|MYH1_MOUSE Myosin-1 OS=Mus musculus OX=10090 GN=Myh1 PE=1 SV=1	0	2992.15	0	72	199	3371	46	47	1942	223.2	5.76	12603.1	72	3371	199	363	206953	199760	118870	158130	91377.3	1.70506e+06	280274	584052	149372	904229	206953	203653	206923	245838	244432	1.82663e+06	321119	632254	258969	1.67304e+06	1		2.86428	0.098847
FALSE		High	Master Protein	3988	-1994403457008781030	Q5SX39	Myosin-4 OS=Mus musculus OX=10090 GN=Myh4 PE=1 SV=1	>sp|Q5SX39|MYH4_MOUSE Myosin-4 OS=Mus musculus OX=10090 GN=Myh4 PE=1 SV=1	0	2973.83	0	71	196	3533	46	48	1939	222.7	5.74	13171	71	3533	196	67	56733.6	53843.2	32297.8	44755	24189.6	711504	59250.4	223528	41357.8	88151.1	56733.6	54892.4	56222.5	69578.9	64706.7	762232	67885.1	241975	71702.8	163100	1		2.71092	0.1951
FALSE		High	Master Protein	9744	8504132636125579489	P13542	Myosin-8 OS=Mus musculus OX=10090 GN=Myh8 PE=2 SV=2	>sp|P13542|MYH8_MOUSE Myosin-8 OS=Mus musculus OX=10090 GN=Myh8 PE=2 SV=2	0	2601.35	0	71	190	2491	47	47	1937	222.6	5.83	9392.15	71	2491	190	22	26497.1	25078.9	14351.3	16689.5	9894.9	53877.8	28575.8	40462.8	17156.9	241512	26497.1	25567.6	24982.1	25946.6	26468.6	57719.1	32740.2	43802.2	29745.2	446855	1		1.69212	0.301973
FALSE		High	Master Protein	9562	8210124243340930680	Q9QXS1	Plectin OS=Mus musculus OX=10090 GN=Plec PE=1 SV=3	>sp|Q9QXS1|PLEC_MOUSE Plectin OS=Mus musculus OX=10090 GN=Plec PE=1 SV=3	0	2548.93	0	71	350	1556	343	343	4691	533.9	5.96	5735.82	71	1556	350	13	309311	302982	194561	223613	137025	364492	343038	367767	240428	211820	309311	308887	338683	347642	366539	390479	393029	398119	416835	391918	1		1.18427	0.000790895
FALSE		High	Master Protein	7450	4486456145945011513	E9PVX6	Proliferation marker protein Ki-67 OS=Mus musculus OX=10090 GN=Mki67 PE=1 SV=1	>sp|E9PVX6|KI67_MOUSE Proliferation marker protein Ki-67 OS=Mus musculus OX=10090 GN=Mki67 PE=1 SV=1	0	2357.91	0	66	203	1209	203	203	3177	350.7	9.72	4930.36	66	1209	203	0	318480	346584	188894	191190	97156.9	182607	189422	179599	117064	101800	318480	353338	328818	297236	259893	195627	217027	194422	202955	188354	1		0.631139	0.000141046
FALSE		High	Master Protein	4911	-243230733048754792	P16546	Spectrin alpha chain, non-erythrocytic 1 OS=Mus musculus OX=10090 GN=Sptan1 PE=1 SV=4	>sp|P16546|SPTN1_MOUSE Spectrin alpha chain, non-erythrocytic 1 OS=Mus musculus OX=10090 GN=Sptan1 PE=1 SV=4	0	2269.58	0	78	216	1456	212	212	2472	284.4	5.33	5615.8	78	1456	216	6	283408	281186	164995	180837	109369	265296	269536	275558	177400	153864	283408	286666	287216	281140	292561	284211	308816	298300	307562	284685	1		1.04046	0.100683
FALSE		High	Master Protein	3310	-3205682650798529478	Q62261	Spectrin beta chain, non-erythrocytic 1 OS=Mus musculus OX=10090 GN=Sptbn1 PE=1 SV=2	>sp|Q62261|SPTB2_MOUSE Spectrin beta chain, non-erythrocytic 1 OS=Mus musculus OX=10090 GN=Sptbn1 PE=1 SV=2	0	2027.14	0	75	185	1256	171	173	2363	274.1	5.58	4837.27	75	1256	185	18	238081	237618	140448	153016	91512.6	219024	221790	225926	144987	124924	238081	242248	244487	237887	244794	234640	254112	244572	251367	231139	1		1.01255	0.734823
FALSE		High	Master Protein	1142	-7183233609969195580	Q9JHU4	Cytoplasmic dynein 1 heavy chain 1 OS=Mus musculus OX=10090 GN=Dync1h1 PE=1 SV=2	>sp|Q9JHU4|DYHC1_MOUSE Cytoplasmic dynein 1 heavy chain 1 OS=Mus musculus OX=10090 GN=Dync1h1 PE=1 SV=2	0	1889.07	0	54	242	768	241	241	4644	531.7	6.42	2758.58	54	768	242	1	141029	136656	80426	92163.2	54599.2	120624	123988	128087	84455.1	72947.1	141029	139319	140002	143283	146052	129224	142057	138658	146422	134969	1		0.976507	0.283386
FALSE		High	Master Protein	8422	6193295010917346713	Q9QXZ0	Microtubule-actin cross-linking factor 1, isoforms 1/2/3/4 OS=Mus musculus OX=10090 GN=Macf1 PE=1 SV=2	>sp|Q9QXZ0|MACF1_MOUSE Microtubule-actin cross-linking factor 1, isoforms 1/2/3/4 OS=Mus musculus OX=10090 GN=Macf1 PE=1 SV=2	0	1791.17	0	45	294	596	190	190	7354	831.4	5.43	2234.96	45	596	294	123	128641	126931	68563	69633	39482.5	97014.3	103222	98851.7	62533.4	50794.9	128641	129404	119351	108256	105615	103931	118265	107010	108415	93982.7	1		0.895781	0.0956693
FALSE		High	Master Protein	9656	8363972284606598776	P26039	Talin-1 OS=Mus musculus OX=10090 GN=Tln1 PE=1 SV=2	>sp|P26039|TLN1_MOUSE Talin-1 OS=Mus musculus OX=10090 GN=Tln1 PE=1 SV=2	0	1733.59	0	74	170	856	142	142	2541	269.7	6.18	3416.38	74	856	170	43	167906	159622	90914.9	113139	67459.1	154702	150594	167998	103685	102850	167906	162732	158261	175893	180452	165732	172540	181863	179761	190298	1		1.05324	0.162804
FALSE		High	Master Protein	8890	7029726514873856823	Q8BTM8	Filamin-A OS=Mus musculus OX=10090 GN=Flna PE=1 SV=5	>sp|Q8BTM8|FLNA_MOUSE Filamin-A OS=Mus musculus OX=10090 GN=Flna PE=1 SV=5	0	1726.48	0	71	152	1054	135	135	2647	281	6.04	4355.13	71	1054	152	28	186087	175525	94708.7	122032	70664.6	240864	193659	274836	121810	119957	186087	178945	164865	189718	189026	258037	221881	297518	211185	221949	1		1.28979	0.00665113
FALSE		High	Master Protein	2278	-5104072212799731730	Q61554	Fibrillin-1 OS=Mus musculus OX=10090 GN=Fbn1 PE=1 SV=2	>sp|Q61554|FBN1_MOUSE Fibrillin-1 OS=Mus musculus OX=10090 GN=Fbn1 PE=1 SV=2	0	1690.23	0	58	131	1405	126	126	2873	312.1	4.92	5322.21	58	1405	131	7	204600	181458	121502	169902	110745	269316	252339	311971	150244	165354	204600	184994	211504	264140	296240	288518	289113	337718	260481	305945	1		1.33709	0.029547
FALSE		High	Master Protein	7168	3931937262506430162	O08638	Myosin-11 OS=Mus musculus OX=10090 GN=Myh11 PE=1 SV=1	>sp|O08638|MYH11_MOUSE Myosin-11 OS=Mus musculus OX=10090 GN=Myh11 PE=1 SV=1	0	1621.5	0	64	158	1464	124	124	1972	226.9	5.45	5146.26	64	1464	158	15	97074.7	89827.3	52850.1	67263.4	39806	230517	129056	309327	71262.5	75517.5	97074.7	91577.8	91999.2	104572	106480	246952	147864	334856	123549	139725	1		1.55731	0.0677271
FALSE		High	Master Protein	3558	-2736229536176332881	Q80X90	Filamin-B OS=Mus musculus OX=10090 GN=Flnb PE=1 SV=3	>sp|Q80X90|FLNB_MOUSE Filamin-B OS=Mus musculus OX=10090 GN=Flnb PE=1 SV=3	0	1585.75	0	70	143	829	128	128	2602	277.7	5.71	3451.15	70	829	143	6	137348	128241	71799.6	85710.7	50318.1	121668	131866	127537	84137.4	68602.8	137348	130740	124986	133251	134600	130343	151082	138062	145871	126932	1		1.04447	0.245361
FALSE		High	Master Protein	4544	-969593920149016748	E9Q557	Desmoplakin OS=Mus musculus OX=10090 GN=Dsp PE=1 SV=1	>sp|E9Q557|DESP_MOUSE Desmoplakin OS=Mus musculus OX=10090 GN=Dsp PE=1 SV=1	0	1558.68	0	69	220	790	218	218	2883	332.7	6.8	2760.85	69	790	220	3	185796	182480	105469	126036	72353.8	186996	197723	206063	124399	94362	185796	186036	183596	195943	193545	200328	226537	223069	215673	174592	1		1.13222	0.0877827
FALSE		High	Master Protein	5577	1022024513705278465	Q02566	Myosin-6 OS=Mus musculus OX=10090 GN=Myh6 PE=1 SV=2	>sp|Q02566|MYH6_MOUSE Myosin-6 OS=Mus musculus OX=10090 GN=Myh6 PE=1 SV=2	0	1554.18	0	67	154	1430	39	39	1938	223.4	5.73	5148.51	67	1430	154	94	30674	35006.4	18216.3	31429.1	19422	54301.3	126729	253842	22163.4	25789.9	30674	35688.6	31710.2	48861.5	51953.4	58172.8	145198	274791	38425	47717.5	1		1.67729	0.178041
FALSE		High	Master Protein	4734	-579557269300581793	Q64511	DNA topoisomerase 2-beta OS=Mus musculus OX=10090 GN=Top2b PE=1 SV=2	>sp|Q64511|TOP2B_MOUSE DNA topoisomerase 2-beta OS=Mus musculus OX=10090 GN=Top2b PE=1 SV=2	0	1506.24	0	66	119	1457	99	100	1612	181.8	8.29	5136.14	66	1457	119	52	299802	312452	192619	202455	111575	232804	239512	240782	157224	128250	299802	318540	335303	314749	298461	249402	274416	260653	272583	237293	1		0.826437	0.000518892
FALSE		High	Master Protein	8248	5911535554097352763	Q9ERU9	E3 SUMO-protein ligase RanBP2 OS=Mus musculus OX=10090 GN=Ranbp2 PE=1 SV=2	>sp|Q9ERU9|RBP2_MOUSE E3 SUMO-protein ligase RanBP2 OS=Mus musculus OX=10090 GN=Ranbp2 PE=1 SV=2	0	1346.33	0	64	182	549	177	178	3053	340.9	6.18	2056.25	64	549	182	3	127144	120743	66444	70787.2	37932.7	87536.6	95986.8	91171.9	61435.3	50016.9	127144	123096	115663	110050	101469	93777.8	109975	98696.2	106512	92543.2	1		0.865693	0.0293251
FALSE		High	Master Protein	3077	-3601127425473499934	E9Q7G0	Nuclear mitotic apparatus protein 1 OS=Mus musculus OX=10090 GN=Numa1 PE=1 SV=1	>sp|E9Q7G0|NUMA1_MOUSE Nuclear mitotic apparatus protein 1 OS=Mus musculus OX=10090 GN=Numa1 PE=1 SV=1	0	1288.26	0	67	135	674	134	134	2094	235.5	5.87	2652.57	67	674	135	0	142693	151996	86024.9	89848	48234.6	103176	109244	96352.6	75590.8	65500.4	142693	154959	149748	139683	129027	110532	125164	104304	131053	121191	1		0.829526	0.00555618
FALSE		High	Master Protein	1844	-5943995247899043083	Q68FD5	Clathrin heavy chain 1 OS=Mus musculus OX=10090 GN=Cltc PE=1 SV=3	>sp|Q68FD5|CLH1_MOUSE Clathrin heavy chain 1 OS=Mus musculus OX=10090 GN=Cltc PE=1 SV=3	0	1240.19	0	64	98	977	98	98	1675	191.4	5.69	4180.86	64	977	98	0	161564	154314	96551.1	106453	64945.6	143754	148517	151220	94964.6	81059.4	161564	157321	168072	165498	173728	154003	170161	163700	164642	149979	1		0.973005	0.33659
FALSE		High	Master Protein	9292	7738350012167559883	Q91Z83	Myosin-7 OS=Mus musculus OX=10090 GN=Myh7 PE=2 SV=1	>sp|Q91Z83|MYH7_MOUSE Myosin-7 OS=Mus musculus OX=10090 GN=Myh7 PE=2 SV=1	0	1235.03	0	54	126	1307	10	10	1935	222.7	5.76	4640.32	54	1307	126	0	877.1	1004.1	505.9	652.4	424.7	8036.5	3033.7	4223.1	746.7	773.2	877.1	1023.6	880.7	1014.3	1136.1	8609.5	3475.8	4571.6	1294.6	1430.6	1		3.54109	0.0965002
FALSE		High	Master Protein	2486	-4715559375478076516	F6ZDS4	Nucleoprotein TPR OS=Mus musculus OX=10090 GN=Tpr PE=1 SV=1	>sp|F6ZDS4|TPR_MOUSE Nucleoprotein TPR OS=Mus musculus OX=10090 GN=Tpr PE=1 SV=1	0	1225.78	0	55	147	555	142	142	2431	273.8	5.03	2062.96	55	555	147	5	145660	135390	79114.7	85054.5	49456.3	115558	120782	115286	83678.2	72766.9	145660	138028	137719	132231	132295	123797	138384	124801	145075	134636	1		0.968385	0.440725
FALSE		High	Master Protein	1895	-5849124851551858661	Q99PV0	Pre-mRNA-processing-splicing factor 8 OS=Mus musculus OX=10090 GN=Prpf8 PE=1 SV=2	>sp|Q99PV0|PRP8_MOUSE Pre-mRNA-processing-splicing factor 8 OS=Mus musculus OX=10090 GN=Prpf8 PE=1 SV=2	0	1153.48	0	57	128	720	127	127	2335	273.4	8.84	2632.92	57	720	128	1	125541	134363	81295.3	82050.2	49374.5	103032	108181	106019	64228.9	55015.5	125541	136981	141515	127560	132076	110378	123946	114769	111355	101792	1		0.85007	0.00237566
FALSE		High	Master Protein	448	-8438233148278454981	Q9JKF1	Ras GTPase-activating-like protein IQGAP1 OS=Mus musculus OX=10090 GN=Iqgap1 PE=1 SV=2	>sp|Q9JKF1|IQGA1_MOUSE Ras GTPase-activating-like protein IQGAP1 OS=Mus musculus OX=10090 GN=Iqgap1 PE=1 SV=2	0	1145.37	0	65	103	707	96	97	1657	188.6	6.48	2823.07	65	707	103	13	125237	119302	68892.9	80215	47744.6	101000	105274	104767	72234.8	61564	125237	121627	119926	124707	127716	108201	120616	113414	125235	113908	1		0.934431	0.0502655
FALSE		High	Master Protein	223	-8855253291147505317	Q01320	DNA topoisomerase 2-alpha OS=Mus musculus OX=10090 GN=Top2a PE=1 SV=2	>sp|Q01320|TOP2A_MOUSE DNA topoisomerase 2-alpha OS=Mus musculus OX=10090 GN=Top2a PE=1 SV=2	0	1139.99	0	59	100	1040	82	82	1528	172.7	8.6	3536.08	59	1040	100	0	193050	206014	122229	135431	62340.1	116692	111152	126114	68622.6	59596	193050	210029	212771	210549	166759	125012	127350	136522	118972	110267	1		0.613342	5.77963e-05
FALSE		High	Master Protein	8690	6645066738222437163	Q05793	Basement membrane-specific heparan sulfate proteoglycan core protein OS=Mus musculus OX=10090 GN=Hspg2 PE=1 SV=1	>sp|Q05793|PGBM_MOUSE Basement membrane-specific heparan sulfate proteoglycan core protein OS=Mus musculus OX=10090 GN=Hspg2 PE=1 SV=1	0	1136.31	0	48	126	651	126	126	3707	398	6.32	2596.47	48	651	126	0	86828.5	84961.8	58242	78978.7	48790.4	120560	98935.9	137520	77982.1	77973.5	86828.5	86617.5	101385	122785	130513	129156	113354	148869	135199	144270	1		1.28612	0.0319782
FALSE		High	Master Protein	4980	-125512874592915861	P11679	Keratin, type II cytoskeletal 8 OS=Mus musculus OX=10090 GN=Krt8 PE=1 SV=4	>sp|P11679|K2C8_MOUSE Keratin, type II cytoskeletal 8 OS=Mus musculus OX=10090 GN=Krt8 PE=1 SV=4	0	1107.91	0	90	60	3877	46	46	490	54.5	5.82	13261.5	90	3877	60	15	444729	442947	286778	327492	195013	445362	434607	452262	316516	251194	444729	451579	499211	509138	521655	477115	497943	489587	548750	464768	1		1.02051	0.638531
FALSE		High	Master Protein	2876	-3970605580341904181	Q9Z329	Inositol 1,4,5-trisphosphate receptor type 2 OS=Mus musculus OX=10090 GN=Itpr2 PE=1 SV=4	>sp|Q9Z329|ITPR2_MOUSE Inositol 1,4,5-trisphosphate receptor type 2 OS=Mus musculus OX=10090 GN=Itpr2 PE=1 SV=4	0	1106.94	0	50	131	479	109	109	2701	307.3	6.44	1699.83	50	479	131	29	104294	105976	65240.9	67442.6	40610.5	87273.2	92447.8	89977.5	56934.5	47206.2	104294	108042	113568	104850	108632	93495.5	105920	97403.3	98708.5	87342.8	1		0.898979	0.0117446
FALSE		High	Master Protein	4727	-595569483288061820	P57780	Alpha-actinin-4 OS=Mus musculus OX=10090 GN=Actn4 PE=1 SV=1	>sp|P57780|ACTN4_MOUSE Alpha-actinin-4 OS=Mus musculus OX=10090 GN=Actn4 PE=1 SV=1	0	1103.96	0	79	75	1132	50	50	912	104.9	5.41	4372.4	79	1132	75	46	188779	188010	111560	118524	73267.3	179632	173293	180432	104831	91479.6	188779	191674	194199	184265	195988	192439	198547	195323	181748	169259	1		0.996705	0.557082
FALSE		High	Master Protein	1317	-6881763689564153764	Q6P4T2	U5 small nuclear ribonucleoprotein 200 kDa helicase OS=Mus musculus OX=10090 GN=Snrnp200 PE=1 SV=1	>sp|Q6P4T2|U520_MOUSE U5 small nuclear ribonucleoprotein 200 kDa helicase OS=Mus musculus OX=10090 GN=Snrnp200 PE=1 SV=1	0	1057.65	0	60	114	814	112	112	2136	244.4	6.06	2994.78	60	814	114	3	157590	167034	98903	100380	61776.7	125723	132858	130149	81007.5	69112.3	157590	170289	172166	156057	165251	134687	152220	140890	140444	127874	1		0.841745	0.00127738
FALSE		High	Master Protein	3198	-3420387598786700212	Q80YX1	Tenascin OS=Mus musculus OX=10090 GN=Tnc PE=1 SV=1	>sp|Q80YX1|TENA_MOUSE Tenascin OS=Mus musculus OX=10090 GN=Tnc PE=1 SV=1	0	1014	0	56	91	531	91	91	2110	231.7	4.89	2199.4	56	531	91	0	103305	104519	63134.5	74515.8	40728	74254	81010.3	86954.2	48861	41832.3	103305	106555	109902	115847	108947	79548.1	92816.1	94130.5	84711.2	77399.7	1		0.782809	0.000387708
FALSE		High	Master Protein	8932	7082514466904082247	Q7TPR4	Alpha-actinin-1 OS=Mus musculus OX=10090 GN=Actn1 PE=1 SV=1	>sp|Q7TPR4|ACTN1_MOUSE Alpha-actinin-1 OS=Mus musculus OX=10090 GN=Actn1 PE=1 SV=1	0	997.573	0	81	68	1084	40	40	892	103	5.38	4145.09	81	1084	68	11	106427	101993	63691.9	66015	41514.1	105937	96988.3	104602	59600.7	57371.5	106427	103981	110872	102631	111050	113490	111123	113235	103331	106151	1	Acetyl [N-Term]	1.02149	0.379888
FALSE		High	Master Protein	3755	-2421333622161815376	P19096	Fatty acid synthase OS=Mus musculus OX=10090 GN=Fasn PE=1 SV=2	>sp|P19096|FAS_MOUSE Fatty acid synthase OS=Mus musculus OX=10090 GN=Fasn PE=1 SV=2	0	971.992	0	56	112	444	111	112	2504	272.3	6.58	1725.37	56	444	112	0	78218.5	75384.8	43305	46402.6	29325.5	71199.8	73160.9	72126.4	42938.7	41591.2	78218.5	76853.8	75383.4	72140.3	78445	76276.1	83822.7	78078.9	74443.6	76953.6	1		1.00959	0.410526
FALSE		High	Master Protein	6701	3050208774583240802	Q6PDQ2	Chromodomain-helicase-DNA-binding protein 4 OS=Mus musculus OX=10090 GN=Chd4 PE=1 SV=1	>sp|Q6PDQ2|CHD4_MOUSE Chromodomain-helicase-DNA-binding protein 4 OS=Mus musculus OX=10090 GN=Chd4 PE=1 SV=1	0	960.322	0	50	96	465	72	73	1915	217.6	5.81	1747.62	50	465	96	36	129864	131093	69689.8	76717.1	40081	82990.6	89490.4	83113.1	56730.4	47007.3	129864	133648	121313	119269	107216	88907.6	102532	89972.4	98354.6	86974.7	1		0.753147	0.000766506
FALSE		High	Master Protein	6051	1929814242434555915	Q8R0W0	Epiplakin OS=Mus musculus OX=10090 GN=Eppk1 PE=1 SV=2	>sp|Q8R0W0|EPIPL_MOUSE Epiplakin OS=Mus musculus OX=10090 GN=Eppk1 PE=1 SV=2	0	954.757	0	65	127	413	123	123	6548	724.2	6.07	1705.33	65	413	127	1	46081.1	44904.5	29263.7	36772.7	22992.9	46614.8	49170.5	51419.7	34821.5	29219.5	46081.1	45779.5	50941	57169.1	61505.7	49938.3	56336.2	55663.3	60370.6	54063	1		1.0768	0.422757
FALSE		High	Master Protein	7831	5103256947336407075	P13864	DNA (cytosine-5)-methyltransferase 1 OS=Mus musculus OX=10090 GN=Dnmt1 PE=1 SV=5	>sp|P13864|DNMT1_MOUSE DNA (cytosine-5)-methyltransferase 1 OS=Mus musculus OX=10090 GN=Dnmt1 PE=1 SV=5	0	929.645	0	68	105	554	104	105	1620	183.1	7.74	2023.95	68	554	105	0	140082	144185	85518.6	93646.6	51331.7	89277.6	91803.6	94330.5	57227.3	51235.1	140082	146995	148867	145589	137311	95642.8	105182	102116	99216	94797.2	1		0.690045	3.53025e-07
FALSE		High	Master Protein	3819	-2315546649366544270	P13541	Myosin-3 OS=Mus musculus OX=10090 GN=Myh3 PE=2 SV=2	>sp|P13541|MYH3_MOUSE Myosin-3 OS=Mus musculus OX=10090 GN=Myh3 PE=2 SV=2	0	928.178	0	32	87	1407	4	4	1940	223.7	5.81	4584.25	32	1407	87	0	2263.5	2218.3	1345.2	2258.7	1087.8	45969.9	3646.8	9397.1	2129.9	9533	2263.5	2261.6	2341.6	3511.5	2909.7	49247.4	4178.3	10172.6	3692.7	17638.4	1		3.88886	0.165251
FALSE		High	Master Protein	5961	1752838367873897745	P14733	Lamin-B1 OS=Mus musculus OX=10090 GN=Lmnb1 PE=1 SV=3	>sp|P14733|LMNB1_MOUSE Lamin-B1 OS=Mus musculus OX=10090 GN=Lmnb1 PE=1 SV=3	0	916.243	0	83	69	2137	58	58	588	66.7	5.16	7285.44	83	2137	69	19	345320	358201	229024	253850	154229	301262	305512	316388	237352	195584	345320	365182	398675	394650	412560	322742	350035	342499	411501	361878	1		0.916632	0.221235
FALSE		High	Master Protein	5429	709558296279904988	P05784	Keratin, type I cytoskeletal 18 OS=Mus musculus OX=10090 GN=Krt18 PE=1 SV=5	>sp|P05784|K1C18_MOUSE Keratin, type I cytoskeletal 18 OS=Mus musculus OX=10090 GN=Krt18 PE=1 SV=5	0	910.689	0	90	52	4530	48	48	423	47.5	5.33	17793.2	90	4530	52	6	426254	419737	274614	316987	187596	445989	437255	434867	328698	255748	426254	427916	478035	492808	501815	477786	500977	470756	569870	473194	1		1.07436	0.214877
FALSE		High	Master Protein	7182	3963475824162182916	E9Q555	E3 ubiquitin-protein ligase RNF213 OS=Mus musculus OX=10090 GN=Rnf213 PE=1 SV=3	>sp|E9Q555|RN213_MOUSE E3 ubiquitin-protein ligase RNF213 OS=Mus musculus OX=10090 GN=Rnf213 PE=1 SV=3	0	895.323	0	37	173	289	172	172	5148	583.9	6.77	992.28	37	289	173	0	63321.3	57813.9	33538.3	38219.2	23911.1	49052.6	52334.6	54489.3	36765.4	31297	63321.3	58940.5	58382	59417.9	63961.8	52549.9	59961.5	58986.2	63740.9	57906.9	1		0.977569	0.342747
FALSE		High	Master Protein	6265	2307269903076239723	Q9CW03	Structural maintenance of chromosomes protein 3 OS=Mus musculus OX=10090 GN=Smc3 PE=1 SV=2	>sp|Q9CW03|SMC3_MOUSE Structural maintenance of chromosomes protein 3 OS=Mus musculus OX=10090 GN=Smc3 PE=1 SV=2	0	885.393	0	63	106	586	101	102	1217	141.5	7.18	2106.44	63	586	106	5	164184	167696	95316.3	100206	57432.9	125779	134924	131092	89549.4	73093	164184	170964	165922	155787	153632	134747	154587	141912	155254	135239	1		0.887415	0.0125414
FALSE		High	Master Protein	6592	2876393148193347134	P08775	DNA-directed RNA polymerase II subunit RPB1 OS=Mus musculus OX=10090 GN=Polr2a PE=1 SV=3	>sp|P08775|RPB1_MOUSE DNA-directed RNA polymerase II subunit RPB1 OS=Mus musculus OX=10090 GN=Polr2a PE=1 SV=3	0	875.533	0	57	104	373	103	103	1970	217	7.37	1431.95	57	373	104	1	84096.6	82584.1	49074.3	52071.1	30319.4	62377	65153	65106.1	44073	37106.2	84096.6	84193.5	85426.4	80952.8	81103.7	66824.3	74647.8	70479.2	76410.3	68655.3	1		0.854361	0.000389887
FALSE		High	Master Protein	8620	6534926907669258324	P63038	60 kDa heat shock protein, mitochondrial OS=Mus musculus OX=10090 GN=Hspd1 PE=1 SV=1	>sp|P63038|CH60_MOUSE 60 kDa heat shock protein, mitochondrial OS=Mus musculus OX=10090 GN=Hspd1 PE=1 SV=1	0	872.177	0	80	46	1315	46	46	573	60.9	6.18	5370.52	80	1315	46	0	172610	151564	79722.4	87049.5	48222.7	126414	131341	139432	84356.8	75946.2	172610	154518	138777	135332	128995	135427	150482	150940	146251	140518	1		1.01532	0.878875
FALSE		High	Master Protein	6044	1914365854905229659	O55143	Sarcoplasmic/endoplasmic reticulum calcium ATPase 2 OS=Mus musculus OX=10090 GN=Atp2a2 PE=1 SV=2	>sp|O55143|AT2A2_MOUSE Sarcoplasmic/endoplasmic reticulum calcium ATPase 2 OS=Mus musculus OX=10090 GN=Atp2a2 PE=1 SV=2	0	871.519	0	54	58	792	36	36	1044	114.8	5.34	2746.33	54	792	58	5	60734.6	60345.2	35937.4	41115	23735.5	56723.8	60644.4	70782	33632.7	28037	60734.6	61521.2	62558.2	63919.9	63491.9	60768.1	69482.2	76623.6	58309.7	51875.1	1		0.975234	0.835963
FALSE		High	Master Protein	4530	-990663012746552576	Q9Z277	Tyrosine-protein kinase BAZ1B OS=Mus musculus OX=10090 GN=Baz1b PE=1 SV=2	>sp|Q9Z277|BAZ1B_MOUSE Tyrosine-protein kinase BAZ1B OS=Mus musculus OX=10090 GN=Baz1b PE=1 SV=2	0	863.168	0	62	111	551	111	111	1479	170.5	8.6	1875.9	62	551	111	0	125386	128512	71941.7	78496.3	41726	92467.9	96337.3	97991.8	60483.9	48590.5	125386	131016	125233	122035	111616	99060.6	110377	106079	104862	89903.9	1		0.834687	0.00228342
FALSE		High	Master Protein	4083	-1813364259504420484	Q60597	2-oxoglutarate dehydrogenase complex component E1 OS=Mus musculus OX=10090 GN=Ogdh PE=1 SV=3	>sp|Q60597|ODO1_MOUSE 2-oxoglutarate dehydrogenase complex component E1 OS=Mus musculus OX=10090 GN=Ogdh PE=1 SV=3	0	862.357	0	63	64	477	64	64	1023	116.4	6.83	2035.92	63	477	64	0	73601.8	66780.5	40608.1	43771.5	26594.7	75699.3	67662.6	75935	41824.6	48900.5	73601.8	68081.9	70688.8	68049.9	71140.3	81096.5	77523.1	82201.9	72512.2	90477.5	1		1.14409	0.010374
FALSE		High	Master Protein	9980	8955262114766146172	Q61879	Myosin-10 OS=Mus musculus OX=10090 GN=Myh10 PE=1 SV=2	>sp|Q61879|MYH10_MOUSE Myosin-10 OS=Mus musculus OX=10090 GN=Myh10 PE=1 SV=2	0	856.25	0	56	117	974	79	79	1976	228.9	5.54	3399.27	56	974	117	3	22013.2	21820	11288.4	12623.5	7253	33611	24237.3	44565.9	14303.1	13096.7	22013.2	22245.2	19650.4	19625.3	19401.6	36007.4	27769.4	48243.9	24797.6	24232	1		1.35821	0.0614878
FALSE		High	Master Protein	6989	3599386850273943598	Q99NB9	Splicing factor 3B subunit 1 OS=Mus musculus OX=10090 GN=Sf3b1 PE=1 SV=1	>sp|Q99NB9|SF3B1_MOUSE Splicing factor 3B subunit 1 OS=Mus musculus OX=10090 GN=Sf3b1 PE=1 SV=1	0	847.577	0	61	77	521	77	77	1304	145.7	7.09	2104.32	61	521	77	0	96192	103974	60513.8	61602.6	36639.6	77760.4	80635	80438.3	47421.7	41388.8	96192	106000	105340	95771.2	98010.3	83304.6	92386.1	87076.8	82215.9	76579	1		0.845641	0.00171386
FALSE		High	Master Protein	8095	5652580571254615942	Q9CU62	Structural maintenance of chromosomes protein 1A OS=Mus musculus OX=10090 GN=Smc1a PE=1 SV=4	>sp|Q9CU62|SMC1A_MOUSE Structural maintenance of chromosomes protein 1A OS=Mus musculus OX=10090 GN=Smc1a PE=1 SV=4	0	842.537	0	69	110	643	105	108	1233	143.1	7.64	2081.86	69	643	110	2	151120	156483	86832.5	92089.4	50371.8	117042	123792	120683	81104.7	66131.7	151120	159532	151154	143168	134744	125387	141832	130642	140613	122359	1		0.893255	0.0252775
FALSE		High	Master Protein	6361	2482776226858717044	P06800	Receptor-type tyrosine-protein phosphatase C OS=Mus musculus OX=10090 GN=Ptprc PE=1 SV=4	>sp|P06800|PTPRC_MOUSE Receptor-type tyrosine-protein phosphatase C OS=Mus musculus OX=10090 GN=Ptprc PE=1 SV=4	0	839.681	0	51	69	859	69	69	1293	144.7	5.94	3370.66	51	859	69	0	172616	171693	97686.3	103258	60462.7	139458	146648	144347	92645.1	73030.4	172616	175039	170048	160532	161737	149402	168019	156259	160621	135124	1		0.924272	0.055352
FALSE		High	Master Protein	9933	8865054634591111463	Q8R429	Sarcoplasmic/endoplasmic reticulum calcium ATPase 1 OS=Mus musculus OX=10090 GN=Atp2a1 PE=1 SV=1	>sp|Q8R429|AT2A1_MOUSE Sarcoplasmic/endoplasmic reticulum calcium ATPase 1 OS=Mus musculus OX=10090 GN=Atp2a1 PE=1 SV=1	0	836.252	0	52	59	881	33	33	994	109.4	5.22	3150.99	52	881	59	74	72046.7	69065.1	42209.8	49468.4	29311.7	421596	74935.3	150776	46523.7	79048.7	72046.7	70411	73477	76906.5	78408.3	451655	85855.8	163219	80659.1	146259	1		1.97141	0.179512
FALSE		High	Master Protein	6687	3030362128197758170	Q8C3J5	Dedicator of cytokinesis protein 2 OS=Mus musculus OX=10090 GN=Dock2 PE=1 SV=3	>sp|Q8C3J5|DOCK2_MOUSE Dedicator of cytokinesis protein 2 OS=Mus musculus OX=10090 GN=Dock2 PE=1 SV=3	0	834.696	0	55	98	414	96	96	1828	211.6	6.99	1489.4	55	414	98	3	77816.3	75280.9	44993.8	48984.1	28422.4	65493	68964.9	68308	44164.5	36483.2	77816.3	76747.9	78323.3	76153.6	76029.3	70162.4	79015.3	73945.4	76568.9	67502.5	1		0.960221	0.132737
FALSE		High	Master Protein	1522	-6499606595444879915	Q8VDN2	Sodium/potassium-transporting ATPase subunit alpha-1 OS=Mus musculus OX=10090 GN=Atp1a1 PE=1 SV=1	>sp|Q8VDN2|AT1A1_MOUSE Sodium/potassium-transporting ATPase subunit alpha-1 OS=Mus musculus OX=10090 GN=Atp1a1 PE=1 SV=1	0	832.158	0	56	64	951	40	43	1023	112.9	5.45	3275.96	56	951	64	62	179202	176076	103178	115846	67833.4	171709	172079	177884	113824	91977.2	179202	179507	179608	180101	181453	183951	197156	192564	197340	170180	1		1.06996	0.182439
FALSE		High	Master Protein	6431	2604429768820820633	P63017	Heat shock cognate 71 kDa protein OS=Mus musculus OX=10090 GN=Hspa8 PE=1 SV=1	>sp|P63017|HSP7C_MOUSE Heat shock cognate 71 kDa protein OS=Mus musculus OX=10090 GN=Hspa8 PE=1 SV=1	0	811.74	0	80	53	1942	36	36	646	70.8	5.52	6485.46	80	1942	53	36	282449	283403	158741	178586	100289	229661	232799	239130	154400	133421	282449	288926	276329	277641	268272	246035	266725	258865	267686	246860	1		0.923849	0.00591251
FALSE		High	Master Protein	6630	2945913954937828803	P70227	Inositol 1,4,5-trisphosphate receptor type 3 OS=Mus musculus OX=10090 GN=Itpr3 PE=1 SV=3	>sp|P70227|ITPR3_MOUSE Inositol 1,4,5-trisphosphate receptor type 3 OS=Mus musculus OX=10090 GN=Itpr3 PE=1 SV=3	0	811.583	0	46	111	314	97	97	2670	304.1	6.54	1119.83	46	314	111	2	45329.8	45451.6	27368	29063.5	17432.4	41815.5	42808.8	43345.4	25344.8	20828.9	45329.8	46337.3	47640.9	45183.8	46631.4	44796.8	49047.4	46922.6	43940.8	38538.4	1		0.976316	0.412568
FALSE		High	Master Protein	9229	7640088546563717243	Q922U2	Keratin, type II cytoskeletal 5 OS=Mus musculus OX=10090 GN=Krt5 PE=1 SV=1	>sp|Q922U2|K2C5_MOUSE Keratin, type II cytoskeletal 5 OS=Mus musculus OX=10090 GN=Krt5 PE=1 SV=1	0	798.588	0	78	61	1606	40	40	580	61.7	7.75	5272.89	78	1606	61	43	271978	262403	179402	227050	140894	398415	391197	405269	255849	170379	271978	267516	312294	352986	376888	426821	448207	438715	443571	315242	1		1.30656	0.0180449
FALSE		High	Master Protein	7587	4717319517622686939	P38647	Stress-70 protein, mitochondrial OS=Mus musculus OX=10090 GN=Hspa9 PE=1 SV=3	>sp|P38647|GRP75_MOUSE Stress-70 protein, mitochondrial OS=Mus musculus OX=10090 GN=Hspa9 PE=1 SV=3	0	783.889	0	68	53	722	52	52	679	73.4	6.07	2684.17	68	722	53	4	166710	153834	81184.2	90677.4	48915.1	128299	128631	137730	83781.6	76210.7	166710	156832	141322	140973	130847	137447	147377	149097	145254	141008	1		0.994483	0.636846
FALSE		High	Master Protein	9819	8635477765366140175	P20152	Vimentin OS=Mus musculus OX=10090 GN=Vim PE=1 SV=3	>sp|P20152|VIME_MOUSE Vimentin OS=Mus musculus OX=10090 GN=Vim PE=1 SV=3	0	782.829	0	91	57	2100	48	49	466	53.7	5.12	7429.69	91	2100	57	18	253286	243761	162710	185006	118197	309134	280778	340282	202044	185821	253286	248511	283239	287621	316174	331175	321697	368365	350288	343814	1		1.24356	0.00220058
FALSE		High	Master Protein	9603	8281496713904189013	O70133	ATP-dependent RNA helicase A OS=Mus musculus OX=10090 GN=Dhx9 PE=1 SV=2	>sp|O70133|DHX9_MOUSE ATP-dependent RNA helicase A OS=Mus musculus OX=10090 GN=Dhx9 PE=1 SV=2	0	780.893	0	48	66	727	65	65	1380	149.4	6.83	2584.49	48	727	66	1	153642	158473	101693	107170	63546	123608	121940	129252	85937.7	67286.2	153642	161561	177022	166613	169984	132421	139711	139919	148992	124496	1		0.828553	0.00100284
FALSE		High	Master Protein	6988	3597838773272977122	Q91ZW3	SWI/SNF-related matrix-associated actin-dependent regulator of chromatin subfamily A member 5 OS=Mus musculus OX=10090 GN=Smarca5 PE=1 SV=1	>sp|Q91ZW3|SMCA5_MOUSE SWI/SNF-related matrix-associated actin-dependent regulator of chromatin subfamily A member 5 OS=Mus musculus OX=10090 GN=Smarca5 PE=1 SV=1	0	780.381	0	62	83	669	60	83	1051	121.6	8.15	2086.56	62	669	83	0	151931	156918	90367.4	100137	53891.6	119503	123246	125333	79506.1	64991.3	151931	159976	157308	155679	144159	128023	141207	135677	137841	120249	1		0.870877	0.00187803
FALSE		High	Master Protein	8553	6428551005772697918	Q9JMH9	Unconventional myosin-XVIIIa OS=Mus musculus OX=10090 GN=Myo18a PE=1 SV=2	>sp|Q9JMH9|MY18A_MOUSE Unconventional myosin-XVIIIa OS=Mus musculus OX=10090 GN=Myo18a PE=1 SV=2	0	773.37	0	56	116	303	113	113	2050	232.6	6.28	1121.88	56	303	116	2	70038.3	70749.7	40790.8	43052.7	27529.3	61941.1	65667.9	66855.6	39025.1	33091.4	70038.3	72128.5	71006.8	66932.4	73640.5	66357.3	75237.8	72373.2	67658.5	61227	1		0.967955	0.440297
FALSE		High	Master Protein	1430	-6690376846834460523	Q8BSQ9	Protein polybromo-1 OS=Mus musculus OX=10090 GN=Pbrm1 PE=1 SV=4	>sp|Q8BSQ9|PB1_MOUSE Protein polybromo-1 OS=Mus musculus OX=10090 GN=Pbrm1 PE=1 SV=4	0	770.206	0	56	97	341	97	97	1634	187.1	6.9	1258.68	56	341	97	0	85367.3	86565.1	46696.3	51461.2	28104.9	59122.2	63227.6	61524.8	39761.8	32248.5	85367.3	88252	81286.9	80004.7	75180	63337.4	72441.8	66602.4	68935.9	59667.5	1		0.806517	0.00103087
FALSE		High	Master Protein	4684	-682804010310647882	P11499	Heat shock protein HSP 90-beta OS=Mus musculus OX=10090 GN=Hsp90ab1 PE=1 SV=3	>sp|P11499|HS90B_MOUSE Heat shock protein HSP 90-beta OS=Mus musculus OX=10090 GN=Hsp90ab1 PE=1 SV=3	0	768.161	0	69	62	1176	40	40	724	83.2	5.03	4198.83	69	1176	62	49	203762	202674	119607	137385	80638.7	142835	147528	150795	98129.6	94257.5	203762	206623	208206	213588	215707	153019	169028	163240	170129	174399	1		0.797487	7.72486e-06
FALSE		High	Master Protein	7848	5149170973524926475	Q9JIK5	Nucleolar RNA helicase 2 OS=Mus musculus OX=10090 GN=Ddx21 PE=1 SV=3	>sp|Q9JIK5|DDX21_MOUSE Nucleolar RNA helicase 2 OS=Mus musculus OX=10090 GN=Ddx21 PE=1 SV=3	0	766.793	0	69	63	366	62	62	851	93.5	9.11	1487.53	69	366	63	1	85170.4	86117.3	49321.3	54776.2	28718.3	59738.7	60554.8	59396.5	39215.8	33481.4	85170.4	87795.6	85856.4	85158.4	76820.9	63998	69379.6	64298.5	67989.2	61948.5	1		0.773136	4.51081e-05
FALSE		High	Master Protein	8727	6732032102129814725	Q69ZN7	Myoferlin OS=Mus musculus OX=10090 GN=Myof PE=1 SV=2	>sp|Q69ZN7|MYOF_MOUSE Myoferlin OS=Mus musculus OX=10090 GN=Myof PE=1 SV=2	0	763.631	0	57	109	281	106	106	2048	233.2	6.16	1029.95	57	281	109	5	55237.4	48479.9	28784.3	31240.3	19071.2	58026.4	56951.7	62658.1	32571.6	25848.9	55237.4	49424.7	50106.5	48568	51015.2	62163.5	65251.3	67829.3	56470	47826.7	1		1.20586	0.0424969
FALSE		High	Master Protein	595	-8148571899922801608	Q6P5D8	Structural maintenance of chromosomes flexible hinge domain-containing protein 1 OS=Mus musculus OX=10090 GN=Smchd1 PE=1 SV=2	>sp|Q6P5D8|SMHD1_MOUSE Structural maintenance of chromosomes flexible hinge domain-containing protein 1 OS=Mus musculus OX=10090 GN=Smchd1 PE=1 SV=2	0	763.096	0	57	114	320	113	113	2007	225.5	7.24	1067.9	57	320	114	1	78676.6	82234.5	47690.2	49889.8	28026.8	57597.7	57996.4	56315.4	37658.6	33142.8	78676.6	83837.1	83017	77561.7	74971.1	61704.3	66448.3	60963.1	65289.5	61322.1	1		0.790235	3.8332e-05
FALSE		High	Master Protein	8011	5464067306779088384	Q60767	Lymphocyte antigen 75 OS=Mus musculus OX=10090 GN=Ly75 PE=1 SV=2	>sp|Q60767|LY75_MOUSE Lymphocyte antigen 75 OS=Mus musculus OX=10090 GN=Ly75 PE=1 SV=2	0	761.649	0	52	82	518	82	82	1723	197.2	6.39	1901.12	52	518	82	0	80281.5	75271.1	46953.1	49256.5	29537.9	75544.1	81160	75443.9	44960.5	33612.2	80281.5	76738	81733.8	76577.2	79013.3	80930.2	92987.6	81670.3	77949	62190.6	1		1.01665	0.958732
FALSE		High	Master Protein	3811	-2337582111264326929	Q6P5E4	UDP-glucose:glycoprotein glucosyltransferase 1 OS=Mus musculus OX=10090 GN=Uggt1 PE=1 SV=4	>sp|Q6P5E4|UGGG1_MOUSE UDP-glucose:glycoprotein glucosyltransferase 1 OS=Mus musculus OX=10090 GN=Uggt1 PE=1 SV=4	0	757.879	0	54	71	329	71	71	1551	176.3	5.62	1315.35	54	329	71	0	50815.2	47238.5	29890.4	31070.2	18835	43088.6	44954.9	45424.2	29560.9	24638.1	50815.2	48159.1	52031.9	48303.7	50383.2	46160.7	51506.3	49173.1	51250.4	45586.3	1		0.975344	0.430054
FALSE		High	Master Protein	1305	-6896953880380314494	Q01853	Transitional endoplasmic reticulum ATPase OS=Mus musculus OX=10090 GN=Vcp PE=1 SV=4	>sp|Q01853|TERA_MOUSE Transitional endoplasmic reticulum ATPase OS=Mus musculus OX=10090 GN=Vcp PE=1 SV=4	0	750.853	0	77	59	658	58	58	806	89.3	5.26	2473.88	77	658	59	2	128069	122150	77635.6	91466.4	56725.9	108596	112539	115122	86092.2	76008.4	128069	124531	135145	142199	151741	116339	128939	124623	149260	140634	1		0.966595	0.581563
FALSE		High	Master Protein	7983	5436559921963750865	Q4VA53	Sister chromatid cohesion protein PDS5 homolog B OS=Mus musculus OX=10090 GN=Pds5b PE=1 SV=1	>sp|Q4VA53|PDS5B_MOUSE Sister chromatid cohesion protein PDS5 homolog B OS=Mus musculus OX=10090 GN=Pds5b PE=1 SV=1	0	735.434	0	54	85	461	76	76	1446	164.3	8.5	1573.28	54	461	85	19	110934	113036	61059.8	65655.4	35133.4	87674	90317.8	86149.5	54748.2	45668.8	110934	115239	106290	102072	93981.1	93924.9	103480	93259.4	94918	84498.1	1		0.890187	0.0392127
FALSE		High	Master Protein	6863	3335832778298411076	Q69ZZ9	Microtubule-actin cross-linking factor 1, isoforms 6/7 OS=Mus musculus OX=10090 GN=Macf1 PE=2 SV=3	>sp|Q69ZZ9|K0754_MOUSE Microtubule-actin cross-linking factor 1, isoforms 6/7 OS=Mus musculus OX=10090 GN=Macf1 PE=2 SV=3	0	726.867	0	36	111	223	10	10	3305	369	5	870.9	36	223	111	0	4049.7	4082.2	2158.7	2279.8	1198.9	3151.5	3453	3348.6	2216.3	1704.5	4049.7	4161.7	3757.8	3544.3	3207	3376.2	3956.3	3625	3842.5	3153.8	1		0.958671	0.518581
FALSE		High	Master Protein	1876	-5880719999025088727	Q61789	Laminin subunit alpha-3 OS=Mus musculus OX=10090 GN=Lama3 PE=1 SV=4	>sp|Q61789|LAMA3_MOUSE Laminin subunit alpha-3 OS=Mus musculus OX=10090 GN=Lama3 PE=1 SV=4	0	715.62	0	39	102	227	99	99	3330	366	6.65	920.72	39	227	102	2	37463.1	35539.9	21915.8	25387.2	15247.8	34542.8	37253.9	39016.4	26891.7	20291.5	37463.1	36232.5	38150.1	39468.5	40787.5	37005.6	42682.9	42236.4	46622.7	37544.2	1		1.06797	0.1894
FALSE		High	Master Protein	8120	5704948810292624056	Q9D0E1	Heterogeneous nuclear ribonucleoprotein M OS=Mus musculus OX=10090 GN=Hnrnpm PE=1 SV=3	>sp|Q9D0E1|HNRPM_MOUSE Heterogeneous nuclear ribonucleoprotein M OS=Mus musculus OX=10090 GN=Hnrnpm PE=1 SV=3	0	712.403	0	80	61	873	60	60	729	77.6	8.63	2851.71	80	873	61	2	210617	232059	143348	154082	93063.9	178052	172556	171007	127149	112351	210617	236582	249533	239545	248944	190746	197702	185120	220441	207875	1		0.839246	0.00473069
FALSE		High	Master Protein	7928	5307664197160924381	P07724	Albumin OS=Mus musculus OX=10090 GN=Alb PE=1 SV=3	>sp|P07724|ALBU_MOUSE Albumin OS=Mus musculus OX=10090 GN=Alb PE=1 SV=3	0	708.775	0	81	54	1179	53	53	608	68.6	6.07	4214.44	81	1179	54	1	246013	225961	125168	153770	91275.8	199479	212222	215382	121088	118550	246013	230364	217887	239060	244161	213701	243150	233158	209932	219345	1		0.949125	0.188459
FALSE		High	Master Protein	135	-9013560086925399033	P20029	Endoplasmic reticulum chaperone BiP OS=Mus musculus OX=10090 GN=Hspa5 PE=1 SV=3	>sp|P20029|BIP_MOUSE Endoplasmic reticulum chaperone BiP OS=Mus musculus OX=10090 GN=Hspa5 PE=1 SV=3	0	708.086	0	64	54	1391	51	51	655	72.4	5.16	4868.42	64	1391	54	9	246672	235753	143980	153397	88932.1	223694	219714	235027	162959	130950	246672	240348	250634	238480	237892	239643	251734	254424	282525	242288	1		1.02669	0.196024
FALSE		High	Master Protein	256	-8794536677329294800	Q60847	Collagen alpha-1(XII) chain OS=Mus musculus OX=10090 GN=Col12a1 PE=2 SV=3	>sp|Q60847|COCA1_MOUSE Collagen alpha-1(XII) chain OS=Mus musculus OX=10090 GN=Col12a1 PE=2 SV=3	0	703.921	0	40	103	217	103	103	3120	340	5.64	815.1	40	217	103	0	25916.8	24552.7	14905.7	19414.5	11896.8	32225.4	30989.6	36851.1	23859.2	20033.7	25916.8	25031.2	25947.2	30182.9	31823.7	34523	35505.7	39892.4	41365.1	37067	1		1.36392	0.000742198
FALSE		High	Master Protein	9821	8639745908806099472	Q6PB66	Leucine-rich PPR motif-containing protein, mitochondrial OS=Mus musculus OX=10090 GN=Lrpprc PE=1 SV=2	>sp|Q6PB66|LPPRC_MOUSE Leucine-rich PPR motif-containing protein, mitochondrial OS=Mus musculus OX=10090 GN=Lrpprc PE=1 SV=2	0	702.494	0	64	91	387	90	90	1392	156.5	6.83	1304.94	64	387	91	1	96419.2	87168.9	50418	51311.9	29969.9	71945.4	73614	79034.5	42118.7	40072.6	96419.2	88867.6	87765.4	79772.6	80168.8	77074.9	84341.9	85557.2	73022.1	74143.8	1		0.913454	0.0901653
FALSE		High	Master Protein	2398	-4866421285781629272	A2AGT5	Cytoskeleton-associated protein 5 OS=Mus musculus OX=10090 GN=Ckap5 PE=1 SV=1	>sp|A2AGT5|CKAP5_MOUSE Cytoskeleton-associated protein 5 OS=Mus musculus OX=10090 GN=Ckap5 PE=1 SV=1	0	700.273	0	50	100	248	100	100	2032	225.5	7.96	865.17	50	248	100	0	53883	54125.5	30042.2	33296.4	17323	37950.4	38269.5	39933.8	23314.1	19390.4	53883	55180.3	52296.1	51764.6	46338.8	40656.1	43846.6	43229.5	40420.1	35876.9	1		0.784318	0.000672939
FALSE		High	Master Protein	3152	-3487828901986529146	Q61687	Transcriptional regulator ATRX OS=Mus musculus OX=10090 GN=Atrx PE=1 SV=3	>sp|Q61687|ATRX_MOUSE Transcriptional regulator ATRX OS=Mus musculus OX=10090 GN=Atrx PE=1 SV=3	0	694.602	0	37	82	208	82	82	2476	278.4	6.68	837.52	37	208	82	0	48098.1	50069	27177.6	29717.5	15419.8	36082.7	38733.3	36794.2	24341.8	19865.2	48098.1	51044.7	47309.6	46200.6	41247.6	38655.3	44378	39830.8	42201.9	36755.3	1		0.857363	0.0151502
FALSE		High	Master Protein	6529	2754609718037704555	Q8CJF7	Protein ELYS OS=Mus musculus OX=10090 GN=Ahctf1 PE=1 SV=1	>sp|Q8CJF7|ELYS_MOUSE Protein ELYS OS=Mus musculus OX=10090 GN=Ahctf1 PE=1 SV=1	0	694.55	0	49	90	217	89	89	2243	247.5	6.55	909.92	49	217	90	2	36111.3	35932.7	21332.6	22884.1	12868	31044	30995	31104.4	20091.4	16930	36111.3	36633	37134.8	35577.1	34421.7	33257.3	35512	33671.5	34832.8	31324.5	1		0.940481	0.0304149
FALSE		High	Master Protein	1054	-7341083105676075108	P11276	Fibronectin OS=Mus musculus OX=10090 GN=Fn1 PE=1 SV=4	>sp|P11276|FINC_MOUSE Fibronectin OS=Mus musculus OX=10090 GN=Fn1 PE=1 SV=4	0	690.073	0	45	80	289	80	80	2477	272.4	5.59	1207.99	45	289	80	0	36008.5	34221.5	20742.7	24600.9	14492.9	52872.9	39505.9	83449.5	23424.2	25892	36008.5	34888.4	36108	38246.1	38768.3	56642.6	45263.1	90336.6	40611.1	47906.3	1		1.31637	0.0961942
FALSE		High	Master Protein	2013	-5640395002146175571	P48725	Pericentrin OS=Mus musculus OX=10090 GN=Pcnt PE=1 SV=2	>sp|P48725|PCNT_MOUSE Pericentrin OS=Mus musculus OX=10090 GN=Pcnt PE=1 SV=2	0	687.43	0	49	125	200	122	122	2898	329.3	5.36	743.13	49	200	125	3	34299.1	34869.5	21053	23510.4	13738.9	31295.8	33133	32233.3	22421	18504.4	34299.1	35549	36648.1	36550.7	36751.4	33527.1	37961.6	34893.5	38871.7	34237.6	1		0.987365	0.959075
FALSE		High	Master Protein	2947	-3833531164673737713	Q8CAQ8	MICOS complex subunit Mic60 OS=Mus musculus OX=10090 GN=Immt PE=1 SV=1	>sp|Q8CAQ8|MIC60_MOUSE MICOS complex subunit Mic60 OS=Mus musculus OX=10090 GN=Immt PE=1 SV=1	0	686.42	0	82	67	641	67	67	757	83.8	6.61	2293.53	82	641	67	0	109367	109230	66923.6	75648.6	43930.8	114839	102674	114954	74868.7	71957.8	109367	111359	116498	117608	117514	123027	117636	124441	129801	133139	1		1.10049	0.00830636
FALSE		High	Master Protein	6801	3249429330709182822	P68134	Actin, alpha skeletal muscle OS=Mus musculus OX=10090 GN=Acta1 PE=1 SV=1	>sp|P68134|ACTS_MOUSE Actin, alpha skeletal muscle OS=Mus musculus OX=10090 GN=Acta1 PE=1 SV=1	0	685.991	0	77	32	4432	2	2	377	42	5.39	14711	77	4432	32	0	7123.2	6484.1	4137.8	4997.4	3066.3	34967.4	8269.6	14348.5	5232.1	17376.1	7123.2	6610.5	7203	7769.3	8202.2	37460.5	9474.8	15532.6	9071	32149.9	1		2.11007	0.0868497
FALSE		High	Master Protein	4464	-1114056172278344829	Q60675	Laminin subunit alpha-2 OS=Mus musculus OX=10090 GN=Lama2 PE=1 SV=2	>sp|Q60675|LAMA2_MOUSE Laminin subunit alpha-2 OS=Mus musculus OX=10090 GN=Lama2 PE=1 SV=2	0	683.491	0	42	109	207	109	109	3118	343.6	6.09	749.89	42	207	109	0	27712.5	26584.4	16386.6	23893.1	14085.3	46615.8	36803.4	43569.1	29669.3	39941.9	27712.5	27102.4	28525	37145.7	37677.9	49939.4	42166.8	47164.8	51438.2	73902.1	1		1.6789	0.00732867
FALSE		High	Master Protein	3849	-2257590602794637263	P27773	Protein disulfide-isomerase A3 OS=Mus musculus OX=10090 GN=Pdia3 PE=1 SV=2	>sp|P27773|PDIA3_MOUSE Protein disulfide-isomerase A3 OS=Mus musculus OX=10090 GN=Pdia3 PE=1 SV=2	0	680.066	0	71	50	977	50	50	505	56.6	6.21	3559.19	71	977	50	0	183164	169715	104044	120174	71600.9	161866	170284	181392	123344	98763.5	183164	173022	181116	186831	191531	173406	195100	196362	213845	182736	1		1.04828	0.257339
FALSE		High	Master Protein	9337	7814295771830764162	P08113	Endoplasmin OS=Mus musculus OX=10090 GN=Hsp90b1 PE=1 SV=2	>sp|P08113|ENPL_MOUSE Endoplasmin OS=Mus musculus OX=10090 GN=Hsp90b1 PE=1 SV=2	0	679.122	0	66	62	942	60	60	802	92.4	4.82	3415	66	942	62	8	198999	181986	104234	115789	65962.6	178072	185246	196009	120047	94112.1	198999	185533	181445	180013	176449	190769	212243	212185	208127	174130	1		1.09544	0.113203
FALSE		High	Master Protein	9466	8062620865259750907	P02468	Laminin subunit gamma-1 OS=Mus musculus OX=10090 GN=Lamc1 PE=1 SV=2	>sp|P02468|LAMC1_MOUSE Laminin subunit gamma-1 OS=Mus musculus OX=10090 GN=Lamc1 PE=1 SV=2	0	678.152	0	56	78	331	77	78	1607	177.2	5.21	1307.87	56	331	78	0	46952.7	44801	27885.7	37581.6	22543.7	63353	55514.2	66213.4	44731.7	45319.5	46952.7	45674.1	48542.3	58426.6	60303.9	67869.9	63604.4	71677.9	77552.3	83851.9	1		1.41219	0.00213932
FALSE		High	Master Protein	451	-8435110953322379726	P14824	Annexin A6 OS=Mus musculus OX=10090 GN=Anxa6 PE=1 SV=3	>sp|P14824|ANXA6_MOUSE Annexin A6 OS=Mus musculus OX=10090 GN=Anxa6 PE=1 SV=3	0	673.713	0	81	62	620	61	61	673	75.8	5.5	2149.46	81	620	62	2	126297	112616	62511.6	72749.9	44872.7	136108	139365	156436	74075.7	67056.8	126297	114811	108818	113101	120034	145812	159675	169346	128426	124071	1		1.24304	0.014065
FALSE		High	Master Protein	313	-8674851814695813129	Q6KCD5	Nipped-B-like protein OS=Mus musculus OX=10090 GN=Nipbl PE=1 SV=1	>sp|Q6KCD5|NIPBL_MOUSE Nipped-B-like protein OS=Mus musculus OX=10090 GN=Nipbl PE=1 SV=1	0	673.24	0	43	108	257	108	108	2798	315.3	7.91	891.32	43	257	108	0	62136.9	62667.1	36284.8	37061.2	21066.1	45383.5	48863.6	45868.3	30016.4	24890.2	62136.9	63888.4	63162.9	57617.6	56351.4	48619.2	55984.6	49653.7	52040	46052.8	1		0.827326	0.00207197
FALSE		High	Master Protein	6462	2654217567103348584	Q9QY81	Nuclear pore membrane glycoprotein 210 OS=Mus musculus OX=10090 GN=Nup210 PE=1 SV=2	>sp|Q9QY81|PO210_MOUSE Nuclear pore membrane glycoprotein 210 OS=Mus musculus OX=10090 GN=Nup210 PE=1 SV=2	0	664.255	0	48	68	544	68	68	1886	204	6.65	2036.59	48	544	68	0	76525.7	77519	47909.6	50541.4	29221.1	62340.3	64875.1	65099.3	42662.8	35503.2	76525.7	79029.6	83399	78574.7	78165.8	66785	74329.4	70471.9	73965.2	65689.4	1		0.88785	0.00298999
FALSE		High	Master Protein	9324	7782232584577977234	Q8VHX6	Filamin-C OS=Mus musculus OX=10090 GN=Flnc PE=1 SV=3	>sp|Q8VHX6|FLNC_MOUSE Filamin-C OS=Mus musculus OX=10090 GN=Flnc PE=1 SV=3	0	659.946	0	45	101	276	80	80	2726	290.9	5.95	1009.32	45	276	101	1	16098.4	14727.6	8419.2	10776.4	6231.2	66845.1	20774.9	35189.3	10626.4	46356.3	16098.4	15014.6	14655.7	16753.7	16668.4	71611	23802.5	38093.4	18423.2	85770.1	1		2.40873	0.0757617
FALSE		High	Master Protein	548	-8231818735285692274	P07901	Heat shock protein HSP 90-alpha OS=Mus musculus OX=10090 GN=Hsp90aa1 PE=1 SV=4	>sp|P07901|HS90A_MOUSE Heat shock protein HSP 90-alpha OS=Mus musculus OX=10090 GN=Hsp90aa1 PE=1 SV=4	0	658.241	0	64	56	897	35	35	733	84.7	5.01	3304.38	64	897	56	0	79427.9	79824.1	46130.2	51252.1	30616.3	55024.1	56555.4	56573.9	37010.6	33632.1	79427.9	81379.6	80301.5	79679.6	81898.1	58947.2	64797.4	61242.9	64165.9	62227.4	1		0.77578	2.55429e-07
FALSE		High	Master Protein	9477	8075792016700239911	Q9QWL7	Keratin, type I cytoskeletal 17 OS=Mus musculus OX=10090 GN=Krt17 PE=1 SV=3	>sp|Q9QWL7|K1C17_MOUSE Keratin, type I cytoskeletal 17 OS=Mus musculus OX=10090 GN=Krt17 PE=1 SV=3	0	657.843	0	92	46	2102	22	22	433	48.1	5.06	6721.67	92	2102	46	19	159611	152285	103625	111111	68882.7	159089	157859	166088	93402.3	67585.5	159611	155253	180386	172740	184260	170431	180864	179795	161933	125049	1		0.98862	0.57525
FALSE		High	Master Protein	3085	-3592154171402819941	A2A863	Integrin beta-4 OS=Mus musculus OX=10090 GN=Itgb4 PE=1 SV=1	>sp|A2A863|ITB4_MOUSE Integrin beta-4 OS=Mus musculus OX=10090 GN=Itgb4 PE=1 SV=1	0	656.523	0	54	81	251	81	81	1818	201.5	5.88	1042.6	54	251	81	0	40290.9	38489.1	24181	29362.1	17975.8	46512.7	47286.4	50511.1	32068.8	24969.9	40290.9	39239.1	42093.2	45648.1	48085	49828.9	54177.5	54679.8	55598.4	46200.3	1		1.20447	0.00595011
FALSE		High	Master Protein	3619	-2626351723207770759	Q61233	Plastin-2 OS=Mus musculus OX=10090 GN=Lcp1 PE=1 SV=4	>sp|Q61233|PLSL_MOUSE Plastin-2 OS=Mus musculus OX=10090 GN=Lcp1 PE=1 SV=4	0	655.656	0	73	42	574	37	37	627	70.1	5.33	2146.1	73	574	42	10	108986	104406	56693.9	70245.3	41965.6	85361.8	93063.5	94740.8	60282.6	52322.9	108986	106441	98690.2	109208	112257	91447.9	106626	102560	104513	96809.8	1		0.943563	0.0986609
FALSE		High	Master Protein	10046	9092911040741744476	Q920B9	FACT complex subunit SPT16 OS=Mus musculus OX=10090 GN=Supt16h PE=1 SV=2	>sp|Q920B9|SP16H_MOUSE FACT complex subunit SPT16 OS=Mus musculus OX=10090 GN=Supt16h PE=1 SV=2	0	645.542	0	51	63	481	63	63	1047	119.7	5.66	1603.66	51	481	63	0	110829	120327	69782.7	74581.3	38412.3	86987.2	86406.1	92689.2	54382.4	44244.1	110829	122672	121475	115949	102752	93189.2	98998.2	100339	94283.8	81862.1	1		0.815793	0.00268904
FALSE		High	Master Protein	6567	2835722040055345918	P62737	Actin, aortic smooth muscle OS=Mus musculus OX=10090 GN=Acta2 PE=1 SV=1	>sp|P62737|ACTA_MOUSE Actin, aortic smooth muscle OS=Mus musculus OX=10090 GN=Acta2 PE=1 SV=1	0	645.42	0	77	32	4243	0	3	377	42	5.39	13837.9	77	4243	32	40	96477.4	89150.3	51686.5	59349.7	34862.7	161182	94859.6	139620	60017.9	75951.6	96477.4	90887.7	89973.6	92268.6	93257.1	172674	108684	151143	104054	140528	1		1.51848	0.0294639
FALSE		High	Master Protein	914	-7584881402320669628	Q61001	Laminin subunit alpha-5 OS=Mus musculus OX=10090 GN=Lama5 PE=1 SV=4	>sp|Q61001|LAMA5_MOUSE Laminin subunit alpha-5 OS=Mus musculus OX=10090 GN=Lama5 PE=1 SV=4	0	643.25	0	35	89	220	86	87	3718	403.8	6.73	924.17	35	220	89	1	27225.9	26260.3	18027.3	25161.4	16185.5	34283.4	31727.3	38148.9	30712.1	27362.1	27225.9	26772.1	31381.1	39117.4	43296	36727.8	36350.9	41297.3	53246.1	50626.5	1		1.33023	0.0694929
FALSE		High	Master Protein	2948	-3832128324738021009	O88990	Alpha-actinin-3 OS=Mus musculus OX=10090 GN=Actn3 PE=2 SV=1	>sp|O88990|ACTN3_MOUSE Alpha-actinin-3 OS=Mus musculus OX=10090 GN=Actn3 PE=2 SV=1	0	641.92	0	72	62	423	45	45	900	103	5.45	1591.66	72	423	62	8	23859.1	23557.8	14121.8	18064.1	10543.9	145929	27054.9	51645.3	16449.9	31553.5	23859.1	24016.8	24582.6	28083.5	28204.7	156333	30997.6	55907.6	28519.4	58381.5	1		2.07662	0.16032
FALSE		High	Master Protein	4936	-203198688752291916	Q60611	DNA-binding protein SATB1 OS=Mus musculus OX=10090 GN=Satb1 PE=1 SV=2	>sp|Q60611|SATB1_MOUSE DNA-binding protein SATB1 OS=Mus musculus OX=10090 GN=Satb1 PE=1 SV=2	0	638.028	0	66	44	460	37	37	764	85.8	6.54	1825.33	66	460	44	9	101815	111456	57575.8	63954.6	34633.4	66870.2	72993.8	66372.9	45243.3	37936.8	101815	113628	100225	99427.7	92643.6	71637.9	83631.3	71850.6	78439.1	70192.2	1		0.73059	0.000258254
FALSE		High	Master Protein	6628	2939942823891659354	Q9JI91	Alpha-actinin-2 OS=Mus musculus OX=10090 GN=Actn2 PE=1 SV=2	>sp|Q9JI91|ACTN2_MOUSE Alpha-actinin-2 OS=Mus musculus OX=10090 GN=Actn2 PE=1 SV=2	0	634.451	0	69	60	545	38	38	894	103.8	5.45	1874.42	69	545	60	1	12209.5	11888.9	7205.8	9481.8	5715.5	75381.1	19195.8	34622.3	9322	62617.6	12209.5	12120.6	12543.5	14741	15289	80755.6	21993.3	37479.7	16161.8	115857	1		2.81505	0.0975155
FALSE		High	Master Protein	1335	-6849895057265818986	P26041	Moesin OS=Mus musculus OX=10090 GN=Msn PE=1 SV=3	>sp|P26041|MOES_MOUSE Moesin OS=Mus musculus OX=10090 GN=Msn PE=1 SV=3	0	632.003	0	75	65	844	49	49	577	67.7	6.6	2746.98	75	844	65	48	177611	171504	98020.8	113911	67415.3	154658	165171	167887	106562	94811.1	177611	174846	170630	177093	180335	165685	189241	181742	184749	175423	1		1.02829	0.479461
FALSE		High	Master Protein	10052	9111266680091604043	Q921M3	Splicing factor 3B subunit 3 OS=Mus musculus OX=10090 GN=Sf3b3 PE=1 SV=1	>sp|Q921M3|SF3B3_MOUSE Splicing factor 3B subunit 3 OS=Mus musculus OX=10090 GN=Sf3b3 PE=1 SV=1	0	628.787	0	53	62	481	62	62	1217	135.5	5.26	1737.4	53	481	62	0	102244	105968	63131.8	62129.1	37422.1	78567.8	85499.2	81967.8	49342.5	43241.2	102244	108033	109897	96589.6	100104	84169.4	97959.2	88732.6	85546	80006.4	1		0.836655	0.00331144
FALSE		High	Master Protein	3807	-2346811025092982515	P48678	Prelamin-A/C OS=Mus musculus OX=10090 GN=Lmna PE=1 SV=2	>sp|P48678|LMNA_MOUSE Prelamin-A/C OS=Mus musculus OX=10090 GN=Lmna PE=1 SV=2	0	624.254	0	81	63	744	59	59	665	74.2	6.98	2682.67	81	744	63	3	119379	111606	71730	94161.2	57116.8	159572	151557	187153	116118	104448	119379	113782	124864	146389	152786	170948	173643	202599	201316	193254	1		1.43206	0.000533388
FALSE		High	Master Protein	3156	-3480133744266145341	Q8BMS1	Trifunctional enzyme subunit alpha, mitochondrial OS=Mus musculus OX=10090 GN=Hadha PE=1 SV=1	>sp|Q8BMS1|ECHA_MOUSE Trifunctional enzyme subunit alpha, mitochondrial OS=Mus musculus OX=10090 GN=Hadha PE=1 SV=1	0	623.802	0	65	40	651	39	39	763	82.6	9.14	2610.48	65	651	40	1	106054	97954.5	59153.1	66102.5	40752.2	108586	98235.3	115192	68021.8	76013.8	106054	99863.4	102971	102767	109011	116328	112551	124699	117931	140644	1		1.14666	0.00786465
FALSE		High	Master Protein	272	-8746283114055066443	P52480	Pyruvate kinase PKM OS=Mus musculus OX=10090 GN=Pkm PE=1 SV=4	>sp|P52480|KPYM_MOUSE Pyruvate kinase PKM OS=Mus musculus OX=10090 GN=Pkm PE=1 SV=4	0	617.232	0	80	44	691	42	42	531	57.8	7.47	2390.95	80	691	44	4	108367	104115	60826.7	71074.1	42534.9	86088.1	88558.8	90500.6	62209.3	59311.1	108367	106144	105884	110496	113780	92226	101465	97969.5	107853	109740	1		0.937587	0.0797941
FALSE		High	Master Protein	4954	-174490317750568225	P60710	Actin, cytoplasmic 1 OS=Mus musculus OX=10090 GN=Actb PE=1 SV=1	>sp|P60710|ACTB_MOUSE Actin, cytoplasmic 1 OS=Mus musculus OX=10090 GN=Actb PE=1 SV=1	0	615.972	0	79	35	5997	0	13	375	41.7	5.48	24637	79	5997	35	42	523038	490359	294369	349561	216164	608610	531768	618610	328856	338430	523038	499915	512425	543449	578235	652002	609264	669663	570144	626176	1		1.18165	0.00275766
FALSE		High	Master Protein	7786	5029652601677390366	Q99KI0	Aconitate hydratase, mitochondrial OS=Mus musculus OX=10090 GN=Aco2 PE=1 SV=1	>sp|Q99KI0|ACON_MOUSE Aconitate hydratase, mitochondrial OS=Mus musculus OX=10090 GN=Aco2 PE=1 SV=1	0	615.038	0	59	42	655	42	42	780	85.4	7.93	2512.03	59	655	42	0	108127	95394.7	56987.3	62832.4	37967.9	102175	93584.5	107701	64762	80202.7	108127	97253.7	99200.9	97683.1	101563	109460	107223	116590	112279	148394	1		1.12619	0.050133
FALSE		High	Master Protein	6100	2028909258265061489	Q6PFD9	Nuclear pore complex protein Nup98-Nup96 OS=Mus musculus OX=10090 GN=Nup98 PE=1 SV=2	>sp|Q6PFD9|NUP98_MOUSE Nuclear pore complex protein Nup98-Nup96 OS=Mus musculus OX=10090 GN=Nup98 PE=1 SV=2	0	614.222	0	44	65	278	63	64	1816	197.1	6.18	1160.7	44	278	65	1	52722.7	50311.8	31385.1	32863.4	18524	39435.5	42041.9	41079.6	29205.1	23776.9	52722.7	51292.3	54633.8	51091.5	49551.4	42247.1	48168.8	44469.9	50633.5	43993	1		0.873534	0.00931779
FALSE		High	Master Protein	1159	-7157925516209896286	P58252	Elongation factor 2 OS=Mus musculus OX=10090 GN=Eef2 PE=1 SV=2	>sp|P58252|EF2_MOUSE Elongation factor 2 OS=Mus musculus OX=10090 GN=Eef2 PE=1 SV=2	0	613.161	0	65	58	580	56	56	858	95.3	6.83	1986.58	65	580	58	1	171600	165742	98415.8	113302	67796.6	114255	121303	120216	80705.8	73299.4	171600	168972	171318	176147	181355	122401	138980	130138	139921	135621	1		0.773357	6.67229e-06
FALSE		High	Master Protein	157	-8966060062875696381	Q64727	Vinculin OS=Mus musculus OX=10090 GN=Vcl PE=1 SV=4	>sp|Q64727|VINC_MOUSE Vinculin OS=Mus musculus OX=10090 GN=Vcl PE=1 SV=4	0	612.376	0	74	79	312	79	79	1066	116.6	6	1148.72	74	312	79	0	54106.1	50655	28199	35887.7	21461.2	78694.7	62136.6	95072.3	33973.6	36154.2	54106.1	51642.2	49087.6	55793.1	57408.3	84305.4	71191.9	102919	58900.7	66893.8	1		1.35948	0.0380339
FALSE		High	Master Protein	1894	-5853983997512867620	Q61316	Heat shock 70 kDa protein 4 OS=Mus musculus OX=10090 GN=Hspa4 PE=1 SV=1	>sp|Q61316|HSP74_MOUSE Heat shock 70 kDa protein 4 OS=Mus musculus OX=10090 GN=Hspa4 PE=1 SV=1	0	609.772	0	70	60	303	54	54	841	94.1	5.24	1130.81	70	303	60	12	83640.5	81457.8	42177	48458.2	26796.5	59010.3	64436.1	61696.6	40095.6	33963.7	83640.5	83045.2	73419.8	75336	71680	63217.6	73826.4	66788.4	69514.6	62841	1		0.871579	0.0134075
FALSE		High	Master Protein	7446	4480811509507368143	Q6A026	Sister chromatid cohesion protein PDS5 homolog A OS=Mus musculus OX=10090 GN=Pds5a PE=1 SV=3	>sp|Q6A026|PDS5A_MOUSE Sister chromatid cohesion protein PDS5 homolog A OS=Mus musculus OX=10090 GN=Pds5a PE=1 SV=3	0	602.827	0	55	72	280	63	63	1332	150.2	7.85	998.95	55	280	72	2	45198.7	46710	25924.1	26683.7	14792.8	30728.6	31545.9	29059.5	19085	16768.7	45198.7	47620.3	45127.6	41484.2	39570.5	32919.5	36143.1	31457.8	33088.1	31026	1	Acetyl [N-Term]	0.746001	0.000208853
FALSE		High	Master Protein	9741	8497124446121339973	P08032	Spectrin alpha chain, erythrocytic 1 OS=Mus musculus OX=10090 GN=Spta1 PE=1 SV=3	>sp|P08032|SPTA1_MOUSE Spectrin alpha chain, erythrocytic 1 OS=Mus musculus OX=10090 GN=Spta1 PE=1 SV=3	0	600.273	0	49	105	164	101	101	2415	279.7	5.03	627.43	49	164	105	2	21513.5	17061.5	9197.2	14370.5	7335.2	41759.7	26632.9	47151.9	12159.1	18271.1	21513.5	17394	16010	22341.2	19621.6	44737.1	30514.1	51043.3	21080.5	33806	1		1.86262	0.0144881
FALSE		High	Master Protein	138	-9007665624393989650	Q6NS46	Protein RRP5 homolog OS=Mus musculus OX=10090 GN=Pdcd11 PE=1 SV=2	>sp|Q6NS46|RRP5_MOUSE Protein RRP5 homolog OS=Mus musculus OX=10090 GN=Pdcd11 PE=1 SV=2	0	594.414	0	49	91	219	89	90	1862	207.6	8.75	807.32	49	219	91	1	51037.7	51250	30976.7	31564.4	17339.7	37070.5	39254.3	39513.4	23293.9	19464.6	51037.7	52248.7	53922.8	49071.9	46383.5	39713.5	44974.8	42774.4	40385.1	36014.2	1		0.806991	0.00120617
FALSE		High	Master Protein	462	-8409284570356448142	Q8BI84	Transport and Golgi organization protein 1 homolog OS=Mus musculus OX=10090 GN=Mia3 PE=1 SV=2	>sp|Q8BI84|TGO1_MOUSE Transport and Golgi organization protein 1 homolog OS=Mus musculus OX=10090 GN=Mia3 PE=1 SV=2	0	591.216	0	45	84	189	84	84	1930	213.5	4.75	693.42	45	189	84	0	45038.1	44588	22331.9	24112	12610.1	36594.5	37822.9	39297.7	24148.6	18582	45038.1	45456.9	38874.4	37486	33731.8	39203.6	43334.9	42540.9	41867	34381.2	1		0.997193	0.958868
FALSE		High	Master Protein	9051	7321225285689676221	Q61781	Keratin, type I cytoskeletal 14 OS=Mus musculus OX=10090 GN=Krt14 PE=1 SV=2	>sp|Q61781|K1C14_MOUSE Keratin, type I cytoskeletal 14 OS=Mus musculus OX=10090 GN=Krt14 PE=1 SV=2	0	588.456	0	93	50	1224	20	20	484	52.8	5.17	4151.99	93	1224	50	67	155086	147849	103590	125811	81771.1	206958	203361	212495	128509	87418.4	155086	150730	180325	195593	218736	221714	232997	230032	222798	161745	1		1.19376	0.102449
FALSE		High	Master Protein	4039	-1908839165410505869	E9PVA8	Stalled ribosome sensor GCN1 OS=Mus musculus OX=10090 GN=Gcn1 PE=1 SV=1	>sp|E9PVA8|GCN1_MOUSE Stalled ribosome sensor GCN1 OS=Mus musculus OX=10090 GN=Gcn1 PE=1 SV=1	0	583.741	0	41	104	189	103	103	2671	292.8	7.36	657.01	41	189	104	1	43811.2	42826.5	23808.9	26863.7	15870.4	33318.9	34270.9	35574.4	22548.9	18748.9	43811.2	43661.1	41445.5	41764	42452.9	35694.5	39265.3	38510.3	39093.4	34689.9	1		0.888966	0.00121779
FALSE		High	Master Protein	920	-7571193286461172900	P97496	SWI/SNF complex subunit SMARCC1 OS=Mus musculus OX=10090 GN=Smarcc1 PE=1 SV=2	>sp|P97496|SMRC1_MOUSE SWI/SNF complex subunit SMARCC1 OS=Mus musculus OX=10090 GN=Smarcc1 PE=1 SV=2	0	579.299	0	50	59	297	46	46	1104	122.8	5.73	1085.84	50	297	59	0	52982.9	51135	28912.6	30493.8	16333	30978.9	32851.7	30610.5	22226.4	19273.4	52982.9	52131.5	50329.7	47407.6	43690.4	33187.6	37639.2	33136.8	38534.3	35660.5	1		0.721395	0.000146499
FALSE		High	Master Protein	5208	273957368711314877	Q8C147	Dedicator of cytokinesis protein 8 OS=Mus musculus OX=10090 GN=Dock8 PE=1 SV=4	>sp|Q8C147|DOCK8_MOUSE Dedicator of cytokinesis protein 8 OS=Mus musculus OX=10090 GN=Dock8 PE=1 SV=4	0	577.373	0	44	80	234	76	76	2100	238.8	6.96	879.96	44	234	80	8	41422.8	40495.3	25342.1	27498.7	17429.2	32333.5	33931.2	32434.6	22994.5	20177.5	41422.8	41284.4	44114.5	42751.2	46622.8	34638.8	38876.1	35111.4	39866	37333.3	1		0.854491	0.00271537
FALSE		High	Master Protein	5125	125175207215021026	A6H584	Collagen alpha-5(VI) chain OS=Mus musculus OX=10090 GN=Col6a5 PE=1 SV=4	>sp|A6H584|CO6A5_MOUSE Collagen alpha-5(VI) chain OS=Mus musculus OX=10090 GN=Col6a5 PE=1 SV=4	0	576.947	0	36	91	236	78	78	2640	289.4	6.57	872.02	36	236	91	21	38790.3	33593	20367.6	26170.3	16034.4	46175	53059.5	53035.9	43820.4	37000.9	38790.3	34247.7	35455.1	40685.9	42891.7	49467.1	60791.9	57412.9	75972.2	68460.5	1		1.62772	0.00109655
FALSE		High	Master Protein	7136	3866829639213878831	Q9QX47	Protein SON OS=Mus musculus OX=10090 GN=Son PE=1 SV=2	>sp|Q9QX47|SON_MOUSE Protein SON OS=Mus musculus OX=10090 GN=Son PE=1 SV=2	0	574.47	0	37	65	289	65	65	2444	265.5	5.6	1121.89	37	289	65	0	48822.2	52340.8	35945.9	36946.5	22922.8	39938.6	39748.1	41222.4	29506.5	25710.8	48822.2	53360.8	62573.1	57439.3	61318	42786.1	45540.6	44624.4	51156	47571	1		0.814787	0.00750198
FALSE		High	Master Protein	5660	1163329232377795895	A2A8L5	Receptor-type tyrosine-protein phosphatase F OS=Mus musculus OX=10090 GN=Ptprf PE=1 SV=1	>sp|A2A8L5|PTPRF_MOUSE Receptor-type tyrosine-protein phosphatase F OS=Mus musculus OX=10090 GN=Ptprf PE=1 SV=1	0	573.133	0	57	80	186	69	74	1898	211.4	6.65	780.61	57	186	80	6	25199.5	25485.8	17437.2	19013.1	12297.1	20514.7	21246.9	20566.7	16171.8	14040.6	25199.5	25982.4	30353.9	29559	32894.5	21977.3	24343.3	22264	28037.4	25978.4	1		0.85657	0.0472905
FALSE		High	Master Protein	3859	-2232703606347277514	P56480	ATP synthase subunit beta, mitochondrial OS=Mus musculus OX=10090 GN=Atp5f1b PE=1 SV=2	>sp|P56480|ATPB_MOUSE ATP synthase subunit beta, mitochondrial OS=Mus musculus OX=10090 GN=Atp5f1b PE=1 SV=2	0	572.197	0	76	30	1531	30	30	529	56.3	5.34	6099.23	76	1531	30	0	141228	141175	84394.3	97914.9	55216.8	134558	125455	139563	91440.4	79926.9	141228	143926	146910	152224	147704	144152	143738	151081	158532	147884	1		1.01387	0.438923
FALSE		High	Master Protein	7656	4817634383886610061	P16858	Glyceraldehyde-3-phosphate dehydrogenase OS=Mus musculus OX=10090 GN=Gapdh PE=1 SV=2	>sp|P16858|G3P_MOUSE Glyceraldehyde-3-phosphate dehydrogenase OS=Mus musculus OX=10090 GN=Gapdh PE=1 SV=2	0	569.305	0	83	27	1219	24	26	333	35.8	8.25	4247.56	83	1219	27	2	205332	197994	98074.3	122361	66074.1	148980	159032	154930	106749	99165.8	205332	201853	170723	190230	176747	159602	182209	167716	185074	183480	1		0.922367	0.152893
FALSE		High	Master Protein	6430	2603623854480046610	Q8CGC7	Bifunctional glutamate/proline--tRNA ligase OS=Mus musculus OX=10090 GN=Eprs1 PE=1 SV=4	>sp|Q8CGC7|SYEP_MOUSE Bifunctional glutamate/proline--tRNA ligase OS=Mus musculus OX=10090 GN=Eprs1 PE=1 SV=4	0	563.806	0	54	79	214	76	76	1512	170	7.66	772.09	54	214	79	4	44214	43791.7	25799.4	29722.3	17031	37819.9	37334.7	38585.3	26721.7	23420.7	44214	44645.1	44910.5	46208	45557.5	40516.3	42775.6	41769.7	46327.9	43333.9	1		0.945002	0.0698054
FALSE		High	Master Protein	6703	3052752480326448570	Q9DCV7	Keratin, type II cytoskeletal 7 OS=Mus musculus OX=10090 GN=Krt7 PE=1 SV=1	>sp|Q9DCV7|K2C7_MOUSE Keratin, type II cytoskeletal 7 OS=Mus musculus OX=10090 GN=Krt7 PE=1 SV=1	0	562.061	0	82	45	857	32	32	457	50.7	5.87	3043.36	82	857	45	13	111550	109783	69844.7	84418.9	49139.7	92066.3	91762.4	95025.5	65266.5	53835.4	111550	111923	121583	131243	131448	98630.4	105135	102868	113154	99608.3	1		0.862934	0.00845863
FALSE		High	Master Protein	2543	-4592952439510849796	Q61543	Golgi apparatus protein 1 OS=Mus musculus OX=10090 GN=Glg1 PE=1 SV=1	>sp|Q61543|GSLG1_MOUSE Golgi apparatus protein 1 OS=Mus musculus OX=10090 GN=Glg1 PE=1 SV=1	0	561.707	0	57	62	286	62	62	1175	133.6	6.84	1144.89	57	286	62	0	61432.5	61535	36961.6	39446.3	23472	53404.3	53682.8	55156.1	31037.8	26468.6	61432.5	62734.2	64341.1	61325.7	62787.2	57211.9	61506.1	59708.2	53810.8	48973.2	1		0.91421	0.0256144
FALSE		High	Master Protein	6556	2811815082589417964	Q8CIE6	Coatomer subunit alpha OS=Mus musculus OX=10090 GN=Copa PE=1 SV=2	>sp|Q8CIE6|COPA_MOUSE Coatomer subunit alpha OS=Mus musculus OX=10090 GN=Copa PE=1 SV=2	0	561.502	0	62	73	240	73	73	1224	138.3	7.65	905.75	62	240	73	0	55335	53905.2	32167.6	33935.5	20986.1	44496.5	45314.6	45264.2	27531.1	24256.4	55335	54955.7	55996	52758.2	56137.4	47668.9	51918.3	48999.8	47731.2	44880.1	1		0.869278	0.00076495
FALSE		High	Master Protein	7099	3804613243318826116	Q62009	Periostin OS=Mus musculus OX=10090 GN=Postn PE=1 SV=2	>sp|Q62009|POSTN_MOUSE Periostin OS=Mus musculus OX=10090 GN=Postn PE=1 SV=2	0	560.981	0	63	44	309	44	44	838	93.1	7.53	1321.84	63	309	44	0	36681.1	35013.2	21073.7	25503.3	15414.2	67886.7	62826.2	88391.6	32652.4	26773.7	36681.1	35695.5	36684.2	39649	41232.6	72726.9	71982	95686.5	56610.1	49537.7	1		1.82275	0.0164135
FALSE		High	Master Protein	8776	6826177842305132833	Q62383	Transcription elongation factor SPT6 OS=Mus musculus OX=10090 GN=Supt6h PE=1 SV=2	>sp|Q62383|SPT6H_MOUSE Transcription elongation factor SPT6 OS=Mus musculus OX=10090 GN=Supt6h PE=1 SV=2	0	559.08	0	51	79	207	79	79	1726	199	4.93	847.94	51	207	79	0	39676.7	38981.9	21831.4	23431.1	13314.3	30154.8	32368.6	31757.2	19236.5	15698.7	39676.7	39741.6	38003.2	36427.4	35615.4	32304.7	37085.7	34378.1	33350.7	29046.4	1		0.879981	0.0172766
FALSE		High	Master Protein	8701	6674387397432112473	P68372	Tubulin beta-4B chain OS=Mus musculus OX=10090 GN=Tubb4b PE=1 SV=1	>sp|P68372|TBB4B_MOUSE Tubulin beta-4B chain OS=Mus musculus OX=10090 GN=Tubb4b PE=1 SV=1	0	557.379	0	83	28	1244	1	1	445	49.8	4.89	4704.68	83	1244	28	80	148465	148491	89005.9	111120	67780.8	123716	127194	137307	90121.1	78878.2	148465	151385	154938	172754	181312	132537	145730	148639	156245	145944	1		0.910653	0.0663216
FALSE		High	Master Protein	8853	6968602713768208139	Q61595	Kinectin OS=Mus musculus OX=10090 GN=Ktn1 PE=1 SV=1	>sp|Q61595|KTN1_MOUSE Kinectin OS=Mus musculus OX=10090 GN=Ktn1 PE=1 SV=1	0	556.746	0	55	72	176	69	70	1327	152.5	5.86	700.84	55	176	72	2	39172.4	38242.9	20647.2	21916.9	12159.1	34531.7	34191.8	33373.9	22120.9	17563.1	39172.4	38988.1	35941.8	34073.3	32525.2	36993.8	39174.6	36128.3	38351.5	32495.9	1		1.00762	0.787733
FALSE		High	Master Protein	7470	4519183330796626742	Q91ZX7	Prolow-density lipoprotein receptor-related protein 1 OS=Mus musculus OX=10090 GN=Lrp1 PE=1 SV=1	>sp|Q91ZX7|LRP1_MOUSE Prolow-density lipoprotein receptor-related protein 1 OS=Mus musculus OX=10090 GN=Lrp1 PE=1 SV=1	0	552.841	0	27	99	172	96	98	4545	504.4	5.36	636.85	27	172	99	1	28777.1	26308.1	15532.2	18493.2	11490.2	36998.5	34324.6	40120.9	22032.3	19319.9	28777.1	26820.8	27037.8	28750.6	30736	39636.4	39326.8	43432.1	38197.9	35746.4	1		1.38054	6.5173e-05
FALSE		High	Master Protein	630	-8088313210360649570	Q61941	NAD(P) transhydrogenase, mitochondrial OS=Mus musculus OX=10090 GN=Nnt PE=1 SV=2	>sp|Q61941|NNTM_MOUSE NAD(P) transhydrogenase, mitochondrial OS=Mus musculus OX=10090 GN=Nnt PE=1 SV=2	0	551.498	0	50	49	370	49	49	1086	113.8	7.64	1311.05	50	370	49	0	87903.4	88127.8	52027	55880.4	31538.1	83383.1	76459.5	82256.2	51138.4	43866.4	87903.4	89845.2	90566.2	86875.1	84363.7	89328.1	87602	89044.7	88659.6	81163.4	1		0.995389	0.700769
FALSE		High	Master Protein	8958	7126745607379514680	Q8VEK3	Heterogeneous nuclear ribonucleoprotein U OS=Mus musculus OX=10090 GN=Hnrnpu PE=1 SV=1	>sp|Q8VEK3|HNRPU_MOUSE Heterogeneous nuclear ribonucleoprotein U OS=Mus musculus OX=10090 GN=Hnrnpu PE=1 SV=1	0	550.866	0	52	47	837	47	47	800	87.9	6.24	3043.29	52	837	47	0	168985	170977	104923	122166	69513.8	119086	127110	114986	86596.9	85829.6	168985	174309	182645	189927	185948	127576	145634	124475	150135	158805	1		0.788927	0.000921994
FALSE		High	Master Protein	8585	6480137070562712140	P99024	Tubulin beta-5 chain OS=Mus musculus OX=10090 GN=Tubb5 PE=1 SV=1	>sp|P99024|TBB5_MOUSE Tubulin beta-5 chain OS=Mus musculus OX=10090 GN=Tubb5 PE=1 SV=1	0	550.316	0	83	28	1334	4	4	444	49.6	4.89	5003.67	83	1334	28	0	14789.7	15000.6	8584.7	10303.6	6014.8	11040.4	11234	12167.5	8940.7	7184.4	14789.7	15292.9	14943.9	16018.7	16089.4	11827.6	12871.1	13171.7	15500.7	13292.9	1		0.852531	0.0129235
FALSE		High	Master Protein	4028	-1935612658552475300	P09405	Nucleolin OS=Mus musculus OX=10090 GN=Ncl PE=1 SV=2	>sp|P09405|NUCL_MOUSE Nucleolin OS=Mus musculus OX=10090 GN=Ncl PE=1 SV=2	0	549.783	0	56	62	795	61	61	707	76.7	4.75	2600.42	56	795	62	1	249146	245616	142449	160028	81078.1	164046	175708	162344	118329	107825	249146	250403	247968	248789	216882	175742	201314	175742	205150	199502	1		0.805514	0.000517371
FALSE		High	Master Protein	1538	-6481349675351099267	P14211	Calreticulin OS=Mus musculus OX=10090 GN=Calr PE=1 SV=1	>sp|P14211|CALR_MOUSE Calreticulin OS=Mus musculus OX=10090 GN=Calr PE=1 SV=1	0	548.341	0	77	37	668	37	37	416	48	4.49	2610.93	77	668	37	0	136850	123958	77239.6	84658.2	50586.5	121796	122922	131078	89232.6	70645.5	136850	126373	134455	131615	135318	130480	140835	141895	154704	130711	1		1.04159	0.196036
FALSE		High	Master Protein	9837	8668216218716703682	P11881	Inositol 1,4,5-trisphosphate receptor type 1 OS=Mus musculus OX=10090 GN=Itpr1 PE=1 SV=2	>sp|P11881|ITPR1_MOUSE Inositol 1,4,5-trisphosphate receptor type 1 OS=Mus musculus OX=10090 GN=Itpr1 PE=1 SV=2	0	547.871	0	38	104	248	83	83	2749	313	6.04	778.66	38	248	104	0	36912.1	36059.6	20105.7	20551.6	11903.3	32714.6	33563.3	35136.1	19801.5	16070.9	36912.1	36762.3	34999.1	31950.7	31841.1	35047.1	38454.5	38035.9	34330.2	29734.9	1		1.03073	0.752648
FALSE		High	Master Protein	5989	1801766988623728662	Q8BX70	Intermembrane lipid transfer protein VPS13C OS=Mus musculus OX=10090 GN=Vps13c PE=1 SV=2	>sp|Q8BX70|VP13C_MOUSE Intermembrane lipid transfer protein VPS13C OS=Mus musculus OX=10090 GN=Vps13c PE=1 SV=2	0	547.05	0	33	106	159	102	103	3748	419.8	6.81	560.31	33	159	106	1	24756.8	23441.1	13079.4	14901.6	8735.6	21859.5	22929.3	22936.8	14980.4	13308.8	24756.8	23897.9	22768.1	23167	23367.6	23418.1	26270.8	24829.7	25971.8	24624.4	1		1.06242	0.0486298
FALSE		High	Master Protein	9824	8641282864983804478	Q7TPV4	Myb-binding protein 1A OS=Mus musculus OX=10090 GN=Mybbp1a PE=1 SV=2	>sp|Q7TPV4|MBB1A_MOUSE Myb-binding protein 1A OS=Mus musculus OX=10090 GN=Mybbp1a PE=1 SV=2	0	546.83	0	50	65	268	64	65	1344	151.9	8.95	1004.35	50	268	65	0	69340.5	67312.9	39897.4	41300.9	21934.6	49098.6	52688.6	51054.1	32317.3	27357.1	69340.5	68624.6	69451.7	64208.8	58674.7	52599.2	60367	55267.6	56029.2	50617.1	1		0.821998	0.00314834
FALSE		High	Master Protein	3986	-2001261842708478854	Q8R081	Heterogeneous nuclear ribonucleoprotein L OS=Mus musculus OX=10090 GN=Hnrnpl PE=1 SV=2	>sp|Q8R081|HNRPL_MOUSE Heterogeneous nuclear ribonucleoprotein L OS=Mus musculus OX=10090 GN=Hnrnpl PE=1 SV=2	0	545.657	0	60	29	464	29	29	586	63.9	8.1	1913.87	60	464	29	0	89527.9	93635	49365.4	56148.5	32518.6	63124.1	64685.5	63035.3	42992.6	43889.5	89527.9	95459.8	85933.1	87291.9	86986.6	67624.7	74112.3	68237.6	74537.1	81206	1		0.817738	0.000739709
FALSE		High	Master Protein	5127	125813577975314266	Q6A068	Cell division cycle 5-like protein OS=Mus musculus OX=10090 GN=Cdc5l PE=1 SV=2	>sp|Q6A068|CDC5L_MOUSE Cell division cycle 5-like protein OS=Mus musculus OX=10090 GN=Cdc5l PE=1 SV=2	0	544.512	0	74	51	254	50	50	802	92.1	8.02	1045.84	74	254	51	1	46830.2	50698	27026	29333.6	16294.1	36867.8	38870.5	37740.7	24910.5	20730.4	46830.2	51686	47045.6	45603.7	43586.4	39496.3	44535.2	40855.4	43187.8	38356.2	1		0.876494	0.0121626
FALSE		High	Master Protein	3174	-3454387618148238993	Q3TKT4	Transcription activator BRG1 OS=Mus musculus OX=10090 GN=Smarca4 PE=1 SV=1	>sp|Q3TKT4|SMCA4_MOUSE Transcription activator BRG1 OS=Mus musculus OX=10090 GN=Smarca4 PE=1 SV=1	0	541.52	0	38	70	323	40	41	1613	181.3	8	1159.91	38	323	70	46	79405.6	80155.3	46805.9	51403.3	28421.3	56106.6	58392.2	56550.1	40648.2	34096.7	79405.6	81717.3	81477.7	79914.7	76026.5	60106.8	66901.8	61217.1	70472.6	63087	1		0.79961	0.000104971
FALSE		High	Master Protein	5188	230722186090171769	A2BH40	AT-rich interactive domain-containing protein 1A OS=Mus musculus OX=10090 GN=Arid1a PE=1 SV=1	>sp|A2BH40|ARI1A_MOUSE AT-rich interactive domain-containing protein 1A OS=Mus musculus OX=10090 GN=Arid1a PE=1 SV=1	0	541.498	0	37	63	176	59	59	2283	241.9	6.68	724.04	37	176	63	6	31665.9	31670.2	17839	19786.9	11058.4	21868.6	22891.1	22250.3	15959.9	13808.2	31665.9	32287.3	31053.3	30762	29581.1	23427.8	26227	24086.6	27670.1	25548.4	1		0.816832	0.000203777
FALSE		High	Master Protein	5980	1786344120093541759	P15508	Spectrin beta chain, erythrocytic OS=Mus musculus OX=10090 GN=Sptb PE=1 SV=4	>sp|P15508|SPTB1_MOUSE Spectrin beta chain, erythrocytic OS=Mus musculus OX=10090 GN=Sptb PE=1 SV=4	0	539.849	0	52	97	197	86	86	2128	245.1	5.33	709.16	52	197	97	1	19193.1	15864.2	9066.8	14194.4	7705.8	37588.3	22882.3	39567.9	11957.9	22291	19193.1	16173.3	15783.1	22067.4	20612.8	40268.3	26217	42833.4	20731.6	41243.7	1		1.91681	0.0105799
FALSE		High	Master Protein	2766	-4194073910528907822	Q64518	Sarcoplasmic/endoplasmic reticulum calcium ATPase 3 OS=Mus musculus OX=10090 GN=Atp2a3 PE=1 SV=4	>sp|Q64518|AT2A3_MOUSE Sarcoplasmic/endoplasmic reticulum calcium ATPase 3 OS=Mus musculus OX=10090 GN=Atp2a3 PE=1 SV=4	0	536.352	0	41	46	518	30	30	999	109.5	5.66	2010.51	41	518	46	0	48928.7	48612.7	29676.9	31147.1	19045.1	41115.3	43255.7	43859	27933.4	23623.6	48928.7	49560.1	51660.3	48423.2	50945.2	44046.7	49559.5	47478.7	48428.7	43709.2	1		0.939312	0.0394725
FALSE		High	Master Protein	4253	-1503271820367993367	Q03265	ATP synthase subunit alpha, mitochondrial OS=Mus musculus OX=10090 GN=Atp5f1a PE=1 SV=1	>sp|Q03265|ATPA_MOUSE ATP synthase subunit alpha, mitochondrial OS=Mus musculus OX=10090 GN=Atp5f1a PE=1 SV=1	0	535.936	0	75	48	2440	47	47	553	59.7	9.19	8095.42	75	2440	48	1	256042	253045	153338	172729	99815.4	234854	222994	245975	155788	137088	256042	257976	266925	268535	267004	251598	255491	266276	270092	253646	1		0.987683	0.414766
FALSE		High	Master Protein	5655	1157068461194702599	O08810	116 kDa U5 small nuclear ribonucleoprotein component OS=Mus musculus OX=10090 GN=Eftud2 PE=1 SV=1	>sp|O08810|U5S1_MOUSE 116 kDa U5 small nuclear ribonucleoprotein component OS=Mus musculus OX=10090 GN=Eftud2 PE=1 SV=1	0	535.687	0	78	64	368	63	63	971	109.3	5	1416.1	78	368	64	1	71028.8	75377	45038.4	46594.4	27733.7	60827.3	60049.9	60883.3	36997.6	33068.7	71028.8	76845.9	78400.9	72438.4	74187	65164.1	68801	65908	64143.5	61185	1		0.873443	0.00083603
FALSE		High	Master Protein	3316	-3193619851763321668	B2RQC6	CAD protein OS=Mus musculus OX=10090 GN=Cad PE=1 SV=1	>sp|B2RQC6|PYR1_MOUSE CAD protein OS=Mus musculus OX=10090 GN=Cad PE=1 SV=1	0	534.896	0	46	81	190	76	76	2225	243.1	6.43	726.19	46	190	81	7	34409	33488	19499.3	22222.1	13472.8	24917.9	26604.6	27285.4	18311.5	16356.2	34409	34140.6	33943.5	34547.9	36039.6	26694.5	30481.7	29537.2	31747	30262.9	1		0.874324	0.000731644
FALSE		High	Master Protein	4949	-184259587447896981	G5E870	E3 ubiquitin-protein ligase TRIP12 OS=Mus musculus OX=10090 GN=Trip12 PE=1 SV=1	>sp|G5E870|TRIPC_MOUSE E3 ubiquitin-protein ligase TRIP12 OS=Mus musculus OX=10090 GN=Trip12 PE=1 SV=1	0	533.913	0	50	76	216	75	75	2025	224	8.35	815.43	50	216	76	1	46554.6	47547.8	30930.7	32217.5	18837.1	35513.9	37870	34996.6	25703.1	21201.8	46554.6	48474.4	53842.8	50087.2	50389	38046	43388.9	37884.9	44561.9	39228.3	1		0.806115	0.00104674
FALSE		High	Master Protein	689	-7995135646911201427	Q8CFI7	DNA-directed RNA polymerase II subunit RPB2 OS=Mus musculus OX=10090 GN=Polr2b PE=1 SV=2	>sp|Q8CFI7|RPB2_MOUSE DNA-directed RNA polymerase II subunit RPB2 OS=Mus musculus OX=10090 GN=Polr2b PE=1 SV=2	0	533.402	0	60	66	229	65	65	1174	133.8	6.87	899.15	60	229	66	1	46380.8	46251.3	29438.1	31012.7	18678.2	36403.6	38170.8	37889.5	24990.6	20938.5	46380.8	47152.7	51244.6	48214.2	49964	38999	43733.5	41016.5	43326.6	38741.2	1		0.845126	0.000648134
FALSE		High	Master Protein	5314	505846083186635917	Q6PDG5	SWI/SNF complex subunit SMARCC2 OS=Mus musculus OX=10090 GN=Smarcc2 PE=1 SV=2	>sp|Q6PDG5|SMRC2_MOUSE SWI/SNF complex subunit SMARCC2 OS=Mus musculus OX=10090 GN=Smarcc2 PE=1 SV=2	0	532.51	0	47	61	307	48	48	1213	132.5	5.59	1094.13	47	307	61	22	73682.6	69593.6	40155.7	43022.8	24518.8	54061.3	55280.8	52149.1	38567.6	34231.3	73682.6	70949.8	69901.3	66885.8	65587.3	57915.7	63337	56453	66865.4	63336	1		0.887978	0.0116719
FALSE		High	Master Protein	2488	-4711665727918148561	Q60932	Voltage-dependent anion-selective channel protein 1 OS=Mus musculus OX=10090 GN=Vdac1 PE=1 SV=3	>sp|Q60932|VDAC1_MOUSE Voltage-dependent anion-selective channel protein 1 OS=Mus musculus OX=10090 GN=Vdac1 PE=1 SV=3	0	530.209	0	79	19	905	18	18	296	32.3	8.43	4027.43	79	905	19	2	100847	102620	59809.8	68886.3	37724.4	104406	93512.2	99355.8	60367.7	56299.8	100847	104620	104114	107095	100912	111850	107140	107556	104661	104168	1		1.03289	0.0851105
FALSE		High	Master Protein	3644	-2582094057151109085	P01027	Complement C3 OS=Mus musculus OX=10090 GN=C3 PE=1 SV=3	>sp|P01027|CO3_MOUSE Complement C3 OS=Mus musculus OX=10090 GN=C3 PE=1 SV=3	0	529.788	0	53	83	226	82	83	1663	186.4	6.73	804.8	53	226	83	0	46213.5	41003.6	22473.2	26334.4	15188.5	46365.3	50585.9	52018	29867.6	25509.3	46213.5	41802.6	39120.4	40941	40628.8	49671	57957.9	56311	51782	47198.3	1		1.24986	0.00168665
FALSE		High	Master Protein	7461	4508330947684324825	P35564	Calnexin OS=Mus musculus OX=10090 GN=Canx PE=1 SV=1	>sp|P35564|CALX_MOUSE Calnexin OS=Mus musculus OX=10090 GN=Canx PE=1 SV=1	0	527.471	0	58	46	632	46	46	591	67.2	4.64	2105.98	58	632	46	0	160210	158808	85360.2	92578.9	51283.2	138814	140152	148322	91789.5	72198.3	160210	161903	148591	143929	137182	148711	160576	160563	159137	133584	1		1.00627	0.768126
FALSE		High	Master Protein	7970	5410014087633657750	Q9WTQ5	A-kinase anchor protein 12 OS=Mus musculus OX=10090 GN=Akap12 PE=1 SV=1	>sp|Q9WTQ5|AKA12_MOUSE A-kinase anchor protein 12 OS=Mus musculus OX=10090 GN=Akap12 PE=1 SV=1	0	526.393	0	52	60	138	60	60	1684	180.6	4.44	623.61	52	138	60	0	35931.3	33400.6	16165.6	16479.1	9336.7	23541.5	25843.7	23903.9	15927.9	13304.3	35931.3	34051.5	28140.3	25619.4	24975.4	25219.9	29609.9	25876.7	27614.6	24616.1	1		0.925698	0.225686
FALSE		High	Master Protein	2993	-3737296737498989838	Q04750	DNA topoisomerase 1 OS=Mus musculus OX=10090 GN=Top1 PE=1 SV=2	>sp|Q04750|TOP1_MOUSE DNA topoisomerase 1 OS=Mus musculus OX=10090 GN=Top1 PE=1 SV=2	0	523.141	0	60	58	559	54	55	767	90.8	9.33	1723.86	60	559	58	6	146826	152199	87731.1	97310.1	51508.1	116658	117892	124402	83159.9	65953.4	146826	155165	152718	151284	137783	124976	135073	134668	144176	122030	1		0.886979	0.0106683
FALSE		High	Master Protein	8909	7049650851271221236	P26231	Catenin alpha-1 OS=Mus musculus OX=10090 GN=Ctnna1 PE=1 SV=1	>sp|P26231|CTNA1_MOUSE Catenin alpha-1 OS=Mus musculus OX=10090 GN=Ctnna1 PE=1 SV=1	0	522.814	0	64	52	248	38	40	906	100	6.23	1002.64	64	248	52	17	53071.3	50466.7	28341.7	32273.3	18572.1	48596.7	51547.9	50838.7	31894.8	25004	53071.3	51450.2	49336	50174.1	49680	52061.5	59060.1	55034.4	55296.6	46263.3	1		1.06876	0.24634
FALSE		High	Master Protein	6916	3441958852014429705	P11103	Poly [ADP-ribose] polymerase 1 OS=Mus musculus OX=10090 GN=Parp1 PE=1 SV=3	>sp|P11103|PARP1_MOUSE Poly [ADP-ribose] polymerase 1 OS=Mus musculus OX=10090 GN=Parp1 PE=1 SV=3	0	518.417	0	44	55	270	55	55	1013	113	8.95	1048.05	44	270	55	0	62892.3	61518.7	33374.7	42509.2	21142.3	49685.1	47327.8	51691.3	32168.6	27718.2	62892.3	62717.6	58097.2	66087.3	56555.3	53227.5	54224.9	55957.3	55771.4	51285.3	1		0.882569	0.00602707
FALSE		High	Master Protein	9089	7402446727732568472	P80318	T-complex protein 1 subunit gamma OS=Mus musculus OX=10090 GN=Cct3 PE=1 SV=1	>sp|P80318|TCPG_MOUSE T-complex protein 1 subunit gamma OS=Mus musculus OX=10090 GN=Cct3 PE=1 SV=1	0	514.205	0	70	44	359	42	42	545	60.6	6.7	1276.36	70	359	44	3	63141.1	62159.4	37065	43817.1	25717.7	54459.9	54928.1	57414	38280.5	35019.5	63141.1	63370.8	64521.1	68120.8	68794.2	58342.7	62932.9	62152.3	66367.6	64794.4	1		0.965726	0.178633
FALSE		High	Master Protein	5777	1377183150459388291	P02469	Laminin subunit beta-1 OS=Mus musculus OX=10090 GN=Lamb1 PE=1 SV=3	>sp|P02469|LAMB1_MOUSE Laminin subunit beta-1 OS=Mus musculus OX=10090 GN=Lamb1 PE=1 SV=3	0	513.965	0	42	70	262	65	65	1786	197	4.94	986.25	42	262	70	2	47192.4	44877	27038.2	35219.4	20046.9	57020	54849.9	60145.1	40462.5	36937.5	47192.4	45751.6	47066.9	54754.2	53625	61085.4	62843.3	65108.8	70150.7	68343.2	1		1.32151	0.000232326
FALSE		High	Master Protein	7142	3876667618007124587	Q6PR54	Telomere-associated protein RIF1 OS=Mus musculus OX=10090 GN=Rif1 PE=1 SV=2	>sp|Q6PR54|RIF1_MOUSE Telomere-associated protein RIF1 OS=Mus musculus OX=10090 GN=Rif1 PE=1 SV=2	0	511.072	0	37	75	141	74	74	2419	266.1	5.57	537.06	37	141	75	1	30059.6	32435.3	16306.8	16891.8	8601.1	17763.3	18638.6	16997.8	12075.6	10790.1	30059.6	33067.4	28386.1	26261	23007.8	19029.8	21354.8	18400.6	20935.7	19964.3	1		0.707036	0.00177463
FALSE		High	Master Protein	974	-7497743050044837724	Q64521	Glycerol-3-phosphate dehydrogenase, mitochondrial OS=Mus musculus OX=10090 GN=Gpd2 PE=1 SV=2	>sp|Q64521|GPDM_MOUSE Glycerol-3-phosphate dehydrogenase, mitochondrial OS=Mus musculus OX=10090 GN=Gpd2 PE=1 SV=2	0	510.031	0	78	54	366	54	54	727	80.9	6.61	1372.6	78	366	54	0	56051.2	54795.1	33990.9	37063.3	23506.4	80081.5	62869.7	74857.5	43933.2	52868.2	56051.2	55862.9	59169.8	57620.9	62879.2	85791.1	72031.8	81035.4	76167.8	97818.7	1		1.38953	0.000795333
FALSE		High	Master Protein	755	-7870976304918416428	Q99P88	Nuclear pore complex protein Nup155 OS=Mus musculus OX=10090 GN=Nup155 PE=1 SV=1	>sp|Q99P88|NU155_MOUSE Nuclear pore complex protein Nup155 OS=Mus musculus OX=10090 GN=Nup155 PE=1 SV=1	0	508.593	0	50	57	244	56	56	1391	155	6.15	962.95	50	244	57	2	41668.7	41264.3	32566.3	33508.9	21183.2	36054.1	36472.7	37478.4	28020.9	24935.7	41668.7	42068.4	56689.9	52095	56664.7	38624.7	41787.9	40571.4	48580.4	46137	1		0.865766	0.118363
FALSE		High	Master Protein	3566	-2719540126016833241	P40201	Chromodomain-helicase-DNA-binding protein 1 OS=Mus musculus OX=10090 GN=Chd1 PE=1 SV=3	>sp|P40201|CHD1_MOUSE Chromodomain-helicase-DNA-binding protein 1 OS=Mus musculus OX=10090 GN=Chd1 PE=1 SV=3	0	508.12	0	41	73	197	58	58	1711	196.3	7.37	744.8	41	197	73	20	46812.4	50416.3	29759.5	32147	18226.4	37106.3	38418.8	37521.7	24711.1	19995.4	46812.4	51398.8	51804	49977.6	48755.4	39751.9	44017.7	40618.4	42842	36996.3	1		0.824292	0.000393388
FALSE		High	Master Protein	3513	-2813739903705244108	Q6ZWQ0	Nesprin-2 OS=Mus musculus OX=10090 GN=Syne2 PE=1 SV=2	>sp|Q6ZWQ0|SYNE2_MOUSE Nesprin-2 OS=Mus musculus OX=10090 GN=Syne2 PE=1 SV=2	0	507.466	0	20	116	142	110	110	6874	782.2	5.33	474.43	20	142	116	6	22077.1	21563.1	11202.5	13189.4	7546.4	22102.8	20792.7	22263.2	13341	12085	22077.1	21983.4	19500.8	20505.1	20186.4	23678.7	23822.8	24100.5	23129.5	22360.2	1		1.1247	0.00255002
FALSE		High	Master Protein	7599	4727464634242317097	Q8CG48	Structural maintenance of chromosomes protein 2 OS=Mus musculus OX=10090 GN=Smc2 PE=1 SV=2	>sp|Q8CG48|SMC2_MOUSE Structural maintenance of chromosomes protein 2 OS=Mus musculus OX=10090 GN=Smc2 PE=1 SV=2	0	506.658	0	57	70	184	70	70	1191	134.2	8.41	672.16	57	184	70	0	49698.7	49907.2	25059.5	28563.4	15083.7	27124.1	31274.2	29438.6	21292	18175.7	49698.7	50879.8	43622.5	44406.4	40348.5	29058	35831.9	31868.2	36914.4	33629.3	1		0.727951	0.000929582
FALSE		High	Master Protein	3549	-2755242722287975448	E9Q394	A-kinase anchor protein 13 OS=Mus musculus OX=10090 GN=Akap13 PE=1 SV=1	>sp|E9Q394|AKP13_MOUSE A-kinase anchor protein 13 OS=Mus musculus OX=10090 GN=Akap13 PE=1 SV=1	0	505.976	0	36	80	139	79	80	2776	303.8	5.38	542.66	36	139	80	0	33331.7	32631.5	17526.4	19289.7	10620.7	25874.5	26979	26162.7	16647.4	13814.8	33331.7	33267.4	30509.1	29988.9	28410.3	27719.3	30910.8	28321.8	28862	25560.7	1		0.917578	0.0603827
FALSE		High	Master Protein	6212	2226603612191975578	Q6ZQ08	CCR4-NOT transcription complex subunit 1 OS=Mus musculus OX=10090 GN=Cnot1 PE=1 SV=2	>sp|Q6ZQ08|CNOT1_MOUSE CCR4-NOT transcription complex subunit 1 OS=Mus musculus OX=10090 GN=Cnot1 PE=1 SV=2	0	505.311	0	44	95	184	95	95	2375	266.6	7.11	645.98	44	184	95	0	37679.9	36804	20915.5	22708.9	13148.1	28592	30636.5	28832.6	19342.4	16289.5	37679.9	37521.2	36408.8	35304.6	35170.9	30630.5	35101.2	31212.1	33534.2	30139.5	1		0.87339	0.00415034
FALSE		High	Master Protein	9923	8848959934868813755	O55201	Transcription elongation factor SPT5 OS=Mus musculus OX=10090 GN=Supt5h PE=1 SV=1	>sp|O55201|SPT5H_MOUSE Transcription elongation factor SPT5 OS=Mus musculus OX=10090 GN=Supt5h PE=1 SV=1	0	504.984	0	59	54	237	54	54	1082	120.6	5.05	915.98	59	237	54	0	54777.1	53156.3	28921	31973.9	17693.7	42187.6	42246.4	43241.6	27656.9	23423.8	54777.1	54192.2	50344.4	49708.5	47330.3	45195.4	48403	46810.3	47949.3	43339.6	1		0.90005	0.0192922
FALSE		High	Master Protein	3311	-3202806087253763327	Q61464	Zinc finger protein 638 OS=Mus musculus OX=10090 GN=Znf638 PE=1 SV=2	>sp|Q61464|ZN638_MOUSE Zinc finger protein 638 OS=Mus musculus OX=10090 GN=Znf638 PE=1 SV=2	0	503.619	0	39	68	158	67	67	1960	218	6.89	577.26	39	158	68	1	37172.7	40361.5	21788.3	22566.8	11999.3	27295.7	28268.6	26304	19528.4	16227.3	37172.7	41148.1	37928.2	35083.7	32098	29241.8	32388.2	28474.8	33856.7	30024.4	1		0.83535	0.0116765
FALSE		High	Master Protein	1310	-6892037405689737012	P23116	Eukaryotic translation initiation factor 3 subunit A OS=Mus musculus OX=10090 GN=Eif3a PE=1 SV=5	>sp|P23116|EIF3A_MOUSE Eukaryotic translation initiation factor 3 subunit A OS=Mus musculus OX=10090 GN=Eif3a PE=1 SV=5	0	503.434	0	57	92	283	91	91	1344	161.8	6.77	918.25	57	283	92	1	68903.1	66892.2	40581.4	45685.6	27244.5	54815.3	56573.9	58050.7	38989.6	34672.1	68903.1	68195.8	70642.2	71025.7	72878.5	58723.5	64818.5	62841.6	67597.1	64151.6	1		0.910694	0.00387726
FALSE		High	Master Protein	673	-8018749440096463705	Q9JIX8	Apoptotic chromatin condensation inducer in the nucleus OS=Mus musculus OX=10090 GN=Acin1 PE=1 SV=3	>sp|Q9JIX8|ACINU_MOUSE Apoptotic chromatin condensation inducer in the nucleus OS=Mus musculus OX=10090 GN=Acin1 PE=1 SV=3	0	503.014	0	50	62	291	62	62	1338	150.6	5.91	1136.5	50	291	62	0	69048.4	73807.7	42426.2	44506.5	25463	53145.5	56754.7	51732.3	37896.4	32414.4	69048.4	75246	73853.7	69192.5	68113	56934.7	65025.7	56001.7	65701.7	59974.3	1		0.851801	0.00301652
FALSE		High	Master Protein	1689	-6222160102451634464	Q8K4Z5	Splicing factor 3A subunit 1 OS=Mus musculus OX=10090 GN=Sf3a1 PE=1 SV=1	>sp|Q8K4Z5|SF3A1_MOUSE Splicing factor 3A subunit 1 OS=Mus musculus OX=10090 GN=Sf3a1 PE=1 SV=1	0	502.443	0	51	43	325	42	43	791	88.5	5.22	1255	51	325	43	0	64377	68497.3	39129.8	40968.5	23691.2	50023.2	52528.4	50556.5	33122.7	28759.5	64377	69832.2	68115.4	63692.1	63373.5	53589.7	60183.4	54728.9	57425.4	53211.8	1		0.843962	0.000623779
FALSE		High	Master Protein	2283	-5092189960640599216	Q70FJ1	A-kinase anchor protein 9 OS=Mus musculus OX=10090 GN=Akap9 PE=1 SV=2	>sp|Q70FJ1|AKAP9_MOUSE A-kinase anchor protein 9 OS=Mus musculus OX=10090 GN=Akap9 PE=1 SV=2	0	502.416	0	34	117	146	113	113	3797	435.9	5.03	476.42	34	146	117	4	30972.5	31858.4	15624.4	16939.8	9633.6	24837	26822.5	26328.4	16588.2	13345.6	30972.5	32479.2	27198.2	26335.7	25769.7	26607.8	30731.4	28501.3	28759.3	24692.6	1		0.976775	0.691966
FALSE		High	Master Protein	2836	-4052537906418323445	Q62234	Myomesin-1 OS=Mus musculus OX=10090 GN=Myom1 PE=1 SV=2	>sp|Q62234|MYOM1_MOUSE Myomesin-1 OS=Mus musculus OX=10090 GN=Myom1 PE=1 SV=2	0	501.593	0	55	80	173	80	80	1667	185.3	6.16	606	55	173	80	0	12799.2	11958	7139.3	9129.9	5453.7	79635.3	16155.1	30587.7	8643.3	33399.9	12799.2	12191	12427.8	14193.8	14588.6	85313	18509.4	33112.1	14985	61797.7	1		2.5075	0.0935384
FALSE		High	Master Protein	6936	3489670885591237302	Q80YV3	Transformation/transcription domain-associated protein OS=Mus musculus OX=10090 GN=Trrap PE=1 SV=2	>sp|Q80YV3|TRRAP_MOUSE Transformation/transcription domain-associated protein OS=Mus musculus OX=10090 GN=Trrap PE=1 SV=2	0	500.322	0	42	93	171	92	92	2565	291.4	8.48	597.55	42	171	93	1	31590.4	32074	19452.1	19360.4	10938.4	23646	24806.7	22861.2	15051	13487.4	31590.4	32699	33861.4	30098.8	29259.9	25331.9	28421.8	24747.9	26094.2	24954.9	1		0.823624	0.000801826
FALSE		High	Master Protein	9116	7443767652396200174	Q02053	Ubiquitin-like modifier-activating enzyme 1 OS=Mus musculus OX=10090 GN=Uba1 PE=1 SV=1	>sp|Q02053|UBA1_MOUSE Ubiquitin-like modifier-activating enzyme 1 OS=Mus musculus OX=10090 GN=Uba1 PE=1 SV=1	0	498.438	0	57	47	340	36	47	1058	117.7	5.66	1323.49	57	340	47	0	58659.3	56056.4	30739.5	37150.2	22379.8	44947.6	45950.9	45903.2	30765.4	27742.9	58659.3	57148.8	53509.9	57756	59865.4	48152.2	52647.4	49691.5	53338.6	51331	1		0.890948	0.00218568
FALSE		High	Master Protein	7445	4480751151978061318	P53564	Homeobox protein cut-like 1 OS=Mus musculus OX=10090 GN=Cux1 PE=1 SV=3	>sp|P53564|CUX1_MOUSE Homeobox protein cut-like 1 OS=Mus musculus OX=10090 GN=Cux1 PE=1 SV=3	0	494.264	0	52	72	154	32	32	1515	165.5	6.32	591.72	52	154	72	54	41713.9	44637.3	21809.9	22378.6	11799.3	27599.9	29481.4	27373.6	18964.3	15775.8	41713.9	45507.1	37965.7	34791.1	31562.9	29567.7	33777.8	29632.7	32878.8	29189	1		0.813005	0.0246686
FALSE		High	Master Protein	459	-8416683712610039645	P27546	Microtubule-associated protein 4 OS=Mus musculus OX=10090 GN=Map4 PE=1 SV=3	>sp|P27546|MAP4_MOUSE Microtubule-associated protein 4 OS=Mus musculus OX=10090 GN=Map4 PE=1 SV=3	0	493.744	0	60	53	190	53	53	1125	117.4	4.98	711.05	60	190	53	0	40020.3	38359.9	20808.8	24690.2	13519.1	31611.9	31978.1	32443.8	24279	20173	40020.3	39107.4	36223	38384.9	36163.3	33865.8	36638.3	35121.4	42092.9	37324.9	1		0.95723	0.561871
FALSE		High	Master Protein	6239	2261633107433546962	Q8K2B3	Succinate dehydrogenase [ubiquinone] flavoprotein subunit, mitochondrial OS=Mus musculus OX=10090 GN=Sdha PE=1 SV=1	>sp|Q8K2B3|SDHA_MOUSE Succinate dehydrogenase [ubiquinone] flavoprotein subunit, mitochondrial OS=Mus musculus OX=10090 GN=Sdha PE=1 SV=1	0	493.652	0	71	36	567	36	36	664	72.5	7.37	2623.47	71	567	36	0	89017.9	88828.1	51365	57430.9	32918.4	91474.6	80249.1	90611.7	51254.6	50902.8	89017.9	90559.2	89413.9	89285.6	88056.1	97996.5	91943.9	98089.8	88861.1	94182.2	1		1.05595	0.0263899
FALSE		High	Master Protein	6764	3178069969463259670	Q8BWT1	3-ketoacyl-CoA thiolase, mitochondrial OS=Mus musculus OX=10090 GN=Acaa2 PE=1 SV=3	>sp|Q8BWT1|THIM_MOUSE 3-ketoacyl-CoA thiolase, mitochondrial OS=Mus musculus OX=10090 GN=Acaa2 PE=1 SV=3	0	493.239	0	89	29	347	29	29	397	41.8	8.09	1611.13	89	347	29	0	52347.1	46440.3	27076.8	31797.3	19993.3	52892.6	49888	55211.2	36377.1	51758.7	52347.1	47345.3	47134.1	49434	53481.7	56663.7	57158.3	59767.8	63067.8	95765.9	1		1.20719	0.0888721
FALSE		High	Master Protein	3378	-3070590790256608617	Q91VD9	NADH-ubiquinone oxidoreductase 75 kDa subunit, mitochondrial OS=Mus musculus OX=10090 GN=Ndufs1 PE=1 SV=2	>sp|Q91VD9|NDUS1_MOUSE NADH-ubiquinone oxidoreductase 75 kDa subunit, mitochondrial OS=Mus musculus OX=10090 GN=Ndufs1 PE=1 SV=2	0	492.584	0	69	44	407	44	44	727	79.7	5.72	1462.78	69	407	44	0	67685.4	66432.8	42351.8	45634.4	28235.4	75527.5	64131.7	72228.2	42191.7	43828	67685.4	67727.4	73724.2	70946	75529.1	80912.4	73477.8	78189.2	73148.6	81092.3	1		1.08573	0.0285272
FALSE		High	Master Protein	2099	-5488016836096022483	Q8VDD9	PH-interacting protein OS=Mus musculus OX=10090 GN=Phip PE=1 SV=2	>sp|Q8VDD9|PHIP_MOUSE PH-interacting protein OS=Mus musculus OX=10090 GN=Phip PE=1 SV=2	0	491.023	0	46	66	146	61	61	1821	206.6	8.82	610.46	46	146	66	6	29966.2	30628.5	17949.3	18572.5	10225.3	23182.5	23728.9	23988.8	15128.6	12290.7	29966.2	31225.4	31245.3	28873.9	27352.6	24835.4	27187	25968.6	26228.8	22740.8	1		0.855155	0.00350352
FALSE		High	Master Protein	590	-8157857662804709936	Q9Z315	U4/U6.U5 tri-snRNP-associated protein 1 OS=Mus musculus OX=10090 GN=Sart1 PE=1 SV=1	>sp|Q9Z315|SNUT1_MOUSE U4/U6.U5 tri-snRNP-associated protein 1 OS=Mus musculus OX=10090 GN=Sart1 PE=1 SV=1	0	490.813	0	62	53	161	52	52	806	90.8	5.82	674.33	62	161	53	2	34241.2	35510.6	19914.5	19730.8	11695.1	24527.3	26987.1	26080.8	16062.8	13756.3	34241.2	36202.6	34666.3	30674.7	31284.2	26276	30920	28233.2	27848.3	25452.4	1		0.824385	0.0038562
FALSE		High	Master Protein	9972	8941065591258210630	A2AN08	E3 ubiquitin-protein ligase UBR4 OS=Mus musculus OX=10090 GN=Ubr4 PE=1 SV=1	>sp|A2AN08|UBR4_MOUSE E3 ubiquitin-protein ligase UBR4 OS=Mus musculus OX=10090 GN=Ubr4 PE=1 SV=1	0	489.521	0	22	97	139	96	96	5180	571.9	6.06	488.02	22	139	97	1	25150.2	25082.9	14948.6	17649.2	10354.7	22094.6	22153	22702.3	15178.5	14762.8	25150.2	25571.7	26021.8	27438.6	27698.6	23669.9	25381.3	24575.9	26315.3	27314.7	1		0.964491	0.289906
FALSE		High	Master Protein	7393	4377620494453125188	Q99PL5	Ribosome-binding protein 1 OS=Mus musculus OX=10090 GN=Rrbp1 PE=1 SV=2	>sp|Q99PL5|RRBP1_MOUSE Ribosome-binding protein 1 OS=Mus musculus OX=10090 GN=Rrbp1 PE=1 SV=2	0	488.156	0	44	67	189	66	66	1605	172.8	9.33	739.35	44	189	67	0	41073.4	38521.7	21447.9	24509.1	14513.7	38669.1	37570	42063.3	27653.9	24289.7	41073.4	39272.4	37335.5	38103.3	38823.9	41426.2	43045.2	45534.8	47944.1	44941.7	1		1.14875	0.00219701
FALSE		High	Master Protein	4840	-347568259695036332	P80314	T-complex protein 1 subunit beta OS=Mus musculus OX=10090 GN=Cct2 PE=1 SV=4	>sp|P80314|TCPB_MOUSE T-complex protein 1 subunit beta OS=Mus musculus OX=10090 GN=Cct2 PE=1 SV=4	0	485.55	0	77	40	313	40	40	535	57.4	6.4	1262.1	77	313	40	0	51829.2	49433.7	28569.9	34661.8	20682.6	43976.9	45264.1	46475.4	31375.8	28098	51829.2	50397	49733.2	53887.4	55325.7	47112.3	51860.5	50311	54396.8	51987.9	1		0.983409	0.50945
FALSE		High	Master Protein	9584	8250102899765152791	Q9CWF2	Tubulin beta-2B chain OS=Mus musculus OX=10090 GN=Tubb2b PE=1 SV=1	>sp|Q9CWF2|TBB2B_MOUSE Tubulin beta-2B chain OS=Mus musculus OX=10090 GN=Tubb2b PE=1 SV=1	0	485.458	0	83	28	1164	1	1	445	49.9	4.89	4287.12	83	1164	28	18	12613.4	12358.1	7758.8	9168.3	5869	10612.8	10703	11944.6	8416.8	7350.4	12613.4	12598.9	13506.2	14253.5	15699.4	11369.4	12262.7	12930.4	14592.3	13600	1		0.943949	0.35653
FALSE		High	Master Protein	3876	-2197342368922910390	P50544	Very long-chain specific acyl-CoA dehydrogenase, mitochondrial OS=Mus musculus OX=10090 GN=Acadvl PE=1 SV=3	>sp|P50544|ACADV_MOUSE Very long-chain specific acyl-CoA dehydrogenase, mitochondrial OS=Mus musculus OX=10090 GN=Acadvl PE=1 SV=3	0	485.164	0	73	46	260	46	46	656	70.8	8.75	992.16	73	260	46	0	41971.8	38120.2	24287.9	26960.7	18925.8	52485.5	47874.8	55327	30595.7	42643.9	41971.8	38863.1	42279.3	41914.8	50626.1	56227.6	54851.6	59893.1	53044.3	78901.4	1		1.35716	0.00916732
FALSE		High	Master Protein	762	-7857443585633845984	Q99JF8	PC4 and SFRS1-interacting protein OS=Mus musculus OX=10090 GN=Psip1 PE=1 SV=1	>sp|Q99JF8|PSIP1_MOUSE PC4 and SFRS1-interacting protein OS=Mus musculus OX=10090 GN=Psip1 PE=1 SV=1	0	485.093	0	66	40	443	38	38	528	59.7	9.13	1410.63	66	443	40	2	104129	109501	59925.4	63562.9	33792.2	73794.2	77289.8	73225.7	54486.6	43799.5	104129	111635	104316	98818.7	90393.6	79055.5	88553.4	79268.9	94464.5	81039.4	1		0.823205	0.0057106
FALSE		High	Master Protein	5120	117503266977749942	O35638	Cohesin subunit SA-2 OS=Mus musculus OX=10090 GN=Stag2 PE=1 SV=3	>sp|O35638|STAG2_MOUSE Cohesin subunit SA-2 OS=Mus musculus OX=10090 GN=Stag2 PE=1 SV=3	0	483.999	0	45	52	247	41	41	1231	141.2	5.43	912.99	45	247	52	15	43545.5	45323.3	27793.1	26933.6	16196.5	34770.6	35755.2	34435.4	21168	17672.2	43545.5	46206.5	48381	41872.6	43325.2	37249.6	40965.8	37277.4	36699.4	32697.8	1		0.839577	0.00233469
FALSE		High	Master Protein	6952	3511487095768802453	Q61164	Transcriptional repressor CTCF OS=Mus musculus OX=10090 GN=Ctcf PE=1 SV=2	>sp|Q61164|CTCF_MOUSE Transcriptional repressor CTCF OS=Mus musculus OX=10090 GN=Ctcf PE=1 SV=2	0	483.502	0	54	41	265	39	39	736	83.7	6.9	1071.4	54	265	41	4	63912.4	66933.7	41418.6	47519.3	25295.5	49919.2	50519.2	50215.8	37551.3	29672.8	63912.4	68238	72099.8	73876.4	67665.1	53478.3	57881.5	54360.1	65103.5	54901.8	1		0.811669	0.00240257
FALSE		High	Master Protein	2640	-4433492393068662257	Q8BTI8	Serine/arginine repetitive matrix protein 2 OS=Mus musculus OX=10090 GN=Srrm2 PE=1 SV=3	>sp|Q8BTI8|SRRM2_MOUSE Serine/arginine repetitive matrix protein 2 OS=Mus musculus OX=10090 GN=Srrm2 PE=1 SV=3	0	483.268	0	32	68	184	67	67	2703	294.7	12.03	737.77	32	184	68	1	42724	45612.1	24239.9	26728	15252	32752.5	34757.3	35246	22535.2	19090.8	42724	46500.9	42195.7	41553	40798.7	35087.7	39822.5	38154.8	39069.7	35322.5	1		0.875685	0.00527357
FALSE		High	Master Protein	1525	-6498757705720977950	Q61768	Kinesin-1 heavy chain OS=Mus musculus OX=10090 GN=Kif5b PE=1 SV=3	>sp|Q61768|KINH_MOUSE Kinesin-1 heavy chain OS=Mus musculus OX=10090 GN=Kif5b PE=1 SV=3	0	479.488	0	65	61	160	47	61	963	109.5	6.44	603.38	65	160	61	0	33458.6	30956.8	17040	20129.4	11858	26562.4	27774.6	28200.3	19152.9	17185.5	33458.6	31560.1	29662.4	31294.4	31720	28456.2	31822.3	30527.7	33205.7	31797.3	1		0.996157	0.716058
FALSE		High	Master Protein	701	-7977580852758774832	Q5H8C4	Intermembrane lipid transfer protein VPS13A OS=Mus musculus OX=10090 GN=Vps13a PE=1 SV=1	>sp|Q5H8C4|VP13A_MOUSE Intermembrane lipid transfer protein VPS13A OS=Mus musculus OX=10090 GN=Vps13a PE=1 SV=1	0	479.337	0	31	84	144	83	83	3166	359.2	6.19	544.62	31	144	84	0	29203.6	26243.3	13947.3	14194	7944.9	24846.3	26300.9	25269.9	13862.9	11446.3	29203.6	26754.8	24278.9	22066.9	21252.3	26617.8	30133.7	27355.4	24034.4	21178.4	1		1.04654	0.601345
FALSE		High	Master Protein	7624	4770712410881265513	Q7TMY8	E3 ubiquitin-protein ligase HUWE1 OS=Mus musculus OX=10090 GN=Huwe1 PE=1 SV=5	>sp|Q7TMY8|HUWE1_MOUSE E3 ubiquitin-protein ligase HUWE1 OS=Mus musculus OX=10090 GN=Huwe1 PE=1 SV=5	0	478.296	0	26	91	133	90	90	4377	482.3	5.22	491.14	26	133	91	1	28148.6	28047.1	14842.2	17639.2	10141.4	23119.6	23353.3	23498.7	14715.4	12931.2	28148.6	28593.7	25836.6	27423	27128	24767.9	26756.6	25438.1	25512.4	23925.7	1		0.92062	0.012154
FALSE		High	Master Protein	8200	5840809348921743932	Q8C6K9	Collagen alpha-6(VI) chain OS=Mus musculus OX=10090 GN=Col6a6 PE=1 SV=2	>sp|Q8C6K9|CO6A6_MOUSE Collagen alpha-6(VI) chain OS=Mus musculus OX=10090 GN=Col6a6 PE=1 SV=2	0	477.342	0	37	80	249	67	67	2265	246.2	6.83	867.77	37	249	80	0	31099.7	25913.4	15119.5	19121.5	11339.4	41135.2	44366	48981.6	33267.6	26227	31099.7	26418.4	26319.4	29727.5	30332.8	44068	50831.6	53024	57676.7	48526.1	1		1.75601	2.03153e-05
FALSE		High	Master Protein	9238	7657189492083370103	P08003	Protein disulfide-isomerase A4 OS=Mus musculus OX=10090 GN=Pdia4 PE=1 SV=3	>sp|P08003|PDIA4_MOUSE Protein disulfide-isomerase A4 OS=Mus musculus OX=10090 GN=Pdia4 PE=1 SV=3	0	477.252	0	58	43	436	43	43	638	71.9	5.31	1608.72	58	436	43	0	85610.2	76862.6	46048.5	50971.5	31033.3	80599.2	84030.8	87591.8	59115.8	48331.6	85610.2	78360.5	80159.2	79243.3	83013.5	86345.7	96276.8	94820.7	102490	89425	1		1.15077	0.00366568
FALSE		High	Master Protein	1223	-7048585715635486560	Q7TMM9	Tubulin beta-2A chain OS=Mus musculus OX=10090 GN=Tubb2a PE=1 SV=1	>sp|Q7TMM9|TBB2A_MOUSE Tubulin beta-2A chain OS=Mus musculus OX=10090 GN=Tubb2a PE=1 SV=1	0	477.198	0	74	27	1161	1	1	445	49.9	4.89	4278.91	74	1161	27	0	1110.7	1083.9	593.9	700	388.7	874.3	919	1012.3	688.6	557.2	1110.7	1105	1033.9	1088.2	1039.9	936.7	1052.9	1095.8	1193.8	1030.9	1		0.9868	0.771586
FALSE		High	Master Protein	7133	3863825789957895328	Q61191	Host cell factor 1 OS=Mus musculus OX=10090 GN=Hcfc1 PE=1 SV=2	>sp|Q61191|HCFC1_MOUSE Host cell factor 1 OS=Mus musculus OX=10090 GN=Hcfc1 PE=1 SV=2	0	476.377	0	36	52	206	51	51	2045	210.3	7.18	891.13	36	206	52	0	33738.7	34667.9	20300.2	23085	13201.7	25105.2	25441.2	24783	18336.6	17399	33738.7	35343.5	35337.7	35889.4	35314.2	26895.2	29148.7	26828.4	31790.6	32192.2	1		0.830043	0.00140756
FALSE		High	Master Protein	6934	3487932025357830882	Q9D6Z1	Nucleolar protein 56 OS=Mus musculus OX=10090 GN=Nop56 PE=1 SV=2	>sp|Q9D6Z1|NOP56_MOUSE Nucleolar protein 56 OS=Mus musculus OX=10090 GN=Nop56 PE=1 SV=2	0	473.608	0	68	41	309	41	41	580	64.4	9.14	1187.41	68	309	41	0	67746.6	66926	39533.1	41451.9	22339.6	52922.6	58251.9	54512.6	33907	27620.9	67746.6	68230.2	68817.5	64443.6	59758.1	56695.8	66741.1	59011.5	58785.2	51105.2	1		0.868981	0.041754
FALSE		High	Master Protein	5758	1346662410399916323	P80316	T-complex protein 1 subunit epsilon OS=Mus musculus OX=10090 GN=Cct5 PE=1 SV=1	>sp|P80316|TCPE_MOUSE T-complex protein 1 subunit epsilon OS=Mus musculus OX=10090 GN=Cct5 PE=1 SV=1	0	472.138	0	67	38	297	37	37	541	59.6	6.02	1062.83	67	297	38	1	59158.5	55570.5	31708.3	38483.2	21815.3	48831	50949.4	52953.3	34683.7	30238.3	59158.5	56653.4	55196.4	59828.3	58355.6	52312.5	58374.3	57323.5	60131.8	55948.1	1		0.986492	0.53302
FALSE		High	Master Protein	7210	4018823212714585877	P27659	Large ribosomal subunit protein uL3 OS=Mus musculus OX=10090 GN=Rpl3 PE=1 SV=3	>sp|P27659|RL3_MOUSE Large ribosomal subunit protein uL3 OS=Mus musculus OX=10090 GN=Rpl3 PE=1 SV=3	0	471.889	0	58	33	519	30	30	403	46.1	10.21	1494.46	58	519	33	5	109621	105586	62040	68601.2	36914	87129.7	87036.4	92168.2	57778.3	49014.5	109621	107644	107996	106652	98744.1	93341.8	99720.4	99774.8	100171	90688.5	1		0.921159	0.00908629
FALSE		High	Master Protein	7368	4331118106489666923	Q6PIE5	Sodium/potassium-transporting ATPase subunit alpha-2 OS=Mus musculus OX=10090 GN=Atp1a2 PE=1 SV=1	>sp|Q6PIE5|AT1A2_MOUSE Sodium/potassium-transporting ATPase subunit alpha-2 OS=Mus musculus OX=10090 GN=Atp1a2 PE=1 SV=1	0	471.179	0	50	50	401	28	28	1020	112.1	5.55	1458.84	50	401	50	2	8806.9	7439.3	4184.5	5034.5	2977.7	20624.3	8739.2	12905.3	5607.9	10859.5	8806.9	7584.3	7284.3	7827	7965.3	22094.8	10012.7	13970.4	9722.6	20092.7	1		1.77347	0.0455904
FALSE		High	Master Protein	6578	2856166666167270780	Q3U1J4	DNA damage-binding protein 1 OS=Mus musculus OX=10090 GN=Ddb1 PE=1 SV=2	>sp|Q3U1J4|DDB1_MOUSE DNA damage-binding protein 1 OS=Mus musculus OX=10090 GN=Ddb1 PE=1 SV=2	0	471.012	0	53	58	224	58	58	1140	126.8	5.26	788.34	53	224	58	0	47099.6	46533.1	29515.2	31572.7	18740.9	37945.9	38403.5	37435.6	24388.2	22935	47099.6	47439.9	51378.8	49084.8	50131.7	40651.4	44000.1	40525.1	42282.3	42435.2	1		0.857867	0.000132629
FALSE		High	Master Protein	9854	8703027778316299336	P11835	Integrin beta-2 OS=Mus musculus OX=10090 GN=Itgb2 PE=1 SV=2	>sp|P11835|ITB2_MOUSE Integrin beta-2 OS=Mus musculus OX=10090 GN=Itgb2 PE=1 SV=2	0	468.257	0	64	43	456	42	42	771	85	7.12	1623.42	64	456	43	2	74477	72974.9	42326.7	44642	26923.1	65709.5	68732.4	68984.6	40463.4	32655.1	74477	74397	73680.5	69403.2	72018.8	70394.5	78748.9	74677.8	70152.1	60419.7	1		0.982507	0.565776
FALSE		High	Master Protein	716	-7949171275466082681	A2ASQ1	Agrin OS=Mus musculus OX=10090 GN=Agrn PE=1 SV=1	>sp|A2ASQ1|AGRIN_MOUSE Agrin OS=Mus musculus OX=10090 GN=Agrn PE=1 SV=1	0	467.131	0	40	56	141	56	56	1950	207.4	6.32	616.82	40	141	56	0	14624.7	14257.8	9203	12581.1	8024.4	18643.7	17083.3	19192	11467.3	10283.4	14624.7	14535.7	16020.2	19559.3	21465.2	19973	19572.8	20775.9	19881.1	19026.6	1		1.23829	0.135599
FALSE		High	Master Protein	6918	3450058871786275154	Q99PV8	B-cell lymphoma/leukemia 11B OS=Mus musculus OX=10090 GN=Bcl11b PE=1 SV=1	>sp|Q99PV8|BC11B_MOUSE B-cell lymphoma/leukemia 11B OS=Mus musculus OX=10090 GN=Bcl11b PE=1 SV=1	0	466.6	0	65	46	241	42	42	884	94.5	6.62	1020.22	65	241	46	8	45361.4	48126.6	30437	32858.7	18317.4	33271.7	35026	31471.2	23799	21418.5	45361.4	49064.5	52983.3	51084.1	48998.8	35643.9	40130.4	34068.5	41260.8	39629.3	1		0.776587	0.000313627
FALSE		High	Master Protein	5616	1084417213470743015	Q921I1	Serotransferrin OS=Mus musculus OX=10090 GN=Tf PE=1 SV=1	>sp|Q921I1|TRFE_MOUSE Serotransferrin OS=Mus musculus OX=10090 GN=Tf PE=1 SV=1	0	463.849	0	67	48	283	47	47	697	76.7	7.18	1118.73	67	283	48	2	61332.9	56319.2	29181.5	35925.1	20557.8	55666.9	56483.3	63173.6	33098.9	30578.8	61332.9	57416.7	50797.8	55851.3	54991.6	59635.8	64714.7	68387.3	57384.2	56578	1		1.08697	0.100587
FALSE		High	Master Protein	6739	3134344024654407687	Q8K411	Presequence protease, mitochondrial OS=Mus musculus OX=10090 GN=Pitrm1 PE=1 SV=1	>sp|Q8K411|PREP_MOUSE Presequence protease, mitochondrial OS=Mus musculus OX=10090 GN=Pitrm1 PE=1 SV=1	0	462.194	0	60	53	212	53	53	1036	117.3	7.2	815.06	60	212	53	0	52008.5	45385.4	25813	26182.1	15316.5	36771.9	40731.4	39986.8	25130.4	21055.3	52008.5	46269.9	44934.2	40704.2	40971.2	39393.7	46667.3	43286.9	43569.1	38957.3	1		0.954846	0.331284
FALSE		High	Master Protein	6751	3153728079624388034	Q04857	Collagen alpha-1(VI) chain OS=Mus musculus OX=10090 GN=Col6a1 PE=1 SV=1	>sp|Q04857|CO6A1_MOUSE Collagen alpha-1(VI) chain OS=Mus musculus OX=10090 GN=Col6a1 PE=1 SV=1	0	461.791	0	43	40	466	40	40	1025	108.4	5.36	1879.7	43	466	40	0	66547.1	57747.3	38535.4	50563.5	31696.2	84089.7	79917.9	93148.9	70822.8	73600.4	66547.1	58872.6	67080.7	78609	84786.7	90085	91564.4	100836	122787	136178	1		1.51	0.00663757
FALSE		High	Master Protein	1379	-6777379029278035952	Q9EPU0	Regulator of nonsense transcripts 1 OS=Mus musculus OX=10090 GN=Upf1 PE=1 SV=2	>sp|Q9EPU0|RENT1_MOUSE Regulator of nonsense transcripts 1 OS=Mus musculus OX=10090 GN=Upf1 PE=1 SV=2	0	459.899	0	59	56	147	54	54	1124	123.9	6.61	604.22	59	147	56	2	31782.6	30562	15442.9	18441.4	9983.5	22823.7	23950.1	24552.1	15313.2	13644.1	31782.6	31157.6	26882.3	28670	26705.7	24450.9	27440.4	26578.3	26548.7	25244.8	1		0.90228	0.0353447
FALSE		High	Master Protein	206	-8882633248177254166	P09103	Protein disulfide-isomerase OS=Mus musculus OX=10090 GN=P4hb PE=1 SV=2	>sp|P09103|PDIA1_MOUSE Protein disulfide-isomerase OS=Mus musculus OX=10090 GN=P4hb PE=1 SV=2	0	459.731	0	81	43	504	41	41	509	57	4.88	1663.3	81	504	43	2	130312	118389	67400.1	76634.4	43139	110965	115375	118068	79320.1	65532.6	130312	120696	117327	119140	115396	118876	132189	127812	137519	121251	1		1.05417	0.14459
FALSE		High	Master Protein	9961	8922947342432687315	P21619	Lamin-B2 OS=Mus musculus OX=10090 GN=Lmnb2 PE=1 SV=2	>sp|P21619|LMNB2_MOUSE Lamin-B2 OS=Mus musculus OX=10090 GN=Lmnb2 PE=1 SV=2	0	459.506	0	79	57	603	45	45	596	67.3	5.5	1929.76	79	603	57	0	73203.8	73190.7	44160.3	50092.1	29703	75870.4	75449	79585.2	55374.3	46665.4	73203.8	74617	76872.4	77876.2	79455	81279.7	86444.3	86153.4	96003.5	86342	1		1.12658	0.00345712
FALSE		High	Master Protein	2041	-5579764980882031464	Q569Z5	Probable ATP-dependent RNA helicase DDX46 OS=Mus musculus OX=10090 GN=Ddx46 PE=1 SV=2	>sp|Q569Z5|DDX46_MOUSE Probable ATP-dependent RNA helicase DDX46 OS=Mus musculus OX=10090 GN=Ddx46 PE=1 SV=2	0	458.528	0	53	65	216	63	64	1032	117.4	9.26	763.95	53	216	65	2	55011.1	58307.2	30214.1	29350.2	17625.4	34226.1	36717.3	33588.2	21521.5	19461.7	55011.1	59443.4	52595.4	45629.7	47147.7	36666.3	42068.1	36360.2	37312.3	36008.8	1		0.727955	0.000875723
FALSE		High	Master Protein	9405	7945318073967253791	P58281	Dynamin-like 120 kDa protein, mitochondrial OS=Mus musculus OX=10090 GN=Opa1 PE=1 SV=1	>sp|P58281|OPA1_MOUSE Dynamin-like 120 kDa protein, mitochondrial OS=Mus musculus OX=10090 GN=Opa1 PE=1 SV=1	0	456.952	0	58	56	203	55	55	960	111.3	7.55	738.76	58	203	56	2	43559.5	43106.2	25092.2	27186.4	16087.4	42083.5	40936.4	44191.2	26784	24195.6	43559.5	43946.2	43679.5	42265.6	43033.4	45084	46902.2	47838.3	46436	44767.7	1		1.06737	0.00196162
FALSE		High	Master Protein	8246	5910233418025145571	G5E829	Plasma membrane calcium-transporting ATPase 1 OS=Mus musculus OX=10090 GN=Atp2b1 PE=1 SV=1	>sp|G5E829|AT2B1_MOUSE Plasma membrane calcium-transporting ATPase 1 OS=Mus musculus OX=10090 GN=Atp2b1 PE=1 SV=1	0	456.196	0	40	49	179	26	35	1220	134.7	5.91	767.33	40	179	49	30	31749.8	30224.2	18126.4	20777.3	12490.5	29282.2	30089.1	31397.2	19683.6	15992.2	31749.8	30813.2	31553.6	32301.7	33411.7	31369.9	34474.1	33988.4	34125.9	29589.3	1		1.03587	0.498834
FALSE		High	Master Protein	1025	-7395649599145720285	O88342	WD repeat-containing protein 1 OS=Mus musculus OX=10090 GN=Wdr1 PE=1 SV=3	>sp|O88342|WDR1_MOUSE WD repeat-containing protein 1 OS=Mus musculus OX=10090 GN=Wdr1 PE=1 SV=3	0	455.941	0	72	39	346	39	39	606	66.4	6.6	1441.01	72	346	39	0	70034.9	68170.2	34423.7	41223.7	23577.8	53319.3	57366.5	57481.7	34947	31171.1	70034.9	69498.6	59923.2	64088.9	63070.2	57120.8	65726.7	62225.7	60588.2	57674	1		0.92979	0.0995164
FALSE		High	Master Protein	5501	858987026545475346	Q9WU78	Programmed cell death 6-interacting protein OS=Mus musculus OX=10090 GN=Pdcd6ip PE=1 SV=3	>sp|Q9WU78|PDC6I_MOUSE Programmed cell death 6-interacting protein OS=Mus musculus OX=10090 GN=Pdcd6ip PE=1 SV=3	0	455.926	0	65	55	210	55	55	869	96	6.52	741.02	65	210	55	0	53047.2	48952.2	29815.4	34773.6	20292.3	37356.7	40454.6	40481.6	30466.5	25533.4	53047.2	49906.2	51901.4	54061.1	54281.5	40020.1	46350.1	43822.6	52820.4	47242.8	1		0.870656	0.0191884
FALSE		High	Master Protein	5499	850257240373091317	P40142	Transketolase OS=Mus musculus OX=10090 GN=Tkt PE=1 SV=1	>sp|P40142|TKT_MOUSE Transketolase OS=Mus musculus OX=10090 GN=Tkt PE=1 SV=1	0	454.856	0	77	41	425	40	41	623	67.6	7.5	1603	77	425	41	0	95109.7	90763.4	48232.1	58828.5	36013.2	68170.2	75378.6	73353.7	50498.5	45314.1	95109.7	92532.2	83960.4	91458.4	96334.5	73030.5	86363.7	79407.5	87550.2	83841.9	1	Acetyl [N-Term]	0.900134	0.0206118
FALSE		High	Master Protein	9629	8317025848881692094	Q9JKR6	Hypoxia up-regulated protein 1 OS=Mus musculus OX=10090 GN=Hyou1 PE=1 SV=1	>sp|Q9JKR6|HYOU1_MOUSE Hypoxia up-regulated protein 1 OS=Mus musculus OX=10090 GN=Hyou1 PE=1 SV=1	0	453.271	0	48	51	279	50	51	999	111.1	5.19	1069.92	48	279	51	0	59394.4	54239.5	32600.1	35732.3	21056.6	50498	53557	53824.1	36735	31085.2	59394.4	55296.5	56748.8	55551.5	56326.1	54098.4	61361.9	58266.2	63688.2	57515	1		1.03836	0.233691
FALSE		High	Master Protein	8463	6274292023535851943	Q9JL26	Formin-like protein 1 OS=Mus musculus OX=10090 GN=Fmnl1 PE=1 SV=1	>sp|Q9JL26|FMNL1_MOUSE Formin-like protein 1 OS=Mus musculus OX=10090 GN=Fmnl1 PE=1 SV=1	0	453.03	0	50	62	275	52	52	1094	122	5.82	1007.52	50	275	62	9	63361	61458.5	36007.2	38882	23534.8	47075.4	49801.4	47260	35919.8	29512.6	63361	62656.2	62679.7	60448.3	62955	50431.8	57059.1	51160.3	62274.9	54605.3	1		0.874379	0.0108096
FALSE		High	Master Protein	2197	-5279545747934132258	Q9D6F9	Tubulin beta-4A chain OS=Mus musculus OX=10090 GN=Tubb4a PE=1 SV=3	>sp|Q9D6F9|TBB4A_MOUSE Tubulin beta-4A chain OS=Mus musculus OX=10090 GN=Tubb4a PE=1 SV=3	0	452.996	0	75	24	1025	2	2	444	49.6	4.88	3878.71	75	1025	24	0	28.3	35.7	20.8	18.6	12.9	26.2	24.8	27.5	13.5	19.4	28.3	36.3	36.1	29	34.4	28	28.4	29.8	23.5	35.9	1		0.86106	0.199776
FALSE		High	Master Protein	5979	1785829550348593093	Q8BVE8	Histone-lysine N-methyltransferase NSD2 OS=Mus musculus OX=10090 GN=Nsd2 PE=1 SV=2	>sp|Q8BVE8|NSD2_MOUSE Histone-lysine N-methyltransferase NSD2 OS=Mus musculus OX=10090 GN=Nsd2 PE=1 SV=2	0	452.708	0	54	61	160	59	59	1365	152.2	8.51	609.77	54	160	61	3	42843.5	44961.1	25847.1	28456.9	15056.9	29243.7	29585.8	29420.1	18104.6	15676.9	42843.5	45837.3	44993.5	44240.8	40277	31328.7	33897.4	31848.2	31388.4	29006	1		0.717733	1.03309e-05
FALSE		High	Master Protein	6731	3110971958622011961	Q61598	Rab GDP dissociation inhibitor beta OS=Mus musculus OX=10090 GN=Gdi2 PE=1 SV=1	>sp|Q61598|GDIB_MOUSE Rab GDP dissociation inhibitor beta OS=Mus musculus OX=10090 GN=Gdi2 PE=1 SV=1	0	451.725	0	82	37	269	31	31	445	50.5	6.25	1087.99	82	269	37	13	47711.5	45317.5	24068.6	29497.1	17106	35804.1	38038.9	38364.6	24188.1	21520.9	47711.5	46200.6	41897.6	45858	45758.3	38356.8	43582.3	41530.8	41935.4	39818.7	1		0.90665	0.00980446
FALSE		High	Master Protein	1708	-6188824604659671447	Q8R0X7	Sphingosine-1-phosphate lyase 1 OS=Mus musculus OX=10090 GN=Sgpl1 PE=1 SV=1	>sp|Q8R0X7|SGPL1_MOUSE Sphingosine-1-phosphate lyase 1 OS=Mus musculus OX=10090 GN=Sgpl1 PE=1 SV=1	0	450.011	0	53	34	535	34	34	568	63.6	9.1	1811.13	53	535	34	0	118065	112790	69652.4	67900.5	40409	99613.7	106300	104178	58002	44284.8	118065	114988	121248	105562	108093	106716	121792	112775	100559	81937.4	1		0.93918	0.26196
FALSE		High	Master Protein	2228	-5219098058028230542	P63158	High mobility group protein B1 OS=Mus musculus OX=10090 GN=Hmgb1 PE=1 SV=2	>sp|P63158|HMGB1_MOUSE High mobility group protein B1 OS=Mus musculus OX=10090 GN=Hmgb1 PE=1 SV=2	0	449.523	0	73	24	1205	21	21	215	24.9	5.74	3686.18	73	1205	24	0	210508	203721	116350	160060	80022.6	126580	136264	128890	108947	97110.2	210508	207692	202537	248839	214059	135604	156122	139527	188884	179677	1		0.726407	0.00289751
FALSE		High	Master Protein	9645	8339966786871502064	O55111	Desmoglein-2 OS=Mus musculus OX=10090 GN=Dsg2 PE=1 SV=3	>sp|O55111|DSG2_MOUSE Desmoglein-2 OS=Mus musculus OX=10090 GN=Dsg2 PE=1 SV=3	0	448.285	0	57	48	187	48	48	1122	122.3	5.3	725.69	57	187	48	0	28708.4	28198.4	17402.4	19785.1	12132	26724.5	27508.2	28207	19026.9	15430.3	28708.4	28747.9	30293.4	30759.1	32452.8	28629.9	31517	30534.9	32987.4	28549.6	1		1.00238	0.825063
FALSE		High	Master Protein	1728	-6145259038619511377	Q78PY7	Staphylococcal nuclease domain-containing protein 1 OS=Mus musculus OX=10090 GN=Snd1 PE=1 SV=1	>sp|Q78PY7|SND1_MOUSE Staphylococcal nuclease domain-containing protein 1 OS=Mus musculus OX=10090 GN=Snd1 PE=1 SV=1	0	447.756	0	66	53	325	53	53	910	102	7.43	1206.96	66	325	53	0	72159.4	69999.9	40542	44172.5	25846.1	61923.6	63962.3	65390.4	40833.9	35513.8	72159.4	71364	70573.7	68673.3	69137.8	66338.5	73283.6	70787	70794.6	65709	1		0.989771	0.547326
FALSE		High	Master Protein	2623	-4469368981826677877	Q60864	Stress-induced-phosphoprotein 1 OS=Mus musculus OX=10090 GN=Stip1 PE=1 SV=1	>sp|Q60864|STIP1_MOUSE Stress-induced-phosphoprotein 1 OS=Mus musculus OX=10090 GN=Stip1 PE=1 SV=1	0	447.295	0	70	51	327	51	51	543	62.5	6.8	1086.99	70	327	51	0	97691.3	95351.6	51203.4	55928.6	30649.5	62041.2	62578.7	63743.9	42893.4	39556	97691.3	97209.8	89132.6	86949.9	81986.8	66464.6	71698.4	69004.6	74365.1	73187.9	1		0.780155	0.000377853
FALSE		High	Master Protein	2978	-3754975107597666022	Q9QZQ8	Core histone macro-H2A.1 OS=Mus musculus OX=10090 GN=Macroh2a1 PE=1 SV=4	>sp|Q9QZQ8|H2AY_MOUSE Core histone macro-H2A.1 OS=Mus musculus OX=10090 GN=Macroh2a1 PE=1 SV=4	0	446.437	0	73	25	748	23	23	369	39.3	9.83	3255.32	73	748	25	0	70904.8	68810.4	44897.3	47836.2	28993.2	67679.3	68147.9	71202.3	43205.6	35871.8	70904.8	70151.4	78155.3	74369.1	77556.2	72504.6	78079.2	77078.6	74906.4	66371.4	1		0.99858	0.872835
FALSE		High	Master Protein	1058	-7336371240073240450	Q8VIJ6	Splicing factor, proline- and glutamine-rich OS=Mus musculus OX=10090 GN=Sfpq PE=1 SV=1	>sp|Q8VIJ6|SFPQ_MOUSE Splicing factor, proline- and glutamine-rich OS=Mus musculus OX=10090 GN=Sfpq PE=1 SV=1	0	444.995	0	54	39	729	36	36	699	75.4	9.44	2671.88	54	729	39	3	135603	135886	84681.4	81467.6	50915	101443	106329	106862	65860	61451.7	135603	138534	147410	126654	136196	108675	121824	115682	114183	113700	1		0.837746	0.000504603
FALSE		High	Master Protein	9754	8523682051534539080	P58771	Tropomyosin alpha-1 chain OS=Mus musculus OX=10090 GN=Tpm1 PE=1 SV=1	>sp|P58771|TPM1_MOUSE Tropomyosin alpha-1 chain OS=Mus musculus OX=10090 GN=Tpm1 PE=1 SV=1	0	443.65	0	84	46	705	15	15	284	32.7	4.74	1983.16	84	705	46	60	98144.1	95837.2	60594.3	74526	43484	432174	110819	237099	71587	227452	98144.1	97704.9	105480	115863	116319	462987	126968	256666	124112	420840	1		2.41246	0.0736015
FALSE		High	Master Protein	4126	-1739930837714141992	Q91YQ5	Dolichyl-diphosphooligosaccharide--protein glycosyltransferase subunit 1 OS=Mus musculus OX=10090 GN=Rpn1 PE=1 SV=1	>sp|Q91YQ5|RPN1_MOUSE Dolichyl-diphosphooligosaccharide--protein glycosyltransferase subunit 1 OS=Mus musculus OX=10090 GN=Rpn1 PE=1 SV=1	0	442.986	0	71	44	654	44	44	608	68.5	6.46	2020.65	71	654	44	0	87694.3	86259.7	49825.6	53595.5	31049.7	79899.7	80886.4	84662.3	55255.9	42040.6	87694.3	87940.7	86734.2	83322.8	83057.4	85596.4	92674.1	91649.5	95798.2	77785.1	1		1.05089	0.405972
FALSE		High	Master Protein	3899	-2160501416930787099	Q8BK67	Protein RCC2 OS=Mus musculus OX=10090 GN=Rcc2 PE=1 SV=1	>sp|Q8BK67|RCC2_MOUSE Protein RCC2 OS=Mus musculus OX=10090 GN=Rcc2 PE=1 SV=1	0	442.879	0	75	35	424	35	35	520	55.9	8.72	1752.39	75	424	35	0	84710.6	83072.2	47761.5	53332.8	28437.7	47123.8	50128.8	44967.1	32938.5	29698.8	84710.6	84691.1	83141.1	82914.4	76070.3	50483.6	57434.1	48678.2	57106.1	54949.9	1		0.662002	2.1933e-06
FALSE		High	Master Protein	4622	-806880739347862445	P68369	Tubulin alpha-1A chain OS=Mus musculus OX=10090 GN=Tuba1a PE=1 SV=1	>sp|P68369|TBA1A_MOUSE Tubulin alpha-1A chain OS=Mus musculus OX=10090 GN=Tuba1a PE=1 SV=1	0	442.831	0	80	30	1170	0	2	451	50.1	5.06	4612.54	80	1170	30	9	6131.6	6535.9	3702.2	4400.9	2545.1	5134	4619.2	5520.7	3137.7	2818.9	6131.6	6663.3	6444.7	6842	6808.1	5500	5292.3	5976.3	5439.9	5215.7	1		0.823195	0.000386344
FALSE		High	Master Protein	658	-8047987318017656219	P25206	DNA replication licensing factor MCM3 OS=Mus musculus OX=10090 GN=Mcm3 PE=1 SV=2	>sp|P25206|MCM3_MOUSE DNA replication licensing factor MCM3 OS=Mus musculus OX=10090 GN=Mcm3 PE=1 SV=2	0	441.947	0	73	52	221	52	52	812	91.5	5.55	907.62	73	221	52	0	46464.2	47496.2	26213.7	29657	17238.7	29798	31896.2	30537.4	20638.3	19418.3	46464.2	48421.8	45631.6	46106.6	46113.1	31922.5	36544.4	33057.6	35781.1	35928.5	1		0.755665	2.86046e-06
FALSE		High	Master Protein	6673	3008264130101427942	O08784	Treacle protein OS=Mus musculus OX=10090 GN=Tcof1 PE=1 SV=1	>sp|O08784|TCOF_MOUSE Treacle protein OS=Mus musculus OX=10090 GN=Tcof1 PE=1 SV=1	0	440.83	0	41	49	185	49	49	1320	134.9	9.35	685.48	41	185	49	0	52346.3	49855	25644.3	29257.6	15521.8	33785.6	38886.9	34040.9	25536.7	20906.1	52346.3	50826.6	44640.5	45485.6	41520.6	36194.4	44553.9	36850.3	44273.4	38681.3	1		0.856922	0.0349873
FALSE		High	Master Protein	7521	4599590922788363296	Q61292	Laminin subunit beta-2 OS=Mus musculus OX=10090 GN=Lamb2 PE=1 SV=2	>sp|Q61292|LAMB2_MOUSE Laminin subunit beta-2 OS=Mus musculus OX=10090 GN=Lamb2 PE=1 SV=2	0	440.542	0	50	72	189	69	69	1799	196.5	6.67	743.91	50	189	72	3	23918	22290.6	14082.2	20342	12442.7	31563.9	27373.3	34986.9	21163.3	23265.3	23918	22725	24513.7	31624.9	33283.9	33814.3	31362.5	37874.3	36691.2	43046.4	1		1.36872	0.0130468
FALSE		High	Master Protein	6441	2616570194197543719	Q6GQT9	BOS complex subunit NOMO1 OS=Mus musculus OX=10090 GN=Nomo1 PE=1 SV=1	>sp|Q6GQT9|NOMO1_MOUSE BOS complex subunit NOMO1 OS=Mus musculus OX=10090 GN=Nomo1 PE=1 SV=1	0	440.188	0	49	46	202	46	46	1214	133.3	6.09	853.12	49	202	46	0	30406.5	29942.9	17010.8	18077.1	10074.2	26473.3	26513.3	28010.1	16806.9	13488.4	30406.5	30526.4	29611.7	28103.7	26948.2	28360.8	30377.1	30321.8	29138.4	24956.8	1		0.99372	0.697491
FALSE		High	Master Protein	8578	6471827044064578564	P24063	Integrin alpha-L OS=Mus musculus OX=10090 GN=Itgal PE=1 SV=3	>sp|P24063|ITAL_MOUSE Integrin alpha-L OS=Mus musculus OX=10090 GN=Itgal PE=1 SV=3	0	438.369	0	49	51	322	51	51	1162	128.2	5.92	1183.18	49	322	51	0	58612.2	59951.7	35935.7	36542.2	22106.8	47978.2	49549.8	48958	32496	26517.4	58612.2	61120	62555.3	56810.7	59135.2	51399	56770.8	52998.4	56338.9	49063.5	1		0.89649	0.00729643
FALSE		High	Master Protein	8114	5697040262267980122	Q8VDM4	26S proteasome non-ATPase regulatory subunit 2 OS=Mus musculus OX=10090 GN=Psmd2 PE=1 SV=1	>sp|Q8VDM4|PSMD2_MOUSE 26S proteasome non-ATPase regulatory subunit 2 OS=Mus musculus OX=10090 GN=Psmd2 PE=1 SV=1	0	437.847	0	60	46	168	46	46	908	100.1	5.17	678.32	60	168	46	0	27397.8	26772.9	15513.8	18476.6	10787	21056.2	22100.2	22280.2	15816.8	13795.9	27397.8	27294.7	27005.7	28724.8	28854.9	22557.4	25320.9	24119	27421.9	25525.7	1		0.894716	0.0124951
FALSE		High	Master Protein	8119	5703213120225800478	Q61656	Probable ATP-dependent RNA helicase DDX5 OS=Mus musculus OX=10090 GN=Ddx5 PE=1 SV=2	>sp|Q61656|DDX5_MOUSE Probable ATP-dependent RNA helicase DDX5 OS=Mus musculus OX=10090 GN=Ddx5 PE=1 SV=2	0	434.399	0	71	50	694	41	41	614	69.2	8.92	2116.32	71	694	50	16	159944	164222	97842.4	101333	60908.9	107422	110511	106843	70830.3	61900.3	159944	167422	170320	157539	162930	115081	126616	115660	122800	114530	1		0.724214	1.03257e-06
FALSE		High	Master Protein	8195	5835064553557112184	Q8K4L3	Supervillin OS=Mus musculus OX=10090 GN=Svil PE=1 SV=1	>sp|Q8K4L3|SVIL_MOUSE Supervillin OS=Mus musculus OX=10090 GN=Svil PE=1 SV=1	0	434.111	0	41	68	120	68	68	2170	243	6.87	490.54	41	120	68	0	22948	22305.4	12154.4	13083.9	7668.3	21842	21610.7	21691.6	13507	11629.5	22948	22740.1	21157.9	20341.1	20512.7	23399.3	24760	23481.8	23417.4	21517.3	1		1.08751	0.0467853
FALSE		High	Master Protein	471	-8385136829480867261	Q5XG71	Small subunit processome component 20 homolog OS=Mus musculus OX=10090 GN=Utp20 PE=1 SV=2	>sp|Q5XG71|UTP20_MOUSE Small subunit processome component 20 homolog OS=Mus musculus OX=10090 GN=Utp20 PE=1 SV=2	0	434.076	0	31	82	144	82	82	2788	317.5	8.09	510.42	31	144	82	0	31376.9	32560.5	19630.4	19378.1	10668.3	23715.6	25010.9	25293.8	14490.8	12478.7	31376.9	33195	34171.8	30126.4	28537.5	25406.5	28655.8	27381.3	25123	23088.5	1		0.823139	0.00415696
FALSE		High	Master Protein	2301	-5072736605174966034	Q64514	Tripeptidyl-peptidase 2 OS=Mus musculus OX=10090 GN=Tpp2 PE=1 SV=3	>sp|Q64514|TPP2_MOUSE Tripeptidyl-peptidase 2 OS=Mus musculus OX=10090 GN=Tpp2 PE=1 SV=3	0	433.78	0	52	59	138	59	59	1262	139.8	6.58	498.41	52	138	59	0	30943.6	28556.1	15881.3	18291.4	10083.2	21018.2	23244.1	21680.6	14372.7	13016.9	30943.6	29112.6	27645.4	28436.9	26972.3	22516.8	26631.6	23469.9	24918.2	24084.3	1		0.849412	0.00228238
FALSE		High	Master Protein	8498	6347275360846149346	Q6URW6	Myosin-14 OS=Mus musculus OX=10090 GN=Myh14 PE=1 SV=1	>sp|Q6URW6|MYH14_MOUSE Myosin-14 OS=Mus musculus OX=10090 GN=Myh14 PE=1 SV=1	0	432.164	0	39	68	500	53	53	2000	228.4	5.55	1657.2	39	500	68	0	8240.9	8439.9	5566.9	6209.3	4214	11790	10179.5	11168.1	7224	7317.2	8240.9	8604.3	9690.5	9653.3	11272.3	12630.6	11662.9	12089.8	12524.4	13538.6	1		1.33182	0.00122917
FALSE		High	Master Protein	9115	7441573657475024650	Q9R269	Periplakin OS=Mus musculus OX=10090 GN=Ppl PE=1 SV=1	>sp|Q9R269|PEPL_MOUSE Periplakin OS=Mus musculus OX=10090 GN=Ppl PE=1 SV=1	0	432.062	0	55	95	121	94	94	1755	203.9	5.54	404.28	55	121	95	1	17704.7	16258.9	9360.9	11465.2	7441	22068.7	21730.2	23101.2	15633.7	14774.5	17704.7	16575.8	16295	17824.4	19904.6	23642.1	24897	25007.7	27104.5	27336.4	1		1.45955	3.20059e-05
FALSE		High	Master Protein	6184	2166771990770145336	Q6PDI5	Proteasome adapter and scaffold protein ECM29 OS=Mus musculus OX=10090 GN=Ecpas PE=1 SV=3	>sp|Q6PDI5|ECM29_MOUSE Proteasome adapter and scaffold protein ECM29 OS=Mus musculus OX=10090 GN=Ecpas PE=1 SV=3	0	431.138	0	39	58	132	58	58	1840	203.6	7.06	528.22	39	132	58	0	23755.7	22177.3	11194	12479.5	7050	16763	18361.2	17791.5	10551.7	9226	23755.7	22609.5	19486	19401.4	18858.7	17958.2	21037	19259.8	18293.7	17070.2	1		0.913526	0.117382
FALSE		High	Master Protein	812	-7781636221637556210	P09411	Phosphoglycerate kinase 1 OS=Mus musculus OX=10090 GN=Pgk1 PE=1 SV=4	>sp|P09411|PGK1_MOUSE Phosphoglycerate kinase 1 OS=Mus musculus OX=10090 GN=Pgk1 PE=1 SV=4	0	429.738	0	75	32	338	24	32	417	44.5	7.9	1251.15	75	338	32	0	75189.6	73134.1	36573.3	42963.6	23659.4	51912.6	54164.5	53797.3	34044.8	30671.8	75189.6	74559.3	63665.2	66793.8	63288.5	55613.8	62058	58237.2	59024.2	56750.1	1		0.861105	0.0062594
FALSE		High	Master Protein	1325	-6860519918066829430	Q61550	Double-strand-break repair protein rad21 homolog OS=Mus musculus OX=10090 GN=Rad21 PE=1 SV=3	>sp|Q61550|RAD21_MOUSE Double-strand-break repair protein rad21 homolog OS=Mus musculus OX=10090 GN=Rad21 PE=1 SV=3	0	427.789	0	59	34	191	33	34	635	72	4.64	843.84	59	191	34	0	29866.8	29857	17620.3	17714.9	10537.1	23381.3	24391	23625.4	14626.4	12728.9	29866.8	30438.8	30672.6	27540.6	28186.5	25048.4	27945.5	25575.2	25358.1	23551.4	1		0.857722	0.00357396
FALSE		High	Master Protein	10019	9045770975148988476	P05064	Fructose-bisphosphate aldolase A OS=Mus musculus OX=10090 GN=Aldoa PE=1 SV=2	>sp|P05064|ALDOA_MOUSE Fructose-bisphosphate aldolase A OS=Mus musculus OX=10090 GN=Aldoa PE=1 SV=2	0	427.622	0	88	32	398	25	25	364	39.3	8.09	1804.71	88	398	32	14	57220.2	53931.1	30447.3	38785.6	22739.9	60860.4	51822.9	56248	36142.6	51950.7	57220.2	54982.1	53001.4	60298.4	60828.9	65199.6	59375.1	60890.1	62661.2	96121.1	1		1.10852	0.138956
FALSE		High	Master Protein	2671	-4380077224810647714	P10126	Elongation factor 1-alpha 1 OS=Mus musculus OX=10090 GN=Eef1a1 PE=1 SV=3	>sp|P10126|EF1A1_MOUSE Elongation factor 1-alpha 1 OS=Mus musculus OX=10090 GN=Eef1a1 PE=1 SV=3	0	426.926	0	77	29	867	17	17	462	50.1	9.01	3465.14	77	867	29	22	120093	118816	75696.9	90776.2	51649.8	89967.5	90083.5	88899.4	70706.1	63884	120093	121131	131770	141126	138162	96382	103212	96236.3	122584	118201	1		0.817534	0.010784
FALSE		High	Master Protein	2490	-4709110929687810687	O70318	Band 4.1-like protein 2 OS=Mus musculus OX=10090 GN=Epb41l2 PE=1 SV=2	>sp|O70318|E41L2_MOUSE Band 4.1-like protein 2 OS=Mus musculus OX=10090 GN=Epb41l2 PE=1 SV=2	0	425.998	0	64	58	181	52	52	988	109.9	5.43	725.28	64	181	58	8	40641.8	36848.9	19387.7	22501.2	12949.6	37192.5	40588.7	40279.3	24178.8	21605	40641.8	37567	33749.2	34981.7	34640	39844.2	46503.8	43603.6	41919.3	39974.4	1		1.16591	0.00899113
FALSE		High	Master Protein	1370	-6787660192052520504	Q3U7R1	Extended synaptotagmin-1 OS=Mus musculus OX=10090 GN=Esyt1 PE=1 SV=2	>sp|Q3U7R1|ESYT1_MOUSE Extended synaptotagmin-1 OS=Mus musculus OX=10090 GN=Esyt1 PE=1 SV=2	0	425.535	0	53	54	300	53	53	1092	121.5	5.95	1140.97	53	300	54	1	69066.9	68721.4	42363.6	46139.3	27930.9	62683	64014	67594.6	44396.4	36014.6	69066.9	70060.7	73744.7	71731	74714.5	67152.1	73342.8	73173.2	76970.9	66635.6	1		0.993479	0.860528
FALSE		High	Master Protein	2204	-5274108228010903024	Q05920	Pyruvate carboxylase, mitochondrial OS=Mus musculus OX=10090 GN=Pc PE=1 SV=1	>sp|Q05920|PYC_MOUSE Pyruvate carboxylase, mitochondrial OS=Mus musculus OX=10090 GN=Pc PE=1 SV=1	0	423.835	0	52	57	224	57	57	1178	129.6	6.71	818.67	52	224	57	0	35131.1	30409.3	19270.3	20768	13761.9	51433.2	41603.2	48822.4	23667.3	29169.6	35131.1	31001.9	33544.9	32287.2	36812.8	55100.3	47666.1	52851.7	41032.5	53970.8	1		1.51007	0.000383886
FALSE		High	Master Protein	5901	1637970987691081984	P11983	T-complex protein 1 subunit alpha OS=Mus musculus OX=10090 GN=Tcp1 PE=1 SV=3	>sp|P11983|TCPA_MOUSE T-complex protein 1 subunit alpha OS=Mus musculus OX=10090 GN=Tcp1 PE=1 SV=3	0	422.056	0	67	33	244	32	32	556	60.4	6.16	878.01	67	244	33	1	46776.1	44738.9	24428.2	29158.9	16185	39722.1	42144.6	42747.3	24770.9	21664.6	46776.1	45610.7	42523.5	45332.1	43294.6	42554.2	48286.4	46275.2	42945.8	40084.7	1		0.982267	0.691541
FALSE		High	Master Protein	8609	6517647297060077820	Q5SUA5	Unconventional myosin-Ig OS=Mus musculus OX=10090 GN=Myo1g PE=1 SV=1	>sp|Q5SUA5|MYO1G_MOUSE Unconventional myosin-Ig OS=Mus musculus OX=10090 GN=Myo1g PE=1 SV=1	0	421.987	0	55	48	260	46	46	1024	117.2	8.59	953.58	55	260	48	1	40437.2	39030.2	24553.9	25834.1	15892.6	34593.6	36933	36080.6	22455.7	19363.6	40437.2	39790.8	42742.4	40163.2	42512.3	37060	42315.3	39058.3	38931.8	35827.2	1		0.930271	0.0840466
FALSE		High	Master Protein	8863	6977415592567173000	P68373	Tubulin alpha-1C chain OS=Mus musculus OX=10090 GN=Tuba1c PE=1 SV=1	>sp|P68373|TBA1C_MOUSE Tubulin alpha-1C chain OS=Mus musculus OX=10090 GN=Tuba1c PE=1 SV=1	0	421.269	0	83	31	951	3	3	449	49.9	5.1	3575.56	83	951	31	58	134680	134084	76173.9	92298.8	54832.8	104334	106786	115393	70919.7	60795.4	134680	136697	132600	143493	146677	111772	122348	124916	122955	112486	1		0.850464	0.00088095
FALSE		High	Master Protein	7387	4360580772562030090	Q3V3R1	Monofunctional C1-tetrahydrofolate synthase, mitochondrial OS=Mus musculus OX=10090 GN=Mthfd1l PE=1 SV=2	>sp|Q3V3R1|C1TM_MOUSE Monofunctional C1-tetrahydrofolate synthase, mitochondrial OS=Mus musculus OX=10090 GN=Mthfd1l PE=1 SV=2	0	420.237	0	53	49	191	48	48	977	105.7	7.02	709.41	53	191	49	1	45628.5	40117.7	22266.2	22987.7	13050.2	29914.2	32235.5	32395.2	20558.7	17233.1	45628.5	40899.5	38760	35738	34909.2	32047	36933.2	35068.7	35643.1	31885.4	1		0.893557	0.0558776
FALSE		High	Master Protein	8484	6309313853041141488	Q6A4J8	Ubiquitin carboxyl-terminal hydrolase 7 OS=Mus musculus OX=10090 GN=Usp7 PE=1 SV=1	>sp|Q6A4J8|UBP7_MOUSE Ubiquitin carboxyl-terminal hydrolase 7 OS=Mus musculus OX=10090 GN=Usp7 PE=1 SV=1	0	418.491	0	57	59	164	59	59	1103	128.4	5.5	653.39	57	164	59	0	32662	32471.1	18240.1	20094.2	11500.8	23792.4	25268.2	24041	15764.8	13682.1	32662	33103.9	31751.5	31239.7	30764.5	25488.8	28950.5	26025.1	27331.8	25315.1	1		0.825936	0.000180611
FALSE		High	Master Protein	9429	7995193408530332760	Q07113	Cation-independent mannose-6-phosphate receptor OS=Mus musculus OX=10090 GN=Igf2r PE=1 SV=1	>sp|Q07113|MPRI_MOUSE Cation-independent mannose-6-phosphate receptor OS=Mus musculus OX=10090 GN=Igf2r PE=1 SV=1	0	418.275	0	34	68	127	68	68	2483	273.6	5.71	454.33	34	127	68	0	25333.5	24982.2	14306.2	15110.8	8849.3	20418.3	20807	21293.4	12327.2	10840	25333.5	25469.1	24903.7	23492.2	23671.7	21874.1	23839.3	23050.7	21372	20056.6	1		0.901099	0.0116193
FALSE		High	Master Protein	5613	1083589006431450365	Q62167	ATP-dependent RNA helicase DDX3X OS=Mus musculus OX=10090 GN=Ddx3x PE=1 SV=3	>sp|Q62167|DDX3X_MOUSE ATP-dependent RNA helicase DDX3X OS=Mus musculus OX=10090 GN=Ddx3x PE=1 SV=3	0	418.113	0	66	48	431	9	13	662	73.1	7.18	1402.31	66	431	48	62	83538.2	87985.4	50464.4	53176.8	31674.3	60189.1	59184.5	59649.2	37235.4	32513.6	83538.2	89700.1	87846.2	82671.9	84728.1	64480.4	67809.6	64572	64555.7	60157.9	1		0.755142	2.349e-06
FALSE		High	Master Protein	3927	-2106951258225830425	Q9JIF7	Coatomer subunit beta OS=Mus musculus OX=10090 GN=Copb1 PE=1 SV=1	>sp|Q9JIF7|COPB_MOUSE Coatomer subunit beta OS=Mus musculus OX=10090 GN=Copb1 PE=1 SV=1	0	417.958	0	53	44	162	44	44	953	107	6	667.64	53	162	44	0	23682.7	22964.7	14370.6	15099.4	9018.7	18748.6	19615.7	19394.9	12983.6	11356.7	23682.7	23412.2	25015.6	23474.5	24124.9	20085.3	22474.3	20995.5	22509.8	21012.6	1		0.894204	0.00188599
FALSE		High	Master Protein	714	-7954704391404687208	P17182	Alpha-enolase OS=Mus musculus OX=10090 GN=Eno1 PE=1 SV=3	>sp|P17182|ENOA_MOUSE Alpha-enolase OS=Mus musculus OX=10090 GN=Eno1 PE=1 SV=3	0	417.08	0	79	28	642	20	20	434	47.1	6.8	2450.74	79	642	28	15	85717.6	84454.7	47613.9	56983.1	34606.5	72989.4	72035.8	73821	49703.6	46956.1	85717.6	86100.5	82884.1	88589.4	92571.8	78193.3	82533.7	79913.4	86172.1	86880	1		0.947055	0.0958718
FALSE		High	Master Protein	6560	2820916546848936747	P17225	Polypyrimidine tract-binding protein 1 OS=Mus musculus OX=10090 GN=Ptbp1 PE=1 SV=3	>sp|P17225|PTBP1_MOUSE Polypyrimidine tract-binding protein 1 OS=Mus musculus OX=10090 GN=Ptbp1 PE=1 SV=3	0	416.198	0	67	25	379	20	20	555	59.3	9.16	1726.3	67	379	25	11	56239.5	57267.1	28902.2	33857.4	17843	39946.8	42462.3	41559	25143.8	23396.2	56239.5	58383.1	50311.7	52636.8	47729.8	42794.9	48650.4	44988.9	43592.2	43288.6	1		0.845342	0.00515801
FALSE		High	Master Protein	6542	2786010296532419828	P97927	Laminin subunit alpha-4 OS=Mus musculus OX=10090 GN=Lama4 PE=1 SV=2	>sp|P97927|LAMA4_MOUSE Laminin subunit alpha-4 OS=Mus musculus OX=10090 GN=Lama4 PE=1 SV=2	0	416.185	0	34	55	145	55	55	1816	201.7	6.21	551.98	34	145	55	0	20756.2	19694.4	11631.9	14849.9	8788.1	24418.4	21930.6	26557.7	16127.6	15699.5	20756.2	20078.2	20248.3	23086.6	23507.9	26159.3	25126.6	28749.5	27960.7	29047.8	1		1.26133	0.000528799
FALSE		High	Master Protein	852	-7703069460395158941	Q9WTU0	Lysine-specific demethylase PHF2 OS=Mus musculus OX=10090 GN=Phf2 PE=1 SV=2	>sp|Q9WTU0|PHF2_MOUSE Lysine-specific demethylase PHF2 OS=Mus musculus OX=10090 GN=Phf2 PE=1 SV=2	0	415.156	0	46	45	166	44	44	1096	120.7	9.17	656.03	46	166	45	2	33455.7	34562.3	20384.2	20396.8	11508.9	24001	25417.7	24249.8	16387	13345.1	33455.7	35235.8	35483.9	31710.1	30786.1	25712.2	29121.9	26251.1	28410.5	24691.6	1		0.808078	0.00082832
FALSE		High	Master Protein	3160	-3474993264193234613	Q61033	Lamina-associated polypeptide 2, isoforms alpha/zeta OS=Mus musculus OX=10090 GN=Tmpo PE=1 SV=4	>sp|Q61033|LAP2A_MOUSE Lamina-associated polypeptide 2, isoforms alpha/zeta OS=Mus musculus OX=10090 GN=Tmpo PE=1 SV=4	0	414.914	0	77	42	318	31	31	693	75.1	8.05	1408.7	77	318	42	21	73906.5	71811.6	43646.4	46128	25461.5	48400.5	52094.8	48156	36156.9	31905	73906.5	73211	75977.8	71713.4	68109.2	51851.3	59686.7	52130.3	62685.9	59031.8	1		0.79495	0.000282547
FALSE		High	Master Protein	973	-7499976166772566782	Q3TEA8	Heterochromatin protein 1-binding protein 3 OS=Mus musculus OX=10090 GN=Hp1bp3 PE=1 SV=1	>sp|Q3TEA8|HP1B3_MOUSE Heterochromatin protein 1-binding protein 3 OS=Mus musculus OX=10090 GN=Hp1bp3 PE=1 SV=1	0	414.28	0	60	38	473	38	38	554	60.8	9.7	1513.68	60	473	38	0	132005	126511	76521.9	88207.6	48425.2	110379	112527	115171	83592.3	63911.1	132005	128977	133206	137133	129536	118248	128925	124676	144926	118251	1		0.939867	0.343437
FALSE		High	Master Protein	5260	363206437428719531	Q02788	Collagen alpha-2(VI) chain OS=Mus musculus OX=10090 GN=Col6a2 PE=1 SV=3	>sp|Q02788|CO6A2_MOUSE Collagen alpha-2(VI) chain OS=Mus musculus OX=10090 GN=Col6a2 PE=1 SV=3	0	413.817	0	36	34	431	32	34	1034	110.3	6.42	1618.01	36	431	34	0	54611.7	48510.7	30297.7	39136.7	23908.3	66892.9	63826.2	75133.7	56130.8	55793.2	54611.7	49456.1	52740.9	60844.3	63954.2	71662.2	73127.8	81334.5	97315.1	103231	1		1.4958	0.00302353
FALSE		High	Master Protein	8906	7046284089363199034	Q8VDF2	E3 ubiquitin-protein ligase UHRF1 OS=Mus musculus OX=10090 GN=Uhrf1 PE=1 SV=2	>sp|Q8VDF2|UHRF1_MOUSE E3 ubiquitin-protein ligase UHRF1 OS=Mus musculus OX=10090 GN=Uhrf1 PE=1 SV=2	0	413.587	0	58	41	226	38	38	782	88.2	8.31	856.98	58	226	41	3	56141.4	57964.8	36801.7	41662.9	21857	35073.2	33797.2	39027.2	22168.7	20847.5	56141.4	59094.4	64062.8	64771.7	58467.1	37573.9	38722.6	42248.1	38434.4	38572.8	1		0.653599	2.94876e-06
FALSE		High	Master Protein	629	-8093735639747356036	P26043	Radixin OS=Mus musculus OX=10090 GN=Rdx PE=1 SV=3	>sp|P26043|RADI_MOUSE Radixin OS=Mus musculus OX=10090 GN=Rdx PE=1 SV=3	0	411.882	0	60	48	556	30	30	583	68.5	6.2	1709.28	60	556	48	1	35764.9	34009.7	18446.5	20564.8	11750.9	28541.2	30822.2	28764.8	18925.8	16701.4	35764.9	34672.5	32110.9	31971.3	31433.3	30576.1	35314	31138.7	32812.1	30901.5	1		0.969048	0.420108
FALSE		High	Master Protein	9335	7811925793786386362	Q80U93	Nuclear pore complex protein Nup214 OS=Mus musculus OX=10090 GN=Nup214 PE=1 SV=2	>sp|Q80U93|NU214_MOUSE Nuclear pore complex protein Nup214 OS=Mus musculus OX=10090 GN=Nup214 PE=1 SV=2	0	411.757	0	33	52	133	51	51	2085	212.8	7.08	545.62	33	133	52	0	28151.1	25190.7	15632.2	16887.1	9826.6	19244.9	21401.3	20408.2	15891.4	13577.3	28151.1	25681.6	27211.8	26253.7	26286	20617	24520.2	22092.5	27551.3	25121.2	1		0.903826	0.0657463
FALSE		High	Master Protein	9794	8591758238153519640	Q9Z1Q9	Valine--tRNA ligase OS=Mus musculus OX=10090 GN=Vars1 PE=1 SV=1	>sp|Q9Z1Q9|SYVC_MOUSE Valine--tRNA ligase OS=Mus musculus OX=10090 GN=Vars1 PE=1 SV=1	0	410.539	0	51	61	214	60	60	1263	140.1	7.77	804.28	51	214	61	1	43695.9	43304.1	27790.6	32777.4	19704.2	35955.3	36650.6	36666.7	27429	23331.9	43695.9	44148	48376.6	50957.7	52708.5	38518.8	41991.7	39692.7	47554.2	43169.6	1		0.882618	0.0413984
FALSE		High	Master Protein	1179	-7126556261199932428	Q91YR7	Pre-mRNA-processing factor 6 OS=Mus musculus OX=10090 GN=Prpf6 PE=1 SV=1	>sp|Q91YR7|PRP6_MOUSE Pre-mRNA-processing factor 6 OS=Mus musculus OX=10090 GN=Prpf6 PE=1 SV=1	0	406.066	0	63	59	208	58	58	941	106.7	8.09	717.56	63	208	59	1	57805.8	61434.7	34358.5	35026.1	21190.3	44015.4	48316	46788	26778.1	22906.2	57805.8	62631.9	59809.7	54453.7	56683.6	47153.5	55357.1	50649.4	46425.7	42382	1		0.824321	0.0050837
FALSE		High	Master Protein	5639	1132967542031602355	Q9DBG3	AP-2 complex subunit beta OS=Mus musculus OX=10090 GN=Ap2b1 PE=1 SV=1	>sp|Q9DBG3|AP2B1_MOUSE AP-2 complex subunit beta OS=Mus musculus OX=10090 GN=Ap2b1 PE=1 SV=1	0	404.413	0	44	47	215	21	21	937	104.5	5.38	750.43	44	215	47	0	15156.2	14112	7570	8562.1	4721.2	13217.3	13739.3	14077.1	8176.5	6520	15156.2	14387	13177.6	13311.1	12629.2	14159.6	15741.6	15238.9	14175.7	12063.6	1		1.06014	0.505269
FALSE		High	Master Protein	7765	4994060945388933398	P54276	DNA mismatch repair protein Msh6 OS=Mus musculus OX=10090 GN=Msh6 PE=1 SV=3	>sp|P54276|MSH6_MOUSE DNA mismatch repair protein Msh6 OS=Mus musculus OX=10090 GN=Msh6 PE=1 SV=3	0	403.944	0	52	62	170	62	62	1358	151	6.73	560.46	52	170	62	0	33642.2	33852.4	19341.5	23007.8	13172.8	21259.2	23178.1	21827.3	16228.8	14402.3	33642.2	34512.1	33668.8	35769.4	35237.1	22774.9	26555.9	23628.7	28136.1	26647.6	1		0.753288	3.47767e-05
FALSE		High	Master Protein	3281	-3255119573312370227	Q8K2Z4	Condensin complex subunit 1 OS=Mus musculus OX=10090 GN=Ncapd2 PE=1 SV=2	>sp|Q8K2Z4|CND1_MOUSE Condensin complex subunit 1 OS=Mus musculus OX=10090 GN=Ncapd2 PE=1 SV=2	0	403.385	0	50	59	141	58	59	1392	155.6	6.38	539.72	50	141	59	0	33124.8	32707	17479.5	19014.5	10158.7	18393.8	20029.8	19423.8	12268.6	11039.9	33124.8	33344.4	30427.6	29561.1	27174.3	19705.2	22948.7	21026.8	21270.3	20426.4	1		0.686828	6.49349e-05
FALSE		High	Master Protein	166	-8950496206543111869	Q62318	Transcription intermediary factor 1-beta OS=Mus musculus OX=10090 GN=Trim28 PE=1 SV=3	>sp|Q62318|TIF1B_MOUSE Transcription intermediary factor 1-beta OS=Mus musculus OX=10090 GN=Trim28 PE=1 SV=3	0	403.353	0	65	38	403	38	38	834	88.8	5.77	1385.17	65	403	38	0	66816.4	67394.2	37629.5	43576.1	24220.2	48487.8	51292.3	48125.5	34830.8	30599.2	66816.4	68707.6	65503.8	67746	64788.4	51944.9	58767.2	52097.2	60386.8	56615.8	1		0.845218	0.000414304
FALSE		High	Master Protein	3730	-2460608700915036686	Q9DBR7	Protein phosphatase 1 regulatory subunit 12A OS=Mus musculus OX=10090 GN=Ppp1r12a PE=1 SV=2	>sp|Q9DBR7|MYPT1_MOUSE Protein phosphatase 1 regulatory subunit 12A OS=Mus musculus OX=10090 GN=Ppp1r12a PE=1 SV=2	0	402.545	0	48	55	148	52	52	1029	114.9	5.49	523.71	48	148	55	6	37400.4	36832.1	21233.3	23173	13650.4	32311.1	33287.3	33578.3	21656.2	18567	37400.4	37549.9	36961.9	36026.1	36514.7	34614.8	38138.3	36349.5	37545.8	34353.3	1		0.983666	0.418557
FALSE		High	Master Protein	384	-8547668371130080351	Q9EPE9	Endoplasmic reticulum transmembrane helix translocase OS=Mus musculus OX=10090 GN=Atp13a1 PE=1 SV=2	>sp|Q9EPE9|AT131_MOUSE Endoplasmic reticulum transmembrane helix translocase OS=Mus musculus OX=10090 GN=Atp13a1 PE=1 SV=2	0	402.218	0	52	50	159	50	50	1200	132.3	8.03	627.3	52	159	50	0	23370.6	23085.2	13951.1	15307.6	9294.3	20832.6	21366.1	21902.1	13252.2	11207.6	23370.6	23535	24285.5	23798.1	24862	22317.9	24479.9	23709.7	22975.7	20736.7	1		0.959663	0.143295
FALSE		High	Master Protein	8007	5458037303057464176	Q3TXS7	26S proteasome non-ATPase regulatory subunit 1 OS=Mus musculus OX=10090 GN=Psmd1 PE=1 SV=1	>sp|Q3TXS7|PSMD1_MOUSE 26S proteasome non-ATPase regulatory subunit 1 OS=Mus musculus OX=10090 GN=Psmd1 PE=1 SV=1	0	401.298	0	54	47	139	47	47	953	105.7	5.39	564.18	54	139	47	0	24922.3	23467.6	12051.7	13382.9	7361.7	17240.8	18496.5	18213.6	11248.7	9791.6	24922.3	23924.9	20979	20805.9	19692.5	18470	21192	19716.7	19502.1	18116.8	1		0.888775	0.0470862
FALSE		High	Master Protein	9104	7423363592895895051	P10493	Nidogen-1 OS=Mus musculus OX=10090 GN=Nid1 PE=1 SV=2	>sp|P10493|NID1_MOUSE Nidogen-1 OS=Mus musculus OX=10090 GN=Nid1 PE=1 SV=2	0	401.255	0	47	45	187	44	44	1245	136.5	5.44	766.41	47	187	45	0	23021.7	21833.4	13733	18172.9	11309.6	30249	25875.2	29847.3	19721.1	20908.9	23021.7	22258.9	23905.8	28252.7	30253	32405.7	29646.1	32310.5	34190.9	38686.5	1		1.33891	0.00654199
FALSE		High	Master Protein	7464	4512592999548086878	P40124	Adenylyl cyclase-associated protein 1 OS=Mus musculus OX=10090 GN=Cap1 PE=1 SV=4	>sp|P40124|CAP1_MOUSE Adenylyl cyclase-associated protein 1 OS=Mus musculus OX=10090 GN=Cap1 PE=1 SV=4	0	401.12	0	71	30	298	29	29	474	51.5	7.52	1245.2	71	298	30	2	58095.7	54886.6	31232.3	37845.5	22571.3	49654.9	52255.9	54293.1	33502.6	30232.2	58095.7	55956.2	54367.9	58836.9	60377.8	53195.1	59871.2	58773.8	58084.1	55936.8	1		0.995426	0.829189
FALSE		High	Master Protein	5702	1247269308987658110	Q8CJ40	Rootletin OS=Mus musculus OX=10090 GN=Crocc PE=1 SV=2	>sp|Q8CJ40|CROCC_MOUSE Rootletin OS=Mus musculus OX=10090 GN=Crocc PE=1 SV=2	0	401.1	0	43	84	112	77	77	2009	226.8	5.55	402.62	43	112	84	7	27476.8	27961.5	17364	19451.8	12027.1	24797.5	25553.2	26155.4	19175.5	16699.7	27476.8	28506.4	30226.5	30240.9	32172.3	26565.5	29277.1	28314	33244.9	30898.4	1		0.994499	0.96422
FALSE		High	Master Protein	2973	-3762767229774353379	Q8CFQ3	RNA helicase aquarius OS=Mus musculus OX=10090 GN=Aqr PE=1 SV=2	>sp|Q8CFQ3|AQR_MOUSE RNA helicase aquarius OS=Mus musculus OX=10090 GN=Aqr PE=1 SV=2	0	400.398	0	42	63	165	60	60	1481	170.2	6.27	579.64	42	165	63	2	27976.1	29327.8	16880.4	17104.2	10273.7	24326.4	25067.2	24684.3	13788.1	11943.2	27976.1	29899.4	29384.7	26591.3	27482.1	26060.8	28720.3	26721.5	23904.8	22097.7	1		0.903962	0.0657941
FALSE		High	Master Protein	8316	6020225496961572642	O55029	Coatomer subunit beta' OS=Mus musculus OX=10090 GN=Copb2 PE=1 SV=2	>sp|O55029|COPB2_MOUSE Coatomer subunit beta' OS=Mus musculus OX=10090 GN=Copb2 PE=1 SV=2	0	400.003	0	63	49	177	49	49	905	102.4	5.3	659.84	63	177	49	0	40350.4	38822.9	22637	23271.4	14501.6	31299.7	33487.5	32136.4	20498.8	17850.7	40350.4	39579.5	39405.5	36179.1	38791.5	33531.3	38367.7	34788.6	35539.1	33028.1	1		0.892	0.012169
FALSE		High	Master Protein	1985	-5682372351835509721	P26040	Ezrin OS=Mus musculus OX=10090 GN=Ezr PE=1 SV=3	>sp|P26040|EZRI_MOUSE Ezrin OS=Mus musculus OX=10090 GN=Ezr PE=1 SV=3	0	399.262	0	67	54	701	38	38	586	69.4	6.1	2041.2	67	701	54	2	82349	78089	43794.6	49570.2	29682.2	59330.5	67780.5	60340.5	42739.9	37345.5	82349	79610.8	76235.6	77064.9	79399.4	63560.6	77658.3	65320.4	74099	69098	1		0.878131	0.0136019
FALSE		High	Master Protein	1879	-5876774758998934727	Q8BJ71	Nuclear pore complex protein Nup93 OS=Mus musculus OX=10090 GN=Nup93 PE=1 SV=1	>sp|Q8BJ71|NUP93_MOUSE Nuclear pore complex protein Nup93 OS=Mus musculus OX=10090 GN=Nup93 PE=1 SV=1	0	399.081	0	65	56	249	56	56	819	93.2	5.72	787.74	65	249	56	0	59383.6	55528.8	35660.9	36826.9	21272.1	48069.2	48514.4	48036.8	33206.6	27680.4	59383.6	56611	62076.9	57253.4	56902.5	51496.4	55584.5	52001.2	57570.9	51215.2	1		0.908286	0.0177139
FALSE		High	Master Protein	5245	336329373174458837	Q8CG47	Structural maintenance of chromosomes protein 4 OS=Mus musculus OX=10090 GN=Smc4 PE=1 SV=1	>sp|Q8CG47|SMC4_MOUSE Structural maintenance of chromosomes protein 4 OS=Mus musculus OX=10090 GN=Smc4 PE=1 SV=1	0	399.071	0	51	68	157	66	66	1286	146.8	7.3	530.61	51	157	68	1	47741	48931.4	24884.7	28986.6	14608.5	29148.8	29896	29978.2	20969.6	18884.8	47741	49885	43318.2	45064.3	39077.6	31227.1	34252.8	32452.3	36355.4	34941.3	1		0.746161	0.000649624
FALSE		High	Master Protein	8499	6347376124559904335	Q6ZQ38	Cullin-associated NEDD8-dissociated protein 1 OS=Mus musculus OX=10090 GN=Cand1 PE=1 SV=2	>sp|Q6ZQ38|CAND1_MOUSE Cullin-associated NEDD8-dissociated protein 1 OS=Mus musculus OX=10090 GN=Cand1 PE=1 SV=2	0	399.046	0	45	48	219	46	46	1230	136.2	5.78	792.87	45	219	48	4	49463.2	47334.6	24963.8	29221	17076.3	35321.6	38776.9	37340.5	22875.5	20171	49463.2	48257.1	43455.8	45428.8	45678.7	37840	44427.9	40422.2	39659.6	37321.2	1		0.853542	0.00426487
FALSE		High	Master Protein	1819	-6005552152778949780	O88738	Baculoviral IAP repeat-containing protein 6 OS=Mus musculus OX=10090 GN=Birc6 PE=1 SV=2	>sp|O88738|BIRC6_MOUSE Baculoviral IAP repeat-containing protein 6 OS=Mus musculus OX=10090 GN=Birc6 PE=1 SV=2	0	398.902	0	20	74	101	74	74	4882	531.8	6.07	361.8	20	101	74	0	15601	15381.6	9129.9	10229.4	6191.4	11949.7	12527.4	12654.3	9407.9	8562.4	15601	15681.4	15893	15903.2	16561.8	12801.7	14353	13698.7	16310.7	15842.5	1		0.903679	0.0854377
FALSE		High	Master Protein	67	-9120234999947007240	Q8BH59	Electrogenic aspartate/glutamate antiporter SLC25A12, mitochondrial OS=Mus musculus OX=10090 GN=Slc25a12 PE=1 SV=1	>sp|Q8BH59|S2512_MOUSE Electrogenic aspartate/glutamate antiporter SLC25A12, mitochondrial OS=Mus musculus OX=10090 GN=Slc25a12 PE=1 SV=1	0	398.665	0	74	43	303	36	36	677	74.5	8.25	1145.24	74	303	43	9	56275.8	56719.5	34918.3	36681.6	21356.7	58870.9	53321.2	57652.9	33047.8	29165.8	56275.8	57824.8	60784.3	57027.4	57128.8	63068.2	61091.7	62411	57295.6	53963.6	1		1.04149	0.379755
FALSE		High	Master Protein	3482	-2878273702020935949	Q99104	Unconventional myosin-Va OS=Mus musculus OX=10090 GN=Myo5a PE=1 SV=2	>sp|Q99104|MYO5A_MOUSE Unconventional myosin-Va OS=Mus musculus OX=10090 GN=Myo5a PE=1 SV=2	0	398.494	0	40	71	120	63	63	1853	215.4	8.63	418.6	40	120	71	12	21906	20212.5	11439.8	11538.2	6719.8	19848.9	21102.3	21706.1	11766.9	9197.2	21906	20606.4	19913.9	17938	17975.3	21264.1	24177.6	23497.5	20400.4	17016.9	1		1.10287	0.311558
FALSE		High	Master Protein	3218	-3357171913923521018	Q99JY0	Trifunctional enzyme subunit beta, mitochondrial OS=Mus musculus OX=10090 GN=Hadhb PE=1 SV=1	>sp|Q99JY0|ECHB_MOUSE Trifunctional enzyme subunit beta, mitochondrial OS=Mus musculus OX=10090 GN=Hadhb PE=1 SV=1	0	398.035	0	66	30	417	28	28	475	51.4	9.38	1597.63	66	417	30	1	70893.6	66417.8	43022.4	50408.1	30041.9	74563	68902	80523.6	51140.3	59688.1	70893.6	67712.1	74891.5	78367.5	80361.5	79879.1	78943.2	87169.1	88662.9	110437	1		1.15334	0.0452119
FALSE		High	Master Protein	2581	-4538603760041646897	Q8CGK3	Lon protease homolog, mitochondrial OS=Mus musculus OX=10090 GN=Lonp1 PE=1 SV=2	>sp|Q8CGK3|LONM_MOUSE Lon protease homolog, mitochondrial OS=Mus musculus OX=10090 GN=Lonp1 PE=1 SV=2	0	397.916	0	50	45	196	42	42	949	105.8	6.57	742.79	50	196	45	2	38399.6	35216.5	22533	23654.4	14524.2	30313.5	29147.2	31318.8	20497.3	19627.5	38399.6	35902.8	39224.4	36774.5	38851.9	32474.7	33394.9	33903.5	35536.6	36315.5	1		0.911016	0.00611816
FALSE		High	Master Protein	60	-9128441533454839193	Q3UQ44	Ras GTPase-activating-like protein IQGAP2 OS=Mus musculus OX=10090 GN=Iqgap2 PE=1 SV=2	>sp|Q3UQ44|IQGA2_MOUSE Ras GTPase-activating-like protein IQGAP2 OS=Mus musculus OX=10090 GN=Iqgap2 PE=1 SV=2	0	393.202	0	45	64	157	58	58	1575	180.4	5.64	530.95	45	157	64	0	17787.9	16147.5	8757.1	10473.8	6040.1	13921.5	14583.3	13905.5	10176.9	8643.7	17787.9	16462.2	15244	16283.1	16157	14914.1	16708.5	15053.2	17643.9	15993	1		0.981853	0.634186
FALSE		High	Master Protein	1306	-6896622261273214585	O35643	AP-1 complex subunit beta-1 OS=Mus musculus OX=10090 GN=Ap1b1 PE=1 SV=2	>sp|O35643|AP1B1_MOUSE AP-1 complex subunit beta-1 OS=Mus musculus OX=10090 GN=Ap1b1 PE=1 SV=2	0	392.673	0	49	51	201	25	25	943	103.9	5.17	678.45	49	201	51	41	38450.1	36180.4	19498.7	20894.4	11980.9	32112.8	33663.6	33274.3	18072.4	15094.8	38450.1	36885.5	33942.5	32483.7	32048.8	34402.4	38569.5	36020.4	31332.5	27928.9	1		0.971495	0.632245
FALSE		High	Master Protein	2195	-5281377480751935006	P21981	Protein-glutamine gamma-glutamyltransferase 2 OS=Mus musculus OX=10090 GN=Tgm2 PE=1 SV=4	>sp|P21981|TGM2_MOUSE Protein-glutamine gamma-glutamyltransferase 2 OS=Mus musculus OX=10090 GN=Tgm2 PE=1 SV=4	0	392.162	0	57	40	329	39	40	686	77	5.1	1373.8	57	329	40	0	44341.5	40551.1	26334.6	33307.4	20999.8	64092.1	59110.4	73083.4	38396.9	38152.7	44341.5	41341.4	45842.1	51781.8	56174.2	68661.7	67724.6	79115	66569.5	70591.6	1		1.5062	0.000192492
FALSE		High	Master Protein	8487	6311843110496835828	Q8R0G9	Nuclear pore complex protein Nup133 OS=Mus musculus OX=10090 GN=Nup133 PE=1 SV=2	>sp|Q8R0G9|NU133_MOUSE Nuclear pore complex protein Nup133 OS=Mus musculus OX=10090 GN=Nup133 PE=1 SV=2	0	391.342	0	52	52	177	52	52	1155	128.5	5.2	685.56	52	177	52	0	36604.9	34792.7	21357.9	22034.6	12812.6	28080.2	29433.3	29131.7	19317.7	16113.9	36604.9	35470.7	37179	34256.3	34273.6	30082.3	33722.6	31536	33491.5	29814.6	1		0.890479	0.00543376
FALSE		High	Master Protein	3308	-3208795060871909307	P97310	DNA replication licensing factor MCM2 OS=Mus musculus OX=10090 GN=Mcm2 PE=1 SV=3	>sp|P97310|MCM2_MOUSE DNA replication licensing factor MCM2 OS=Mus musculus OX=10090 GN=Mcm2 PE=1 SV=3	0	390.602	0	57	42	171	42	42	904	102	5.72	672.65	57	171	42	0	29918.1	30801.9	19202.7	20991.5	13036.5	20590.9	20463.7	20463.4	14254.1	14158.7	29918.1	31402.2	33427.2	32634.6	34872.5	22059	23445.9	22152.2	24712.6	26196.9	1		0.728711	6.60054e-05
FALSE		High	Master Protein	5256	359289637539097253	P17710	Hexokinase-1 OS=Mus musculus OX=10090 GN=Hk1 PE=1 SV=3	>sp|P17710|HXK1_MOUSE Hexokinase-1 OS=Mus musculus OX=10090 GN=Hk1 PE=1 SV=3	0	390.397	0	52	51	233	43	43	974	108.2	6.8	817.97	52	233	51	12	58840.2	57232.2	38820.6	40615	25619.4	50785.2	51343.3	52468.5	34762.3	30269.8	58840.2	58347.5	67577.2	63142.5	68531.3	54406.1	58825.7	56798.6	60268.1	56006.3	1		0.90675	0.034062
FALSE		High	Master Protein	1186	-7111016655241843657	B2RY56	RNA-binding protein 25 OS=Mus musculus OX=10090 GN=Rbm25 PE=1 SV=2	>sp|B2RY56|RBM25_MOUSE RNA-binding protein 25 OS=Mus musculus OX=10090 GN=Rbm25 PE=1 SV=2	0	390.368	0	40	41	211	38	40	838	99.5	6.32	851.96	40	211	41	0	40228.1	42976.3	24638.5	25109.7	15049.1	30343.9	31375.4	28972.8	20039.2	17222.5	40228.1	43813.8	42889.7	39037.1	40256.1	32507.3	35947.8	31363.9	34742.3	31865.8	1		0.80438	0.000227624
FALSE		High	Master Protein	643	-8071015331347800993	Q61087	Laminin subunit beta-3 OS=Mus musculus OX=10090 GN=Lamb3 PE=1 SV=2	>sp|Q61087|LAMB3_MOUSE Laminin subunit beta-3 OS=Mus musculus OX=10090 GN=Lamb3 PE=1 SV=2	0	390.117	0	62	61	146	60	61	1168	128.8	7.47	562.57	62	146	61	0	24815.7	23734.2	15879.2	18844.6	11487.3	25244.9	27572.9	28181.4	20116.3	15266.7	24815.7	24196.7	27641.9	29297	30728.4	27044.8	31591.1	30507.2	34876.1	28246.9	1		1.11674	0.131807
FALSE		High	Master Protein	3938	-2099924228766541919	Q9Z0W3	Nuclear pore complex protein Nup160 OS=Mus musculus OX=10090 GN=Nup160 PE=1 SV=2	>sp|Q9Z0W3|NU160_MOUSE Nuclear pore complex protein Nup160 OS=Mus musculus OX=10090 GN=Nup160 PE=1 SV=2	0	389.93	0	38	48	155	48	48	1402	158.1	5.52	580.28	38	155	48	0	25244.2	24314.2	17286.6	17352.1	10542.6	20123.4	20219.5	20659.4	14319.2	12685.8	25244.2	24788.1	30091.8	26976.6	28201.2	21558.1	23166.1	22364.4	24825.4	23471.7	1		0.856847	0.00736782
FALSE		High	Master Protein	6958	3527448911787767496	Q9WTI7	Unconventional myosin-Ic OS=Mus musculus OX=10090 GN=Myo1c PE=1 SV=2	>sp|Q9WTI7|MYO1C_MOUSE Unconventional myosin-Ic OS=Mus musculus OX=10090 GN=Myo1c PE=1 SV=2	0	389.624	0	59	57	212	55	55	1063	121.9	9.35	775.3	59	212	57	2	30966.6	29528.9	19797.8	22406.4	13962.3	36628	33999.2	38416.9	23281.2	23193.4	30966.6	30104.3	34463.1	34834.3	37349	39239.5	38953.9	41587.4	40363.1	42913.2	1		1.20949	0.00166591
FALSE		High	Master Protein	10072	9149559357705287996	Q80YR5	Scaffold attachment factor B2 OS=Mus musculus OX=10090 GN=Safb2 PE=1 SV=2	>sp|Q80YR5|SAFB2_MOUSE Scaffold attachment factor B2 OS=Mus musculus OX=10090 GN=Safb2 PE=1 SV=2	0	389.569	0	52	50	156	34	34	991	111.8	6.38	607.46	52	156	50	17	30576.8	32064	19661.6	20079.5	12084.9	24100.1	23760.7	23762.1	16135.6	14633.3	30576.8	32688.8	34226	31216.7	32326.9	25818.4	27223.4	25723.2	27974.7	27075.1	1		0.833372	0.000100582
FALSE		High	Master Protein	8833	6919524555786344353	Q91V92	ATP-citrate synthase OS=Mus musculus OX=10090 GN=Acly PE=1 SV=1	>sp|Q91V92|ACLY_MOUSE ATP-citrate synthase OS=Mus musculus OX=10090 GN=Acly PE=1 SV=1	0	389.39	0	53	53	198	53	53	1091	119.7	7.44	696.24	53	198	53	0	36624.9	35184.9	17955.1	20558.4	11579.1	28583.5	29255.2	28836	17295.1	15606.2	36624.9	35870.6	31255.4	31961.4	30973.9	30621.5	33518.6	31215.8	29984.9	28875.1	1		0.937282	0.119673
FALSE		High	Master Protein	3185	-3437692952475121223	P33174	Chromosome-associated kinesin KIF4 OS=Mus musculus OX=10090 GN=Kif4 PE=1 SV=3	>sp|P33174|KIF4_MOUSE Chromosome-associated kinesin KIF4 OS=Mus musculus OX=10090 GN=Kif4 PE=1 SV=3	0	388.865	0	52	57	113	56	56	1231	139.4	6.68	409.38	52	113	57	1	29267.4	30621.5	16166	18036.4	9343.2	18081.4	17425.4	18047.6	11128.5	10382.6	29267.4	31218.3	28141.1	28040.5	24992.9	19370.6	19964.9	19537.1	19293.7	19210.3	1		0.685945	0.000830805
FALSE		High	Master Protein	3816	-2319644208507219985	O08788	Dynactin subunit 1 OS=Mus musculus OX=10090 GN=Dctn1 PE=1 SV=3	>sp|O08788|DCTN1_MOUSE Dynactin subunit 1 OS=Mus musculus OX=10090 GN=Dctn1 PE=1 SV=3	0	388.489	0	49	54	133	51	51	1281	141.6	5.9	536.97	49	133	54	5	25394.1	25540.7	14753.3	17079.9	10037.2	21124.9	21213.1	22575.9	15675.1	13808.9	25394.1	26038.4	25681.8	26553.4	26849.3	22631	24304.6	24439	27176.3	25549.8	1		0.94903	0.146414
FALSE		High	Master Protein	9307	7757297812336485262	P15864	Histone H1.2 OS=Mus musculus OX=10090 GN=H1-2 PE=1 SV=2	>sp|P15864|H12_MOUSE Histone H1.2 OS=Mus musculus OX=10090 GN=H1-2 PE=1 SV=2	0	387.621	0	66	32	5279	8	8	212	21.3	11	16941.4	66	5279	32	50	831209	881911	562277	651166	329222	794734	840226	852826	629367	492656	831209	899097	978786	1.01234e+06	880663	851397	962674	923209	1.09115e+06	911532	1		1.0296	0.609546
FALSE		High	Master Protein	7990	5444228447195024440	O88508	DNA (cytosine-5)-methyltransferase 3A OS=Mus musculus OX=10090 GN=Dnmt3a PE=1 SV=2	>sp|O88508|DNM3A_MOUSE DNA (cytosine-5)-methyltransferase 3A OS=Mus musculus OX=10090 GN=Dnmt3a PE=1 SV=2	0	387.32	0	64	51	193	46	47	908	101.6	6.65	673.97	64	193	51	5	46626.6	47262.6	29486.1	29391.4	17231.8	32913.7	34983.1	34534.6	22447.1	18280	46626.6	48183.7	51328.1	45693.7	46094.8	35260.4	40081.2	37384.7	38917	33822.4	1		0.778935	0.000136489
FALSE		High	Master Protein	1519	-6515297445178563449	Q61699	Heat shock protein 105 kDa OS=Mus musculus OX=10090 GN=Hsph1 PE=1 SV=2	>sp|Q61699|HS105_MOUSE Heat shock protein 105 kDa OS=Mus musculus OX=10090 GN=Hsph1 PE=1 SV=2	0	386.802	0	70	51	129	46	47	858	96.3	5.53	510.76	70	129	51	0	29429.7	28284.9	13290.1	14734	7591.8	18632.4	19326.6	20031.2	10907.4	9276.6	29429.7	28836.1	23134.8	22906.4	20307.8	19960.9	22143.1	21684.4	18910.3	17164	1		0.800897	0.0391819
FALSE		High	Master Protein	9983	8957423501143175457	P68368	Tubulin alpha-4A chain OS=Mus musculus OX=10090 GN=Tuba4a PE=1 SV=1	>sp|P68368|TBA4A_MOUSE Tubulin alpha-4A chain OS=Mus musculus OX=10090 GN=Tuba4a PE=1 SV=1	0	386.635	0	73	27	996	6	7	448	49.9	5.06	3895.07	73	996	27	0	9461.8	9503.8	5153.9	6421.8	3805.9	7888.1	7753.4	8387.2	4471.4	4548.9	9461.8	9689	8971.7	9983.6	10180.8	8450.5	8883.3	9079.4	7752.2	8416.6	1		0.883129	0.00636653
FALSE		High	Master Protein	2173	-5340156391917203127	Q02257	Junction plakoglobin OS=Mus musculus OX=10090 GN=Jup PE=1 SV=3	>sp|Q02257|PLAK_MOUSE Junction plakoglobin OS=Mus musculus OX=10090 GN=Jup PE=1 SV=3	0	386.576	0	70	39	210	33	33	745	81.7	6.14	788.4	70	210	39	10	43716	43132.8	26070.3	30814.2	18697	44009.5	45292.3	44949.5	28584.5	23234.5	43716	43973.3	45382	47905.7	50014	47147.2	51892.8	48659.1	49557.5	42989.4	1		1.05092	0.361268
FALSE		High	Master Protein	5026	-48919602976167791	Q9CZU3	Exosome RNA helicase MTR4 OS=Mus musculus OX=10090 GN=Mtrex PE=1 SV=1	>sp|Q9CZU3|MTREX_MOUSE Exosome RNA helicase MTR4 OS=Mus musculus OX=10090 GN=Mtrex PE=1 SV=1	0	386.298	0	53	51	136	50	50	1040	117.6	6.4	530.3	53	136	51	1	32424.1	32581.1	18623.9	19437.4	11247.5	24115.7	25776.3	25184.9	15471.7	13190.9	32424.1	33216.1	32419.7	30218.6	30086.8	25835	29532.7	27263.4	26823.5	24406.3	1		0.838213	0.00170299
FALSE		High	Master Protein	3246	-3320090404893226836	P82198	Transforming growth factor-beta-induced protein ig-h3 OS=Mus musculus OX=10090 GN=Tgfbi PE=1 SV=1	>sp|P82198|BGH3_MOUSE Transforming growth factor-beta-induced protein ig-h3 OS=Mus musculus OX=10090 GN=Tgfbi PE=1 SV=1	0	384.215	0	59	36	236	36	36	683	74.6	7.06	850.1	59	236	36	0	41355.9	38281.7	21850.4	26611.8	14571.9	40123.4	41660.8	44740.2	25122.1	21375	41355.9	39027.7	38036.2	41372.3	38979.5	42984.1	47732.1	48432.5	43554.8	39548.8	1		1.12217	0.0293122
FALSE		High	Master Protein	5903	1643352686866818579	P42932	T-complex protein 1 subunit theta OS=Mus musculus OX=10090 GN=Cct8 PE=1 SV=3	>sp|P42932|TCPQ_MOUSE T-complex protein 1 subunit theta OS=Mus musculus OX=10090 GN=Cct8 PE=1 SV=3	0	384.021	0	75	38	317	38	38	548	59.5	5.62	1112.43	75	317	38	0	74178.7	70157.5	37392.5	44887.9	25536.6	62303.8	65131.2	67227	42304.4	36329.6	74178.7	71524.7	65091.2	69785.4	68310	66745.9	74622.9	72775.2	73344	67218.3	1		1.02136	0.618183
FALSE		High	Master Protein	3655	-2569203124884852128	Q6DIC0	Probable global transcription activator SNF2L2 OS=Mus musculus OX=10090 GN=Smarca2 PE=1 SV=1	>sp|Q6DIC0|SMCA2_MOUSE Probable global transcription activator SNF2L2 OS=Mus musculus OX=10090 GN=Smarca2 PE=1 SV=1	0	383.555	0	31	55	194	26	26	1577	180.1	7.2	669.63	31	194	55	0	9276.4	9018.3	5870.5	6665	4063.2	8112.7	8354.3	8529.5	6073.7	5491.2	9276.4	9194	10219.1	10361.8	10869	8691.1	9571.8	9233.4	10530.2	10160.1	1		0.964922	0.47295
FALSE		High	Master Protein	2229	-5216446006866077561	D3YXK2	Scaffold attachment factor B1 OS=Mus musculus OX=10090 GN=Safb PE=1 SV=2	>sp|D3YXK2|SAFB1_MOUSE Scaffold attachment factor B1 OS=Mus musculus OX=10090 GN=Safb PE=1 SV=2	0	383.289	0	40	49	238	33	33	937	105	5.35	764.08	40	238	49	1	46102.3	49079.5	29382.6	29824.9	17584.8	32989.8	35271.6	33096.9	23872.4	21311.4	46102.3	50035.9	51147.9	46367.6	47039.1	35341.9	40411.8	35828.4	41388.1	39431.1	1		0.794334	0.00030892
FALSE		High	Master Protein	9778	8561214597097050838	Q99K48	Non-POU domain-containing octamer-binding protein OS=Mus musculus OX=10090 GN=Nono PE=1 SV=3	>sp|Q99K48|NONO_MOUSE Non-POU domain-containing octamer-binding protein OS=Mus musculus OX=10090 GN=Nono PE=1 SV=3	0	382.777	0	67	32	647	27	27	473	54.5	8.95	1905.48	67	647	32	3	102346	103081	61485.7	62210.8	37220.3	79285.2	83036	81855.8	51365.6	47137.1	102346	105090	107032	96716.6	99563.5	84938	95137	88611.3	89053.5	87214.8	1		0.868597	0.000785361
FALSE		High	Master Protein	3383	-3059696590354521966	Q71LX4	Talin-2 OS=Mus musculus OX=10090 GN=Tln2 PE=1 SV=3	>sp|Q71LX4|TLN2_MOUSE Talin-2 OS=Mus musculus OX=10090 GN=Tln2 PE=1 SV=3	0	382.769	0	29	64	140	38	38	2375	253.5	5.8	485.05	29	140	64	1	9967	9095.5	4953.5	5592.1	3104.5	9771.5	9535.6	9836.1	6025.2	6282.3	9967	9272.8	8622.9	8693.8	8304.5	10468.1	10925.2	10647.9	10446	11623.8	1		1.21777	0.000979736
FALSE		High	Master Protein	1748	-6116499587836564811	P51660	Peroxisomal multifunctional enzyme type 2 OS=Mus musculus OX=10090 GN=Hsd17b4 PE=1 SV=3	>sp|P51660|DHB4_MOUSE Peroxisomal multifunctional enzyme type 2 OS=Mus musculus OX=10090 GN=Hsd17b4 PE=1 SV=3	0	381.621	0	57	33	233	33	33	735	79.4	8.57	922.66	57	233	33	0	43997.3	42502.9	27683.2	28958.4	17763.7	36292.6	37806.2	37179.2	25326.1	21900.7	43997.3	43331.2	48189.6	45020.5	47517.7	38880.2	43315.7	40247.6	43908.4	40521.6	1		0.907263	0.0141981
FALSE		High	Master Protein	4859	-321530587072795464	Q6PIC6	Sodium/potassium-transporting ATPase subunit alpha-3 OS=Mus musculus OX=10090 GN=Atp1a3 PE=1 SV=1	>sp|Q6PIC6|AT1A3_MOUSE Sodium/potassium-transporting ATPase subunit alpha-3 OS=Mus musculus OX=10090 GN=Atp1a3 PE=1 SV=1	0	381.444	0	36	34	369	12	12	1013	111.6	5.41	1355.2	36	369	34	0	2064.5	1842	1089.2	1266.5	795	2831.6	2482.3	3785.9	1366.6	1232	2064.5	1877.9	1896.1	1969	2126.6	3033.4	2844	4098.3	2369.2	2279.5	1		1.4102	0.0441429
FALSE		High	Master Protein	8221	5871748014399220879	Q8K0E8	Fibrinogen beta chain OS=Mus musculus OX=10090 GN=Fgb PE=1 SV=1	>sp|Q8K0E8|FIBB_MOUSE Fibrinogen beta chain OS=Mus musculus OX=10090 GN=Fgb PE=1 SV=1	0	381.433	0	77	38	236	37	37	481	54.7	7.08	868.94	77	236	38	1	23561.7	20729.2	11418.6	20131.2	10163	63506.9	32217.9	74617.5	14997.8	44041.3	23561.7	21133.1	19877	31297.2	27185.9	68034.8	36913.1	80775.6	26002	81487	1		2.53921	0.0401878
FALSE		High	Master Protein	7615	4752393484999296367	P31001	Desmin OS=Mus musculus OX=10090 GN=Des PE=1 SV=3	>sp|P31001|DESM_MOUSE Desmin OS=Mus musculus OX=10090 GN=Des PE=1 SV=3	0	380.503	0	78	43	403	38	38	469	53.5	5.27	1388.27	78	403	43	0	35200.1	33925	22303.3	26638.3	17112.6	74509.7	44755.3	58819.9	29567.8	52943.6	35200.1	34586.1	38824.6	41413.5	45775.8	79822	51277.5	63674.3	51262.3	97958.3	1		1.63803	0.0123027
FALSE		High	Master Protein	1712	-6183325297746201053	P50580	Proliferation-associated protein 2G4 OS=Mus musculus OX=10090 GN=Pa2g4 PE=1 SV=3	>sp|P50580|PA2G4_MOUSE Proliferation-associated protein 2G4 OS=Mus musculus OX=10090 GN=Pa2g4 PE=1 SV=3	0	380.264	0	74	30	345	29	29	394	43.7	6.86	1240.71	74	345	30	2	74864	72553.2	46059.9	49582	28423.2	51207.1	53451	52308.2	36311.5	32304.7	74864	73967.1	80179	77083.2	76031.4	54858	61240.5	56625.2	62953.9	59771.3	1		0.775155	1.28294e-05
FALSE		High	Master Protein	4037	-1912277341803050433	Q61739	Integrin alpha-6 OS=Mus musculus OX=10090 GN=Itga6 PE=1 SV=3	>sp|Q61739|ITA6_MOUSE Integrin alpha-6 OS=Mus musculus OX=10090 GN=Itga6 PE=1 SV=3	0	379.715	0	47	47	205	46	46	1091	122.1	7.03	768.06	47	205	47	1	35746.4	34586.6	21589.2	25222.3	15222.4	34967.1	36334.4	38072.4	24751.4	19921.4	35746.4	35260.6	37581.6	39212	40719.7	37460.2	41629.5	41214.4	42911.9	36859.3	1		1.05536	0.18241
FALSE		High	Master Protein	9426	7987511524210211321	P05202	Aspartate aminotransferase, mitochondrial OS=Mus musculus OX=10090 GN=Got2 PE=1 SV=1	>sp|P05202|AATM_MOUSE Aspartate aminotransferase, mitochondrial OS=Mus musculus OX=10090 GN=Got2 PE=1 SV=1	0	379.394	0	69	30	433	30	30	430	47.4	9	1525.83	69	433	30	0	102080	90868	56438.9	61603.7	37187	87463.3	85254.1	90652.9	55606.4	51584.9	102080	92638.8	98246.4	95772.9	99474.5	93699.2	97678.3	98134.5	96406	95444.3	1		0.984445	0.468111
FALSE		High	Master Protein	4693	-673264013595456722	E9Q2M9	WD repeat- and FYVE domain-containing protein 4 OS=Mus musculus OX=10090 GN=Wdfy4 PE=1 SV=2	>sp|E9Q2M9|WDFY4_MOUSE WD repeat- and FYVE domain-containing protein 4 OS=Mus musculus OX=10090 GN=Wdfy4 PE=1 SV=2	0	378.352	0	27	73	108	73	73	3183	354.1	6.34	384.86	27	108	73	0	15249.6	13990.5	8333.1	11253.1	7231.1	16662.4	17048.9	17570.8	10908.2	10863	15249.6	14263.2	14505.8	17494.8	19343.1	17850.4	19533.5	19020.9	18911.8	20099.1	1		1.22765	0.0237427
FALSE		High	Master Protein	9764	8544898478372117386	Q9QY06	Unconventional myosin-IXb OS=Mus musculus OX=10090 GN=Myo9b PE=1 SV=2	>sp|Q9QY06|MYO9B_MOUSE Unconventional myosin-IXb OS=Mus musculus OX=10090 GN=Myo9b PE=1 SV=2	0	377.89	0	39	70	122	65	65	2114	238.7	8.63	422.81	39	122	70	5	25054.4	23803.8	13389.5	14473.8	8371.1	22511.5	23269.8	23688.5	13611.4	11288.7	25054.4	24267.7	23307.9	22501.9	22392.7	24116.5	26660.9	25643.5	23598.4	20886.9	1		1.04342	0.560054
FALSE		High	Master Protein	7269	4120886935480457135	P97350	Plakophilin-1 OS=Mus musculus OX=10090 GN=Pkp1 PE=1 SV=1	>sp|P97350|PKP1_MOUSE Plakophilin-1 OS=Mus musculus OX=10090 GN=Pkp1 PE=1 SV=1	0	377.799	0	73	43	149	42	43	728	80.8	8.91	572.72	73	149	43	0	20436.7	20866.2	14225.8	17493.3	10554.7	23308.5	23207.1	24395.1	15116.9	12193.1	20436.7	21272.9	24763.7	27196.2	28233.6	24970.3	26589.1	26408.4	26208.5	22560.1	1		1.03365	0.590378
FALSE		High	Master Protein	10051	9103047625737823891	Q922D8	C-1-tetrahydrofolate synthase, cytoplasmic OS=Mus musculus OX=10090 GN=Mthfd1 PE=1 SV=4	>sp|Q922D8|C1TC_MOUSE C-1-tetrahydrofolate synthase, cytoplasmic OS=Mus musculus OX=10090 GN=Mthfd1 PE=1 SV=4	0	377.604	0	60	47	175	46	46	935	101.1	7.14	661.42	60	175	47	0	32917.3	31194.5	17219.4	19474.9	11576.2	22206.3	24711.4	23774.6	15986.4	14197	32917.3	31802.4	29974.8	30276.8	30966.1	23789.5	28312.6	25736.7	27715.9	26267.9	1		0.851781	0.00101198
FALSE		High	Master Protein	9397	7935923568951746698	Q80SU7	Interferon-induced very large GTPase 1 OS=Mus musculus OX=10090 GN=Gvin1 PE=1 SV=1	>sp|Q80SU7|GVIN1_MOUSE Interferon-induced very large GTPase 1 OS=Mus musculus OX=10090 GN=Gvin1 PE=1 SV=1	0	377.406	0	36	81	130	81	81	2427	280.6	6.57	453.77	36	130	81	0	20758.2	18220.9	10146.7	11866.2	6992.9	23917.4	23970.1	27587	14849.7	11508.1	20758.2	18576	17662.9	18447.9	18706	25622.7	27463.3	29863.7	25745.3	21292.7	1		1.39753	0.00136943
FALSE		High	Master Protein	2890	-3948458222520294958	Q8VDJ3	Vigilin OS=Mus musculus OX=10090 GN=Hdlbp PE=1 SV=1	>sp|Q8VDJ3|VIGLN_MOUSE Vigilin OS=Mus musculus OX=10090 GN=Hdlbp PE=1 SV=1	0	377.211	0	50	63	148	62	62	1268	141.7	6.87	520.38	50	148	63	2	26037.7	24887.4	14542.1	16907.4	10416.8	23061.3	22837.1	24129.8	15686.1	14977.7	26037.7	25372.4	25314.3	26285.3	27864.8	24705.5	26165.1	26121.2	27195.3	27712.4	1		1.01275	0.775171
FALSE		High	Master Protein	7478	4528286264498440361	P07356	Annexin A2 OS=Mus musculus OX=10090 GN=Anxa2 PE=1 SV=2	>sp|P07356|ANXA2_MOUSE Annexin A2 OS=Mus musculus OX=10090 GN=Anxa2 PE=1 SV=2	0	375.538	0	80	34	849	34	34	339	38.7	7.69	2872.87	80	849	34	0	185854	163029	88719	96615.6	56510	152056	161434	169838	88859.7	79974.9	185854	166206	154438	150204	151163	162898	184960	183855	154058	147972	1		1.01823	0.623211
FALSE		High	Master Protein	6672	3003466777020268129	P55200	Histone-lysine N-methyltransferase 2A OS=Mus musculus OX=10090 GN=Kmt2a PE=1 SV=3	>sp|P55200|KMT2A_MOUSE Histone-lysine N-methyltransferase 2A OS=Mus musculus OX=10090 GN=Kmt2a PE=1 SV=3	0	374.911	0	21	64	84	62	62	3966	429.4	9.16	331.77	21	84	64	3	16108.7	15758.9	8696.9	9400.6	5212.6	12630.7	13534.7	13373.3	8587.1	7215.9	16108.7	16066	15139.2	14614.8	13943.6	13531.2	15507.1	14477	14887.6	13351.1	1		0.945648	0.19576
FALSE		High	Master Protein	4205	-1598602088221294647	Q3U9G9	Delta(14)-sterol reductase LBR OS=Mus musculus OX=10090 GN=Lbr PE=1 SV=2	>sp|Q3U9G9|LBR_MOUSE Delta(14)-sterol reductase LBR OS=Mus musculus OX=10090 GN=Lbr PE=1 SV=2	0	374.818	0	44	34	785	34	34	626	71.4	9.36	2710.69	44	785	34	0	155975	162644	102117	111958	61240.6	136224	135872	134463	97242.8	77789.9	155975	165814	177761	174056	163817	145936	155673	145560	168592	143930	1		0.895218	0.0329229
FALSE		High	Master Protein	9224	7635924520476825159	P27046	Alpha-mannosidase 2 OS=Mus musculus OX=10090 GN=Man2a1 PE=1 SV=2	>sp|P27046|MA2A1_MOUSE Alpha-mannosidase 2 OS=Mus musculus OX=10090 GN=Man2a1 PE=1 SV=2	0	374.791	0	54	52	187	49	49	1150	131.5	8.03	688.24	54	187	52	3	31619.7	30606.5	21191.8	23212.4	14681.6	34221.1	34576.2	34974.9	23898.9	19149.5	31619.7	31203	36889.7	36087.4	39273.1	36660.9	39615.1	37861.4	41433.9	35431.1	1		1.09375	0.130405
FALSE		High	Master Protein	2289	-5086769687072098184	P47738	Aldehyde dehydrogenase, mitochondrial OS=Mus musculus OX=10090 GN=Aldh2 PE=1 SV=1	>sp|P47738|ALDH2_MOUSE Aldehyde dehydrogenase, mitochondrial OS=Mus musculus OX=10090 GN=Aldh2 PE=1 SV=1	0	374.704	0	52	27	313	23	23	519	56.5	7.62	1428.86	52	313	27	3	47513.8	41819.7	25264.7	30768.2	18863.3	50522.6	47169.9	54322.5	32804.6	31952.2	47513.8	42634.6	43979.6	47834.1	50459	54124.7	54044	58805.8	56874	59119.2	1		1.22428	0.00047387
FALSE		High	Master Protein	2655	-4411119103575491543	Q00PI9	Heterogeneous nuclear ribonucleoprotein U-like protein 2 OS=Mus musculus OX=10090 GN=Hnrnpul2 PE=1 SV=2	>sp|Q00PI9|HNRL2_MOUSE Heterogeneous nuclear ribonucleoprotein U-like protein 2 OS=Mus musculus OX=10090 GN=Hnrnpul2 PE=1 SV=2	0	373.507	0	50	44	206	44	44	745	84.9	4.89	764.08	50	206	44	0	43707.2	44575.9	24800.6	30370.2	18159.5	34072	35682.3	35642.8	26248.8	26516.1	43707.2	45444.6	43171.8	47215.3	48576.4	36501.2	40882.4	38584.4	45508.1	49061	1		0.909399	0.199252
FALSE		High	Master Protein	9897	8793467838118042788	Q8K310	Matrin-3 OS=Mus musculus OX=10090 GN=Matr3 PE=1 SV=1	>sp|Q8K310|MATR3_MOUSE Matrin-3 OS=Mus musculus OX=10090 GN=Matr3 PE=1 SV=1	0	373.061	0	53	42	223	41	41	846	94.6	6.25	788.23	53	223	42	2	52300.3	56737.7	32523.5	36963.3	23299.2	42957.5	43722.5	45352	32223.2	32368	52300.3	57843.4	56615.5	57465.4	62324.8	46020.3	50094.3	49094.9	55865.9	59888.5	1		0.894004	0.12268
FALSE		High	Master Protein	1057	-7338035940387622568	Q3U0V1	Far upstream element-binding protein 2 OS=Mus musculus OX=10090 GN=Khsrp PE=1 SV=2	>sp|Q3U0V1|FUBP2_MOUSE Far upstream element-binding protein 2 OS=Mus musculus OX=10090 GN=Khsrp PE=1 SV=2	0	372.838	0	61	44	182	37	37	748	76.7	7.33	701.11	61	182	44	11	48113.3	49177.9	24082.1	28595.9	16625.1	31510.3	34764.5	32918.3	24699.6	24341.5	48113.3	50136.2	41921	44456.9	44471.8	33756.9	39830.8	35635	42822.1	45037.5	1		0.863158	0.0376304
FALSE		High	Master Protein	4839	-348954385140034811	Q8BFR5	Elongation factor Tu, mitochondrial OS=Mus musculus OX=10090 GN=Tufm PE=1 SV=1	>sp|Q8BFR5|EFTU_MOUSE Elongation factor Tu, mitochondrial OS=Mus musculus OX=10090 GN=Tufm PE=1 SV=1	0	372.787	0	73	30	317	29	29	452	49.5	7.56	1274.55	73	317	30	0	55123.7	50309.7	31103.5	33850.9	20414.3	45105.6	44701.6	48083.2	32503.8	30184.7	55123.7	51290.1	54143.5	52626.7	54607.9	48321.5	51216.1	52051.5	56352.4	55848.8	1		0.986899	0.642119
FALSE		High	Master Protein	2627	-4460108450544905921	O35286	ATP-dependent RNA helicase DHX15 OS=Mus musculus OX=10090 GN=Dhx15 PE=1 SV=2	>sp|O35286|DHX15_MOUSE ATP-dependent RNA helicase DHX15 OS=Mus musculus OX=10090 GN=Dhx15 PE=1 SV=2	0	372.029	0	50	42	323	41	41	795	90.9	7.46	1097.69	50	323	42	0	64510.8	66770.6	40114.8	39672.6	23530.3	47848.6	50973.2	49123	30259	26032.9	64510.8	68071.9	69830.1	61677.4	62943.1	51260.1	58401.6	53177.1	52460.6	48167	1		0.805389	0.000506752
FALSE		High	Master Protein	3306	-3213072705680957984	Q61818	Retinoic acid-induced protein 1 OS=Mus musculus OX=10090 GN=Rai1 PE=1 SV=3	>sp|Q61818|RAI1_MOUSE Retinoic acid-induced protein 1 OS=Mus musculus OX=10090 GN=Rai1 PE=1 SV=3	0	371.831	0	41	55	98	54	54	1889	201.4	8.75	427.33	41	98	55	2	22487.2	23196.3	12149.2	13125.7	7237	15939.1	17658.9	16449	11221	8991.4	22487.2	23648.3	21148.9	20406.1	19358.8	17075.6	20232.4	17806.5	19454	16636.2	1		0.851688	0.0148539
FALSE		High	Master Protein	9973	8942758636583179492	E9Q309	Centrosome-associated protein 350 OS=Mus musculus OX=10090 GN=Cep350 PE=1 SV=1	>sp|E9Q309|CE350_MOUSE Centrosome-associated protein 350 OS=Mus musculus OX=10090 GN=Cep350 PE=1 SV=1	0	371.803	0	31	77	93	77	77	3095	346.2	6.35	350.1	31	93	77	0	14950.7	14829.8	8777.8	9225.6	5598.5	11768.4	12396.8	12243.9	8763.6	7292.7	14950.7	15118.8	15280.1	14342.7	14975.9	12607.5	14203.4	13254.4	15193.7	13493.3	1		0.90982	0.0358624
FALSE		High	Master Protein	3801	-2355501918746336742	P42225	Signal transducer and activator of transcription 1 OS=Mus musculus OX=10090 GN=Stat1 PE=1 SV=1	>sp|P42225|STAT1_MOUSE Signal transducer and activator of transcription 1 OS=Mus musculus OX=10090 GN=Stat1 PE=1 SV=1	0	370.972	0	49	39	215	39	39	749	87.1	5.58	853.72	49	215	39	0	39195.4	36045.7	20947.5	26294.5	15805.4	33306.4	35013.9	36662.1	25331.2	20897	39195.4	36748.2	36464.6	40879	42279.1	35681.1	40116.6	39687.8	43917.2	38664.4	1		1.00829	0.781684
FALSE		High	Master Protein	9568	8224230466920023304	P43277	Histone H1.3 OS=Mus musculus OX=10090 GN=H1-3 PE=1 SV=2	>sp|P43277|H13_MOUSE Histone H1.3 OS=Mus musculus OX=10090 GN=H1-3 PE=1 SV=2	0	368.738	0	59	31	4689	2	2	221	22.1	11.03	15617.5	59	4689	31	18	190901	192265	177315	152320	84357.5	198087	212198	179610	168012	129781	190901	196012	308663	236806	225655	212210	243122	194434	291286	240126	1		1.03983	0.867067
FALSE		High	Master Protein	6131	2081294266490714075	P05977	Myosin light chain 1/3, skeletal muscle isoform OS=Mus musculus OX=10090 GN=Myl1 PE=1 SV=2	>sp|P05977|MYL1_MOUSE Myosin light chain 1/3, skeletal muscle isoform OS=Mus musculus OX=10090 GN=Myl1 PE=1 SV=2	0	367.944	0	86	17	556	12	12	188	20.6	5.03	1930.05	86	556	17	17	46444	46345.7	25720.1	32247.6	18301.2	257814	54112.9	106414	31581.1	73691.9	46444	47248.8	44772.3	50134.1	48955.4	276196	61998.8	115196	54752.8	136348	1		2.42653	0.111259
FALSE		High	Master Protein	8847	6953350691284938559	P46460	Vesicle-fusing ATPase OS=Mus musculus OX=10090 GN=Nsf PE=1 SV=2	>sp|P46460|NSF_MOUSE Vesicle-fusing ATPase OS=Mus musculus OX=10090 GN=Nsf PE=1 SV=2	0	367.435	0	53	43	228	42	42	744	82.6	6.95	754.76	53	228	43	3	54700.9	53781.9	30006	29849.3	17028.2	37203.4	39840.7	36215.1	24616.4	21312.2	54700.9	54830	52233.2	46405.5	45550	39855.9	45646.7	39203.9	42677.9	39432.7	1		0.821497	0.00406252
FALSE		High	Master Protein	3201	-3413037469317257060	Q80X82	Symplekin OS=Mus musculus OX=10090 GN=Sympk PE=1 SV=2	>sp|Q80X82|SYMPK_MOUSE Symplekin OS=Mus musculus OX=10090 GN=Sympk PE=1 SV=2	0	367.031	0	43	44	127	44	44	1288	142.5	6.05	512.78	43	127	44	0	23352.5	25098.6	14309.5	13205.7	8044.2	17137.3	18978.3	17033.1	10208.7	8523.5	23352.5	25587.7	24909.4	20530.3	21518	18359.2	21744	18438.8	17698.9	15770.5	1		0.784559	0.00804057
FALSE		High	Master Protein	4158	-1679041906380627347	Q9ERK4	Exportin-2 OS=Mus musculus OX=10090 GN=Cse1l PE=1 SV=1	>sp|Q9ERK4|XPO2_MOUSE Exportin-2 OS=Mus musculus OX=10090 GN=Cse1l PE=1 SV=1	0	366.812	0	42	44	160	44	44	971	110.4	5.77	544.17	42	160	44	0	38425.7	38069.5	20293.7	19497.8	10765.3	23064.5	24602.4	22425.5	13526	12154.6	38425.7	38811.4	35326.3	30312.4	28797.1	24709	28187.7	24276.3	23450.2	22489	1		0.717374	0.00271663
FALSE		High	Master Protein	3842	-2273491358909585578	Q9ERG0	LIM domain and actin-binding protein 1 OS=Mus musculus OX=10090 GN=Lima1 PE=1 SV=3	>sp|Q9ERG0|LIMA1_MOUSE LIM domain and actin-binding protein 1 OS=Mus musculus OX=10090 GN=Lima1 PE=1 SV=3	0	366.529	0	68	49	150	46	46	753	84	6.6	562.51	68	150	49	4	42811.2	42133.6	24989.8	27755.4	16071.4	39177.5	38958.1	39371.5	26805.3	22064.2	42811.2	42954.6	43501.1	43150.2	42990.7	41970.7	44635.5	42620.8	46472.9	40823.9	1		0.989442	0.835986
FALSE		High	Master Protein	5477	797469212710563800	P41216	Long-chain-fatty-acid--CoA ligase 1 OS=Mus musculus OX=10090 GN=Acsl1 PE=1 SV=2	>sp|P41216|ACSL1_MOUSE Long-chain-fatty-acid--CoA ligase 1 OS=Mus musculus OX=10090 GN=Acsl1 PE=1 SV=2	0	366.203	0	62	43	243	39	40	699	77.9	7.15	858.95	62	243	43	6	31813.9	28442.4	17696.2	20488.5	14299.4	60462.2	42632.6	55112	25192.6	40694.2	31813.9	28996.7	30804.8	31852.7	38250.5	64773	48845.5	59660.3	43676.9	75293.9	1		1.8096	0.00210548
FALSE		High	Master Protein	902	-7611593937947291123	Q8BRF7	Sec1 family domain-containing protein 1 OS=Mus musculus OX=10090 GN=Scfd1 PE=1 SV=1	>sp|Q8BRF7|SCFD1_MOUSE Sec1 family domain-containing protein 1 OS=Mus musculus OX=10090 GN=Scfd1 PE=1 SV=1	0	365.384	0	49	27	151	27	27	639	72.3	6.38	644.93	49	151	27	0	23287	23166.9	13348	15058.5	8464.4	19841.8	21077.8	20362.5	13624.7	10798.2	23287	23618.4	23235.6	23410.8	22642	21256.5	24149.5	22043	23621.5	19979.2	1		0.949756	0.224219
FALSE		High	Master Protein	5844	1523561538325158915	O88379	Bromodomain adjacent to zinc finger domain protein 1A OS=Mus musculus OX=10090 GN=Baz1a PE=1 SV=3	>sp|O88379|BAZ1A_MOUSE Bromodomain adjacent to zinc finger domain protein 1A OS=Mus musculus OX=10090 GN=Baz1a PE=1 SV=3	0	365.221	0	37	55	110	54	55	1555	178.3	6.54	411.57	37	110	55	0	16346.9	16733.1	9349.4	10082.8	5456.8	11915.3	12051.7	12363.6	7430.3	6205.5	16346.9	17059.1	16275.1	15675.3	14596.9	12764.8	13808	13383.9	12882.1	11481.7	1		0.804316	0.000576828
FALSE		High	Master Protein	7069	3758848269287369712	E9PZQ0	Ryanodine receptor 1 OS=Mus musculus OX=10090 GN=Ryr1 PE=1 SV=1	>sp|E9PZQ0|RYR1_MOUSE Ryanodine receptor 1 OS=Mus musculus OX=10090 GN=Ryr1 PE=1 SV=1	0	364.406	0	20	82	102	74	82	5035	564.7	5.27	357.95	20	102	82	0	9783.5	9227.7	5530.9	6610.9	3743.8	47236.7	11602.9	18308.9	6524.1	11423.1	9783.5	9407.5	9628	10277.7	10014.7	50604.6	13293.8	19820	11310.9	21135.5	1		2.00906	0.131641
FALSE		High	Master Protein	4770	-501693399875574655	Q9CZW5	Mitochondrial import receptor subunit TOM70 OS=Mus musculus OX=10090 GN=Tomm70 PE=1 SV=2	>sp|Q9CZW5|TOM70_MOUSE Mitochondrial import receptor subunit TOM70 OS=Mus musculus OX=10090 GN=Tomm70 PE=1 SV=2	0	364.397	0	67	39	244	38	39	611	67.5	7.53	846.05	67	244	39	0	69990.7	67655.3	37638.7	38851.2	21177.3	54408.9	53930.1	54538.6	32293.2	26487.8	69990.7	68973.8	65519.8	60400.5	56649	58288.2	61789.5	59039.7	55987.3	49008.8	1		0.87775	0.0552902
FALSE		High	Master Protein	6013	1835192708391809547	Q62504	Msx2-interacting protein OS=Mus musculus OX=10090 GN=Spen PE=1 SV=2	>sp|Q62504|MINT_MOUSE Msx2-interacting protein OS=Mus musculus OX=10090 GN=Spen PE=1 SV=2	0	364.132	0	25	80	107	78	78	3644	398.5	8.54	375.55	25	107	80	1	24378.6	26864.6	15446	16449.9	9382.2	18969.3	19737.9	19036.4	13668.2	11817.5	24378.6	27388.1	26887.8	25574	25097.2	20321.8	22614.3	20607.4	23696.8	21865.3	1		0.840069	0.00133327
FALSE		High	Master Protein	8708	6688969940741861185	P17879	Heat shock 70 kDa protein 1B OS=Mus musculus OX=10090 GN=Hspa1b PE=1 SV=3	>sp|P17879|HS71B_MOUSE Heat shock 70 kDa protein 1B OS=Mus musculus OX=10090 GN=Hspa1b PE=1 SV=3	0	363.911	0	66	36	328	1	1	642	70.1	5.72	1181.02	66	328	36	0	306.1	269	204.6	231.7	190.9	308.9	327.8	326	201.2	192.6	306.1	274.2	356.1	360.2	510.5	331	375.6	352.9	348.7	356.3	1		1.01528	0.8457
FALSE		High	Master Protein	6965	3535880862588032173	Q9EQK5	Major vault protein OS=Mus musculus OX=10090 GN=Mvp PE=1 SV=4	>sp|Q9EQK5|MVP_MOUSE Major vault protein OS=Mus musculus OX=10090 GN=Mvp PE=1 SV=4	0	363.698	0	55	41	164	41	41	861	95.9	5.59	661.06	55	164	41	0	23682.4	22060.5	13773.8	16584.4	10430.1	21673.2	23101.1	23810.3	16593	15387.8	23682.4	22490.4	23976.7	25783.2	27900.4	23218.5	26467.7	25775.3	28767.6	28471	1		1.08045	0.235058
FALSE		High	Master Protein	778	-7839295452974405612	P26443	Glutamate dehydrogenase 1, mitochondrial OS=Mus musculus OX=10090 GN=Glud1 PE=1 SV=1	>sp|P26443|DHE3_MOUSE Glutamate dehydrogenase 1, mitochondrial OS=Mus musculus OX=10090 GN=Glud1 PE=1 SV=1	0	363.367	0	56	32	339	32	32	558	61.3	8	1272.64	56	339	32	0	62625.2	55316.4	34373	37948.9	23640.7	60834.5	60754.7	65884.7	39179.9	34743.2	62625.2	56394.4	59835	58997.6	63238.4	65171.9	69608.6	71322.1	67926.9	64283.3	1		1.12354	0.00345384
FALSE		High	Master Protein	2217	-5252045789024736065	P97457	Myosin regulatory light chain 11 OS=Mus musculus OX=10090 GN=Myl11 PE=1 SV=3	>sp|P97457|MYL11_MOUSE Myosin regulatory light chain 11 OS=Mus musculus OX=10090 GN=Myl11 PE=1 SV=3	0	363.345	0	93	21	582	20	21	169	18.9	4.92	2175.39	93	582	21	0	36901.4	35711.1	19871.8	25087.3	13573.1	261237	42080.9	91999.8	23486.5	121288	36901.4	36407	34592	39002.2	36307.7	279862	48213.4	99592.5	40718.9	224411	1		2.72	0.1023
FALSE		High	Master Protein	4415	-1191675491743441875	P80315	T-complex protein 1 subunit delta OS=Mus musculus OX=10090 GN=Cct4 PE=1 SV=3	>sp|P80315|TCPD_MOUSE T-complex protein 1 subunit delta OS=Mus musculus OX=10090 GN=Cct4 PE=1 SV=3	0	363.32	0	76	35	252	34	34	539	58	8.02	914.95	76	252	35	0	50509.9	47579.2	25734.7	31693	18323	42700.7	45485.1	45037.5	28687.7	25304.9	50509.9	48506.4	44797.8	49271.8	49013.7	45745.2	52113.7	48754.5	49736.4	46820	1		1.00266	0.888256
FALSE		High	Master Protein	2293	-5084339442370023654	D0QMC3	Myeloid cell nuclear differentiation antigen-like protein OS=Mus musculus OX=10090 GN=Mndal PE=1 SV=1	>sp|D0QMC3|MNDAL_MOUSE Myeloid cell nuclear differentiation antigen-like protein OS=Mus musculus OX=10090 GN=Mndal PE=1 SV=1	0	362.792	0	64	35	177	17	17	538	60.5	9.28	730.39	64	177	35	20	33339.4	32553.3	19446.9	20942.5	12516	25007.4	26155.9	26643.4	17826.1	14478.2	33339.4	33187.7	33852.3	32558.5	33480	26790.3	29967.6	28842.2	30905.5	26788.1	1		0.86651	0.000648139
FALSE		High	Master Protein	6862	3335639316829384634	Q9Z2I0	Mitochondrial proton/calcium exchanger protein OS=Mus musculus OX=10090 GN=Letm1 PE=1 SV=1	>sp|Q9Z2I0|LETM1_MOUSE Mitochondrial proton/calcium exchanger protein OS=Mus musculus OX=10090 GN=Letm1 PE=1 SV=1	0	362.704	0	50	40	187	40	40	738	82.9	6.52	753.39	50	187	40	0	38979.5	38786.8	24495.9	25652.5	15062.1	37466	34610.4	36893.2	24548.4	22101.9	38979.5	39542.7	42641.4	39881	40290.7	40137.2	39654.2	39937.9	42560	40893.8	1		1.00984	0.664065
FALSE		High	Master Protein	1727	-6150192845713175763	Q61696	Heat shock 70 kDa protein 1A OS=Mus musculus OX=10090 GN=Hspa1a PE=1 SV=2	>sp|Q61696|HS71A_MOUSE Heat shock 70 kDa protein 1A OS=Mus musculus OX=10090 GN=Hspa1a PE=1 SV=2	0	362.659	0	66	36	326	1	1	641	70	5.72	1163.65	66	326	36	47	21181.2	21389.4	12191.5	17787.2	9971.7	24066.6	22795.1	24222.3	16897.2	14519.5	21181.2	21806.2	21222.5	27653	26674.1	25782.5	26117.1	26221.4	29294.9	26864.6	1		1.20286	0.0780451
FALSE		High	Master Protein	6756	3159496791126980795	Q80UG5	Septin-9 OS=Mus musculus OX=10090 GN=Septin9 PE=1 SV=1	>sp|Q80UG5|SEPT9_MOUSE Septin-9 OS=Mus musculus OX=10090 GN=Septin9 PE=1 SV=1	0	361.407	0	69	36	184	36	36	583	65.5	8.9	711.62	69	184	36	0	32954.4	31993.2	18389.7	22198	12760.8	29626.3	26532.3	27667.3	19145	18467.7	32954.4	32616.7	32011.9	34510.3	34134.8	31738.6	30399	29950.6	33192	34169.7	1		0.956417	0.182969
FALSE		High	Master Protein	8023	5492119839154490762	P70168	Importin subunit beta-1 OS=Mus musculus OX=10090 GN=Kpnb1 PE=1 SV=2	>sp|P70168|IMB1_MOUSE Importin subunit beta-1 OS=Mus musculus OX=10090 GN=Kpnb1 PE=1 SV=2	0	361.36	0	45	33	265	33	33	876	97.1	4.78	1043.44	45	265	33	0	53006.7	52243.1	28650	30251.2	16757.8	38722.3	39576.2	38286.5	24993.6	21536.9	53006.7	53261.2	49872.7	47030.4	44826.8	41483.1	45343.7	41446.3	43332	39848.4	1		0.850855	0.004901
FALSE		High	Master Protein	9697	8427060250348215104	O88322	Nidogen-2 OS=Mus musculus OX=10090 GN=Nid2 PE=1 SV=2	>sp|O88322|NID2_MOUSE Nidogen-2 OS=Mus musculus OX=10090 GN=Nid2 PE=1 SV=2	0	360.862	0	50	48	140	47	47	1403	153.8	5.38	580.78	50	140	48	1	21669.4	20821.5	12986	17747	11027	25586.7	24033	26857.7	18823.6	17278.4	21669.4	21227.3	22605.5	27590.5	29497	27411	27535.3	29074.2	32634.8	31969.2	1		1.25014	0.0321715
FALSE		High	Master Protein	9408	7953740702773008894	A2AX52	Collagen alpha-4(VI) chain OS=Mus musculus OX=10090 GN=Col6a4 PE=1 SV=2	>sp|A2AX52|CO6A4_MOUSE Collagen alpha-4(VI) chain OS=Mus musculus OX=10090 GN=Col6a4 PE=1 SV=2	0	360.755	0	30	62	121	62	62	2309	250.6	6.81	437.73	30	121	62	0	23252.3	20188	12520.6	17290.2	9296.3	21926.2	20999	26192.1	17987.5	14340.4	23252.3	20581.5	21795.3	26880.4	24867.3	23489.5	24059.2	28353.7	31185.3	26533.2	1		1.13717	0.109053
FALSE		High	Master Protein	7992	5445430574776959151	P13020	Gelsolin OS=Mus musculus OX=10090 GN=Gsn PE=1 SV=3	>sp|P13020|GELS_MOUSE Gelsolin OS=Mus musculus OX=10090 GN=Gsn PE=1 SV=3	0	360.453	0	44	31	453	31	31	780	85.9	6.18	1977.39	44	453	31	0	64083.2	62749.3	37188.5	45151.9	27769.4	69880.3	69589.4	76234.8	49625.1	43228.6	64083.2	63972.1	64736.1	70195.9	74282.7	74862.6	79730.7	82526.4	86036	79983.2	1		1.2074	0.00140248
FALSE		High	Master Protein	5111	112549938701644766	P70398	Probable ubiquitin carboxyl-terminal hydrolase FAF-X OS=Mus musculus OX=10090 GN=Usp9x PE=1 SV=2	>sp|P70398|USP9X_MOUSE Probable ubiquitin carboxyl-terminal hydrolase FAF-X OS=Mus musculus OX=10090 GN=Usp9x PE=1 SV=2	0	360.389	0	32	76	120	73	74	2559	290.5	5.87	416.47	32	120	76	2	22136.2	21362.5	12261.6	14073	8745.1	19696.6	19262.4	19389.6	11816.8	10843.3	22136.2	21778.8	21344.4	21878.7	23393.1	21100.9	22069.6	20989.8	20487.1	20062.7	1		0.948962	0.0426472
FALSE		High	Master Protein	7569	4684250882603475602	Q9R1C7	Pre-mRNA-processing factor 40 homolog A OS=Mus musculus OX=10090 GN=Prpf40a PE=1 SV=1	>sp|Q9R1C7|PR40A_MOUSE Pre-mRNA-processing factor 40 homolog A OS=Mus musculus OX=10090 GN=Prpf40a PE=1 SV=1	0	360.348	0	34	40	208	37	37	953	108.4	7.69	777.25	34	208	40	4	54821.5	58210.1	29546.9	31810.1	17137.9	42071.8	45573.3	43225.4	28471.1	22184.2	54821.5	59344.5	51433.9	49454	45843.4	45071.4	52214.8	46792.8	49360.8	41046	1		0.899277	0.114902
FALSE		High	Master Protein	1219	-7055103485937515366	Q3TBD2	Rho GTPase-activating protein 45 OS=Mus musculus OX=10090 GN=Arhgap45 PE=1 SV=2	>sp|Q3TBD2|HMHA1_MOUSE Rho GTPase-activating protein 45 OS=Mus musculus OX=10090 GN=Arhgap45 PE=1 SV=2	0	360.038	0	47	46	149	45	45	1116	122.8	5.94	566.88	47	149	46	2	37088	36503.1	19297.1	23674.5	13197.3	28601.7	31406.2	30868.2	19576.5	17018.5	37088	37214.4	33591.5	36805.8	35302.6	30641	35983.1	33415.7	33940.2	31488.3	1		0.913857	0.0377923
FALSE		High	Master Protein	1294	-6913027560425864931	Q6P5F9	Exportin-1 OS=Mus musculus OX=10090 GN=Xpo1 PE=1 SV=1	>sp|Q6P5F9|XPO1_MOUSE Exportin-1 OS=Mus musculus OX=10090 GN=Xpo1 PE=1 SV=1	0	359.734	0	47	44	192	44	44	1071	123	6.07	717.47	47	192	44	0	41505.4	39944.6	20899.7	20730.5	11911.5	26663.1	29389.4	27328.9	16183.5	13669.6	41505.4	40723	36381.2	32228.9	31863.1	28564.1	33672.4	29584.3	28057.6	25292	1		0.797528	0.0153682
FALSE		High	Master Protein	7611	4747266305812822766	P97311	DNA replication licensing factor MCM6 OS=Mus musculus OX=10090 GN=Mcm6 PE=1 SV=1	>sp|P97311|MCM6_MOUSE DNA replication licensing factor MCM6 OS=Mus musculus OX=10090 GN=Mcm6 PE=1 SV=1	0	359.343	0	53	49	167	49	49	821	92.8	5.45	630.35	53	167	49	0	51269.6	52314.9	27062.2	30969.8	17193.9	27617.1	30017.4	28604.7	19711.7	18115.9	51269.6	53334.4	47108.7	48147.5	45993.3	29586.1	34391.9	30965.4	34174.6	33518.8	1		0.658595	8.48811e-06
FALSE		High	Master Protein	1030	-7388503177112683369	P68404	Protein kinase C beta type OS=Mus musculus OX=10090 GN=Prkcb PE=1 SV=4	>sp|P68404|KPCB_MOUSE Protein kinase C beta type OS=Mus musculus OX=10090 GN=Prkcb PE=1 SV=4	0	359.125	0	57	35	236	24	25	671	76.7	7.01	880.34	57	236	35	14	43769.5	39602.6	22133.3	23730.9	12797.7	34557.8	35633.4	34789.3	20473.5	17242.9	43769.5	40374.4	38528.7	36893.5	34233.7	37021.7	40826.4	37660.4	35495.3	31903.5	1		0.943985	0.344786
FALSE		High	Master Protein	4199	-1612190288293860915	P60843	Eukaryotic initiation factor 4A-I OS=Mus musculus OX=10090 GN=Eif4a1 PE=1 SV=1	>sp|P60843|IF4A1_MOUSE Eukaryotic initiation factor 4A-I OS=Mus musculus OX=10090 GN=Eif4a1 PE=1 SV=1	0	359.094	0	70	31	373	13	13	406	46.1	5.48	1143.93	70	373	31	22	43069.3	41894.6	25970.8	31127.7	19026.3	31275.1	32530.9	33129.9	23145.7	21091.2	43069.3	42711	45208.8	48393.1	50894.9	33504.9	37271.6	35864	40128.1	39023.7	1		0.808193	0.00191636
FALSE		High	Master Protein	3668	-2555231891179508855	Q3UXZ9	Lysine-specific demethylase 5A OS=Mus musculus OX=10090 GN=Kdm5a PE=1 SV=2	>sp|Q3UXZ9|KDM5A_MOUSE Lysine-specific demethylase 5A OS=Mus musculus OX=10090 GN=Kdm5a PE=1 SV=2	0	358.675	0	40	57	99	54	55	1690	192.1	6.39	373.17	40	99	57	2	19021.2	19095.6	10818.8	11573.7	6552.8	14650.2	15322.9	15337.7	9741.3	8130.5	19021.2	19467.8	18832.9	17993.2	17528.7	15694.7	17555.9	16603.5	16888.6	15043.3	1		0.881961	0.00456336
FALSE		High	Master Protein	7318	4249759103647841507	Q921H8	3-ketoacyl-CoA thiolase A, peroxisomal OS=Mus musculus OX=10090 GN=Acaa1a PE=1 SV=1	>sp|Q921H8|THIKA_MOUSE 3-ketoacyl-CoA thiolase A, peroxisomal OS=Mus musculus OX=10090 GN=Acaa1a PE=1 SV=1	0	358.204	0	72	22	163	10	10	424	43.9	8.44	795.77	72	163	22	22	21824.7	20309.5	16346.2	17194.1	10961.5	19438.2	19687.9	19540.1	16979.8	14505.1	21824.7	20705.3	28454.7	26731	29321.9	20824	22557.1	21152.7	29438.2	26837.8	1		0.974575	0.623512
FALSE		High	Master Protein	232	-8833910190279983225	P49718	DNA replication licensing factor MCM5 OS=Mus musculus OX=10090 GN=Mcm5 PE=1 SV=2	>sp|P49718|MCM5_MOUSE DNA replication licensing factor MCM5 OS=Mus musculus OX=10090 GN=Mcm5 PE=1 SV=2	0	358.148	0	62	48	208	48	48	734	82.4	8.29	752.92	62	208	48	0	52137.7	51817.1	27711.7	31475.3	18412.1	31937	35624.8	33726	22199.1	20358.7	52137.7	52826.9	48239.4	48933.4	49252.1	34214	40816.5	36509.4	38487	37668.4	1		0.749375	1.97061e-05
FALSE		High	Master Protein	1769	-6083592408372207575	Q9D8E6	Large ribosomal subunit protein uL4 OS=Mus musculus OX=10090 GN=Rpl4 PE=1 SV=3	>sp|Q9D8E6|RL4_MOUSE Large ribosomal subunit protein uL4 OS=Mus musculus OX=10090 GN=Rpl4 PE=1 SV=3	0	357.347	0	56	30	374	30	30	419	47.1	11	1341.8	56	374	30	0	74260.2	72820.5	48427.2	53330.3	30185.1	62637	62923.7	65223.8	43705.3	36959.8	74260.2	74239.6	84300	82910.5	80744.7	67102.9	72093.7	70606.7	75772.7	68384.5	1		0.89466	0.011764
FALSE		High	Master Protein	4437	-1157133660500608514	Q922P9	Cytokine-like nuclear factor N-PAC OS=Mus musculus OX=10090 GN=Glyr1 PE=1 SV=1	>sp|Q922P9|GLYR1_MOUSE Cytokine-like nuclear factor N-PAC OS=Mus musculus OX=10090 GN=Glyr1 PE=1 SV=1	0	356.472	0	62	30	212	30	30	546	59.7	9.22	795.17	62	212	30	0	31720.8	32171.6	22647.1	23836.7	13674.2	27575.5	28107.1	27688.2	20589	16543.9	31720.8	32798.6	39423.1	37058	36578.1	29541.5	32203.2	29973.3	35695.5	30610.2	1		0.893723	0.0627748
FALSE		High	Master Protein	8223	5877673325563589409	Q80X41	Serine/threonine-protein kinase VRK1 OS=Mus musculus OX=10090 GN=Vrk1 PE=1 SV=2	>sp|Q80X41|VRK1_MOUSE Serine/threonine-protein kinase VRK1 OS=Mus musculus OX=10090 GN=Vrk1 PE=1 SV=2	0	356.193	0	64	29	271	29	29	440	49.7	8.94	999.87	64	271	29	0	63171.7	64134	37017.2	41926.7	22498.6	49390.6	51155.8	52991.6	33764.7	26097.1	63171.7	65383.8	64437.9	65181.7	60183.2	52912.1	58610.8	57365	58538.5	48285.8	1		0.888213	0.00495242
FALSE		High	Master Protein	10077	9159153115103079453	P70399	TP53-binding protein 1 OS=Mus musculus OX=10090 GN=Tp53bp1 PE=1 SV=3	>sp|P70399|TP53B_MOUSE TP53-binding protein 1 OS=Mus musculus OX=10090 GN=Tp53bp1 PE=1 SV=3	0	355.333	0	39	42	81	42	42	1969	212.6	4.63	401.33	39	81	42	0	9474.2	9213.8	5012.5	5606.2	3263.9	7368.8	8132.3	8636.1	5080.6	4539.5	9474.2	9393.3	8725.5	8715.8	8730.8	7894.2	9317.4	9348.9	8808.3	8399.2	1		0.977609	0.459979
FALSE		High	Master Protein	4302	-1411446919203511095	Q91YE8	Synaptopodin-2 OS=Mus musculus OX=10090 GN=Synpo2 PE=1 SV=2	>sp|Q91YE8|SYNP2_MOUSE Synaptopodin-2 OS=Mus musculus OX=10090 GN=Synpo2 PE=1 SV=2	0	355.203	0	51	38	110	38	38	1087	116.5	7.37	509.47	51	110	38	0	16861.2	15993	9113.2	10334.6	6082.4	21607.9	17252.1	19923.3	9381.9	9765.2	16861.2	16304.7	15863.8	16066.7	16270.2	23148.5	19766.3	21567.6	16265.7	18068	1		1.2149	0.045303
FALSE		High	Master Protein	50	-9149112734841508009	P12970	Large ribosomal subunit protein eL8 OS=Mus musculus OX=10090 GN=Rpl7a PE=1 SV=2	>sp|P12970|RL7A_MOUSE Large ribosomal subunit protein eL8 OS=Mus musculus OX=10090 GN=Rpl7a PE=1 SV=2	0	355.115	0	57	26	286	26	26	266	30	10.56	1057.13	57	286	26	0	59277.5	57036.4	32767.4	38033.7	20312.9	51838.8	53097.8	55831.5	33785.1	29765.1	59277.5	58147.9	57040.1	59129.5	54336.5	55534.8	60835.9	60439.3	58573.8	55072.6	1		1.01692	0.745967
FALSE		High	Master Protein	9957	8918894101276099139	Q6ZWR6	Nesprin-1 OS=Mus musculus OX=10090 GN=Syne1 PE=1 SV=2	>sp|Q6ZWR6|SYNE1_MOUSE Nesprin-1 OS=Mus musculus OX=10090 GN=Syne1 PE=1 SV=2	0	354.761	0	10	82	105	77	77	8799	1009.3	5.59	342.59	10	105	82	2	23022.1	22467	11774.9	12833.3	7571.3	19778.2	21497.8	20313.4	12969.1	10788.7	23022.1	22904.8	20497.2	19951.5	20253	21188.4	24630.7	21989.8	22484.8	19961.7	1		1.04217	0.499645
FALSE		High	Master Protein	10097	9194103037768559523	Q8BHN3	Neutral alpha-glucosidase AB OS=Mus musculus OX=10090 GN=Ganab PE=1 SV=1	>sp|Q8BHN3|GANAB_MOUSE Neutral alpha-glucosidase AB OS=Mus musculus OX=10090 GN=Ganab PE=1 SV=1	0	354.614	0	52	45	235	45	45	944	106.8	6.06	920.48	52	235	45	0	51525.5	47987	29925	32737.7	21019.1	43052.3	46666.7	45242.5	30355.6	26723.3	51525.5	48922.1	52092.1	50896	56225.7	46121.8	53467.5	48976.3	52628.1	49444.5	1		0.958937	0.342614
FALSE		High	Master Protein	5172	210628602669898436	Q9WUB3	Glycogen phosphorylase, muscle form OS=Mus musculus OX=10090 GN=Pygm PE=1 SV=3	>sp|Q9WUB3|PYGM_MOUSE Glycogen phosphorylase, muscle form OS=Mus musculus OX=10090 GN=Pygm PE=1 SV=3	0	354.481	0	59	53	156	42	42	842	97.2	7.11	520.45	59	156	53	19	17187.7	16047.6	9439.7	11442.6	6764.3	45442.8	17945.9	26068.9	11411.1	71367.5	17187.7	16360.3	16432.2	17789.4	18094.5	48682.8	20561.2	28220.4	19783.7	132047	1		1.64468	0.197963
FALSE		High	Master Protein	7195	3985412357609484351	Q5XKE0	Myosin-binding protein C, fast-type OS=Mus musculus OX=10090 GN=Mybpc2 PE=1 SV=1	>sp|Q5XKE0|MYPC2_MOUSE Myosin-binding protein C, fast-type OS=Mus musculus OX=10090 GN=Mybpc2 PE=1 SV=1	0	354.002	0	57	58	148	57	57	1136	127.3	6.35	531.1	57	148	58	1	11540.7	11039.4	6989.4	8921.8	5397.9	106019	15158.1	33788.8	8720.3	30865.2	11540.7	11254.6	12166.8	13870.4	14439.4	113578	17367.1	36577.4	15118.6	57108	1		2.90494	0.122555
FALSE		High	Master Protein	8285	5965391347181714932	Q6NZJ6	Eukaryotic translation initiation factor 4 gamma 1 OS=Mus musculus OX=10090 GN=Eif4g1 PE=1 SV=1	>sp|Q6NZJ6|IF4G1_MOUSE Eukaryotic translation initiation factor 4 gamma 1 OS=Mus musculus OX=10090 GN=Eif4g1 PE=1 SV=1	0	353.223	0	36	51	146	45	45	1600	176	5.4	526.12	36	146	51	11	35749.5	33798.6	20200.3	22969	13275.8	25140.4	27033.8	26941.7	18576	16607.2	35749.5	34457.2	35163.8	35708.9	35512.4	26932.8	30973.5	29165.2	32205.5	30727.3	1		0.863806	0.000470094
FALSE		High	Master Protein	3181	-3441915097072101229	P25976	Nucleolar transcription factor 1 OS=Mus musculus OX=10090 GN=Ubtf PE=1 SV=1	>sp|P25976|UBF1_MOUSE Nucleolar transcription factor 1 OS=Mus musculus OX=10090 GN=Ubtf PE=1 SV=1	0	353.156	0	54	53	330	53	53	765	89.5	5.76	1049.92	54	330	53	0	84049.6	86820.1	49602.7	59337	29177.9	67714.5	69438.8	69053.8	49778.3	39881.1	84049.6	88512	86346.2	92248.9	78050.3	72542.3	79558.3	74752.7	86301.6	73789.5	1		0.890455	0.0405277
FALSE		High	Master Protein	6720	3083785955956234711	Q8R550	SH3 domain-containing kinase-binding protein 1 OS=Mus musculus OX=10090 GN=Sh3kbp1 PE=1 SV=1	>sp|Q8R550|SH3K1_MOUSE SH3 domain-containing kinase-binding protein 1 OS=Mus musculus OX=10090 GN=Sh3kbp1 PE=1 SV=1	0	353.123	0	57	34	144	34	34	709	78.1	7.55	555.49	57	144	34	0	30469.5	28061.2	13596.5	15845.6	8645.5	20371.4	23934.8	22635.6	15240.9	12575.2	30469.5	28608	23668.1	24634.5	23126.6	21823.9	27422.9	24503.7	26423.5	23267.1	1		0.950485	0.449009
FALSE		High	Master Protein	3210	-3384356594779347581	Q8K019	Bcl-2-associated transcription factor 1 OS=Mus musculus OX=10090 GN=Bclaf1 PE=1 SV=2	>sp|Q8K019|BCLF1_MOUSE Bcl-2-associated transcription factor 1 OS=Mus musculus OX=10090 GN=Bclaf1 PE=1 SV=2	0	353.045	0	41	40	180	39	39	919	105.9	9.99	663.91	41	180	40	0	54502.6	59033.1	36528.3	36856.8	21410.9	41928.4	43483.3	40088	29083.3	24593.7	54502.6	60183.5	63586.9	57299.9	57273.9	44917.8	49820.3	43396.4	50422.2	45504.3	1		0.792409	0.000482394
FALSE		High	Master Protein	662	-8041816603996235585	B9EJ86	Oxysterol-binding protein-related protein 8 OS=Mus musculus OX=10090 GN=Osbpl8 PE=1 SV=1	>sp|B9EJ86|OSBL8_MOUSE Oxysterol-binding protein-related protein 8 OS=Mus musculus OX=10090 GN=Osbpl8 PE=1 SV=1	0	352.649	0	56	44	148	38	38	889	101.2	6.96	555.93	56	148	44	7	35083.3	34848.8	18327.7	18670.6	10534.9	24873.9	27315.2	25610.7	15899.3	12667.8	35083.3	35527.9	31904.1	29026.5	28180.6	26647.3	31295.9	27724.3	27564.9	23438.5	1		0.855945	0.046625
FALSE		High	Master Protein	3191	-3427867264543821195	Q8BJS4	SUN domain-containing protein 2 OS=Mus musculus OX=10090 GN=Sun2 PE=1 SV=3	>sp|Q8BJS4|SUN2_MOUSE SUN domain-containing protein 2 OS=Mus musculus OX=10090 GN=Sun2 PE=1 SV=3	0	352.553	0	58	34	303	33	33	731	81.6	7.02	1168.8	58	303	34	0	48287.8	50096	31614.6	36465.1	21192.9	44540.3	44105.6	45302.7	31992.1	27745.7	48287.8	51072.3	55033.4	56690.9	56690.7	47715.9	50533.2	49041.5	55465.3	51336.1	1		0.944544	0.234217
FALSE		High	Master Protein	850	-7707277923770810548	G5E8K5	Ankyrin-3 OS=Mus musculus OX=10090 GN=Ank3 PE=1 SV=1	>sp|G5E8K5|ANK3_MOUSE Ankyrin-3 OS=Mus musculus OX=10090 GN=Ank3 PE=1 SV=1	0	351.866	0	39	60	97	49	49	1961	213.9	6.7	374.18	39	97	60	13	17532.7	16183.1	8483	9994.2	5716.3	16652.2	17844.1	16936.8	10695.4	9282.2	17532.7	16498.4	14766.9	15537.6	15291.1	17839.5	20444.6	18334.6	18542.9	17174.4	1		1.16474	0.0085908
FALSE		High	Master Protein	7734	4953765820814386312	A2AL36	Centriolin OS=Mus musculus OX=10090 GN=Cntrl PE=1 SV=2	>sp|A2AL36|CNTRL_MOUSE Centriolin OS=Mus musculus OX=10090 GN=Cntrl PE=1 SV=2	0	351.61	0	34	72	101	70	70	2334	268.7	5.52	345.49	34	101	72	1	17285.8	17055.5	9154.3	9881.1	5523.8	15095.2	15949.6	16080	9769.5	7805	17285.8	17387.9	15935.5	15361.8	14776.1	16171.4	18273.9	17407.1	16937.6	14441	1		1.03631	0.566056
FALSE		High	Master Protein	5318	508836321762180281	O54824	Pro-interleukin-16 OS=Mus musculus OX=10090 GN=Il16 PE=1 SV=3	>sp|O54824|IL16_MOUSE Pro-interleukin-16 OS=Mus musculus OX=10090 GN=Il16 PE=1 SV=3	0	351.599	0	33	33	183	33	33	1322	141.3	7.78	744.59	33	183	33	0	32955.8	32277.8	18444.3	21340.3	12296.5	25799.7	27134.4	26324	18802.2	16641.2	32955.8	32906.8	32106.9	33177	32892.8	27639.2	31088.7	28496.6	32597.8	30790.1	1		0.934224	0.0395501
FALSE		High	Master Protein	9735	8485777882960146137	Q8CI94	Glycogen phosphorylase, brain form OS=Mus musculus OX=10090 GN=Pygb PE=1 SV=3	>sp|Q8CI94|PYGB_MOUSE Glycogen phosphorylase, brain form OS=Mus musculus OX=10090 GN=Pygb PE=1 SV=3	0	351.489	0	58	47	172	36	36	843	96.7	6.73	612.89	58	172	47	1	19356	18674.7	10943.2	13278	7797.8	16957.4	17816.8	17664.7	11293.2	10236.5	19356	19038.6	19049.4	20642.9	20859.1	18166.4	20413.2	19122.5	19579.3	18939.9	1		0.977544	0.345848
FALSE		High	Master Protein	9800	8608237870234716065	P17426	AP-2 complex subunit alpha-1 OS=Mus musculus OX=10090 GN=Ap2a1 PE=1 SV=1	>sp|P17426|AP2A1_MOUSE AP-2 complex subunit alpha-1 OS=Mus musculus OX=10090 GN=Ap2a1 PE=1 SV=1	0	351.283	0	56	49	158	34	34	977	107.6	7.03	601.05	56	158	49	17	29370.1	27216.5	15705.6	17633	10365.6	27888.9	28879.4	30009.1	16848.4	14495.6	29370.1	27746.9	27339.5	27413.4	27727.9	29877.3	33088	32485.8	29210.4	26820.2	1		1.08105	0.0829157
FALSE		High	Master Protein	8429	6212341346332904424	Q60930	Voltage-dependent anion-selective channel protein 2 OS=Mus musculus OX=10090 GN=Vdac2 PE=1 SV=2	>sp|Q60930|VDAC2_MOUSE Voltage-dependent anion-selective channel protein 2 OS=Mus musculus OX=10090 GN=Vdac2 PE=1 SV=2	0	350.766	0	67	17	490	17	17	295	31.7	7.49	1976.32	67	490	17	0	78461.7	79023.4	45998.7	50043.8	27622.6	75762.6	74374.1	77647.6	44784.3	38083.7	78461.7	80563.4	80072.4	77801.1	73889.8	81164.3	85212.7	84055.9	77643.3	70463.9	1		1.0368	0.608225
FALSE		High	Master Protein	1099	-7256073659116036923	Q99JX7	Nuclear RNA export factor 1 OS=Mus musculus OX=10090 GN=Nxf1 PE=1 SV=3	>sp|Q99JX7|NXF1_MOUSE Nuclear RNA export factor 1 OS=Mus musculus OX=10090 GN=Nxf1 PE=1 SV=3	0	350.202	0	61	34	219	34	34	618	70.3	8.73	817.07	61	219	34	0	39369.8	40511.6	25561.9	26154	15317.8	29578.8	31442.9	31186.4	21147.9	17639.1	39369.8	41301	44497	40660.6	40974.9	31687.7	36025.2	33760.2	36664.5	32636.5	1		0.820753	0.000493925
FALSE		High	Master Protein	1707	-6189193170641529176	Q61210	Rho guanine nucleotide exchange factor 1 OS=Mus musculus OX=10090 GN=Arhgef1 PE=1 SV=2	>sp|Q61210|ARHG1_MOUSE Rho guanine nucleotide exchange factor 1 OS=Mus musculus OX=10090 GN=Arhgef1 PE=1 SV=2	0	349.124	0	56	48	222	48	48	920	102.7	5.6	834.84	56	222	48	0	45348.2	43980.7	26007	30133.1	17864.6	34865	37388.6	37567.7	24532.2	21052.8	45348.2	44837.8	45271.9	46846.8	47787.5	37350.8	42837.3	40668.2	42532	38952.8	1		0.883924	0.00158417
FALSE		High	Master Protein	92	-9082208647750497181	P43274	Histone H1.4 OS=Mus musculus OX=10090 GN=H1-4 PE=1 SV=2	>sp|P43274|H14_MOUSE Histone H1.4 OS=Mus musculus OX=10090 GN=H1-4 PE=1 SV=2	0	349.079	0	53	27	3035	5	5	219	22	11.11	9413.19	53	3035	27	0	54015.9	58239.5	32073.5	36886.8	19354.9	53275.8	52714.7	56788.8	38901.5	31470.6	54015.9	59374.4	55832.1	57346.4	51774	57074.2	60396.9	61475.5	67444.3	58228.1	1		1.08697	0.046374
FALSE		High	Master Protein	524	-8283075604785211466	P29341	Polyadenylate-binding protein 1 OS=Mus musculus OX=10090 GN=Pabpc1 PE=1 SV=2	>sp|P29341|PABP1_MOUSE Polyadenylate-binding protein 1 OS=Mus musculus OX=10090 GN=Pabpc1 PE=1 SV=2	0	348.494	0	59	40	245	40	40	636	70.6	9.5	860.11	59	245	40	0	69420.8	66279.9	39305.2	43328.8	25615.1	49457.1	52280.5	53805.9	37140	33699	69420.8	67571.6	68420.7	67361.6	68520	52983.3	59899.4	58246.5	64390.3	62351.1	1		0.877957	0.0102489
FALSE		High	Master Protein	1330	-6854219200573251382	Q9ESU6	Bromodomain-containing protein 4 OS=Mus musculus OX=10090 GN=Brd4 PE=1 SV=2	>sp|Q9ESU6|BRD4_MOUSE Bromodomain-containing protein 4 OS=Mus musculus OX=10090 GN=Brd4 PE=1 SV=2	0	347.781	0	28	40	196	30	30	1400	155.8	9.19	722.2	28	196	40	19	44480.4	44880.6	23342.5	24467.8	13035	31945	33769.3	32800.1	20691.6	16790.7	44480.4	45755.2	40633.6	38039.2	34868.4	34222.6	38690.6	35507.1	35873.3	31066.8	1		0.862718	0.0427879
FALSE		High	Master Protein	3124	-3532601991307947334	P01872	Immunoglobulin heavy constant mu OS=Mus musculus OX=10090 GN=Ighm PE=1 SV=2	>sp|P01872|IGHM_MOUSE Immunoglobulin heavy constant mu OS=Mus musculus OX=10090 GN=Ighm PE=1 SV=2	0	346.287	0	56	26	459	26	26	454	49.9	7.01	1712.23	56	459	26	0	44541.3	42533.8	26125.8	39855.2	22334.3	111264	105342	122228	56894.6	84588	44541.3	43362.6	45478.6	61961.3	59743.9	119197	120694	132315	98639.3	156508	1		2.53505	8.95619e-05
FALSE		High	Master Protein	8769	6812245264339872420	Q8BHB4	WD repeat-containing protein 3 OS=Mus musculus OX=10090 GN=Wdr3 PE=1 SV=1	>sp|Q8BHB4|WDR3_MOUSE WD repeat-containing protein 3 OS=Mus musculus OX=10090 GN=Wdr3 PE=1 SV=1	0	345.482	0	60	49	107	48	48	942	105.7	6.64	422.49	60	107	49	1	20034.6	19142.6	11558.4	11615.5	6690.4	16345.5	16045.8	16020.1	8985.9	7632.2	20034.6	19515.7	20120.4	18058.2	17896.6	17510.9	18384.2	17342.2	15579	14121.5	1		0.873781	0.0230157
FALSE		High	Master Protein	8410	6177303820226872196	Q80TH2	Erbin OS=Mus musculus OX=10090 GN=Erbin PE=1 SV=3	>sp|Q80TH2|ERBIN_MOUSE Erbin OS=Mus musculus OX=10090 GN=Erbin PE=1 SV=3	0	345.446	0	38	45	126	42	42	1402	157.2	5.69	455.49	38	126	45	7	24384.9	23395.9	12113.9	13298.5	7293.1	19967.5	21042.9	20548.7	12697.7	10447.3	24384.9	23851.8	21087.4	20674.6	19508.9	21391.1	24109.5	22244.6	22014.2	19330.1	1		1.00774	0.946983
FALSE		High	Master Protein	3257	-3306742370304312595	P16406	Glutamyl aminopeptidase OS=Mus musculus OX=10090 GN=Enpep PE=1 SV=1	>sp|P16406|AMPE_MOUSE Glutamyl aminopeptidase OS=Mus musculus OX=10090 GN=Enpep PE=1 SV=1	0	345.377	0	47	48	298	48	48	945	107.9	5.44	990.5	47	298	48	0	65808.1	62815.5	41366	44752.9	26762.9	49171.8	50914.1	48221.9	35299.9	29876.5	65808.1	64039.6	72008.2	69575.5	71590.2	52677.6	58333.9	52201.6	61200.2	55278.6	1		0.812593	0.00061851
FALSE		High	Master Protein	4817	-394658295162039080	P43276	Histone H1.5 OS=Mus musculus OX=10090 GN=H1-5 PE=1 SV=2	>sp|P43276|H15_MOUSE Histone H1.5 OS=Mus musculus OX=10090 GN=H1-5 PE=1 SV=2	0	345.177	0	51	26	3056	16	16	223	22.6	10.92	8877.57	51	3056	26	0	343069	357400	228121	270124	139580	314264	330758	335511	253286	197324	343069	364365	397102	419952	373374	336670	378960	363201	439127	365097	1		0.986085	0.89451
FALSE		High	Master Protein	645	-8068848309524362209	O88569	Heterogeneous nuclear ribonucleoproteins A2/B1 OS=Mus musculus OX=10090 GN=Hnrnpa2b1 PE=1 SV=2	>sp|O88569|ROA2_MOUSE Heterogeneous nuclear ribonucleoproteins A2/B1 OS=Mus musculus OX=10090 GN=Hnrnpa2b1 PE=1 SV=2	0	345.108	0	74	27	910	22	22	353	37.4	8.95	2911.34	74	910	27	6	108925	113558	59937.3	69942.2	45061.3	75583.5	82055.3	80977.6	57599	63659.3	108925	115771	104336	108736	120538	80972.4	94013.4	87660.7	99860.6	117785	1		0.84104	0.0538096
FALSE		High	Master Protein	2150	-5396109608444617009	Q5SWU9	Acetyl-CoA carboxylase 1 OS=Mus musculus OX=10090 GN=Acaca PE=1 SV=1	>sp|Q5SWU9|ACACA_MOUSE Acetyl-CoA carboxylase 1 OS=Mus musculus OX=10090 GN=Acaca PE=1 SV=1	0	345.063	0	33	64	102	54	54	2345	265.1	6.39	375.15	33	102	64	10	17310.2	16158.9	8706.2	9771.2	5948.1	18882.7	17934.2	18176.5	10515.2	10573	17310.2	16473.8	15155.4	15190.9	15911	20229	20547.8	19676.6	18230.4	19562.6	1		1.22878	0.000210062
FALSE		High	Master Protein	1345	-6825131811104363698	O08553	Dihydropyrimidinase-related protein 2 OS=Mus musculus OX=10090 GN=Dpysl2 PE=1 SV=2	>sp|O08553|DPYL2_MOUSE Dihydropyrimidinase-related protein 2 OS=Mus musculus OX=10090 GN=Dpysl2 PE=1 SV=2	0	344.928	0	67	27	220	22	22	572	62.2	6.38	961.65	67	220	27	11	29364.2	28739.7	17388.8	21510.4	13412.8	25094.2	25794.9	27333.6	20386.8	19225.2	29364.2	29299.8	30269.6	33441.4	35879	26883.4	29554	29589.4	35345	35571.2	1		0.99357	0.906616
FALSE		High	Master Protein	7134	3865280501801533382	Q9Z1X4	Interleukin enhancer-binding factor 3 OS=Mus musculus OX=10090 GN=Ilf3 PE=1 SV=2	>sp|Q9Z1X4|ILF3_MOUSE Interleukin enhancer-binding factor 3 OS=Mus musculus OX=10090 GN=Ilf3 PE=1 SV=2	0	344.691	0	53	39	183	32	32	898	96	8.76	670.34	53	183	39	15	34366.6	35282.6	20749	21752.4	13371.1	25306.3	26419.6	26041	17029.2	16025.7	34366.6	35970.1	36118.9	33817.7	35767.4	27110.6	30269.7	28190.2	29523.8	29651.4	1		0.824095	2.85673e-05
FALSE		High	Master Protein	5394	643877069140678024	Q8CC88	von Willebrand factor A domain-containing protein 8 OS=Mus musculus OX=10090 GN=Vwa8 PE=1 SV=2	>sp|Q8CC88|VWA8_MOUSE von Willebrand factor A domain-containing protein 8 OS=Mus musculus OX=10090 GN=Vwa8 PE=1 SV=2	0	344.663	0	42	70	98	70	70	1905	213.3	6.6	359.25	42	98	70	0	17224.9	15916.7	9141.4	10365.2	6138.4	17609.3	16340.7	18579	11215.6	11499.2	17224.9	16226.8	15912.9	16114.4	16420.1	18864.7	18722.1	20112.4	19444.8	21276.2	1		1.1902	0.000218501
FALSE		High	Master Protein	9880	8765882168163902787	Q8QZT1	Acetyl-CoA acetyltransferase, mitochondrial OS=Mus musculus OX=10090 GN=Acat1 PE=1 SV=1	>sp|Q8QZT1|THIL_MOUSE Acetyl-CoA acetyltransferase, mitochondrial OS=Mus musculus OX=10090 GN=Acat1 PE=1 SV=1	0	344.568	0	79	28	289	28	28	424	44.8	8.51	1064.8	79	289	28	0	66822.9	58783	35114	41327.6	25178.5	68288.1	65123.1	75022.6	44662.7	48454.2	66822.9	59928.6	61125	64250.3	67352	73156.9	74613.6	81214.2	77432.6	89651.8	1		1.22146	0.00166752
FALSE		High	Master Protein	4053	-1890798014496323396	Q05D44	Eukaryotic translation initiation factor 5B OS=Mus musculus OX=10090 GN=Eif5b PE=1 SV=2	>sp|Q05D44|IF2P_MOUSE Eukaryotic translation initiation factor 5B OS=Mus musculus OX=10090 GN=Eif5b PE=1 SV=2	0	344.287	0	40	46	101	44	44	1216	137.5	5.59	423.34	40	101	46	1	18995.9	17694.1	8795.1	9546.4	5189.2	12264.5	13503.4	12724	8475.7	6798.1	18995.9	18038.9	15310.1	14841.4	13880.9	13138.9	15471.3	13774.1	14694.5	12578.2	1		0.869445	0.0738736
FALSE		High	Master Protein	7061	3750747064956808548	Q99L45	Eukaryotic translation initiation factor 2 subunit 2 OS=Mus musculus OX=10090 GN=Eif2s2 PE=1 SV=1	>sp|Q99L45|IF2B_MOUSE Eukaryotic translation initiation factor 2 subunit 2 OS=Mus musculus OX=10090 GN=Eif2s2 PE=1 SV=1	0	343.845	0	66	30	156	30	30	331	38.1	5.8	645.99	66	156	30	0	33720.5	32444	17847.7	19585.4	10413.8	24637.1	25979.9	26195.1	15924.9	13015.3	33720.5	33076.2	31068.6	30448.7	27856.6	26393.6	29766	28357	27609.3	24081.4	1		0.871922	0.0224857
FALSE		High	Master Protein	4774	-497283495948190602	Q9Z2I9	Succinate--CoA ligase [ADP-forming] subunit beta, mitochondrial OS=Mus musculus OX=10090 GN=Sucla2 PE=1 SV=2	>sp|Q9Z2I9|SUCB1_MOUSE Succinate--CoA ligase [ADP-forming] subunit beta, mitochondrial OS=Mus musculus OX=10090 GN=Sucla2 PE=1 SV=2	0	343.552	0	60	30	273	30	30	463	50.1	7.01	1025.9	60	273	30	0	55017.8	47877.1	27995.5	31074	19036.7	54149.3	49788.4	56677	30229.8	36414.4	55017.8	48810.1	48733.4	48309.5	50922.9	58010	57044.2	61354.5	52410.1	67375.3	1		1.17974	0.0127872
FALSE		High	Master Protein	4180	-1637436594371574752	Q3UW53	Protein Niban 1 OS=Mus musculus OX=10090 GN=Niban1 PE=1 SV=2	>sp|Q3UW53|NIBA1_MOUSE Protein Niban 1 OS=Mus musculus OX=10090 GN=Niban1 PE=1 SV=2	0	343.38	0	48	38	132	38	38	926	102.6	4.78	542.97	48	132	38	0	18186.2	17128.8	11140.7	13507.2	8650.3	17729.2	17872.2	18725.6	12742.3	10710.6	18186.2	17462.6	19393.2	20999.1	23139.3	18993.3	20476.7	20271.1	22091.5	19817.2	1		1.04381	0.6763
FALSE		High	Master Protein	2787	-4150219832005936441	P49717	DNA replication licensing factor MCM4 OS=Mus musculus OX=10090 GN=Mcm4 PE=1 SV=1	>sp|P49717|MCM4_MOUSE DNA replication licensing factor MCM4 OS=Mus musculus OX=10090 GN=Mcm4 PE=1 SV=1	0	343.17	0	56	46	140	45	46	862	96.7	7.2	523.87	56	140	46	0	35317.7	35698	20140.1	23353.9	13482.4	21675.1	23963.1	22041.5	16615.7	15162.6	35317.7	36393.7	35059	36307.4	36065.1	23220.5	27455.3	23860.5	28806.9	28054.4	1		0.763045	3.88578e-05
FALSE		High	Master Protein	7742	4965630546401612202	Q8CH18	Cell division cycle and apoptosis regulator protein 1 OS=Mus musculus OX=10090 GN=Ccar1 PE=1 SV=1	>sp|Q8CH18|CCAR1_MOUSE Cell division cycle and apoptosis regulator protein 1 OS=Mus musculus OX=10090 GN=Ccar1 PE=1 SV=1	0	343.055	0	38	41	171	41	41	1146	132	5.76	633.33	38	171	41	0	44540.4	43960.1	22532.7	22838.1	13074.5	31352.4	35411.6	33092.1	18448.5	16102.3	44540.4	44816.8	39223.9	35505.4	34974	33587.7	40572.2	35823.1	31984.4	29793.1	1		0.870263	0.0876047
FALSE		High	Master Protein	9712	8448110513439047076	Q64331	Unconventional myosin-VI OS=Mus musculus OX=10090 GN=Myo6 PE=1 SV=2	>sp|Q64331|MYO6_MOUSE Unconventional myosin-VI OS=Mus musculus OX=10090 GN=Myo6 PE=1 SV=2	0	342.91	0	49	55	117	55	55	1262	145.7	8.47	431.7	49	117	55	0	23416.7	22028.2	12592.3	13574.2	7840.8	23576.4	24830	24376.7	13550.9	10542.3	23416.7	22457.4	21920.1	21103.2	20973.9	25257.3	28448.6	26388.5	23493.5	19505.8	1		1.13961	0.131929
FALSE		High	Master Protein	4021	-1948504891032132733	P30999	Catenin delta-1 OS=Mus musculus OX=10090 GN=Ctnnd1 PE=1 SV=2	>sp|P30999|CTND1_MOUSE Catenin delta-1 OS=Mus musculus OX=10090 GN=Ctnnd1 PE=1 SV=2	0	342.602	0	57	48	167	46	46	938	104.9	6.87	694.27	57	167	48	2	28166.5	26713.8	16564.3	18959.9	11676.6	26768.3	29135.4	28250.8	18534.7	15530.4	28166.5	27234.4	28834.5	29476.2	31234.8	28676.8	33381.3	30582.3	32134	28734.9	1		1.05493	0.173488
FALSE		High	Master Protein	4166	-1650062928210629850	E9Q0S6	Tensin-1 OS=Mus musculus OX=10090 GN=Tns1 PE=1 SV=1	>sp|E9Q0S6|TENS1_MOUSE Tensin-1 OS=Mus musculus OX=10090 GN=Tns1 PE=1 SV=1	0	342.259	0	48	55	86	52	52	1888	201.3	7.75	364.8	48	86	55	3	8388.3	8139.8	5414	6707.1	4538.4	11418.1	9455.4	11463.2	7235.8	7747.3	8388.3	8298.4	9424.4	10427.2	12140.1	12232.2	10833.3	12409.3	12544.8	14334.3	1		1.30846	0.0166833
FALSE		High	Master Protein	9471	8066776888999389098	Q6DFW4	Nucleolar protein 58 OS=Mus musculus OX=10090 GN=Nop58 PE=1 SV=1	>sp|Q6DFW4|NOP58_MOUSE Nucleolar protein 58 OS=Mus musculus OX=10090 GN=Nop58 PE=1 SV=1	0	342.069	0	59	30	218	30	30	536	60.3	8.34	891.1	59	218	30	0	45348.8	44701.7	27017.5	27175.1	15016.8	34941.5	35603.7	34531.8	21343.1	18174.3	45348.8	45572.8	47030.9	42248.1	40169.6	37432.7	40792.3	37381.7	37002.9	33626.8	1		0.834952	0.00371233
FALSE		High	Master Protein	3720	-2478037668119734379	Q8K284	General transcription factor 3C polypeptide 1 OS=Mus musculus OX=10090 GN=Gtf3c1 PE=1 SV=2	>sp|Q8K284|TF3C1_MOUSE General transcription factor 3C polypeptide 1 OS=Mus musculus OX=10090 GN=Gtf3c1 PE=1 SV=2	0	340.95	0	38	71	103	71	71	2101	237.3	7.25	364.71	38	103	71	0	21249.3	21883.3	12075.1	13073.6	7376.6	16151	17632	16120.2	10763.7	9161.3	21249.3	22309.8	21019.8	20325	19732.3	17302.5	20201.6	17450.6	18661.3	16950.5	1		0.856344	0.00518149
FALSE		High	Master Protein	4064	-1864245465552936513	P58774	Tropomyosin beta chain OS=Mus musculus OX=10090 GN=Tpm2 PE=1 SV=1	>sp|P58774|TPM2_MOUSE Tropomyosin beta chain OS=Mus musculus OX=10090 GN=Tpm2 PE=1 SV=1	0	340.884	0	84	44	570	23	23	284	32.8	4.7	1511.65	84	570	44	5	24235.3	22868.1	13951.8	17588.4	10446.8	158591	30568	77128.3	18211.6	81300	24235.3	23313.8	24286.6	27344	27945.1	169898	35022.8	83493.6	31573.9	150424	1		3.29256	0.0746922
FALSE		High	Master Protein	597	-8145578211315463139	Q569Z6	Thyroid hormone receptor-associated protein 3 OS=Mus musculus OX=10090 GN=Thrap3 PE=1 SV=1	>sp|Q569Z6|TR150_MOUSE Thyroid hormone receptor-associated protein 3 OS=Mus musculus OX=10090 GN=Thrap3 PE=1 SV=1	0	340.807	0	43	53	231	52	52	951	108.1	10.17	731.59	43	231	53	1	87592.2	89729.6	52428.5	51921.1	31122.2	60620.7	64997.5	57781.2	41805.9	35442.6	87592.2	91478.2	91265.3	80719.7	83251.3	64942.8	74469.7	62549.9	72479.7	65577.2	1		0.785799	0.000330465
FALSE		High	Master Protein	4973	-143338352132852581	Q3UZ39	Leucine-rich repeat flightless-interacting protein 1 OS=Mus musculus OX=10090 GN=Lrrfip1 PE=1 SV=2	>sp|Q3UZ39|LRRF1_MOUSE Leucine-rich repeat flightless-interacting protein 1 OS=Mus musculus OX=10090 GN=Lrrfip1 PE=1 SV=2	0	340.107	0	61	33	75	32	32	729	79.2	4.82	334.72	61	75	33	3	12778.4	12061.1	5990.9	7191.9	4083.1	10956.4	11401.8	11948.1	7221.3	6796	12778.4	12296.2	10428.7	11181	10922.1	11737.5	13063.4	12934.2	12519.8	12574.2	1		1.10104	0.0683198
FALSE		High	Master Protein	9168	7535978052530243705	Q9WTM5	RuvB-like 2 OS=Mus musculus OX=10090 GN=Ruvbl2 PE=1 SV=3	>sp|Q9WTM5|RUVB2_MOUSE RuvB-like 2 OS=Mus musculus OX=10090 GN=Ruvbl2 PE=1 SV=3	0	340.089	0	70	36	218	36	36	463	51.1	5.64	816.03	70	218	36	0	36457.7	37403.7	23592.6	24644.1	14846.1	27837.9	27949	28730.7	20668	19189.5	36457.7	38132.6	41069	38313.3	39713.1	29822.7	32022	31101.8	35832.4	35505.1	1		0.842086	0.00340029
FALSE		High	Master Protein	2080	-5526372024161318928	P60122	RuvB-like 1 OS=Mus musculus OX=10090 GN=Ruvbl1 PE=1 SV=1	>sp|P60122|RUVB1_MOUSE RuvB-like 1 OS=Mus musculus OX=10090 GN=Ruvbl1 PE=1 SV=1	0	339.41	0	66	25	197	25	25	456	50.2	6.42	805.24	66	197	25	0	34560.6	34098.2	19429.7	21496	11947.5	25658.1	27008.1	26126.8	18554.3	15703	34560.6	34762.7	33822.3	33419.1	31959.2	27487.5	30944	28283	32168	29054.3	1		0.872632	0.00330357
FALSE		High	Master Protein	4787	-470413480813739711	P56960	Exosome complex component 10 OS=Mus musculus OX=10090 GN=Exosc10 PE=1 SV=2	>sp|P56960|EXOSX_MOUSE Exosome complex component 10 OS=Mus musculus OX=10090 GN=Exosc10 PE=1 SV=2	0	338.884	0	64	46	101	46	46	887	100.9	8.29	421.12	64	101	46	0	18736.3	18731.1	11516.8	12928.8	7212.1	14865.7	15415.3	15222.1	10107.3	8617.6	18736.3	19096.2	20047.9	20099.9	19292.3	15925.6	17661.8	16478.4	17523.2	15944.6	1		0.85793	0.000340809
FALSE		High	Master Protein	6659	2983848032220111306	P30681	High mobility group protein B2 OS=Mus musculus OX=10090 GN=Hmgb2 PE=1 SV=3	>sp|P30681|HMGB2_MOUSE High mobility group protein B2 OS=Mus musculus OX=10090 GN=Hmgb2 PE=1 SV=3	0	338.716	0	76	26	1128	21	21	210	24.1	7.31	3210.64	76	1128	26	10	183535	181862	111123	149721	73905.3	117953	124325	114873	102713	87899.2	183535	185406	193438	232765	197695	126363	142443	124353	178076	162634	1		0.721314	0.00542766
FALSE		High	Master Protein	3860	-2228351759384414880	P97807	Fumarate hydratase, mitochondrial OS=Mus musculus OX=10090 GN=Fh PE=1 SV=3	>sp|P97807|FUMH_MOUSE Fumarate hydratase, mitochondrial OS=Mus musculus OX=10090 GN=Fh PE=1 SV=3	0	338.305	0	63	26	244	26	26	507	54.3	9.04	820.69	63	244	26	0	36193.3	32492.4	19816.5	22412.7	13486.5	33394.8	31393.6	34801.2	21613.4	23968.3	36193.3	33125.6	34495.8	34844.1	36076.2	35775.8	35968.6	37673.4	37471.5	44347.1	1		1.06457	0.083586
FALSE		High	Master Protein	6038	1897398790889783955	O55131	Septin-7 OS=Mus musculus OX=10090 GN=Septin7 PE=1 SV=1	>sp|O55131|SEPT7_MOUSE Septin-7 OS=Mus musculus OX=10090 GN=Septin7 PE=1 SV=1	0	337.19	0	57	26	154	25	25	436	50.5	8.57	711.5	57	154	26	2	22518.9	21302.3	13010.2	15978.5	9424.3	18329.4	19543.4	19734.3	13826.6	12550.1	22518.9	21717.4	22647.5	24841.1	25209.7	19636.2	22391.4	21363	23971.5	23220.6	1		0.948467	0.249987
FALSE		High	Master Protein	3142	-3505325828934952923	P97868	E3 ubiquitin-protein ligase RBBP6 OS=Mus musculus OX=10090 GN=Rbbp6 PE=1 SV=5	>sp|P97868|RBBP6_MOUSE E3 ubiquitin-protein ligase RBBP6 OS=Mus musculus OX=10090 GN=Rbbp6 PE=1 SV=5	0	335.663	0	33	60	99	60	60	1790	199.5	9.63	359.25	33	99	60	0	31320.1	32907.6	14312.2	14244.5	7705.4	19174.8	21841.8	19022.1	12539.5	10594.5	31320.1	33548.9	24914	22145.4	20611.9	20541.9	25024.8	20591.9	21740	19602.4	1		0.840946	0.101812
FALSE		High	Master Protein	5930	1692332932872969353	Q8R0Y6	Cytosolic 10-formyltetrahydrofolate dehydrogenase OS=Mus musculus OX=10090 GN=Aldh1l1 PE=1 SV=1	>sp|Q8R0Y6|AL1L1_MOUSE Cytosolic 10-formyltetrahydrofolate dehydrogenase OS=Mus musculus OX=10090 GN=Aldh1l1 PE=1 SV=1	0	334.922	0	62	51	123	44	44	902	98.6	5.91	442.1	62	123	51	6	26259.9	23419.1	13815.7	16393.3	9933.5	18699.4	20527.1	19028.7	14041.7	12037.9	26259.9	23875.5	24049.8	25486.1	26572	20032.6	23518.6	20599.2	24344.3	22273	1		0.874669	0.0143349
FALSE		High	Master Protein	569	-8194220728630166028	E9PZM4	Chromodomain-helicase-DNA-binding protein 2 OS=Mus musculus OX=10090 GN=Chd2 PE=1 SV=1	>sp|E9PZM4|CHD2_MOUSE Chromodomain-helicase-DNA-binding protein 2 OS=Mus musculus OX=10090 GN=Chd2 PE=1 SV=1	0	334.564	0	34	61	153	46	46	1827	210.7	8.06	481.64	34	153	61	0	21605.3	21977.3	11125.9	12119.3	6243.9	17543.7	18419	18696.9	11174.3	8466.6	21605.3	22405.5	19367.4	18841.3	16702.2	18794.5	21103.2	20240	19373.2	15665.3	1		0.96464	0.601655
FALSE		High	Master Protein	8519	6373429138130360229	Q91ZU6	Dystonin OS=Mus musculus OX=10090 GN=Dst PE=1 SV=2	>sp|Q91ZU6|DYST_MOUSE Dystonin OS=Mus musculus OX=10090 GN=Dst PE=1 SV=2	0	334.186	0	12	83	110	75	75	7393	833.7	5.31	336.47	12	110	83	1	12655	12535.6	7232.6	7247.8	4443.4	11600.6	11004.7	11596.1	7200	6383.7	12655	12779.9	12590.2	11267.9	11886	12427.6	12608.4	12553.1	12482.7	11811.4	1		0.994098	0.673474
FALSE		High	Master Protein	8074	5598164191208424697	Q6NZF1	Zinc finger CCCH domain-containing protein 11A OS=Mus musculus OX=10090 GN=Zc3h11a PE=1 SV=1	>sp|Q6NZF1|ZC11A_MOUSE Zinc finger CCCH domain-containing protein 11A OS=Mus musculus OX=10090 GN=Zc3h11a PE=1 SV=1	0	333.767	0	58	38	92	38	38	792	86.4	8.13	361.54	58	92	38	0	22569.2	25652	12251.8	12868.7	7254.6	15869.7	16084.5	15770.7	10074.5	9623.9	22569.2	26151.9	21327.3	20006.5	19405.9	17001.2	18428.5	17072.3	17466.4	17806.4	1		0.823966	0.00762747
FALSE		High	Master Protein	8340	6060567506351028294	O35350	Calpain-1 catalytic subunit OS=Mus musculus OX=10090 GN=Capn1 PE=1 SV=1	>sp|O35350|CAN1_MOUSE Calpain-1 catalytic subunit OS=Mus musculus OX=10090 GN=Capn1 PE=1 SV=1	0	333.712	0	58	41	152	41	41	713	82.1	5.87	545.29	58	152	41	0	25822.9	25437.7	14825	16789.2	10202.9	23997.2	24781.4	24394.3	15798.4	13410.4	25822.9	25933.4	25806.7	26101.5	27292.6	25708.1	28392.8	26407.5	27389.9	24812.4	1		1.01043	0.623137
FALSE		High	Master Protein	1308	-6893189990112892933	Q91ZV0	Melanoma inhibitory activity protein 2 OS=Mus musculus OX=10090 GN=Mia2 PE=1 SV=3	>sp|Q91ZV0|MIA2_MOUSE Melanoma inhibitory activity protein 2 OS=Mus musculus OX=10090 GN=Mia2 PE=1 SV=3	0	333.685	0	34	48	114	47	48	1396	156.4	4.55	416.22	34	114	48	0	22891.2	22203.2	13968.9	14094	9205.2	18849.7	19214.9	18891.6	13453.3	11150.4	22891.2	22635.9	24316.5	21911.3	24623.6	20193.6	22015.1	20450.7	23324.3	20630.9	1		0.908592	0.0376264
FALSE		High	Master Protein	8842	6948168520247336662	Q9DB77	Cytochrome b-c1 complex subunit 2, mitochondrial OS=Mus musculus OX=10090 GN=Uqcrc2 PE=1 SV=1	>sp|Q9DB77|QCR2_MOUSE Cytochrome b-c1 complex subunit 2, mitochondrial OS=Mus musculus OX=10090 GN=Uqcrc2 PE=1 SV=1	0	333.664	0	62	25	367	24	24	453	48.2	9.25	1333.8	62	367	25	0	64291.3	64250.6	41657.1	44678.1	27461.7	71733.4	60757	68824.9	41058.4	45896.7	64291.3	65502.7	72514.9	69459.3	73459.6	76847.8	69611.2	74505	71183.7	84919.8	1		1.08214	0.0859918
FALSE		High	Master Protein	9034	7284920409135732482	Q3TZZ7	Extended synaptotagmin-2 OS=Mus musculus OX=10090 GN=Esyt2 PE=1 SV=1	>sp|Q3TZZ7|ESYT2_MOUSE Extended synaptotagmin-2 OS=Mus musculus OX=10090 GN=Esyt2 PE=1 SV=1	0	333.662	0	52	42	183	40	41	845	94.1	7.75	727.7	52	183	42	0	32165.9	31743.8	17202.5	18342.3	10266.3	28792.2	27694.9	29791.9	17329.6	14060	32165.9	32362.4	29945.4	28516	27462.2	30845	31730.9	32250.7	30044.7	26014.3	1		1.0037	0.954481
FALSE		High	Master Protein	30	-9171697098521123528	Q6P4S8	Integrator complex subunit 1 OS=Mus musculus OX=10090 GN=Ints1 PE=1 SV=2	>sp|Q6P4S8|INT1_MOUSE Integrator complex subunit 1 OS=Mus musculus OX=10090 GN=Ints1 PE=1 SV=2	0	333.606	0	31	61	108	59	60	2195	245	6.28	400.7	31	108	61	1	25283.4	24677.4	14992.3	15561.9	9399.6	20628	20142.2	20216.1	12684.6	10844.9	25283.4	25158.3	26098	24193.5	25143.8	22098.8	23077.6	21884.6	21991.5	20065.7	1		0.872608	0.000389231
FALSE		High	Master Protein	3406	-3017413913385973100	Q60875	Rho guanine nucleotide exchange factor 2 OS=Mus musculus OX=10090 GN=Arhgef2 PE=1 SV=4	>sp|Q60875|ARHG2_MOUSE Rho guanine nucleotide exchange factor 2 OS=Mus musculus OX=10090 GN=Arhgef2 PE=1 SV=4	0	333.437	0	51	44	126	44	44	985	111.9	7.25	479.99	51	126	44	0	21137.9	20541.1	13316	15088.7	9085.5	15696.7	16749.2	16543.2	12836.7	10279.2	21137.9	20941.4	23180	23457.8	24303.5	16815.9	19190.1	17908.5	22255.2	19018.9	1		0.824792	0.0133637
FALSE		High	Master Protein	9314	7769649000317879738	Q9D3E6	Cohesin subunit SA-1 OS=Mus musculus OX=10090 GN=Stag1 PE=1 SV=3	>sp|Q9D3E6|STAG1_MOUSE Cohesin subunit SA-1 OS=Mus musculus OX=10090 GN=Stag1 PE=1 SV=3	0	333.319	0	42	50	166	38	38	1258	144.3	5.59	566.32	42	166	50	0	21864.7	22458.9	13638.3	13455.8	7860.2	17968.2	19321.6	17775.3	11694.5	9472.7	21864.7	22896.6	23740.9	20919.2	21025.9	19249.3	22137.4	19242.3	20275	17526.8	1		0.895174	0.0325471
FALSE		High	Master Protein	2644	-4425831782773899811	Q9Z1M8	Protein Red OS=Mus musculus OX=10090 GN=Ik PE=1 SV=2	>sp|Q9Z1M8|RED_MOUSE Protein Red OS=Mus musculus OX=10090 GN=Ik PE=1 SV=2	0	333.08	0	63	39	155	39	39	557	65.6	6.64	576.08	63	155	39	0	39586.3	42042.4	24973.1	27396.9	15612.2	32725.6	33743.7	34173.4	21757.4	18307.7	39586.3	42861.7	43472	42592.8	41762.2	35058.9	38661.3	36993.7	37721.2	33873.5	1		0.872968	0.000985167
FALSE		High	Master Protein	7427	4447870412159493046	Q91VW5	Golgin subfamily A member 4 OS=Mus musculus OX=10090 GN=Golga4 PE=1 SV=2	>sp|Q91VW5|GOGA4_MOUSE Golgin subfamily A member 4 OS=Mus musculus OX=10090 GN=Golga4 PE=1 SV=2	0	332.89	0	39	75	92	73	73	2238	257.4	5.36	334.28	39	92	75	1	18410.2	17847.8	8996.5	10047.2	6009.2	17929.2	18300.7	18207.9	10490	9596.3	18410.2	18195.7	15660.7	15620	16074.6	19207.5	20967.7	19710.6	18186.8	17755.5	1		1.14456	0.0227813
FALSE		High	Master Protein	504	-8331506913071198753	Q8VE37	Regulator of chromosome condensation OS=Mus musculus OX=10090 GN=Rcc1 PE=1 SV=1	>sp|Q8VE37|RCC1_MOUSE Regulator of chromosome condensation OS=Mus musculus OX=10090 GN=Rcc1 PE=1 SV=1	0	332.741	0	68	20	328	20	20	421	44.9	8.1	1374.77	68	328	20	0	37254.8	37703.4	21483.4	24301	13228.4	33191.6	32292.9	33947.4	21863.2	19073	37254.8	38438.2	37397.4	37779.8	35385.7	35558.1	36999	36749	37904.7	35289.7	1		0.981438	0.315182
FALSE		High	Master Protein	8014	5480772267731633335	Q8BKC5	Importin-5 OS=Mus musculus OX=10090 GN=Ipo5 PE=1 SV=3	>sp|Q8BKC5|IPO5_MOUSE Importin-5 OS=Mus musculus OX=10090 GN=Ipo5 PE=1 SV=3	0	332.591	0	44	41	108	38	38	1097	123.5	4.93	416.52	44	108	41	2	26245	25920.9	14066.7	15284.9	8388.1	15850.9	16887.6	16591.9	10091.6	9119.8	26245	26426.1	24486.7	23762.9	22438	16981	19348.6	17961.2	17495.9	16873.7	1		0.720909	4.77129e-05
FALSE		High	Master Protein	7558	4654750182685944860	Q3TLH4	Protein PRRC2C OS=Mus musculus OX=10090 GN=Prrc2c PE=1 SV=3	>sp|Q3TLH4|PRC2C_MOUSE Protein PRRC2C OS=Mus musculus OX=10090 GN=Prrc2c PE=1 SV=3	0	332.515	0	25	59	114	56	56	2846	310.7	9.1	397.84	25	114	59	3	24480.3	23288.2	13261	14819.4	8437.2	16926.8	18124	17170.3	12674	11364.4	24480.3	23742	23084.1	23039.2	22569.3	18133.7	20765.3	18587.4	21973.2	21026.9	1		0.872825	0.00368738
FALSE		High	Master Protein	10037	9080114178135126461	Q8CHI8	E1A-binding protein p400 OS=Mus musculus OX=10090 GN=Ep400 PE=1 SV=3	>sp|Q8CHI8|EP400_MOUSE E1A-binding protein p400 OS=Mus musculus OX=10090 GN=Ep400 PE=1 SV=3	0	332.256	0	27	64	97	64	64	3072	337	9.14	370.82	27	97	64	0	17868.3	18368.4	10622.6	11218	6475	13216.3	14164.4	13043.7	9503.4	8262.5	17868.3	18726.4	18491.4	17440.2	17320.5	14158.5	16228.6	14120.2	16476.3	15287.6	1		0.84828	0.00141363
FALSE		High	Master Protein	9650	8356448743917320851	P17156	Heat shock-related 70 kDa protein 2 OS=Mus musculus OX=10090 GN=Hspa2 PE=1 SV=2	>sp|P17156|HSP72_MOUSE Heat shock-related 70 kDa protein 2 OS=Mus musculus OX=10090 GN=Hspa2 PE=1 SV=2	0	332.247	0	44	30	698	12	12	633	69.6	5.67	2260.03	44	698	30	1	2942.2	2695.8	1430	1814.2	1000.7	3096.6	2933.4	3457.6	1907.4	1632.7	2942.2	2748.4	2489.3	2820.4	2676.9	3317.4	3360.9	3743	3307	3021	1		1.21637	0.00211599
FALSE		High	Master Protein	817	-7771412000280911210	Q99KP6	Pre-mRNA-processing factor 19 OS=Mus musculus OX=10090 GN=Prpf19 PE=1 SV=1	>sp|Q99KP6|PRP19_MOUSE Pre-mRNA-processing factor 19 OS=Mus musculus OX=10090 GN=Prpf19 PE=1 SV=1	0	331.947	0	68	21	311	21	21	504	55.2	6.61	1442.52	68	311	21	0	49242.2	52378.1	29874.9	31940.3	18490	37982.8	40021.1	38433.3	24366.3	21054.2	49242.2	53398.9	52004.9	49656.3	49460.3	40690.8	45853.4	41605.2	42244.2	38955.3	1		0.823689	0.000231365
FALSE		High	Master Protein	1711	-6183974852534259602	Q9EQ20	Methylmalonate-semialdehyde/malonate-semialdehyde dehydrogenase [acylating], mitochondrial OS=Mus musculus OX=10090 GN=Aldh6a1 PE=1 SV=1	>sp|Q9EQ20|MMSA_MOUSE Methylmalonate-semialdehyde/malonate-semialdehyde dehydrogenase [acylating], mitochondrial OS=Mus musculus OX=10090 GN=Aldh6a1 PE=1 SV=1	0	331.628	0	69	32	182	32	32	535	57.9	8.07	741.35	69	182	32	0	25531.3	22385.3	14531.1	17479.2	11023.1	34127.3	28680.7	34725.4	20321.9	24143.8	25531.3	22821.6	25295.1	27174.2	29486.7	36560.5	32860.4	37591.3	35232.5	44671.8	1		1.41846	0.00107604
FALSE		High	Master Protein	7657	4817938365384093339	Q69Z99	Zinc finger protein 512 OS=Mus musculus OX=10090 GN=Znf512 PE=2 SV=2	>sp|Q69Z99|ZN512_MOUSE Zinc finger protein 512 OS=Mus musculus OX=10090 GN=Znf512 PE=2 SV=2	0	329.403	0	67	33	127	33	33	562	63.9	9.51	533.93	67	127	33	0	22126.3	22101.1	12895.6	14422.3	7962.7	18343.7	20143.3	19378.1	13291.8	10679.9	22126.3	22531.8	22448.1	22421.8	21300.1	19651.5	23078.8	20977.4	23044.3	19760.4	1		0.946595	0.30542
FALSE		High	Master Protein	4413	-1197208413968606979	P54071	Isocitrate dehydrogenase [NADP], mitochondrial OS=Mus musculus OX=10090 GN=Idh2 PE=1 SV=3	>sp|P54071|IDHP_MOUSE Isocitrate dehydrogenase [NADP], mitochondrial OS=Mus musculus OX=10090 GN=Idh2 PE=1 SV=3	0	329.306	0	60	31	321	28	29	452	50.9	8.69	1100.89	60	321	31	0	76105.9	66239.1	38743	42197.4	24775.3	57074	56628.7	59834.2	35879.3	34840.5	76105.9	67529.9	67442	65602.6	66273.4	61143.2	64881.3	64772.3	62204.6	64463.2	1		0.945805	0.0384609
FALSE		High	Master Protein	2531	-4621188831011120391	Q9QXX4	Electrogenic aspartate/glutamate antiporter SLC25A13, mitochondrial OS=Mus musculus OX=10090 GN=Slc25a13 PE=1 SV=1	>sp|Q9QXX4|S2513_MOUSE Electrogenic aspartate/glutamate antiporter SLC25A13, mitochondrial OS=Mus musculus OX=10090 GN=Slc25a13 PE=1 SV=1	0	328.833	0	67	39	206	32	32	676	74.4	8.6	728.83	67	206	39	0	23587.2	23027.4	15526.9	16548.9	9835	21760.2	22467.3	22485.4	14320.5	11564.6	23587.2	23476.1	27028.6	25727.9	26308.5	23311.7	25741.5	24341.1	24827.7	21397.2	1		0.946395	0.24444
FALSE		High	Master Protein	6168	2123162251259995739	Q9ESZ8	General transcription factor II-I OS=Mus musculus OX=10090 GN=Gtf2i PE=1 SV=3	>sp|Q9ESZ8|GTF2I_MOUSE General transcription factor II-I OS=Mus musculus OX=10090 GN=Gtf2i PE=1 SV=3	0	328.58	0	48	50	132	48	50	998	112.2	6.55	456.3	48	132	50	0	28763.7	29220.7	16642	18708.8	10339.8	19906.8	20967.5	19798.3	14346.8	12218.1	28763.7	29790.2	28969.6	29085.9	27658.8	21326.1	24023.2	21432.2	24873.2	22606.3	1		0.784878	5.90093e-05
FALSE		High	Master Protein	8987	7178046619917936567	Q8BPU7	Engulfment and cell motility protein 1 OS=Mus musculus OX=10090 GN=Elmo1 PE=1 SV=2	>sp|Q8BPU7|ELMO1_MOUSE Engulfment and cell motility protein 1 OS=Mus musculus OX=10090 GN=Elmo1 PE=1 SV=2	0	327.813	0	55	39	174	32	32	727	83.9	6.28	610.14	55	174	39	9	34470.3	32622.1	19027.1	20585	12108.7	26370.8	28536.4	28233.2	17974.6	14709.1	34470.3	33257.9	33121.6	32002.7	32390.5	28251	32695	30563.3	31162.9	27215.4	1		0.913728	0.0217172
FALSE		High	Master Protein	6605	2893933705896049896	Q6PDK2	Histone-lysine N-methyltransferase 2D OS=Mus musculus OX=10090 GN=Kmt2d PE=1 SV=2	>sp|Q6PDK2|KMT2D_MOUSE Histone-lysine N-methyltransferase 2D OS=Mus musculus OX=10090 GN=Kmt2d PE=1 SV=2	0	327.813	0	15	62	80	60	60	5588	599.9	5.8	326.99	15	80	62	2	16448.4	16820.7	9092.5	9490.1	5463.4	11252.3	12643.6	11787.7	8275.8	7006.6	16448.4	17148.5	15827.9	14753.8	14614.4	12054.5	14486.2	12760.5	14348	12963.8	1		0.848513	0.007046
FALSE		High	Master Protein	5280	415199958197275215	Q9DBY8	Nuclear valosin-containing protein-like OS=Mus musculus OX=10090 GN=Nvl PE=1 SV=1	>sp|Q9DBY8|NVL_MOUSE Nuclear valosin-containing protein-like OS=Mus musculus OX=10090 GN=Nvl PE=1 SV=1	0	327.74	0	56	41	113	41	41	855	94.4	6.35	420.99	56	113	41	0	20410.5	20595.4	12470.8	12455	7446	14543.6	15099.9	14822.4	9212.6	7982.3	20410.5	20996.8	21708.6	19363.3	19918	15580.5	17300.4	16045.7	15972	14769.1	1		0.775632	5.00328e-05
FALSE		High	Master Protein	369	-8578507015014294729	Q99MR6	Serrate RNA effector molecule homolog OS=Mus musculus OX=10090 GN=Srrt PE=1 SV=1	>sp|Q99MR6|SRRT_MOUSE Serrate RNA effector molecule homolog OS=Mus musculus OX=10090 GN=Srrt PE=1 SV=1	0	327.739	0	44	49	231	48	49	875	100.4	5.97	760.38	44	231	49	0	53178.8	58091.3	32802.6	33386.4	20858	37965.7	40372.4	38326.5	25390	23809.4	53178.8	59223.3	57101.3	51904.6	55794.9	40672.5	46255.9	41489.5	44019.2	44053.1	1		0.781033	8.11333e-05
FALSE		High	Master Protein	3702	-2504003786660564927	Q8K363	ATP-dependent RNA helicase DDX18 OS=Mus musculus OX=10090 GN=Ddx18 PE=1 SV=1	>sp|Q8K363|DDX18_MOUSE ATP-dependent RNA helicase DDX18 OS=Mus musculus OX=10090 GN=Ddx18 PE=1 SV=1	0	327.395	0	55	34	141	34	34	660	74.1	9.52	591.5	55	141	34	0	33863.8	34971.1	18923.7	20150	10111.7	24703.5	23354	25016.4	14303.9	11997.2	33863.8	35652.6	32941.5	31326.4	27048.5	26464.8	26757.4	27081	24798.9	22197.8	1		0.793238	0.00450052
FALSE		High	Master Protein	3130	-3523081973806406287	Q91VR5	ATP-dependent RNA helicase DDX1 OS=Mus musculus OX=10090 GN=Ddx1 PE=1 SV=1	>sp|Q91VR5|DDX1_MOUSE ATP-dependent RNA helicase DDX1 OS=Mus musculus OX=10090 GN=Ddx1 PE=1 SV=1	0	327.318	0	65	42	182	42	42	740	82.4	7.21	657.7	65	182	42	0	37465.2	36355.2	20784.6	23514.4	13760.4	31560.7	31745.2	32454.7	20594.4	18042.2	37465.2	37063.6	36181	36556.9	36808.8	33810.9	36371.5	35133.2	35705	33382.3	1		0.950813	0.0126092
FALSE		High	Master Protein	5316	506623807674748470	Q8BMJ2	Leucine--tRNA ligase, cytoplasmic OS=Mus musculus OX=10090 GN=Lars1 PE=1 SV=2	>sp|Q8BMJ2|SYLC_MOUSE Leucine--tRNA ligase, cytoplasmic OS=Mus musculus OX=10090 GN=Lars1 PE=1 SV=2	0	327.028	0	46	51	112	51	51	1178	134.1	7.05	378.81	46	112	51	0	20670	19757.6	10483.4	12044.3	6726.3	15903.6	16709.6	17119.1	10556.6	8897	20670	20142.6	18249	18724.8	17992.6	17037.5	19144.7	18532	18302.2	16461.6	1		0.92827	0.120953
FALSE		High	Master Protein	4068	-1856450012485624683	P35550	rRNA 2'-O-methyltransferase fibrillarin OS=Mus musculus OX=10090 GN=Fbl PE=1 SV=2	>sp|P35550|FBRL_MOUSE rRNA 2'-O-methyltransferase fibrillarin OS=Mus musculus OX=10090 GN=Fbl PE=1 SV=2	0	326.545	0	68	25	501	21	25	327	34.3	10.24	1622.45	68	501	25	0	56909.7	56861.2	33518.9	34518.8	20219.4	43081.5	44402.1	43185.8	26725.2	23467.1	56909.7	57969.3	58348.3	53665.1	54086.5	46153.1	50872.9	46749.9	46333.9	43419.8	1		0.821648	0.000276504
FALSE		High	Master Protein	4309	-1402694354400592880	Q6A0A9	Constitutive coactivator of PPAR-gamma-like protein 1 OS=Mus musculus OX=10090 GN=FAM120A PE=1 SV=2	>sp|Q6A0A9|F120A_MOUSE Constitutive coactivator of PPAR-gamma-like protein 1 OS=Mus musculus OX=10090 GN=FAM120A PE=1 SV=2	0	326.413	0	49	43	92	42	42	1112	121.6	8.92	393.21	49	92	43	1	13827.7	13313.4	7809.5	8742.3	5374.5	12031	12648.8	13009	8829	7712.4	13827.7	13572.9	13594.5	13591.3	14376.7	12888.8	14492.1	14082.7	15307	14269.9	1		1.04145	0.350923
FALSE		High	Master Protein	4583	-883212910474018842	Q9JIH2	Nuclear pore complex protein Nup50 OS=Mus musculus OX=10090 GN=Nup50 PE=1 SV=3	>sp|Q9JIH2|NUP50_MOUSE Nuclear pore complex protein Nup50 OS=Mus musculus OX=10090 GN=Nup50 PE=1 SV=3	0	326.323	0	69	25	116	25	25	466	49.5	6.24	497.55	69	116	25	0	23846.6	23192.4	12346.1	12673.4	6843.2	15759.4	16928.7	16456.9	10609.9	9403.8	23846.6	23644.4	21491.5	19702.9	18305.4	16883.1	19395.8	17815.1	18394.6	17399.3	1		0.834883	0.0189578
FALSE		High	Master Protein	6425	2599739570195616091	P70403	Protein CASP OS=Mus musculus OX=10090 GN=Cux1 PE=1 SV=2	>sp|P70403|CASP_MOUSE Protein CASP OS=Mus musculus OX=10090 GN=Cux1 PE=1 SV=2	0	325.869	0	65	50	105	13	13	678	77.2	5.35	386.54	65	105	50	0	4772.2	4895.8	3130.6	3308.7	2043	3696.9	3920.8	3814.9	3048.9	2656.9	4772.2	4991.2	5449.7	5144	5465.1	3960.5	4492.2	4129.7	5285.9	4915.9	1		0.873232	0.0612023
FALSE		High	Master Protein	8744	6765345327655653146	P19001	Keratin, type I cytoskeletal 19 OS=Mus musculus OX=10090 GN=Krt19 PE=1 SV=1	>sp|P19001|K1C19_MOUSE Keratin, type I cytoskeletal 19 OS=Mus musculus OX=10090 GN=Krt19 PE=1 SV=1	0	324.892	0	89	41	415	28	28	403	44.5	5.39	1202.13	89	415	41	4	23191	22669	14086.3	19900.9	13183.9	40231.8	34960.5	38019.7	31877.6	24460.9	23191	23110.8	24520.9	30939.2	35266.7	43100.2	40055.4	41157.4	55266.8	45258.5	1		1.73394	0.0013459
FALSE		High	Master Protein	2073	-5536056081597397803	Q6P542	ATP-binding cassette sub-family F member 1 OS=Mus musculus OX=10090 GN=Abcf1 PE=1 SV=1	>sp|Q6P542|ABCF1_MOUSE ATP-binding cassette sub-family F member 1 OS=Mus musculus OX=10090 GN=Abcf1 PE=1 SV=1	0	324.881	0	47	37	135	36	36	837	94.9	6.51	535.59	47	135	37	1	35416.1	34357	21227.9	21538.7	12230.6	22696.8	25549	23110.1	15838.2	13761.8	35416.1	35026.5	36952.6	33485.4	32716.7	24315	29272.3	25017.4	27459	25462.7	1		0.751641	9.54636e-05
FALSE		High	Master Protein	3553	-2742338687391000948	P43247	DNA mismatch repair protein Msh2 OS=Mus musculus OX=10090 GN=Msh2 PE=1 SV=1	>sp|P43247|MSH2_MOUSE DNA mismatch repair protein Msh2 OS=Mus musculus OX=10090 GN=Msh2 PE=1 SV=1	0	324.344	0	50	41	129	41	41	935	104.1	5.96	471.34	50	129	41	0	37171.3	36529.6	19318.1	22449	12356.7	22207.1	26127.2	22798.1	16395.2	14002	37171.3	37241.5	33628.2	34900.6	33053.9	23790.4	29934.7	24679.7	28424.6	25906.9	1		0.750063	0.000326816
FALSE		High	Master Protein	8869	6990704632083869285	Q8C7X2	ER membrane protein complex subunit 1 OS=Mus musculus OX=10090 GN=Emc1 PE=1 SV=1	>sp|Q8C7X2|EMC1_MOUSE ER membrane protein complex subunit 1 OS=Mus musculus OX=10090 GN=Emc1 PE=1 SV=1	0	323.844	0	44	38	154	38	38	997	111.5	7.43	583.62	44	154	38	0	22521	22390.2	14980.6	15192	9084.1	20103.9	20858.4	20828	13836.3	11911.4	22521	22826.5	26077.5	23618.5	24299.8	21537.3	23898.1	22546.9	23988.3	22039	1		0.959642	0.220497
FALSE		High	Master Protein	7674	4856070942088815620	P21107	Tropomyosin alpha-3 chain OS=Mus musculus OX=10090 GN=Tpm3 PE=1 SV=3	>sp|P21107|TPM3_MOUSE Tropomyosin alpha-3 chain OS=Mus musculus OX=10090 GN=Tpm3 PE=1 SV=3	0	323.423	0	71	38	627	12	12	285	33	4.72	1722.41	71	627	38	3	30578.2	31283.2	23651.4	25467.2	16299.7	27888.3	26530	27510.1	22645.3	20838.1	30578.2	31892.8	41171.4	39592.9	43601.3	29876.7	30396.3	29780.5	39260.6	38555.5	1		0.931947	0.295434
FALSE		High	Master Protein	7514	4588451478188652530	P17427	AP-2 complex subunit alpha-2 OS=Mus musculus OX=10090 GN=Ap2a2 PE=1 SV=2	>sp|P17427|AP2A2_MOUSE AP-2 complex subunit alpha-2 OS=Mus musculus OX=10090 GN=Ap2a2 PE=1 SV=2	0	323.398	0	55	46	146	31	31	938	104	6.93	539.38	55	146	46	0	13836.4	12767	8134.2	8618.5	5188.8	12665	13106.6	12777.1	7747.7	7056.4	13836.4	13015.8	14159.7	13398.8	13879.9	13567.9	15016.6	13831.6	13432.4	13056.1	1		0.99644	0.760613
FALSE		High	Master Protein	9996	8985414456151057578	Q9JJ28	Protein flightless-1 homolog OS=Mus musculus OX=10090 GN=Flii PE=1 SV=1	>sp|Q9JJ28|FLII_MOUSE Protein flightless-1 homolog OS=Mus musculus OX=10090 GN=Flii PE=1 SV=1	0	322.665	0	40	49	112	48	49	1271	144.7	6.06	460.26	40	112	49	0	21385.7	21337.6	12193.1	13312.6	8147.4	19092.3	19423.2	20135	11760.3	10268.1	21385.7	21753.4	21225.2	20696.6	21794.1	20453.5	22253.7	21796.7	20389	18998.5	1		0.97072	0.359617
FALSE		High	Master Protein	4925	-221746845893123687	Q501J6	Probable ATP-dependent RNA helicase DDX17 OS=Mus musculus OX=10090 GN=Ddx17 PE=1 SV=1	>sp|Q501J6|DDX17_MOUSE Probable ATP-dependent RNA helicase DDX17 OS=Mus musculus OX=10090 GN=Ddx17 PE=1 SV=1	0	322.088	0	52	39	424	30	30	650	72.4	8.59	1360.01	52	424	39	0	59034	59682.2	34657.5	35103.3	20693.8	41044.6	43817.6	42211.1	27517.6	22447.2	59034	60845.2	60330.2	54573.7	55355.5	43971	50203.3	45694.7	47707.9	41532.6	1		0.789722	0.00026401
FALSE		High	Master Protein	3788	-2370505417722133003	Q6NV83	U2 snRNP-associated SURP motif-containing protein OS=Mus musculus OX=10090 GN=U2surp PE=1 SV=3	>sp|Q6NV83|SR140_MOUSE U2 snRNP-associated SURP motif-containing protein OS=Mus musculus OX=10090 GN=U2surp PE=1 SV=3	0	321.673	0	45	47	166	45	45	1029	118.2	8.47	578.11	45	166	47	1	44530.1	49731.1	27708	29209.4	16557.9	33748	35272.9	33433.5	22037.1	18732	44530.1	50700.3	48232.8	45410.7	44292.1	36154.2	40413.3	36192.8	38206.2	34658.7	1		0.798831	0.000326616
FALSE		High	Master Protein	2424	-4832251666782004402	P59997	Lysine-specific demethylase 2A OS=Mus musculus OX=10090 GN=Kdm2a PE=1 SV=2	>sp|P59997|KDM2A_MOUSE Lysine-specific demethylase 2A OS=Mus musculus OX=10090 GN=Kdm2a PE=1 SV=2	0	321.627	0	47	49	105	48	48	1161	132.6	7.44	383.25	47	105	49	1	19989.2	20808.2	12886.8	13322.7	7529.2	17894.9	16726.2	17344.9	10743.6	9083.3	19989.2	21213.7	22432.8	20712.2	20140.4	19170.8	19163.7	18776.4	18626.4	16806.3	1		0.899569	0.00494736
FALSE		High	Master Protein	2286	-5089209036000042704	P49290	Eosinophil peroxidase OS=Mus musculus OX=10090 GN=Epx PE=1 SV=2	>sp|P49290|PERE_MOUSE Eosinophil peroxidase OS=Mus musculus OX=10090 GN=Epx PE=1 SV=2	0	321.314	0	59	51	442	44	44	716	81.3	10.35	1300.37	59	442	51	10	92030.3	79730.3	59292.7	60163.8	40955.4	129020	123015	123607	80534	40062.7	92030.3	81284.1	103214	93534.3	109555	138218	140943	133808	139623	74125.4	1		1.38766	0.0648374
FALSE		High	Master Protein	811	-7782591647504219308	P37913	DNA ligase 1 OS=Mus musculus OX=10090 GN=Lig1 PE=1 SV=2	>sp|P37913|DNLI1_MOUSE DNA ligase 1 OS=Mus musculus OX=10090 GN=Lig1 PE=1 SV=2	0	321.292	0	47	45	123	45	45	916	102.2	6.81	449.85	47	123	45	0	34819.6	35295.5	17433	20090.3	10442.5	19162.8	20060.6	20255.7	12285	11000.8	34819.6	35983.3	30346.6	31233.6	27933.6	20529	22984	21927.4	21298.7	20354.2	1		0.669231	0.000131038
FALSE		High	Master Protein	3640	-2588283301522326763	Q9DC48	Pre-mRNA-processing factor 17 OS=Mus musculus OX=10090 GN=Cdc40 PE=1 SV=1	>sp|Q9DC48|PRP17_MOUSE Pre-mRNA-processing factor 17 OS=Mus musculus OX=10090 GN=Cdc40 PE=1 SV=1	0	321.124	0	74	36	126	36	36	579	65.4	7.06	488.42	74	126	36	0	24526.6	26499.6	15831.9	16697.5	9919.8	19658	20520.9	20206.5	12755.3	11714.4	24526.6	27016	27559.5	25958.9	26535.3	21059.6	23511.5	21874.1	22114.1	21674.4	1		0.830732	0.000193038
FALSE		High	Master Protein	1962	-5716333694270588460	Q4FZC9	Nesprin-3 OS=Mus musculus OX=10090 GN=Syne3 PE=1 SV=1	>sp|Q4FZC9|SYNE3_MOUSE Nesprin-3 OS=Mus musculus OX=10090 GN=Syne3 PE=1 SV=1	0	320.913	0	53	49	91	48	49	975	112	6.33	347.61	53	91	49	0	18218.6	18635.6	11198.7	12432.8	6923.6	15773.1	15956.7	16110.2	10552.2	9001.1	18218.6	18998.8	19494.2	19328.8	18520.4	16897.7	18282.1	17439.8	18294.5	16654.2	1		0.927117	0.0100272
FALSE		High	Master Protein	6316	2402734052261786582	Q8CIZ8	von Willebrand factor OS=Mus musculus OX=10090 GN=Vwf PE=1 SV=2	>sp|Q8CIZ8|VWF_MOUSE von Willebrand factor OS=Mus musculus OX=10090 GN=Vwf PE=1 SV=2	0	320.758	0	25	56	76	56	56	2813	309.1	5.5	304.89	25	76	56	0	8668.4	8068.5	4571.2	6063.2	3389.4	15118.9	11712.8	17027.7	6100.6	9980.5	8668.4	8225.7	7957.3	9426.1	9066.5	16196.8	13419.7	18432.9	10576.7	18466.4	1		1.85514	0.0105276
FALSE		High	Master Protein	923	-7564559804809866861	P97434	Myosin phosphatase Rho-interacting protein OS=Mus musculus OX=10090 GN=Mprip PE=1 SV=2	>sp|P97434|MPRIP_MOUSE Myosin phosphatase Rho-interacting protein OS=Mus musculus OX=10090 GN=Mprip PE=1 SV=2	0	320.573	0	64	57	93	55	56	1024	116.3	6.21	355.39	64	93	57	0	17463.8	17121.7	9731.8	11239.8	6671.3	16808.4	17320.8	17467.9	12099	9952.7	17463.8	17455.3	16940.8	17474.1	17845.6	18006.8	19845	18909.5	20976.2	18414.9	1		1.0894	0.0117407
FALSE		High	Master Protein	3829	-2299004536918751145	P50446	Keratin, type II cytoskeletal 6A OS=Mus musculus OX=10090 GN=Krt6a PE=1 SV=3	>sp|P50446|K2C6A_MOUSE Keratin, type II cytoskeletal 6A OS=Mus musculus OX=10090 GN=Krt6a PE=1 SV=3	0	320.199	0	65	45	650	5	5	553	59.3	7.94	1626.6	65	650	45	26	12079.4	9899.3	6336.9	7993.8	5079.1	23256.8	24274	22982.2	8745	7475.6	12079.4	10092.3	11031	12427.7	13586.5	24915	27811.5	24878.9	15161.3	13831.7	1		1.94152	0.0115108
FALSE		High	Master Protein	4523	-1002309827949049052	Q60953	Protein PML OS=Mus musculus OX=10090 GN=Pml PE=1 SV=3	>sp|Q60953|PML_MOUSE Protein PML OS=Mus musculus OX=10090 GN=Pml PE=1 SV=3	0	320.175	0	55	36	177	36	36	885	98.2	5.63	818.7	55	177	36	0	23182.5	22952.9	15111.1	17696.3	11088.1	23341.5	22708.4	25740.8	15339.8	12839.3	23182.5	23400.2	26304.7	27511.8	29660.5	25005.7	26017.7	27865.1	26594.9	23755.7	1		0.998789	0.910713
FALSE		High	Master Protein	8183	5825008139792024806	Q02357	Ankyrin-1 OS=Mus musculus OX=10090 GN=Ank1 PE=1 SV=2	>sp|Q02357|ANK1_MOUSE Ankyrin-1 OS=Mus musculus OX=10090 GN=Ank1 PE=1 SV=2	0	320.013	0	38	56	85	50	50	1862	204.1	6.55	345.05	38	85	56	0	9051.6	7460.9	4282.2	6865.4	3538	18449.5	11085	19905.2	5631	8839.9	9051.6	7606.3	7454.3	10673.4	9464.2	19764.9	12700.5	21547.9	9762.5	16355.8	1		1.81856	0.0130745
FALSE		High	Master Protein	8691	6646754416582344721	Q91VC3	Eukaryotic initiation factor 4A-III OS=Mus musculus OX=10090 GN=Eif4a3 PE=1 SV=3	>sp|Q91VC3|IF4A3_MOUSE Eukaryotic initiation factor 4A-III OS=Mus musculus OX=10090 GN=Eif4a3 PE=1 SV=3	0	319.122	0	78	32	318	28	28	411	46.8	6.73	1023.05	78	318	32	8	68327.8	74479.1	45694.1	46958.8	29176.2	51934.9	53711.5	53787.1	35033.4	31924	68327.8	75930.6	79542.2	73005	78045.9	55637.7	61538.9	58226.1	60738.2	59067	1		0.783125	0.000101893
FALSE		High	Master Protein	7483	4537599729821836565	Q60520	Paired amphipathic helix protein Sin3a OS=Mus musculus OX=10090 GN=Sin3a PE=1 SV=3	>sp|Q60520|SIN3A_MOUSE Paired amphipathic helix protein Sin3a OS=Mus musculus OX=10090 GN=Sin3a PE=1 SV=3	0	318.177	0	40	49	110	49	49	1274	145	7.25	430.77	40	110	49	0	25863.6	26346.9	15616.4	14744.2	8595.9	17626.4	18384.4	16217.1	12060.2	10629.6	25863.6	26860.3	27184.4	22922.2	22993.8	18883.1	21063.6	17555.5	20909.1	19667.3	1		0.774473	0.00120639
FALSE		High	Master Protein	9889	8781851844720134319	Q61830	Macrophage mannose receptor 1 OS=Mus musculus OX=10090 GN=Mrc1 PE=1 SV=2	>sp|Q61830|MRC1_MOUSE Macrophage mannose receptor 1 OS=Mus musculus OX=10090 GN=Mrc1 PE=1 SV=2	0	318.027	0	42	54	113	54	54	1456	164.9	6.83	403.48	42	113	54	0	16863.5	15292.1	10156.7	11980.6	7778.1	19487.7	19885.4	20246.8	12959.1	12003.7	16863.5	15590.1	17680.4	18625.8	20806.2	20877.1	22783.4	21917.7	22467.4	22209.8	1		1.24546	0.00223871
FALSE		High	Master Protein	4692	-674695580635765446	Q62095	ATP-dependent RNA helicase DDX3Y OS=Mus musculus OX=10090 GN=Ddx3y PE=1 SV=2	>sp|Q62095|DDX3Y_MOUSE ATP-dependent RNA helicase DDX3Y OS=Mus musculus OX=10090 GN=Ddx3y PE=1 SV=2	0	317.635	0	51	39	376	4	4	658	73.4	7.53	1156.03	51	376	39	0	264.2	248	178.4	839.6	516.5	300.6	294.8	349.3	683.8	652.5	264.2	252.8	310.5	1305.3	1381.6	322	337.8	378.1	1185.5	1207.3	1		1.16356	0.961353
FALSE		High	Master Protein	5542	948497649092167991	P17742	Peptidyl-prolyl cis-trans isomerase A OS=Mus musculus OX=10090 GN=Ppia PE=1 SV=2	>sp|P17742|PPIA_MOUSE Peptidyl-prolyl cis-trans isomerase A OS=Mus musculus OX=10090 GN=Ppia PE=1 SV=2	0	317.591	0	75	16	1122	13	13	164	18	7.9	3996.89	75	1122	16	0	157896	158229	77633.2	96366.9	53723	97580.4	110397	106449	71673.9	67364.1	157896	161312	135140	149818	143708	104538	126485	115234	124262	124640	1		0.792647	0.00124982
FALSE		High	Master Protein	9197	7609007253947402687	Q8BZH4	Pogo transposable element with ZNF domain OS=Mus musculus OX=10090 GN=Pogz PE=1 SV=2	>sp|Q8BZH4|POGZ_MOUSE Pogo transposable element with ZNF domain OS=Mus musculus OX=10090 GN=Pogz PE=1 SV=2	0	317.481	0	43	47	106	46	46	1409	154.8	7.52	388.72	43	106	47	1	20009.8	20034.1	10624.5	11149.6	5930.3	16124.4	16382.7	15120	9581.5	7615.9	20009.8	20424.5	18494.7	17333.8	15863.3	17274	18770.2	16367.8	16611.7	14091.3	1		0.904703	0.151064
FALSE		High	Master Protein	100	-9068688370910070248	B2RXS4	Plexin-B2 OS=Mus musculus OX=10090 GN=Plxnb2 PE=1 SV=1	>sp|B2RXS4|PLXB2_MOUSE Plexin-B2 OS=Mus musculus OX=10090 GN=Plxnb2 PE=1 SV=1	0	317.248	0	31	49	102	47	47	1842	206.1	5.87	382.09	31	102	49	3	15336	14223.4	8476.5	10179.1	6430.6	16223.5	16193.3	18014.2	10735.9	9571	15336	14500.6	14755.6	15825.1	17201.8	17380.2	18553.1	19500.9	18613.1	17708.7	1		1.19243	0.00162552
FALSE		High	Master Protein	406	-8507867198300043789	Q61029	Lamina-associated polypeptide 2, isoforms beta/delta/epsilon/gamma OS=Mus musculus OX=10090 GN=Tmpo PE=1 SV=4	>sp|Q61029|LAP2B_MOUSE Lamina-associated polypeptide 2, isoforms beta/delta/epsilon/gamma OS=Mus musculus OX=10090 GN=Tmpo PE=1 SV=4	0	316.39	0	66	27	377	16	16	452	50.3	9.45	1568.56	66	377	27	0	48777.6	47374.9	30912.3	35178.9	19843.4	36775.4	38418.4	35998.5	28285.8	23914.5	48777.6	48298.2	53810.7	54691.2	53080.6	39397.3	44017.2	38969.5	49039.7	44247.5	1		0.818829	0.0054102
FALSE		High	Master Protein	415	-8487470454052719103	Q64737	Trifunctional purine biosynthetic protein adenosine-3 OS=Mus musculus OX=10090 GN=Gart PE=1 SV=3	>sp|Q64737|PUR2_MOUSE Trifunctional purine biosynthetic protein adenosine-3 OS=Mus musculus OX=10090 GN=Gart PE=1 SV=3	0	315.78	0	51	42	102	42	42	1010	107.4	6.68	394.52	51	102	42	0	13400.2	13216.6	7255.4	8706.1	5220.1	9223.4	9517.8	9537.7	6903.1	6385.5	13400.2	13474.2	12629.8	13535	13963.7	9881	10904.9	10324.9	11968.1	11814.7	1		0.818353	0.000770521
FALSE		High	Master Protein	1022	-7401184768588748815	Q61335	B-cell receptor-associated protein 31 OS=Mus musculus OX=10090 GN=Bcap31 PE=1 SV=4	>sp|Q61335|BAP31_MOUSE B-cell receptor-associated protein 31 OS=Mus musculus OX=10090 GN=Bcap31 PE=1 SV=4	0	315.769	0	46	19	191	19	19	245	27.9	8.7	690.44	46	191	19	0	54572.1	54161.5	36004.4	37641.3	23096	48339	47511.6	49808	33838.5	27634.5	54572.1	55217	62674.8	58519.4	61781.5	51785.4	54435.5	53918.6	58666.4	51130.5	1		0.930094	0.0629565
FALSE		High	Master Protein	8379	6139187660043704979	Q9CSH3	Exosome complex exonuclease RRP44 OS=Mus musculus OX=10090 GN=Dis3 PE=1 SV=4	>sp|Q9CSH3|RRP44_MOUSE Exosome complex exonuclease RRP44 OS=Mus musculus OX=10090 GN=Dis3 PE=1 SV=4	0	315.201	0	57	49	112	49	49	958	108.8	7.53	401.79	57	112	49	0	19069.9	17942.5	12299.2	12158.9	7453.3	13686.1	14606.6	14232.1	9466.1	8349.1	19069.9	18292.1	21410	18903	19937.5	14661.8	16735.3	15406.6	16411.5	15447.7	1		0.810329	0.00042076
FALSE		High	Master Protein	7600	4728036441122758741	Q9Z2D6	Methyl-CpG-binding protein 2 OS=Mus musculus OX=10090 GN=Mecp2 PE=1 SV=1	>sp|Q9Z2D6|MECP2_MOUSE Methyl-CpG-binding protein 2 OS=Mus musculus OX=10090 GN=Mecp2 PE=1 SV=1	0	314.076	0	60	29	150	29	29	484	52.3	9.96	622.78	60	150	29	0	20945.7	20912.6	13934.3	18009.2	11037.6	28476.3	27439.4	30709.2	22810.9	18971.5	20945.7	21320.1	24256.3	27998.2	29525.4	30506.6	31438.2	33243.6	39547.7	35101.7	1		1.39953	0.00464164
FALSE		High	Master Protein	2489	-4709889171114422553	E9Q3L2	Phosphatidylinositol 4-kinase alpha OS=Mus musculus OX=10090 GN=Pi4ka PE=1 SV=2	>sp|E9Q3L2|PI4KA_MOUSE Phosphatidylinositol 4-kinase alpha OS=Mus musculus OX=10090 GN=Pi4ka PE=1 SV=2	0	313.902	0	34	62	93	62	62	2105	236.9	7.06	324.92	34	93	62	0	15648	14911.7	8130.2	8899.2	5116.3	13774.7	12972.9	13481.1	8062.9	7309	15648	15202.3	14152.6	13835.3	13685.9	14756.8	14863.4	14593.7	13978.8	13523.3	1		0.988201	0.737745
FALSE		High	Master Protein	7591	4721719196714841355	Q8BZN6	Dedicator of cytokinesis protein 10 OS=Mus musculus OX=10090 GN=Dock10 PE=1 SV=4	>sp|Q8BZN6|DOC10_MOUSE Dedicator of cytokinesis protein 10 OS=Mus musculus OX=10090 GN=Dock10 PE=1 SV=4	0	313.568	0	33	62	98	60	60	2187	249.4	7.09	346.74	33	98	62	1	17837.1	16400.4	8612	10006.5	5557.6	15239.4	16412.1	16475.3	10213.3	8416.4	17837.1	16720	14991.4	15556.8	14866.4	16326	18803.9	17835	17706.9	15572.3	1		1.07329	0.158687
FALSE		High	Master Protein	5149	160806188244635709	Q9JL35	High mobility group nucleosome-binding domain-containing protein 5 OS=Mus musculus OX=10090 GN=Hmgn5 PE=1 SV=2	>sp|Q9JL35|HMGN5_MOUSE High mobility group nucleosome-binding domain-containing protein 5 OS=Mus musculus OX=10090 GN=Hmgn5 PE=1 SV=2	0	313.287	0	73	29	120	29	29	406	45.3	4.37	479.02	73	120	29	0	50079	40416.5	17937.3	16255.3	8613.9	23644.3	28548.1	24480	14927.8	12490.3	50079	41204.2	31224.4	25271.4	23042.1	25330	32708.5	26500.4	25880.6	23110.1	1		0.838406	0.198449
FALSE		High	Master Protein	9877	8758105039520972325	Q3URD3	Sarcolemmal membrane-associated protein OS=Mus musculus OX=10090 GN=Slmap PE=1 SV=2	>sp|Q3URD3|SLMAP_MOUSE Sarcolemmal membrane-associated protein OS=Mus musculus OX=10090 GN=Slmap PE=1 SV=2	0	312.923	0	56	55	97	55	55	845	96.9	5.33	338.29	56	97	55	0	21134.4	20880.8	10711.1	11800.4	6462.6	20755.4	19120	22577.1	11462.1	10203.1	21134.4	21287.7	18645.4	18345.7	17287.3	22235.2	21906.4	24440.4	19872	18878.2	1		1.10719	0.129013
FALSE		High	Master Protein	8866	6987666635719022264	A2AF47	Dedicator of cytokinesis protein 11 OS=Mus musculus OX=10090 GN=Dock11 PE=1 SV=1	>sp|A2AF47|DOC11_MOUSE Dedicator of cytokinesis protein 11 OS=Mus musculus OX=10090 GN=Dock11 PE=1 SV=1	0	312.44	0	34	65	115	60	60	2073	237.6	7.78	383.47	34	115	65	3	24366.7	23682.6	12230.6	14000.5	7571.8	19754.5	20905.4	20760	12429.6	10523	24366.7	24144.1	21290.5	21766	20254.5	21162.9	23951.9	22473.3	21549.5	19470.1	1		0.979659	0.574214
FALSE		High	Master Protein	820	-7766113520893027039	Q9Z148	Histone-lysine N-methyltransferase EHMT2 OS=Mus musculus OX=10090 GN=Ehmt2 PE=1 SV=2	>sp|Q9Z148|EHMT2_MOUSE Histone-lysine N-methyltransferase EHMT2 OS=Mus musculus OX=10090 GN=Ehmt2 PE=1 SV=2	0	312.421	0	43	44	90	41	41	1263	138	5.83	378.01	43	90	44	2	17675	18139.7	11038	11439.3	6465.4	12943.6	13424.3	12983.4	8450.5	7231.5	17675	18493.2	19214.5	17784.3	17294.7	13866.4	15380.6	14054.9	14650.8	13380	1		0.788366	4.83285e-05
FALSE		High	Master Protein	1862	-5901302079766761090	Q8JZQ2	AFG3-like protein 2 OS=Mus musculus OX=10090 GN=Afg3l2 PE=1 SV=1	>sp|Q8JZQ2|AFG32_MOUSE AFG3-like protein 2 OS=Mus musculus OX=10090 GN=Afg3l2 PE=1 SV=1	0	312.337	0	51	42	135	37	37	802	89.5	8.6	484.08	51	135	42	8	28280.2	28491.6	15891.6	17554.5	9970.8	27947.3	25892.5	28267.3	17330.8	15632.8	28280.2	29046.9	27663.4	27291.2	26671.8	29939.8	29665.8	30600.2	30046.7	28924.4	1		1.07669	0.00317047
FALSE		High	Master Protein	1361	-6801452928960560261	Q8K1B8	Fermitin family homolog 3 OS=Mus musculus OX=10090 GN=Fermt3 PE=1 SV=1	>sp|Q8K1B8|URP2_MOUSE Fermitin family homolog 3 OS=Mus musculus OX=10090 GN=Fermt3 PE=1 SV=1	0	312.315	0	57	33	177	33	33	665	75.6	7.05	627.01	57	177	33	0	30439.7	29897	17131.6	20139.4	11856.3	24662	25444.6	25061	16281	15247.1	30439.7	30479.6	29821.9	31309.9	31715.5	26420.3	29152.7	27129.3	28226.7	28210.7	1		0.90449	0.0010338
FALSE		High	Master Protein	5000	-100670747257806362	Q9ES52	Phosphatidylinositol 3,4,5-trisphosphate 5-phosphatase 1 OS=Mus musculus OX=10090 GN=Inpp5d PE=1 SV=2	>sp|Q9ES52|SHIP1_MOUSE Phosphatidylinositol 3,4,5-trisphosphate 5-phosphatase 1 OS=Mus musculus OX=10090 GN=Inpp5d PE=1 SV=2	0	311.354	0	53	58	115	56	56	1191	133.5	7.8	398.9	53	115	58	2	20856	20142.2	11904.6	14408.8	8547.7	18825.9	20230.4	20221	13621.3	11841.3	20856	20534.8	20723	22400.8	22865	20168.1	23178.6	21889.8	23615.5	21909.2	1		1.04433	0.405805
FALSE		High	Master Protein	7593	4722005324533665805	Q8BG05	Heterogeneous nuclear ribonucleoprotein A3 OS=Mus musculus OX=10090 GN=Hnrnpa3 PE=1 SV=1	>sp|Q8BG05|ROA3_MOUSE Heterogeneous nuclear ribonucleoprotein A3 OS=Mus musculus OX=10090 GN=Hnrnpa3 PE=1 SV=1	0	310.797	0	58	31	818	26	26	379	39.6	9.01	2461.94	58	818	31	8	136960	143031	80270.3	88290.3	53473.6	94535	102363	98370.2	72520.2	77435.6	136960	145818	139731	137262	143041	101275	117280	106489	125730	143274	1	Acetyl [N-Term]	0.834611	0.0215284
FALSE		High	Master Protein	9813	8628571672475992198	Q922F4	Tubulin beta-6 chain OS=Mus musculus OX=10090 GN=Tubb6 PE=1 SV=1	>sp|Q922F4|TBB6_MOUSE Tubulin beta-6 chain OS=Mus musculus OX=10090 GN=Tubb6 PE=1 SV=1	0	310.784	0	73	23	476	9	9	447	50.1	4.89	1589.44	73	476	23	3	6300.2	6210.1	3859.4	4220.3	2725.5	5005.8	5385.1	5934.1	3880.6	3244.3	6300.2	6331.1	6718.3	6561.1	7290.5	5362.7	6169.8	6423.8	6728	6002.8	1		0.936401	0.122548
FALSE		High	Master Protein	7404	4400299061481175215	Q76MZ3	Serine/threonine-protein phosphatase 2A 65 kDa regulatory subunit A alpha isoform OS=Mus musculus OX=10090 GN=Ppp2r1a PE=1 SV=3	>sp|Q76MZ3|2AAA_MOUSE Serine/threonine-protein phosphatase 2A 65 kDa regulatory subunit A alpha isoform OS=Mus musculus OX=10090 GN=Ppp2r1a PE=1 SV=3	0	310.72	0	65	39	202	25	25	589	65.3	5.11	712.21	65	202	39	15	52408.9	50956.7	27729.6	30630.7	17621.3	36273.6	37859.8	36910.8	23166.2	20154.3	52408.9	51949.7	48270.4	47620.4	47136.6	38859.8	43377.2	39957	40163.7	37290.2	1		0.812742	0.000219434
FALSE		High	Master Protein	1714	-6179945135465175042	Q91YH5	Atlastin-3 OS=Mus musculus OX=10090 GN=Atl3 PE=1 SV=1	>sp|Q91YH5|ATLA3_MOUSE Atlastin-3 OS=Mus musculus OX=10090 GN=Atl3 PE=1 SV=1	0	310.63	0	61	25	175	24	24	541	60.5	6.1	755.16	61	175	25	1	29676.4	28658.7	17632.3	18090	10685.6	26637.6	26503.9	27424.5	15810.8	13467	29676.4	29217.2	30693.6	28123.9	28583.8	28536.8	30366.3	29687.8	27411.5	24917.2	1		0.973864	0.339395
FALSE		High	Master Protein	9608	8288854614025876019	P62259	14-3-3 protein epsilon OS=Mus musculus OX=10090 GN=Ywhae PE=1 SV=1	>sp|P62259|1433E_MOUSE 14-3-3 protein epsilon OS=Mus musculus OX=10090 GN=Ywhae PE=1 SV=1	0	310.109	0	79	26	389	23	23	255	29.2	4.74	1257.85	79	389	26	7	73321.2	70555	37879.4	43171	25281.3	54748.1	57539.3	57510.3	38471.1	34701.5	73321.2	71929.9	65938.9	67116.3	67626.9	58651.5	65924.6	62256.6	66698.1	64206.1	1		0.920301	0.0247004
FALSE		High	Master Protein	99	-9068699376942029436	Q6NXI6	Regulation of nuclear pre-mRNA domain-containing protein 2 OS=Mus musculus OX=10090 GN=Rprd2 PE=1 SV=1	>sp|Q6NXI6|RPRD2_MOUSE Regulation of nuclear pre-mRNA domain-containing protein 2 OS=Mus musculus OX=10090 GN=Rprd2 PE=1 SV=1	0	309.736	0	42	44	91	44	44	1469	156.5	7.59	338.6	42	91	44	0	22504.2	22622.4	12334.7	12688.2	7168.3	16268.8	17327.8	16506.7	11158.7	9403.2	22504.2	23063.2	21471.7	19725.8	19175.2	17428.7	19853	17869	19346	17398.2	1		0.873573	0.0153632
FALSE		High	Master Protein	5667	1173770771850583156	Q9Z110	Delta-1-pyrroline-5-carboxylate synthase OS=Mus musculus OX=10090 GN=Aldh18a1 PE=1 SV=2	>sp|Q9Z110|P5CS_MOUSE Delta-1-pyrroline-5-carboxylate synthase OS=Mus musculus OX=10090 GN=Aldh18a1 PE=1 SV=2	0	309.679	0	61	43	152	43	43	795	87.2	7.55	556.04	61	152	43	0	30800.6	28347.1	18061.2	19078.5	11700.3	22725.9	22888.3	24770.2	15776.4	14829.4	30800.6	28899.5	31440.1	29660.6	31298.1	24346.2	26223.8	26814.4	27351.9	27437.8	1		0.872762	0.000715404
FALSE		High	Master Protein	8524	6384273797081122628	Q9DCD2	Pre-mRNA-splicing factor SYF1 OS=Mus musculus OX=10090 GN=Xab2 PE=1 SV=1	>sp|Q9DCD2|SYF1_MOUSE Pre-mRNA-splicing factor SYF1 OS=Mus musculus OX=10090 GN=Xab2 PE=1 SV=1	0	309.472	0	63	49	131	49	49	855	99.9	6.23	488.66	63	131	49	0	24684.5	26481	15013.6	14938.2	8820.7	20492.7	21553.5	21306.5	12128.3	10193	24684.5	26997.1	26135	23223.9	23595.1	21953.8	24694.6	23064.9	21027	18859.4	1		0.884401	0.0387299
FALSE		High	Master Protein	5068	36154646272444877	P11531	Dystrophin OS=Mus musculus OX=10090 GN=Dmd PE=1 SV=3	>sp|P11531|DMD_MOUSE Dystrophin OS=Mus musculus OX=10090 GN=Dmd PE=1 SV=3	0	309.28	0	21	67	96	65	66	3678	425.6	5.94	316.92	21	96	67	1	11858.9	11143.5	6512.8	7620	4657.3	19563.4	13352.6	18027.6	8067.5	12558.9	11858.9	11360.6	11337.2	11846.6	12458.1	20958.2	15298.5	19515.4	13986.8	23236.9	1		1.65114	0.0164766
FALSE		High	Master Protein	4627	-802380901794722428	Q8K4G5	Actin-binding LIM protein 1 OS=Mus musculus OX=10090 GN=Ablim1 PE=1 SV=1	>sp|Q8K4G5|ABLM1_MOUSE Actin-binding LIM protein 1 OS=Mus musculus OX=10090 GN=Ablim1 PE=1 SV=1	0	309.059	0	53	44	144	42	42	861	96.7	8.63	495.54	53	144	44	3	26421.3	26188	15373.5	16632.9	9853.7	21914.4	21894.1	22142	14570.3	14760.5	26421.3	26698.3	26761.5	25858.6	26358.6	23476.8	25084.8	23969.4	25260.8	27310.4	1		0.943272	0.0743677
FALSE		High	Master Protein	6518	2744362002145734580	Q8C0I1	Alkyldihydroxyacetonephosphate synthase, peroxisomal OS=Mus musculus OX=10090 GN=Agps PE=1 SV=1	>sp|Q8C0I1|ADAS_MOUSE Alkyldihydroxyacetonephosphate synthase, peroxisomal OS=Mus musculus OX=10090 GN=Agps PE=1 SV=1	0	308.991	0	64	31	117	31	31	645	71.6	7.5	485.2	64	117	31	0	16927.9	16257.8	10362.9	10639.8	6676.3	14565.9	14195.9	13903.7	8657.9	6810.4	16927.9	16574.6	18039.3	16541.2	17858.8	15604.4	16264.7	15051.2	15010.3	12600.8	1		0.891301	0.0112875
FALSE		High	Master Protein	1631	-6302692501917740025	Q80TV8	CLIP-associating protein 1 OS=Mus musculus OX=10090 GN=Clasp1 PE=1 SV=2	>sp|Q80TV8|CLAP1_MOUSE CLIP-associating protein 1 OS=Mus musculus OX=10090 GN=Clasp1 PE=1 SV=2	0	308.692	0	45	58	80	53	53	1535	169.1	9.03	275.31	45	80	58	6	17646.9	18342.8	10557.9	11406.6	6413.2	11872.9	11933.3	11881.3	8281.9	7174.1	17646.9	18700.3	18378.7	17733.4	17155.1	12719.4	13672.4	12861.8	14358.4	13273.8	1		0.74292	3.53005e-06
FALSE		High	Master Protein	8398	6168388947884296394	Q9Z1Z0	General vesicular transport factor p115 OS=Mus musculus OX=10090 GN=Uso1 PE=1 SV=2	>sp|Q9Z1Z0|USO1_MOUSE General vesicular transport factor p115 OS=Mus musculus OX=10090 GN=Uso1 PE=1 SV=2	0	308.235	0	42	34	110	34	34	959	106.9	4.93	402.04	42	110	34	0	22855	22092.3	10611.7	11378.5	6521.3	16188.4	17396.2	17165.9	10608.7	8821.9	22855	22522.9	18472.4	17689.7	17444.4	17342.6	19931.3	18582.6	18392.5	16322.6	1		0.932008	0.2447
FALSE		High	Master Protein	282	-8726940868086495625	Q61937	Nucleophosmin OS=Mus musculus OX=10090 GN=Npm1 PE=1 SV=1	>sp|Q61937|NPM_MOUSE Nucleophosmin OS=Mus musculus OX=10090 GN=Npm1 PE=1 SV=1	0	308.079	0	76	19	480	19	19	292	32.5	4.77	1520.23	76	480	19	0	107419	104786	53321.4	58170.7	29323.5	65932.9	71821.4	65604.4	46260.4	38851.2	107419	106828	92819.5	90435.8	78439.9	70633.7	82288.1	71018.6	80202.6	71884	1		0.775392	0.0103186
FALSE		High	Master Protein	4745	-550661658750526207	Q02248	Catenin beta-1 OS=Mus musculus OX=10090 GN=Ctnnb1 PE=1 SV=1	>sp|Q02248|CTNB1_MOUSE Catenin beta-1 OS=Mus musculus OX=10090 GN=Ctnnb1 PE=1 SV=1	0	307.958	0	59	37	176	31	31	781	85.4	5.86	664.69	59	176	37	0	22498.9	21574.6	13136	14955.6	9063	21306	20896	21714.9	14532.4	12032.9	22498.9	21995	22866.5	23250.9	24243.3	22825	23941.2	23507.1	25195.2	22263.7	1		1.02438	0.387304
FALSE		High	Master Protein	399	-8521636613630010895	Q6Q477	Plasma membrane calcium-transporting ATPase 4 OS=Mus musculus OX=10090 GN=Atp2b4 PE=1 SV=1	>sp|Q6Q477|AT2B4_MOUSE Plasma membrane calcium-transporting ATPase 4 OS=Mus musculus OX=10090 GN=Atp2b4 PE=1 SV=1	0	307.77	0	37	39	123	22	22	1205	133	6.13	476.14	37	123	39	3	11833.8	11240.4	6764.6	7501.1	4447.1	11567.1	11655.7	13082.7	7094.9	6382.7	11833.8	11459.5	11775.6	11661.7	11895.8	12391.8	13354.3	14162.5	12300.6	11809.6	1		1.06484	0.0618991
FALSE		High	Master Protein	6220	2236638698135878585	Q7TMK9	Heterogeneous nuclear ribonucleoprotein Q OS=Mus musculus OX=10090 GN=Syncrip PE=1 SV=2	>sp|Q7TMK9|HNRPQ_MOUSE Heterogeneous nuclear ribonucleoprotein Q OS=Mus musculus OX=10090 GN=Syncrip PE=1 SV=2	0	307.441	0	52	31	167	31	31	623	69.6	8.59	623.51	52	167	31	0	36760.6	36784.1	17571.5	19779.8	11038.5	24809.8	25900.3	25550.3	16365.6	16475.7	36760.6	37501	30587.8	30750.9	29527.8	26578.7	29674.8	27659	28373.4	30484	1		0.88725	0.0404225
FALSE		High	Master Protein	5293	449696564627972165	Q921T2	Torsin-1A-interacting protein 1 OS=Mus musculus OX=10090 GN=Tor1aip1 PE=1 SV=3	>sp|Q921T2|TOIP1_MOUSE Torsin-1A-interacting protein 1 OS=Mus musculus OX=10090 GN=Tor1aip1 PE=1 SV=3	0	306.962	0	54	32	178	31	31	595	66.7	7.05	713.69	54	178	32	3	34542	32955.6	20090.3	20899.7	12085	30819.4	31755.9	32229.8	20701.9	16120.6	34542	33597.8	34972.3	32491.9	32327.1	33016.7	36383.8	34889.7	35891.3	29826.9	1		1.02821	0.75833
FALSE		High	Master Protein	5016	-62500639000847574	Q68FL6	Methionine--tRNA ligase, cytoplasmic OS=Mus musculus OX=10090 GN=Mars1 PE=1 SV=1	>sp|Q68FL6|SYMC_MOUSE Methionine--tRNA ligase, cytoplasmic OS=Mus musculus OX=10090 GN=Mars1 PE=1 SV=1	0	306.792	0	52	42	122	42	42	902	101.4	7.14	433.47	52	122	42	0	23100.9	22590.4	12764.7	14797	8423.1	19351.9	19369.3	19754.5	13108.9	11355.6	23100.9	23030.6	22220.3	23004.3	22531.6	20731.6	22192	21384.8	22727.1	21010.5	1		0.944102	0.021455
FALSE		High	Master Protein	4843	-342291396329485493	Q91YT0	NADH dehydrogenase [ubiquinone] flavoprotein 1, mitochondrial OS=Mus musculus OX=10090 GN=Ndufv1 PE=1 SV=1	>sp|Q91YT0|NDUV1_MOUSE NADH dehydrogenase [ubiquinone] flavoprotein 1, mitochondrial OS=Mus musculus OX=10090 GN=Ndufv1 PE=1 SV=1	0	306.344	0	70	29	242	29	29	464	50.8	8.21	959.85	70	242	29	0	43548.8	42955.7	26577.2	29665.2	18471.4	46973.4	40088.8	45665.1	25908.9	26334.5	43548.8	43792.8	46264.5	46119.4	49410.7	50322.5	45931	49433.8	44918.8	48725	1		1.04889	0.207006
FALSE		High	Master Protein	7913	5284851079077843218	Q8BMK4	Cytoskeleton-associated protein 4 OS=Mus musculus OX=10090 GN=Ckap4 PE=1 SV=2	>sp|Q8BMK4|CKAP4_MOUSE Cytoskeleton-associated protein 4 OS=Mus musculus OX=10090 GN=Ckap4 PE=1 SV=2	0	305.965	0	65	39	221	38	39	575	63.7	5.64	780.26	65	221	39	0	37915.5	36486.4	21898.8	23852.9	14530.1	44741	43264.3	49247.6	29121.7	22475.8	37915.5	37197.5	38120.6	37083.2	38867.8	47931	49569.3	53311.9	50488.9	41585.5	1		1.30469	0.00479607
FALSE		High	Master Protein	2654	-4411211187900170003	P27612	Phospholipase A-2-activating protein OS=Mus musculus OX=10090 GN=Plaa PE=1 SV=4	>sp|P27612|PLAP_MOUSE Phospholipase A-2-activating protein OS=Mus musculus OX=10090 GN=Plaa PE=1 SV=4	0	304.787	0	56	39	99	39	39	794	87.2	6.14	393.94	56	99	39	0	19251.3	18199.1	9458	10731.2	6730.5	14610.9	15331	14524	9020.4	8300.7	19251.3	18553.8	16464.1	16683.3	18003.9	15652.6	17565.3	15722.7	15638.9	15358.2	1		0.901337	0.0271421
FALSE		High	Master Protein	3550	-2752992974190265022	Q9DAW6	U4/U6 small nuclear ribonucleoprotein Prp4 OS=Mus musculus OX=10090 GN=Prpf4 PE=1 SV=1	>sp|Q9DAW6|PRP4_MOUSE U4/U6 small nuclear ribonucleoprotein Prp4 OS=Mus musculus OX=10090 GN=Prpf4 PE=1 SV=1	0	304.1	0	69	30	104	30	30	521	58.3	7.28	436.38	69	104	30	0	22095.4	23865.5	14091.6	14672.1	8757	16367.6	17518	17510.5	11204.4	9931.6	22095.4	24330.6	24530	22810.1	23424.9	17534.6	20071	18955.6	19425.3	18375.8	1		0.804955	8.9624e-05
FALSE		High	Master Protein	536	-8253203366802164266	P29351	Tyrosine-protein phosphatase non-receptor type 6 OS=Mus musculus OX=10090 GN=Ptpn6 PE=1 SV=2	>sp|P29351|PTN6_MOUSE Tyrosine-protein phosphatase non-receptor type 6 OS=Mus musculus OX=10090 GN=Ptpn6 PE=1 SV=2	0	304.089	0	64	37	168	37	37	595	67.5	7.81	581.04	64	168	37	0	41287	39068.1	21807.1	26836.9	15871.4	31426.3	33449.8	33747.3	22591.6	20005.9	41287	39829.5	37960.9	41722.3	42455.7	33666.9	38324.5	36532.4	39167.6	37015.7	1		0.911459	0.0169486
FALSE		High	Master Protein	3896	-2162755036503227178	Q9CQN1	Heat shock protein 75 kDa, mitochondrial OS=Mus musculus OX=10090 GN=Trap1 PE=1 SV=1	>sp|Q9CQN1|TRAP1_MOUSE Heat shock protein 75 kDa, mitochondrial OS=Mus musculus OX=10090 GN=Trap1 PE=1 SV=1	0	304.088	0	63	40	213	39	39	706	80.2	6.68	738.06	63	213	40	0	44109	39852.8	22433.5	23543.3	12676.2	32029.9	32010	35177.7	19322.9	17481.4	44109	40629.5	39051.3	36601.8	33908.5	34313.5	36674.9	38080.9	33500.5	32344.8	1		0.903264	0.0925191
FALSE		High	Master Protein	2065	-5546607366317248540	A2AAJ9	Obscurin OS=Mus musculus OX=10090 GN=Obscn PE=1 SV=3	>sp|A2AAJ9|OBSCN_MOUSE Obscurin OS=Mus musculus OX=10090 GN=Obscn PE=1 SV=3	0	304.076	0	18	70	82	69	69	8886	966	5.9	263.02	18	82	70	1	6632.9	6456.1	4220.1	5385.9	3398.9	37498.1	8804.9	16328.7	4919.2	14769	6632.9	6581.9	7346.2	8373.3	9092	40171.6	10088.1	17676.3	8528.4	27326.2	1		2.34346	0.089003
FALSE		High	Master Protein	7265	4119116227367468584	Q9R190	Metastasis-associated protein MTA2 OS=Mus musculus OX=10090 GN=Mta2 PE=1 SV=1	>sp|Q9R190|MTA2_MOUSE Metastasis-associated protein MTA2 OS=Mus musculus OX=10090 GN=Mta2 PE=1 SV=1	0	303.775	0	66	44	222	34	34	668	75	9.67	776.84	66	222	44	5	57918.4	58216.8	32025.6	35393.2	19817.4	39071.3	43728.6	39542.4	27807.9	23369	57918.4	59351.4	55748.7	55024.4	53011.3	41857	50101.2	42805.8	48211.1	43238.1	1		0.794514	0.000549173
FALSE		High	Master Protein	5043	-16918109513615625	P51150	Ras-related protein Rab-7a OS=Mus musculus OX=10090 GN=Rab7a PE=1 SV=2	>sp|P51150|RAB7A_MOUSE Ras-related protein Rab-7a OS=Mus musculus OX=10090 GN=Rab7a PE=1 SV=2	0	303.724	0	86	22	272	21	22	207	23.5	6.7	1036.1	86	272	22	0	49290	48229.8	30205	31606.5	18958.6	43482.4	42842.2	44205	27752.2	23129.1	49290	49169.7	52579.5	49137.4	50713.9	46582.6	49085.7	47853.2	48114.6	42794.3	1		0.946558	0.0336207
FALSE		High	Master Protein	6873	3355045587930665855	P97449	Aminopeptidase N OS=Mus musculus OX=10090 GN=Anpep PE=1 SV=4	>sp|P97449|AMPN_MOUSE Aminopeptidase N OS=Mus musculus OX=10090 GN=Anpep PE=1 SV=4	0	303.643	0	39	34	129	34	34	966	109.6	5.9	514.55	39	129	34	0	17966.3	16863.9	9869.4	13207.2	8147.3	25470.7	24141.4	27631.5	17143.4	15333.4	17966.3	17192.5	17180.2	20532.7	21794	27286.7	27659.5	29911.9	29721.8	28370.5	1		1.5623	1.97266e-05
FALSE		High	Master Protein	9153	7512060777885112035	P68040	Small ribosomal subunit protein RACK1 OS=Mus musculus OX=10090 GN=Rack1 PE=1 SV=3	>sp|P68040|RACK1_MOUSE Small ribosomal subunit protein RACK1 OS=Mus musculus OX=10090 GN=Rack1 PE=1 SV=3	0	303.588	0	83	22	364	22	22	317	35.1	7.69	1458.85	83	364	22	0	59934.4	57798.5	36006.1	39153.1	22046.2	47398	47888.4	48615.3	28585.2	25860	59934.4	58924.8	62677.8	60869.8	58973.2	50777.4	54867.2	52627.5	49558.7	47847.1	1		0.845822	0.000184731
FALSE		High	Master Protein	2182	-5319138550704028279	Q9EP69	Phosphatidylinositol-3-phosphatase SAC1 OS=Mus musculus OX=10090 GN=Sacm1l PE=1 SV=1	>sp|Q9EP69|SAC1_MOUSE Phosphatidylinositol-3-phosphatase SAC1 OS=Mus musculus OX=10090 GN=Sacm1l PE=1 SV=1	0	303.259	0	61	32	205	32	32	587	66.9	7.3	729.16	61	205	32	0	46413.3	46300.6	31537	34455.1	20806.8	43226.6	44119.4	44399.8	31405.3	25487.6	46413.3	47202.9	54898.1	53566	55657.7	46308.6	50549	48064.1	54448	47158.2	1		0.962743	0.387834
FALSE		High	Master Protein	267	-8761166736239497400	Q8K327	Chromosome alignment-maintaining phosphoprotein 1 OS=Mus musculus OX=10090 GN=Champ1 PE=1 SV=1	>sp|Q8K327|CHAP1_MOUSE Chromosome alignment-maintaining phosphoprotein 1 OS=Mus musculus OX=10090 GN=Champ1 PE=1 SV=1	0	303.134	0	61	44	104	44	44	802	87.5	7.85	384.28	61	104	44	0	22533.9	22859.9	13829.4	14258.2	8507.2	16311.4	17045.1	16183.5	11890.2	9910.3	22533.9	23305.4	24073.7	22166.7	22756.5	17474.4	19529.1	17519.1	20614.2	18336.5	1		0.801804	0.000268192
FALSE		High	Master Protein	5327	525534762327537456	Q9D4H9	PHD finger protein 14 OS=Mus musculus OX=10090 GN=Phf14 PE=1 SV=2	>sp|Q9D4H9|PHF14_MOUSE PHD finger protein 14 OS=Mus musculus OX=10090 GN=Phf14 PE=1 SV=2	0	302.724	0	42	35	119	35	35	941	105.9	5.35	434.67	42	119	35	0	23601	23782.5	13979.4	15161.1	8935.4	17941.1	19141.6	18602.9	12715.8	10382.5	23601	24246	24334.6	23570.4	23902.1	19220.3	21931.2	20138.2	22045.7	19210.1	1		0.841591	0.000738264
FALSE		High	Master Protein	2870	-3978822705129814661	Q921M4	Golgin subfamily A member 2 OS=Mus musculus OX=10090 GN=Golga2 PE=1 SV=3	>sp|Q921M4|GOGA2_MOUSE Golgin subfamily A member 2 OS=Mus musculus OX=10090 GN=Golga2 PE=1 SV=3	0	302.721	0	50	42	80	42	42	999	113.2	5	350.31	50	80	42	0	18448.5	16727	9376.2	10045.3	5959.4	14961.2	16205	16562	10328.8	8067.5	18448.5	17053	16321.7	15617	15941.3	16027.9	18566.6	17928.9	17907.3	14926.8	1		1.02773	0.654129
FALSE		High	Master Protein	1033	-7384040003067656639	Q9CPY7	Cytosol aminopeptidase OS=Mus musculus OX=10090 GN=Lap3 PE=1 SV=3	>sp|Q9CPY7|AMPL_MOUSE Cytosol aminopeptidase OS=Mus musculus OX=10090 GN=Lap3 PE=1 SV=3	0	302.721	0	67	29	148	29	29	519	56.1	7.72	574.13	67	148	29	0	20379.3	19102.6	12356.1	13850.1	8541.7	18859.7	17972.7	18974.4	13586.7	11952.4	20379.3	19474.9	21509	21532.1	22848.8	20204.4	20591.9	20540.3	23555.5	22114.8	1		1.0129	0.77461
FALSE		High	Master Protein	4096	-1801394808433446896	Q921G7	Electron transfer flavoprotein-ubiquinone oxidoreductase, mitochondrial OS=Mus musculus OX=10090 GN=Etfdh PE=1 SV=1	>sp|Q921G7|ETFD_MOUSE Electron transfer flavoprotein-ubiquinone oxidoreductase, mitochondrial OS=Mus musculus OX=10090 GN=Etfdh PE=1 SV=1	0	302.716	0	56	32	211	32	32	616	68	7.58	809.98	56	211	32	0	32389.5	31481.1	19948.1	21922	13463.9	38957.4	33594.8	39665.3	20826.8	23159.2	32389.5	32094.6	34724.8	34081.3	36015.6	41734.9	38490.7	42938.8	36107.8	42850	1		1.20148	0.00268533
FALSE		High	Master Protein	3767	-2406714346138303195	Q9EQH2	Endoplasmic reticulum aminopeptidase 1 OS=Mus musculus OX=10090 GN=Erap1 PE=1 SV=2	>sp|Q9EQH2|ERAP1_MOUSE Endoplasmic reticulum aminopeptidase 1 OS=Mus musculus OX=10090 GN=Erap1 PE=1 SV=2	0	302.49	0	47	40	159	40	40	930	106.5	6.2	477.48	47	159	40	0	31339.4	28170.9	16843.3	17524.8	10532.4	25318.5	27407.4	26768.3	15910.9	13352.3	31339.4	28719.9	29320.1	27245.1	28174.1	27123.7	31401.6	28977.5	27585	24705	1		0.966885	0.462863
FALSE		High	Master Protein	9898	8797139954120438536	P24547	Inosine-5'-monophosphate dehydrogenase 2 OS=Mus musculus OX=10090 GN=Impdh2 PE=1 SV=2	>sp|P24547|IMDH2_MOUSE Inosine-5'-monophosphate dehydrogenase 2 OS=Mus musculus OX=10090 GN=Impdh2 PE=1 SV=2	0	302.178	0	50	28	97	26	26	514	55.8	7.28	389.01	50	97	28	4	18598.3	18206.7	10846.1	13214.9	8076.8	13766.8	13789.8	15058.1	10719.8	10108.5	18598.3	18561.5	18880.4	20544.7	21605.4	14748.3	15799.4	16300.9	18585.2	18703.1	1		0.857966	0.0222566
FALSE		High	Master Protein	9847	8690799926560453358	Q9D554	Splicing factor 3A subunit 3 OS=Mus musculus OX=10090 GN=Sf3a3 PE=1 SV=2	>sp|Q9D554|SF3A3_MOUSE Splicing factor 3A subunit 3 OS=Mus musculus OX=10090 GN=Sf3a3 PE=1 SV=2	0	301.349	0	57	32	192	32	32	501	58.8	5.34	712.77	57	192	32	0	46245	48633.9	23608.4	24183.1	13363.5	34697.4	36359.1	34924.9	18161.3	14841	46245	49581.7	41096.4	37596.5	35747.2	37171.2	41657.8	37807.3	31486.6	27459.5	1		0.835561	0.0910019
FALSE		High	Master Protein	1916	-5793920183245160091	P47753	F-actin-capping protein subunit alpha-1 OS=Mus musculus OX=10090 GN=Capza1 PE=1 SV=4	>sp|P47753|CAZA1_MOUSE F-actin-capping protein subunit alpha-1 OS=Mus musculus OX=10090 GN=Capza1 PE=1 SV=4	0	301.189	0	73	17	269	12	12	286	32.9	5.55	1100.64	73	269	17	10	25493.8	25379.4	15398.5	18138.5	10961.1	23665.7	22314.7	24375.6	15900.8	14565.2	25493.8	25874	26805.1	28199.2	29320.8	25353	25566.7	26387.3	27567.6	26949.1	1		0.977068	0.378013
FALSE		High	Master Protein	7422	4441473578410148603	Q9Z0X1	Apoptosis-inducing factor 1, mitochondrial OS=Mus musculus OX=10090 GN=Aifm1 PE=1 SV=1	>sp|Q9Z0X1|AIFM1_MOUSE Apoptosis-inducing factor 1, mitochondrial OS=Mus musculus OX=10090 GN=Aifm1 PE=1 SV=1	0	300.832	0	49	28	191	28	28	612	66.7	9.17	771.08	49	191	28	0	27156.7	26609.1	16227.5	17883.6	10645.7	27819.6	25560.9	28435	16423.8	15660.4	27156.7	27127.7	28248.1	27803	28477.1	29803.1	29286	30781.7	28474.3	28975.4	1		1.0586	0.007613
FALSE		High	Master Protein	6685	3025745519353987703	Q9CZN7	Serine hydroxymethyltransferase, mitochondrial OS=Mus musculus OX=10090 GN=Shmt2 PE=1 SV=1	>sp|Q9CZN7|GLYM_MOUSE Serine hydroxymethyltransferase, mitochondrial OS=Mus musculus OX=10090 GN=Shmt2 PE=1 SV=1	0	300.6	0	72	32	272	31	31	504	55.7	8.47	1007.51	72	272	32	4	55912.6	52320.1	31351	35488.5	19962.2	39082.9	38441.4	42262.2	27257.3	25293.4	55912.6	53339.7	54574.5	55172.6	53398.6	41869.4	44043.5	45750.1	47256.6	46798.7	1		0.835056	2.9827e-05
FALSE		High	Master Protein	5737	1311030367623735745	Q8CGY8	UDP-N-acetylglucosamine--peptide N-acetylglucosaminyltransferase 110 kDa subunit OS=Mus musculus OX=10090 GN=Ogt PE=1 SV=2	>sp|Q8CGY8|OGT1_MOUSE UDP-N-acetylglucosamine--peptide N-acetylglucosaminyltransferase 110 kDa subunit OS=Mus musculus OX=10090 GN=Ogt PE=1 SV=2	0	299.865	0	46	39	107	39	39	1046	116.9	6.7	395.42	46	107	39	0	17371.9	17938.1	10455	11251.8	6867.1	11853.1	12849.9	12201.9	9044.7	8070	17371.9	18287.6	18199.6	17492.7	18369.3	12698.2	14722.5	13208.9	15680.9	14931.4	1		0.808941	0.000261339
FALSE		High	Master Protein	9721	8460931256295697771	O35892	Nuclear autoantigen Sp-100 OS=Mus musculus OX=10090 GN=Sp100 PE=1 SV=2	>sp|O35892|SP100_MOUSE Nuclear autoantigen Sp-100 OS=Mus musculus OX=10090 GN=Sp100 PE=1 SV=2	0	299.865	0	52	26	173	18	26	482	54.7	8.66	626.28	52	173	26	0	35112	34600.9	21623.4	23949.8	14434.3	30519.9	31113.2	31802.3	18886.8	15558	35112	35275.2	37641.1	37233.8	38611.5	32695.9	35647.4	34426.9	32744.4	28786	1		0.906521	0.0196113
FALSE		High	Master Protein	8412	6183926904674815211	E9Q5F9	Histone-lysine N-methyltransferase SETD2 OS=Mus musculus OX=10090 GN=Setd2 PE=1 SV=1	>sp|E9Q5F9|SETD2_MOUSE Histone-lysine N-methyltransferase SETD2 OS=Mus musculus OX=10090 GN=Setd2 PE=1 SV=1	0	299.751	0	26	57	81	55	56	2537	285.5	6.3	288.63	26	81	57	0	15164.5	15345.2	8483.6	8629.7	5035.8	9964.9	10981.8	9967.3	6602.5	5696.4	15164.5	15644.2	14767.9	13416.2	13470.7	10675.4	12582.2	10789.9	11446.9	10539.7	1		0.777986	0.000515363
FALSE		High	Master Protein	6532	2764241892479341159	Q65Z40	Wings apart-like protein homolog OS=Mus musculus OX=10090 GN=Wapl PE=1 SV=2	>sp|Q65Z40|WAPL_MOUSE Wings apart-like protein homolog OS=Mus musculus OX=10090 GN=Wapl PE=1 SV=2	0	299.407	0	50	48	91	48	48	1200	134	5.41	366.66	50	91	48	0	16241.1	16872.5	8464.5	8862.9	4983.9	10810.9	12130.4	10473	7029.5	5915.9	16241.1	17201.3	14734.6	13778.8	13331.9	11581.7	13898.2	11337.3	12187.2	10945.7	1		0.806311	0.00906992
FALSE		High	Master Protein	1998	-5661801747005219802	Q8JZQ9	Eukaryotic translation initiation factor 3 subunit B OS=Mus musculus OX=10090 GN=Eif3b PE=1 SV=1	>sp|Q8JZQ9|EIF3B_MOUSE Eukaryotic translation initiation factor 3 subunit B OS=Mus musculus OX=10090 GN=Eif3b PE=1 SV=1	0	298.38	0	49	35	138	35	35	803	91.3	5.02	518.32	49	138	35	0	30337.5	29614.9	16870.1	19408.2	11538.6	23988.2	25223.2	26287.4	15360.6	14260.5	30337.5	30192	29366.8	30173.2	30865.5	25698.5	28899	28456.9	26630.9	26385.4	1		0.889488	0.00209509
FALSE		High	Master Protein	8917	7062048761715372417	Q99JY9	Actin-related protein 3 OS=Mus musculus OX=10090 GN=Actr3 PE=1 SV=3	>sp|Q99JY9|ARP3_MOUSE Actin-related protein 3 OS=Mus musculus OX=10090 GN=Actr3 PE=1 SV=3	0	298.334	0	69	25	267	20	20	418	47.3	5.88	1132.03	69	267	25	7	55367.3	52783	28121.8	32742.8	20087	44244	47870.7	48743.3	29032.4	24880.9	55367.3	53811.6	48953.2	50904	53732.3	47398.5	54847	52766.1	50334.1	46035.6	1		0.955654	0.287582
FALSE		High	Master Protein	7652	4811282121487775020	Q9DB05	Alpha-soluble NSF attachment protein OS=Mus musculus OX=10090 GN=Napa PE=1 SV=1	>sp|Q9DB05|SNAA_MOUSE Alpha-soluble NSF attachment protein OS=Mus musculus OX=10090 GN=Napa PE=1 SV=1	0	298.232	0	80	23	143	19	23	295	33.2	5.45	638.92	80	143	23	0	25570.6	24833.3	14521.9	14828.1	8904.7	21596.6	21969.8	22649	12928.1	10255.4	25570.6	25317.2	25279.1	23052.7	23820	23136.3	25171.5	24518.2	22413.7	18975	1		0.950452	0.176708
FALSE		High	Master Protein	7755	4980674470190836678	B2RXR6	Serine/threonine-protein phosphatase 6 regulatory ankyrin repeat subunit B OS=Mus musculus OX=10090 GN=Ankrd44 PE=1 SV=1	>sp|B2RXR6|ANR44_MOUSE Serine/threonine-protein phosphatase 6 regulatory ankyrin repeat subunit B OS=Mus musculus OX=10090 GN=Ankrd44 PE=1 SV=1	0	298.222	0	43	35	66	33	33	993	107.3	6.42	295.38	43	66	35	3	11483.8	11150.6	5783.5	6813.4	3910.9	10125.8	9528.8	9795.2	5876.5	5264.9	11483.8	11367.9	10067.7	10592.6	10461.6	10847.8	10917.4	10603.6	10188.3	9741.4	1		0.96356	0.366882
FALSE		High	Master Protein	6179	2159221166325656223	Q9D0I9	Arginine--tRNA ligase, cytoplasmic OS=Mus musculus OX=10090 GN=Rars1 PE=1 SV=2	>sp|Q9D0I9|SYRC_MOUSE Arginine--tRNA ligase, cytoplasmic OS=Mus musculus OX=10090 GN=Rars1 PE=1 SV=2	0	298.077	0	59	38	122	38	38	660	75.6	7.55	416.9	59	122	38	0	27224	26790.2	15116.5	17233.2	10065.1	21443.8	21502.4	22684.3	13915.9	12058.9	27224	27312.3	26314.2	26791.8	26923.9	22972.7	24636	24556.4	24126.3	22311.8	1		0.893025	0.000194828
FALSE		High	Master Protein	4561	-920625078489154611	P09055	Integrin beta-1 OS=Mus musculus OX=10090 GN=Itgb1 PE=1 SV=1	>sp|P09055|ITB1_MOUSE Integrin beta-1 OS=Mus musculus OX=10090 GN=Itgb1 PE=1 SV=1	0	297.819	0	41	30	174	29	29	798	88.2	5.94	631.93	41	174	30	1	29537.3	27860.7	17436.1	19565.5	12308	30862.5	28959.2	33516.2	16852.1	15452.3	29537.3	28403.6	30352.1	30417.7	32923.8	33062.9	33179.5	36282.3	29216.8	28590.4	1		1.0601	0.308997
FALSE		High	Master Protein	10022	9049288484992161686	Q8CCK0	Core histone macro-H2A.2 OS=Mus musculus OX=10090 GN=Macroh2a2 PE=1 SV=3	>sp|Q8CCK0|H2AW_MOUSE Core histone macro-H2A.2 OS=Mus musculus OX=10090 GN=Macroh2a2 PE=1 SV=3	0	297.226	0	70	28	233	26	26	372	40.1	9.69	854.52	70	233	28	6	30287.3	28633.8	17076	21827	12467.2	31072.1	31141.6	31674	22047.2	18444.8	30287.3	29191.8	29725.1	33933.5	33349.6	33287.5	35679.9	34288	38223.7	34127.3	1		1.13433	0.0190046
FALSE		High	Master Protein	5977	1777483376579801283	Q9CWJ9	Bifunctional purine biosynthesis protein ATIC OS=Mus musculus OX=10090 GN=Atic PE=1 SV=2	>sp|Q9CWJ9|PUR9_MOUSE Bifunctional purine biosynthesis protein ATIC OS=Mus musculus OX=10090 GN=Atic PE=1 SV=2	0	297.223	0	73	33	159	33	33	592	64.2	6.76	661.84	73	159	33	0	22478.6	21811.8	12435.3	14377.3	8715.2	16715.8	16654.6	17017.1	11002.9	10051.8	22478.6	22236.8	21646.8	22351.8	23313	17907.6	19081.8	18421.5	19076	18598.2	1		0.830292	4.36554e-06
FALSE		High	Master Protein	3617	-2626653434820551188	Q9DBG6	Dolichyl-diphosphooligosaccharide--protein glycosyltransferase subunit 2 OS=Mus musculus OX=10090 GN=Rpn2 PE=1 SV=1	>sp|Q9DBG6|RPN2_MOUSE Dolichyl-diphosphooligosaccharide--protein glycosyltransferase subunit 2 OS=Mus musculus OX=10090 GN=Rpn2 PE=1 SV=1	0	297.061	0	43	26	225	26	26	631	69	5.81	1049.64	43	225	26	0	39453.9	39326	25009.4	26434.7	15988.5	35992.5	36125.6	37399.8	25134.5	21578.6	39453.9	40092.4	43535.3	41097	42768.9	38558.7	41390.3	40486.4	43576.2	39925.6	1		0.986084	0.611551
FALSE		High	Master Protein	1906	-5811061163049011788	Q9CR16	Peptidyl-prolyl cis-trans isomerase D OS=Mus musculus OX=10090 GN=Ppid PE=1 SV=3	>sp|Q9CR16|PPID_MOUSE Peptidyl-prolyl cis-trans isomerase D OS=Mus musculus OX=10090 GN=Ppid PE=1 SV=3	0	296.838	0	67	26	244	24	24	370	40.7	7.43	630.49	67	244	26	2	44346.1	43064.7	22552.3	25164.4	14270.5	26374	29052.9	27549.7	19175	17484.7	44346.1	43904	39258	39122.1	38173.2	28254.4	33286.9	29823.3	33244	32350.8	1		0.757585	0.000404735
FALSE		High	Master Protein	4177	-1639561984243335195	P28653	Biglycan OS=Mus musculus OX=10090 GN=Bgn PE=1 SV=1	>sp|P28653|PGS1_MOUSE Biglycan OS=Mus musculus OX=10090 GN=Bgn PE=1 SV=1	0	296.352	0	54	16	260	15	15	369	41.6	7.27	1140.97	54	260	16	0	14904.9	13628.4	8223.2	10592.2	6687.3	25612.1	21355.4	32635.8	13002.3	12376	14904.9	13893.9	14314.5	16467.3	17888.3	27438.2	24467.5	35329.2	22542.4	22898.6	1		1.63545	0.00211077
FALSE		High	Master Protein	929	-7556242119239279101	Q3UPL0	Protein transport protein Sec31A OS=Mus musculus OX=10090 GN=Sec31a PE=1 SV=2	>sp|Q3UPL0|SC31A_MOUSE Protein transport protein Sec31A OS=Mus musculus OX=10090 GN=Sec31a PE=1 SV=2	0	296.335	0	38	43	109	42	43	1230	133.5	6.76	434.01	38	109	43	0	23479.5	21713.9	11919.6	13601.5	7906.7	18440.3	19438.2	19260.6	12939.8	10818.8	23479.5	22137.1	20749.1	21145.6	21150.3	19755.1	22271	20850.1	22434.1	20017.3	1		0.961235	0.395968
FALSE		High	Master Protein	102	-9064883917843021540	Q80U70	Polycomb protein Suz12 OS=Mus musculus OX=10090 GN=Suz12 PE=1 SV=2	>sp|Q80U70|SUZ12_MOUSE Polycomb protein Suz12 OS=Mus musculus OX=10090 GN=Suz12 PE=1 SV=2	0	296.224	0	62	31	106	31	31	741	83	8.81	468.06	62	106	31	0	14550	15105.3	10035.3	11092.8	6081.6	11217.4	11112.4	11380.3	7990.3	6592.5	14550	15399.7	17469	17245.5	16268.1	12017.2	12731.8	12319.6	13852.9	12197.7	1		0.780959	0.000539583
FALSE		High	Master Protein	9321	7779663438475413560	Q8CGF7	Transcription elongation regulator 1 OS=Mus musculus OX=10090 GN=Tcerg1 PE=1 SV=2	>sp|Q8CGF7|TCRG1_MOUSE Transcription elongation regulator 1 OS=Mus musculus OX=10090 GN=Tcerg1 PE=1 SV=2	0	296.215	0	39	51	154	49	51	1100	123.7	8.65	486.86	39	154	51	0	38097.9	39633.9	23402.7	25289.7	15406.3	27864.4	29314.5	28899	19589.5	20474.7	38097.9	40406.3	40738.4	39316.9	41211.6	29851.1	33586.6	31284.1	33962.7	37883.1	1		0.826907	0.00202706
FALSE		High	Master Protein	257	-8794341907972248926	Q810A7	ATP-dependent RNA helicase DDX42 OS=Mus musculus OX=10090 GN=Ddx42 PE=1 SV=3	>sp|Q810A7|DDX42_MOUSE ATP-dependent RNA helicase DDX42 OS=Mus musculus OX=10090 GN=Ddx42 PE=1 SV=3	0	296.08	0	56	41	95	41	41	929	101.9	6.98	410.7	56	95	41	0	21385.4	23871	12148.2	12413	7043.4	14610.8	15172.7	14350.6	8624.6	7936.7	21385.4	24336.1	21147.1	19297.9	18841	15652.5	17383.9	15534.9	14952.6	14684.7	1		0.748314	0.00109831
FALSE		High	Master Protein	3857	-2241637092870313159	Q8BVK9	Sp110 nuclear body protein OS=Mus musculus OX=10090 GN=Sp110 PE=1 SV=1	>sp|Q8BVK9|SP110_MOUSE Sp110 nuclear body protein OS=Mus musculus OX=10090 GN=Sp110 PE=1 SV=1	0	295.992	0	66	29	179	29	29	445	50.1	9.86	720.7	66	179	29	0	39626.6	39397.2	24647.5	26544.6	15148.5	33346.3	33628.4	34562.9	22747.9	18586.1	39626.6	40164.9	42905.3	41267.9	40522	35723.8	38529.1	37415.3	39438.4	34388.6	1		0.909684	0.00787134
FALSE		High	Master Protein	943	-7537379517023189349	Q8C129	Leucyl-cystinyl aminopeptidase OS=Mus musculus OX=10090 GN=Lnpep PE=1 SV=1	>sp|Q8C129|LCAP_MOUSE Leucyl-cystinyl aminopeptidase OS=Mus musculus OX=10090 GN=Lnpep PE=1 SV=1	0	295.852	0	38	34	136	33	33	1025	117.2	5.96	518.65	38	136	34	1	20968.5	19907	13401	13484.5	8782.5	19161.5	18733.4	19443.5	12504.7	11104	20968.5	20295	23327.9	20963.8	23493.1	20527.7	21463.4	21048.2	21679.6	20545	1		0.984313	0.314566
FALSE		High	Master Protein	8933	7082724510534838662	Q3UJB9	Enhancer of mRNA-decapping protein 4 OS=Mus musculus OX=10090 GN=Edc4 PE=1 SV=2	>sp|Q3UJB9|EDC4_MOUSE Enhancer of mRNA-decapping protein 4 OS=Mus musculus OX=10090 GN=Edc4 PE=1 SV=2	0	295.731	0	47	46	98	46	46	1406	152.4	5.78	384.22	47	98	46	0	15622.1	15665.8	9225.7	10502.1	6176.1	12748	13249.1	12929.3	9702.8	8735.9	15622.1	15971.1	16059.7	16327.2	16520.9	13656.9	15179.9	13996.4	16822	16163.5	1		0.943013	0.173539
FALSE		High	Master Protein	4938	-202250515278973398	Q9EPU4	Cleavage and polyadenylation specificity factor subunit 1 OS=Mus musculus OX=10090 GN=Cpsf1 PE=1 SV=1	>sp|Q9EPU4|CPSF1_MOUSE Cleavage and polyadenylation specificity factor subunit 1 OS=Mus musculus OX=10090 GN=Cpsf1 PE=1 SV=1	0	295.463	0	41	53	134	53	53	1441	160.7	6.39	445.79	41	134	53	0	29132.8	32028.3	17852.6	17195.4	10639.8	22863.2	23832.6	21968.4	13166.7	11983.6	29132.8	32652.4	31076.9	26733	28461.2	24493.3	27305.8	23781.4	22827.4	22172.5	1		0.814111	0.00376326
FALSE		High	Master Protein	9814	8628681605922254678	Q8BIJ6	Isoleucine--tRNA ligase, mitochondrial OS=Mus musculus OX=10090 GN=Iars2 PE=1 SV=1	>sp|Q8BIJ6|SYIM_MOUSE Isoleucine--tRNA ligase, mitochondrial OS=Mus musculus OX=10090 GN=Iars2 PE=1 SV=1	0	294.011	0	43	39	114	39	39	1012	112.7	6.81	420.3	43	114	39	0	21893	19674.7	12111.6	13205.6	7879.5	19770.2	19935.7	21172.1	12579.4	11814.2	21893	20058.2	21083.3	20530.3	21077.5	21179.8	22841	22919.4	21809.2	21859.2	1		1.05459	0.029921
FALSE		High	Master Protein	7705	4901566294900271387	Q7JJ13	Bromodomain-containing protein 2 OS=Mus musculus OX=10090 GN=Brd2 PE=1 SV=1	>sp|Q7JJ13|BRD2_MOUSE Bromodomain-containing protein 2 OS=Mus musculus OX=10090 GN=Brd2 PE=1 SV=1	0	293.036	0	45	33	114	27	27	798	88	9.13	423.59	45	114	33	3	22852.2	24529.3	12369.9	13340.9	6737.7	17258.7	17109	17653.7	10623.1	8599.3	22852.2	25007.3	21533	20740.5	18023.1	18489.2	19602.3	19110.7	18417.4	15910.7	1		0.858035	0.035808
FALSE		High	Master Protein	9092	7408753459259575671	Q3THK7	GMP synthase [glutamine-hydrolyzing] OS=Mus musculus OX=10090 GN=Gmps PE=1 SV=2	>sp|Q3THK7|GUAA_MOUSE GMP synthase [glutamine-hydrolyzing] OS=Mus musculus OX=10090 GN=Gmps PE=1 SV=2	0	292.967	0	62	41	113	41	41	693	76.7	6.73	430.44	62	113	41	0	23116	22274.3	11651.1	13398.9	7666.4	14893.1	16784.9	15241.1	10365.5	9235.2	23116	22708.4	20281.7	20830.7	20507.4	15954.9	19231	16499	17970.9	17087.3	1		0.804269	0.00103816
FALSE		High	Master Protein	1151	-7173867875178909105	P39054	Dynamin-2 OS=Mus musculus OX=10090 GN=Dnm2 PE=1 SV=2	>sp|P39054|DYN2_MOUSE Dynamin-2 OS=Mus musculus OX=10090 GN=Dnm2 PE=1 SV=2	0	292.833	0	56	48	144	26	26	870	98.1	7.43	467.39	56	144	48	30	28715.2	27885.5	17621.6	21167.9	14152.8	22938.2	24047.5	23783.8	18772.9	18313	28715.2	28428.9	30674.9	32908.9	37858.4	24573.6	27551.9	25746.7	32546.9	33883.5	1		0.891856	0.292663
FALSE		High	Master Protein	1776	-6077892549303170467	Q4QY64	ATPase family AAA domain-containing protein 5 OS=Mus musculus OX=10090 GN=Atad5 PE=1 SV=1	>sp|Q4QY64|ATAD5_MOUSE ATPase family AAA domain-containing protein 5 OS=Mus musculus OX=10090 GN=Atad5 PE=1 SV=1	0	292.405	0	38	57	78	57	57	1826	203.8	8.9	294.8	38	78	57	0	18808.3	19705.5	9700	10622.2	5124.3	11753.9	12071	12087.5	7080.1	6093.7	18808.3	20089.5	16885.3	16513.9	13707.5	12592	13830.2	13085.1	12275	11274.8	1		0.729181	0.0043733
FALSE		High	Master Protein	10011	9022753265147579888	Q9CZW4	Fatty acid CoA ligase Acsl3 OS=Mus musculus OX=10090 GN=Acsl3 PE=1 SV=2	>sp|Q9CZW4|ACSL3_MOUSE Fatty acid CoA ligase Acsl3 OS=Mus musculus OX=10090 GN=Acsl3 PE=1 SV=2	0	291.855	0	53	32	108	30	30	720	80.4	8.54	395.2	53	108	32	4	18178.2	17701.3	10447.9	10938	6522.9	14279.8	14936.9	15363.7	9352.6	7548.5	18178.2	18046.2	18187.3	17004.8	17448.7	15297.9	17113.6	16631.6	16214.8	13966.6	1		0.903856	0.0127678
FALSE		High	Master Protein	5854	1537003526525935286	O54774	AP-3 complex subunit delta-1 OS=Mus musculus OX=10090 GN=Ap3d1 PE=1 SV=1	>sp|O54774|AP3D1_MOUSE AP-3 complex subunit delta-1 OS=Mus musculus OX=10090 GN=Ap3d1 PE=1 SV=1	0	291.783	0	38	41	86	41	41	1199	135	7.37	373.98	38	86	41	0	17246.6	15229.3	8204.2	8671.2	4958.8	13281.5	15129.4	14570.9	7760.8	6456.9	17246.6	15526.1	14281.5	13480.7	13264.7	14228.5	17334.2	15773.4	13455	11946.8	1		0.990856	0.862521
FALSE		High	Master Protein	4161	-1665507599286513190	P62874	Guanine nucleotide-binding protein G(I)/G(S)/G(T) subunit beta-1 OS=Mus musculus OX=10090 GN=Gnb1 PE=1 SV=3	>sp|P62874|GBB1_MOUSE Guanine nucleotide-binding protein G(I)/G(S)/G(T) subunit beta-1 OS=Mus musculus OX=10090 GN=Gnb1 PE=1 SV=3	0	291.656	0	69	16	261	8	9	340	37.4	6	1188.98	69	261	16	15	30700.9	30414.1	19646.8	21413.7	13346.6	27057.2	26340.7	27120.2	16545.7	15313.1	30700.9	31006.8	34200.2	33291.1	35701.8	28986.3	30179.3	29358.4	28685.7	28332.8	1		0.880508	0.00478618
FALSE		High	Master Protein	3288	-3241171310085014191	P06745	Glucose-6-phosphate isomerase OS=Mus musculus OX=10090 GN=Gpi PE=1 SV=4	>sp|P06745|G6PI_MOUSE Glucose-6-phosphate isomerase OS=Mus musculus OX=10090 GN=Gpi PE=1 SV=4	0	291.576	0	56	29	180	29	29	558	62.7	8.13	758.03	56	180	29	0	39034.6	37130.4	19645.5	23363.8	12997.3	30210.6	31455.9	31165.7	20485.7	18511.5	39034.6	37854	34198.1	36322.7	34767.5	32364.6	36040	33737.8	35516.5	34250.6	1		0.942083	0.104191
FALSE		High	Master Protein	10009	9011849257972262532	P06151	L-lactate dehydrogenase A chain OS=Mus musculus OX=10090 GN=Ldha PE=1 SV=3	>sp|P06151|LDHA_MOUSE L-lactate dehydrogenase A chain OS=Mus musculus OX=10090 GN=Ldha PE=1 SV=3	0	291.285	0	64	23	272	21	22	332	36.5	7.74	852.38	64	272	23	2	64425.3	63360.1	34498.2	39832.8	22322.9	47149.6	49674.3	49375.8	29612.6	28001.7	64425.3	64594.8	60052.9	61926.5	59713.2	50511.2	56913.4	53450.7	51340	51809.8	1		0.847623	0.000297224
FALSE		High	Master Protein	6204	2202287084591866851	Q80WJ7	Protein LYRIC OS=Mus musculus OX=10090 GN=Mtdh PE=1 SV=1	>sp|Q80WJ7|LYRIC_MOUSE Protein LYRIC OS=Mus musculus OX=10090 GN=Mtdh PE=1 SV=1	0	291.05	0	60	31	116	31	31	579	63.8	9.33	492.94	60	116	31	0	22095.3	21189.3	11724.5	11790.4	7059.2	17555.6	19173.6	18427.2	11818.4	9771.1	22095.3	21602.2	20409.5	18330	18883.3	18807.3	21967.7	19948	20489.8	18078.9	1		0.982157	0.695149
FALSE		High	Master Protein	4206	-1596139557968637485	P07742	Ribonucleoside-diphosphate reductase large subunit OS=Mus musculus OX=10090 GN=Rrm1 PE=1 SV=2	>sp|P07742|RIR1_MOUSE Ribonucleoside-diphosphate reductase large subunit OS=Mus musculus OX=10090 GN=Rrm1 PE=1 SV=2	0	290.666	0	56	39	112	39	39	792	90.2	6.7	404.85	56	112	39	0	25792.9	24936	13477.4	14804	7800.1	14148.6	13694.6	13695.4	8673.7	8144.9	25792.9	25421.9	23460.8	23015.2	20865.2	15157.3	15690.4	14825.7	15037.8	15070	1		0.641081	0.000541029
FALSE		High	Master Protein	9680	8401630160726839694	O35691	Pinin OS=Mus musculus OX=10090 GN=Pnn PE=1 SV=4	>sp|O35691|PININ_MOUSE Pinin OS=Mus musculus OX=10090 GN=Pnn PE=1 SV=4	0	290.385	0	46	41	140	41	41	725	82.4	7.01	491.59	46	140	41	0	42912.5	45687	27041.9	28067	16760.4	33002.5	36482	34452	23703.3	20391.6	42912.5	46577.3	47073.3	43634.6	44833.7	35355.4	41798.6	37295.3	41094.8	37729.2	1		0.860528	0.00241581
FALSE		High	Master Protein	3461	-2923323945470451448	Q09XV5	Chromodomain-helicase-DNA-binding protein 8 OS=Mus musculus OX=10090 GN=Chd8 PE=1 SV=1	>sp|Q09XV5|CHD8_MOUSE Chromodomain-helicase-DNA-binding protein 8 OS=Mus musculus OX=10090 GN=Chd8 PE=1 SV=1	0	289.123	0	26	52	86	42	42	2582	290.7	6.42	313.18	26	86	52	9	14402	14579.3	8065.3	8741.8	4877.1	10087.3	10209.9	10187.8	6755.5	5989.2	14402	14863.4	14039.7	13590.6	13046.1	10806.5	11697.8	11028.5	11712.2	11081.4	1		0.804214	7.27079e-05
FALSE		High	Master Protein	8592	6492453998851289042	P80313	T-complex protein 1 subunit eta OS=Mus musculus OX=10090 GN=Cct7 PE=1 SV=1	>sp|P80313|TCPH_MOUSE T-complex protein 1 subunit eta OS=Mus musculus OX=10090 GN=Cct7 PE=1 SV=1	0	288.997	0	60	33	254	33	33	544	59.6	7.84	880.56	60	254	33	0	43188.8	41390.7	23493.1	29129.3	16905.9	37762.6	40169.1	40344.9	25377.8	23003.8	43188.8	42197.4	40895.7	45286.2	45223	40455	46023.1	43674.5	43998	42562.5	1		1.0021	0.990357
FALSE		High	Master Protein	4707	-649364247310164269	Q8BGH2	Sorting and assembly machinery component 50 homolog OS=Mus musculus OX=10090 GN=Samm50 PE=1 SV=1	>sp|Q8BGH2|SAM50_MOUSE Sorting and assembly machinery component 50 homolog OS=Mus musculus OX=10090 GN=Samm50 PE=1 SV=1	0	288.943	0	63	27	192	27	27	469	51.8	6.8	727.36	63	192	27	0	36018	35814.5	23215.7	24338.3	15014.6	38791.2	35521.8	37047.7	21647.4	21095	36018	36512.4	40412.8	37837.8	40163.9	41556.9	40698.5	40105.2	37530.5	39030.9	1		1.03923	0.201002
FALSE		High	Master Protein	900	-7614084652252190912	P14148	Large ribosomal subunit protein uL30 OS=Mus musculus OX=10090 GN=Rpl7 PE=1 SV=2	>sp|P14148|RL7_MOUSE Large ribosomal subunit protein uL30 OS=Mus musculus OX=10090 GN=Rpl7 PE=1 SV=2	0	288.741	0	65	32	321	30	31	270	31.4	10.89	991.03	65	321	32	0	91682.5	86864.7	50988.5	57614.7	32248.5	77346	81798.6	82616.8	49295.2	41105.6	91682.5	88557.4	88758.5	89571.3	86264.1	82860.5	93719.3	89435.1	85464	76055.1	1		0.9636	0.299418
FALSE		High	Master Protein	764	-7855297109646038035	Q8VCM7	Fibrinogen gamma chain OS=Mus musculus OX=10090 GN=Fgg PE=1 SV=1	>sp|Q8VCM7|FIBG_MOUSE Fibrinogen gamma chain OS=Mus musculus OX=10090 GN=Fgg PE=1 SV=1	0	288.611	0	59	28	194	28	28	436	49.4	5.86	720.94	59	194	28	0	23018.1	18823.8	11079	20174.8	9668.8	73237	35124.5	91170.3	15066.7	41563.2	23018.1	19190.7	19285.9	31365	25863.9	78458.6	40243.2	98694.6	26121.4	76901.7	1		2.80637	0.0382213
FALSE		High	Master Protein	1720	-6167930855064156359	Q9JI11	Serine/threonine-protein kinase 4 OS=Mus musculus OX=10090 GN=Stk4 PE=1 SV=1	>sp|Q9JI11|STK4_MOUSE Serine/threonine-protein kinase 4 OS=Mus musculus OX=10090 GN=Stk4 PE=1 SV=1	0	288.581	0	66	31	107	24	24	487	55.5	5.19	416.84	66	107	31	12	20456.7	19895.6	10326.7	12207.6	7247.8	14879.8	16483.6	15794.1	10902.7	9440.1	20456.7	20283.3	17976.2	18978.6	19387.7	15940.7	18885.7	17097.5	18902.3	17466.5	1		0.913804	0.041117
FALSE		High	Master Protein	7864	5177489351039503834	Q60974	Nuclear receptor corepressor 1 OS=Mus musculus OX=10090 GN=Ncor1 PE=1 SV=1	>sp|Q60974|NCOR1_MOUSE Nuclear receptor corepressor 1 OS=Mus musculus OX=10090 GN=Ncor1 PE=1 SV=1	0	288.495	0	28	58	84	51	52	2453	270.5	6.93	308.39	28	84	58	6	18032.3	19183.1	10851.9	12278.6	7259.7	13057.3	13841.9	13276.9	10471.3	9786.1	18032.3	19556.9	18890.5	19089.1	19419.4	13988.2	15859.1	14372.6	18154.3	18106.7	1		0.835132	0.0140248
FALSE		High	Master Protein	4728	-590823424945623896	P29533	Vascular cell adhesion protein 1 OS=Mus musculus OX=10090 GN=Vcam1 PE=1 SV=1	>sp|P29533|VCAM1_MOUSE Vascular cell adhesion protein 1 OS=Mus musculus OX=10090 GN=Vcam1 PE=1 SV=1	0	287.706	0	55	35	124	35	35	739	81.3	5.3	456.58	55	124	35	0	21448.6	19266.1	10719.8	11403.2	7005.1	22481.7	22857.1	24338.5	13608.2	10324.9	21448.6	19641.5	18660.6	17728.1	18738.6	24084.6	26188.1	26347.1	23592.9	19103.6	1		1.26535	0.0130362
FALSE		High	Master Protein	1023	-7398868049569453346	P48962	ADP/ATP translocase 1 OS=Mus musculus OX=10090 GN=Slc25a4 PE=1 SV=4	>sp|P48962|ADT1_MOUSE ADP/ATP translocase 1 OS=Mus musculus OX=10090 GN=Slc25a4 PE=1 SV=4	0	287.531	0	67	23	893	10	10	298	32.9	9.72	3029.4	67	893	23	0	37473.5	36643.8	22698.8	23681.3	14555.1	53033	39036.7	45401.4	19065	19099	37473.5	37357.9	39513.1	36816.4	38934.6	56814.1	44725.6	49148.4	33053.4	35337.7	1		1.17682	0.258413
FALSE		High	Master Protein	539	-8247246122519807210	Q9JLN9	Serine/threonine-protein kinase mTOR OS=Mus musculus OX=10090 GN=Mtor PE=1 SV=2	>sp|Q9JLN9|MTOR_MOUSE Serine/threonine-protein kinase mTOR OS=Mus musculus OX=10090 GN=Mtor PE=1 SV=2	0	287.467	0	29	62	87	61	62	2549	288.6	7.17	320.8	29	87	62	0	11560.7	10853.5	6840.6	7552.7	4870	10267.6	10227.5	10132	6995.3	6156.8	11560.7	11065	11907.8	11741.9	13027.2	10999.6	11718	10968.2	12128	11391.5	1		0.969439	0.315552
FALSE		High	Master Protein	7543	4620491065690011077	Q60604	Scinderin OS=Mus musculus OX=10090 GN=Scin PE=1 SV=3	>sp|Q60604|SCIN_MOUSE Scinderin OS=Mus musculus OX=10090 GN=Scin PE=1 SV=3	0	287.338	0	54	34	89	34	34	715	80.2	5.88	331.95	54	89	34	0	21330.8	20410.5	12267.9	12212.1	7860.4	16541.9	17238.1	18211.1	10120.7	8650.5	21330.8	20808.3	21355.4	18985.6	21026.4	17721.3	19750.3	19714.1	17546.5	16005.5	1		0.876231	0.0158674
FALSE		High	Master Protein	2210	-5263830986584447706	Q62448	Eukaryotic translation initiation factor 4 gamma 2 OS=Mus musculus OX=10090 GN=Eif4g2 PE=1 SV=2	>sp|Q62448|IF4G2_MOUSE Eukaryotic translation initiation factor 4 gamma 2 OS=Mus musculus OX=10090 GN=Eif4g2 PE=1 SV=2	0	286.749	0	49	41	91	40	41	906	102	7.14	330.84	49	91	41	0	16410	15719.5	9235.3	10035.5	5873.1	11491.4	12552	11442.8	8081.4	7359.6	16410	16025.9	16076.4	15601.8	15710.4	12310.8	14381.2	12387.2	14010.8	13617.1	1		0.849331	0.000372306
FALSE		High	Master Protein	8204	5843731434279635030	P18760	Cofilin-1 OS=Mus musculus OX=10090 GN=Cfl1 PE=1 SV=3	>sp|P18760|COF1_MOUSE Cofilin-1 OS=Mus musculus OX=10090 GN=Cfl1 PE=1 SV=3	0	286.407	0	84	23	669	20	20	166	18.5	8.09	2138.81	84	669	23	12	142480	139764	76320	90716.7	51374.5	92566.7	102153	97093.7	68561.9	64546.8	142480	142488	132854	141034	137426	99166.5	117040	105107	118867	119427	1		0.828223	0.000305792
FALSE		High	Master Protein	8072	5591087214828571809	Q69ZR9	Protein TASOR OS=Mus musculus OX=10090 GN=Tasor PE=1 SV=2	>sp|Q69ZR9|TASOR_MOUSE Protein TASOR OS=Mus musculus OX=10090 GN=Tasor PE=1 SV=2	0	286.299	0	38	48	74	48	48	1610	181.3	5.67	273.07	38	74	48	0	17824.3	18261.4	8936.9	8834.7	5086.4	12213.2	13988.2	12326	7691	6258.5	17824.3	18617.3	15556.9	13735	13606.1	13083.9	16026.8	13343.3	13334	11579.7	1		0.853941	0.0925835
FALSE		High	Master Protein	4768	-503133211780730971	Q8C9B9	Death-inducer obliterator 1 OS=Mus musculus OX=10090 GN=Dido1 PE=1 SV=4	>sp|Q8C9B9|DIDO1_MOUSE Death-inducer obliterator 1 OS=Mus musculus OX=10090 GN=Dido1 PE=1 SV=4	0	285.936	0	28	48	72	48	48	2256	247	7.91	298.09	28	72	48	0	18458.6	18130.8	8940.3	9456.7	5096.5	12031.5	13367.4	12232	8250.2	6942.4	18458.6	18484.2	15562.9	14702	13633	12889.3	15315.5	13241.5	14303.6	12845	1		0.851656	0.0562958
FALSE		High	Master Protein	2962	-3793283686922672389	Q8JZR0	Long-chain-fatty-acid--CoA ligase 5 OS=Mus musculus OX=10090 GN=Acsl5 PE=1 SV=1	>sp|Q8JZR0|ACSL5_MOUSE Long-chain-fatty-acid--CoA ligase 5 OS=Mus musculus OX=10090 GN=Acsl5 PE=1 SV=1	0	285.916	0	66	40	146	37	37	683	76.2	7.09	469.99	66	146	40	0	27204.4	27066.7	17377.2	18632.7	11188.7	24778.3	24719	26107.3	16609.5	14401.6	27204.4	27594.2	30249.4	28967.5	29929.6	26544.9	28321.3	28261.9	28796.3	26646.4	1		0.963443	0.198428
FALSE		High	Master Protein	4292	-1423179525632271307	E9PV24	Fibrinogen alpha chain OS=Mus musculus OX=10090 GN=Fga PE=1 SV=1	>sp|E9PV24|FIBA_MOUSE Fibrinogen alpha chain OS=Mus musculus OX=10090 GN=Fga PE=1 SV=1	0	285.884	0	44	32	256	32	32	789	87.4	6.11	951.43	44	256	32	0	28142.3	24060.8	14774.2	26947.9	13685.2	78807.1	38337	96699.5	18610.4	65190.2	28142.3	24529.7	25718.3	41894.8	36607.6	84425.8	43923.9	104680	32265.2	120617	1		2.48939	0.0536606
FALSE		High	Master Protein	9196	7604849710162277845	Q8BVY0	Ribosomal L1 domain-containing protein 1 OS=Mus musculus OX=10090 GN=Rsl1d1 PE=1 SV=1	>sp|Q8BVY0|RL1D1_MOUSE Ribosomal L1 domain-containing protein 1 OS=Mus musculus OX=10090 GN=Rsl1d1 PE=1 SV=1	0	285.879	0	55	28	122	28	28	452	50.4	9.98	548.92	55	122	28	0	24029	24262.4	14374.6	14861.6	7884.1	17133.1	17308.5	18128.8	11289.6	9481.4	24029	24735.2	25022.7	23104.8	21089.8	18354.6	19831	19625	19573	17542.8	1		0.799281	0.000565083
FALSE		High	Master Protein	5094	78508829448269175	G5E8P1	Bromodomain-containing protein 1 OS=Mus musculus OX=10090 GN=Brd1 PE=1 SV=1	>sp|G5E8P1|BRD1_MOUSE Bromodomain-containing protein 1 OS=Mus musculus OX=10090 GN=Brd1 PE=1 SV=1	0	285.822	0	49	50	101	47	47	1058	119.6	8.7	342.35	49	101	50	3	20051.4	20340.1	12618.6	13626.1	7964.4	16100.1	17326.8	16937	11008.9	9557.8	20051.4	20736.4	21965.9	21183.9	21304.6	17248	19851.9	18334.7	19086.4	17684.2	1		0.872178	0.00176022
FALSE		High	Master Protein	5893	1618262664170988145	P61979	Heterogeneous nuclear ribonucleoprotein K OS=Mus musculus OX=10090 GN=Hnrnpk PE=1 SV=1	>sp|P61979|HNRPK_MOUSE Heterogeneous nuclear ribonucleoprotein K OS=Mus musculus OX=10090 GN=Hnrnpk PE=1 SV=1	0	285.755	0	61	28	441	27	28	463	50.9	5.54	1488.91	61	441	28	0	102080	104140	55211	62249.1	38430.6	65844.3	69118.8	66403.4	49008.8	49015.1	102080	106170	96108.9	96776.2	102801	70538.8	79191.6	71883.7	84967.6	90689.6	1		0.78215	0.00107185
FALSE		High	Master Protein	1662	-6254193400995498130	Q08943	FACT complex subunit SSRP1 OS=Mus musculus OX=10090 GN=Ssrp1 PE=1 SV=2	>sp|Q08943|SSRP1_MOUSE FACT complex subunit SSRP1 OS=Mus musculus OX=10090 GN=Ssrp1 PE=1 SV=2	0	285.73	0	47	33	277	33	33	708	80.8	6.76	848.55	47	277	33	0	50547.7	54892	30533	35183.2	18114.5	41392.7	39728.1	43103.3	26367.3	21766.5	50547.7	55961.7	53150.5	54697.9	48456	44343.8	45517.8	46660.6	45713.5	40273.2	1		0.842602	0.00184552
FALSE		High	Master Protein	6068	1966071800248843539	Q8BSY0	Aspartyl/asparaginyl beta-hydroxylase OS=Mus musculus OX=10090 GN=Asph PE=1 SV=1	>sp|Q8BSY0|ASPH_MOUSE Aspartyl/asparaginyl beta-hydroxylase OS=Mus musculus OX=10090 GN=Asph PE=1 SV=1	0	285.711	0	54	35	107	34	34	741	83	5.08	416.92	54	107	35	1	20933.4	19099.6	11352.1	13365.1	8091.8	23687.1	23390.7	25075.9	14688.8	12196.6	20933.4	19471.8	19761.2	20778.1	21645.3	25375.9	26799.5	27145.4	25466.2	22566.6	1		1.25623	0.000570692
FALSE		High	Master Protein	5565	998165025829281605	Q6IFZ6	Keratin, type II cytoskeletal 1b OS=Mus musculus OX=10090 GN=Krt77 PE=1 SV=1	>sp|Q6IFZ6|K2C1B_MOUSE Keratin, type II cytoskeletal 1b OS=Mus musculus OX=10090 GN=Krt77 PE=1 SV=1	0	285.333	0	57	37	302	28	28	572	61.3	8.02	844.44	57	302	37	7	24388.6	22707.4	16003.4	20532.3	11554.5	12111	13037	14076.5	9397.9	6892.8	24388.6	23149.9	27857.9	31920.8	30908	12974.4	14936.9	15238.2	16293.3	12753.2	1		0.525658	0.000101512
FALSE		High	Master Protein	4955	-173362145593365314	P24270	Catalase OS=Mus musculus OX=10090 GN=Cat PE=1 SV=4	>sp|P24270|CATA_MOUSE Catalase OS=Mus musculus OX=10090 GN=Cat PE=1 SV=4	0	285.304	0	70	37	184	37	37	527	59.8	7.88	654.74	70	184	37	0	37006	34687.6	20039.2	22065.9	12687.5	31250.2	30022	32469.4	21731.3	18685.6	37006	35363.6	34883.4	34305	33938.8	33478.3	34397.2	35149.1	37676	34572.9	1		0.996324	0.961108
FALSE		High	Master Protein	6494	2703891517649070113	P51125	Calpastatin OS=Mus musculus OX=10090 GN=Cast PE=1 SV=2	>sp|P51125|ICAL_MOUSE Calpastatin OS=Mus musculus OX=10090 GN=Cast PE=1 SV=2	0	285.228	0	53	28	77	28	28	788	84.9	5.52	373.01	53	77	28	0	16123.4	14511.6	7121	8308.6	4558.5	12840.1	14681.7	13834.4	8962.6	7677.2	16123.4	14794.4	12395.8	12917.1	12194	13755.6	16821.3	14976.2	15538.6	14204.7	1		1.12394	0.179105
FALSE		High	Master Protein	5171	204284441155065034	Q60848	Lymphocyte-specific helicase OS=Mus musculus OX=10090 GN=Hells PE=1 SV=2	>sp|Q60848|HELLS_MOUSE Lymphocyte-specific helicase OS=Mus musculus OX=10090 GN=Hells PE=1 SV=2	0	285.112	0	50	42	122	42	42	821	95.1	8	422.19	50	122	42	0	24361.8	25828.1	14630.3	15156.4	7872.3	14141.8	13294.3	14727.2	8799.9	7897.5	24361.8	26331.4	25467.8	23563.1	21058.3	15150.1	15231.7	15942.7	15256.6	14612.2	1		0.623892	1.17036e-05
FALSE		High	Master Protein	8265	5939260477210011787	Q99KC8	von Willebrand factor A domain-containing protein 5A OS=Mus musculus OX=10090 GN=Vwa5a PE=1 SV=2	>sp|Q99KC8|VMA5A_MOUSE von Willebrand factor A domain-containing protein 5A OS=Mus musculus OX=10090 GN=Vwa5a PE=1 SV=2	0	284.811	0	48	34	144	34	34	793	87.1	6.58	517.54	48	144	34	0	27244.9	25497.3	13887.3	17324.3	10480.1	21156.5	23264.4	23278.1	14974	13007.9	27244.9	25994.2	24174.4	26933.4	28034.1	22664.9	26654.8	25199.2	25960.7	24067.8	1		0.940521	0.144202
FALSE		High	Master Protein	4308	-1403295461531632751	Q8VDM6	Heterogeneous nuclear ribonucleoprotein U-like protein 1 OS=Mus musculus OX=10090 GN=Hnrnpul1 PE=1 SV=1	>sp|Q8VDM6|HNRL1_MOUSE Heterogeneous nuclear ribonucleoprotein U-like protein 1 OS=Mus musculus OX=10090 GN=Hnrnpul1 PE=1 SV=1	0	284.751	0	40	31	111	30	30	859	95.9	6.58	490.66	40	111	31	1	25691.2	26472	14610.8	15624.6	9104.1	17468.1	18242.4	17564.3	11000.4	10957.2	25691.2	26987.8	25433.8	24290.9	24353.3	18713.5	20900.9	19013.9	19071.6	20273.5	1		0.775335	2.10825e-05
FALSE		High	Master Protein	1072	-7315667264481254258	Q9Z103	Activity-dependent neuroprotector homeobox protein OS=Mus musculus OX=10090 GN=Adnp PE=1 SV=2	>sp|Q9Z103|ADNP_MOUSE Activity-dependent neuroprotector homeobox protein OS=Mus musculus OX=10090 GN=Adnp PE=1 SV=2	0	284.528	0	45	47	81	47	47	1108	124.2	6.86	299.59	45	81	47	0	21158	22095	12280.8	13235.8	7392.9	14775.5	15031.7	14051	10303.4	9152.7	21158	22525.6	21377.8	20577.2	19775.9	15829	17222.3	15210.6	17863.2	16934.6	1		0.790963	0.000144054
FALSE		High	Master Protein	2657	-4404390793921529239	O88844	Isocitrate dehydrogenase [NADP] cytoplasmic OS=Mus musculus OX=10090 GN=Idh1 PE=1 SV=2	>sp|O88844|IDHC_MOUSE Isocitrate dehydrogenase [NADP] cytoplasmic OS=Mus musculus OX=10090 GN=Idh1 PE=1 SV=2	0	284.165	0	81	37	132	35	35	414	46.6	7.17	432	81	132	37	3	29021.8	26556	13950.1	17623.6	10223.2	23613.9	26863.8	25960.7	16783.1	14277.1	29021.8	27073.5	24283.8	27398.8	27346.9	25297.5	30778.7	28103.3	29097.1	26416	1		1.03866	0.480411
FALSE		High	Master Protein	5773	1371339701875939745	Q5DW34	Histone-lysine N-methyltransferase EHMT1 OS=Mus musculus OX=10090 GN=Ehmt1 PE=1 SV=2	>sp|Q5DW34|EHMT1_MOUSE Histone-lysine N-methyltransferase EHMT1 OS=Mus musculus OX=10090 GN=Ehmt1 PE=1 SV=2	0	284.118	0	42	42	95	39	39	1296	141.9	5.8	389.48	42	95	42	0	18947.7	19144.3	11086.6	12106.3	7087.9	13541.1	14291.2	13664.6	9514.2	8306	18947.7	19517.4	19299	18821.2	18959.9	14506.6	16373.9	14792.3	16494.9	15368	1		0.8043	2.81827e-05
FALSE		High	Master Protein	2447	-4790714560674584518	Q9EP71	Ankycorbin OS=Mus musculus OX=10090 GN=Rai14 PE=1 SV=1	>sp|Q9EP71|RAI14_MOUSE Ankycorbin OS=Mus musculus OX=10090 GN=Rai14 PE=1 SV=1	0	283.787	0	53	47	74	46	47	979	108.8	6.27	283.26	53	74	47	0	15747.4	14570	7574.1	8869.2	4971.4	15015.6	16232	16590.9	10528.3	7808.2	15747.4	14854	13184.6	13788.7	13298.3	16086.2	18597.5	17960.2	18253.1	14446.9	1		1.20962	0.0142219
FALSE		High	Master Protein	6768	3185073548514382078	Q91WJ8	Far upstream element-binding protein 1 OS=Mus musculus OX=10090 GN=Fubp1 PE=1 SV=1	>sp|Q91WJ8|FUBP1_MOUSE Far upstream element-binding protein 1 OS=Mus musculus OX=10090 GN=Fubp1 PE=1 SV=1	0	283.422	0	60	34	148	27	27	651	68.5	7.93	475.56	60	148	34	0	31397.1	32470.9	15299.8	17603.2	10453.5	18424.5	19078.1	18368.9	13185	14728	31397.1	33103.7	26633.3	27366.9	27962.9	19738.2	21858.4	19884.9	22859.1	27250.2	1		0.744555	0.005564
FALSE		High	Master Protein	9118	7445906454330567392	Q8BU30	Isoleucine--tRNA ligase, cytoplasmic OS=Mus musculus OX=10090 GN=Iars1 PE=1 SV=2	>sp|Q8BU30|SYIC_MOUSE Isoleucine--tRNA ligase, cytoplasmic OS=Mus musculus OX=10090 GN=Iars1 PE=1 SV=2	0	283.107	0	48	52	112	52	52	1262	144.2	6.55	370.82	48	112	52	0	20132.7	19182.2	10111	11388.4	6686.5	15662.5	17307.7	16587.8	10547.5	9059.1	20132.7	19556.1	17600.7	17705.1	17886.1	16779.1	19830	17956.8	18286.4	16761.5	1		0.956898	0.42339
FALSE		High	Master Protein	2990	-3741123147905510248	Q8BZ03	Serine/threonine-protein kinase D2 OS=Mus musculus OX=10090 GN=Prkd2 PE=1 SV=1	>sp|Q8BZ03|KPCD2_MOUSE Serine/threonine-protein kinase D2 OS=Mus musculus OX=10090 GN=Prkd2 PE=1 SV=1	0	283.064	0	50	30	105	24	26	875	96.5	6.89	442.84	50	105	30	7	12159.7	12119.8	8146.2	8958.4	5648.9	9794.2	9744.6	9773	6955	6086.4	12159.7	12356	14180.5	13927.3	15110.8	10492.5	11164.7	10579.6	12057.9	11261.2	1		0.821207	0.00474011
FALSE		High	Master Protein	4265	-1483276321918988908	P70441	Na(+)/H(+) exchange regulatory cofactor NHE-RF1 OS=Mus musculus OX=10090 GN=Nherf1 PE=1 SV=3	>sp|P70441|NHRF1_MOUSE Na(+)/H(+) exchange regulatory cofactor NHE-RF1 OS=Mus musculus OX=10090 GN=Nherf1 PE=1 SV=3	0	282.654	0	73	28	123	28	28	355	38.6	5.9	488.48	73	123	28	0	31519.4	30476.5	17799.6	20338.7	12350.2	21954.2	23653.2	22229.2	17621	16003.2	31519.4	31070.4	30984.7	31619.7	33036.6	23519.5	27100.3	24063.7	30549.8	29609.8	1		0.856582	0.0127111
FALSE		High	Master Protein	6261	2297723211368832675	Q8BUH8	Sentrin-specific protease 7 OS=Mus musculus OX=10090 GN=Senp7 PE=1 SV=1	>sp|Q8BUH8|SENP7_MOUSE Sentrin-specific protease 7 OS=Mus musculus OX=10090 GN=Senp7 PE=1 SV=1	0	282.467	0	42	38	97	38	38	1037	116.3	6.52	393.27	42	97	38	0	25549.8	26452.5	15061.6	15441	8547.4	19447.9	20806.5	18958.2	12498.8	10064.2	25549.8	26968	26218.5	24005.5	22864.2	20834.5	23838.7	20522.8	21669.4	18621.2	1		0.831715	0.00736943
FALSE		High	Master Protein	3464	-2910172698662477706	Q9ESD7	Dysferlin OS=Mus musculus OX=10090 GN=Dysf PE=1 SV=3	>sp|Q9ESD7|DYSF_MOUSE Dysferlin OS=Mus musculus OX=10090 GN=Dysf PE=1 SV=3	0	282.415	0	29	51	91	47	48	2090	237.8	5.6	306.17	29	91	51	0	9951.9	9079.8	5470.4	6016.4	3652.9	10566.3	9401.4	10214.9	5849.8	5958.8	9951.9	9256.7	9522.6	9353.4	9771.4	11319.7	10771.5	11058	10141.9	11025.3	1		1.14188	0.000627962
FALSE		High	Master Protein	8113	5693134526586274385	P47754	F-actin-capping protein subunit alpha-2 OS=Mus musculus OX=10090 GN=Capza2 PE=1 SV=3	>sp|P47754|CAZA2_MOUSE F-actin-capping protein subunit alpha-2 OS=Mus musculus OX=10090 GN=Capza2 PE=1 SV=3	0	282.346	0	77	17	336	12	12	286	32.9	5.85	1280.23	77	336	17	0	20022.6	18793.4	10059	11452.6	6355.3	19763.1	18653.4	20719.9	10812.3	9446.7	20022.6	19159.6	17510.2	17804.8	17000.3	21172.1	21371.7	22429.9	18745.4	17478.6	1		1.10265	0.108487
FALSE		High	Master Protein	3897	-2162572116035846169	Q99MD9	Nuclear autoantigenic sperm protein OS=Mus musculus OX=10090 GN=Nasp PE=1 SV=2	>sp|Q99MD9|NASP_MOUSE Nuclear autoantigenic sperm protein OS=Mus musculus OX=10090 GN=Nasp PE=1 SV=2	0	282.121	0	36	26	120	25	25	773	83.9	4.37	463.54	36	120	26	0	23926.5	23642	12742.2	14533.7	8220.1	14629	15377	15050.7	11549.7	10471.1	23926.5	24102.7	22181	22594.9	21988.7	15672	17617.9	16292.8	20023.9	19374	1		0.770032	0.000634622
FALSE		High	Master Protein	2579	-4542871511444341623	P49312	Heterogeneous nuclear ribonucleoprotein A1 OS=Mus musculus OX=10090 GN=Hnrnpa1 PE=1 SV=2	>sp|P49312|ROA1_MOUSE Heterogeneous nuclear ribonucleoprotein A1 OS=Mus musculus OX=10090 GN=Hnrnpa1 PE=1 SV=2	0	282.054	0	77	25	491	17	17	320	34.2	9.23	1681.83	77	491	25	0	48679.3	51804.9	25061.2	29640.3	16864.7	32714.8	35170.6	34291.9	24045.9	24722.8	48679.3	52814.5	43625.5	46080.6	45112.7	35047.3	40296.1	37122	41688.8	45743	1		0.844652	0.0180544
FALSE		High	Master Protein	2242	-5184168297598725969	Q6ZQH8	Nucleoporin NUP188 OS=Mus musculus OX=10090 GN=Nup188 PE=1 SV=2	>sp|Q6ZQH8|NU188_MOUSE Nucleoporin NUP188 OS=Mus musculus OX=10090 GN=Nup188 PE=1 SV=2	0	281.939	0	31	46	96	44	44	1759	196.6	7.01	351.11	31	96	46	2	20282.3	18896.6	11132	11218.5	6144.4	15064.1	16191.2	15764.3	9690.2	7867.3	20282.3	19264.9	19378.1	17441	16436.1	16138.1	18550.8	17065.3	16800.1	14556.4	1		0.887645	0.0775893
FALSE		High	Master Protein	6286	2356615278892138321	Q7TPH6	E3 ubiquitin-protein ligase MYCBP2 OS=Mus musculus OX=10090 GN=Mycbp2 PE=1 SV=3	>sp|Q7TPH6|MYCB2_MOUSE E3 ubiquitin-protein ligase MYCBP2 OS=Mus musculus OX=10090 GN=Mycbp2 PE=1 SV=3	0	281.863	0	15	60	77	60	60	4749	520.9	7.09	258.86	15	77	60	0	11964	11952.7	6990.6	7998.4	5193	10608	11173	11164.3	7515.8	6980.9	11964	12185.7	12168.9	12434.7	13891.2	11364.3	12801.3	12085.7	13030.3	12916.3	1		1.01249	0.854038
FALSE		High	Master Protein	6181	2162224519149803276	P24527	Leukotriene A-4 hydrolase OS=Mus musculus OX=10090 GN=Lta4h PE=1 SV=4	>sp|P24527|LKHA4_MOUSE Leukotriene A-4 hydrolase OS=Mus musculus OX=10090 GN=Lta4h PE=1 SV=4	0	281.684	0	59	34	189	34	34	611	69	6.42	610.49	59	189	34	0	35185.7	33342.6	16615	19427.3	10783.7	29986.6	28199	27734.7	16800.5	14273.4	35185.7	33992.4	28922.6	30202.8	28846.1	32124.6	32308.5	30023.6	29127.3	26409.3	1		0.954118	0.427485
FALSE		High	Master Protein	3741	-2443055673113179930	Q8BH74	Nuclear pore complex protein Nup107 OS=Mus musculus OX=10090 GN=Nup107 PE=1 SV=1	>sp|Q8BH74|NU107_MOUSE Nuclear pore complex protein Nup107 OS=Mus musculus OX=10090 GN=Nup107 PE=1 SV=1	0	280.907	0	57	44	126	44	44	926	106.7	5.43	452.99	57	126	44	0	25440.4	24354.2	16340.6	16520.6	9451	19078.7	19631.8	19678.3	13511.3	11316.8	25440.4	24828.8	28445	25683.9	25281.1	20439	22492.8	21302.4	23424.7	20938.7	1		0.832195	0.00104502
FALSE		High	Master Protein	6219	2235880366339228885	Q9CZ13	Cytochrome b-c1 complex subunit 1, mitochondrial OS=Mus musculus OX=10090 GN=Uqcrc1 PE=1 SV=2	>sp|Q9CZ13|QCR1_MOUSE Cytochrome b-c1 complex subunit 1, mitochondrial OS=Mus musculus OX=10090 GN=Uqcrc1 PE=1 SV=2	0	280.342	0	59	22	404	21	21	480	52.8	6.21	1675	59	404	22	1	43378.2	42706	25670.4	28785.8	17424.1	48446.1	41505	48361.3	29478.5	31033.2	43378.2	43538.2	44686	44752.2	46609.1	51900.2	47553.6	52352.5	51107.4	57418.8	1		1.16727	0.00217486
FALSE		High	Master Protein	9323	7780077974176269297	Q8VHE0	Translocation protein SEC63 homolog OS=Mus musculus OX=10090 GN=Sec63 PE=1 SV=4	>sp|Q8VHE0|SEC63_MOUSE Translocation protein SEC63 homolog OS=Mus musculus OX=10090 GN=Sec63 PE=1 SV=4	0	280.095	0	43	32	116	32	32	760	87.8	5.38	440.86	43	116	32	0	23236.5	23119.6	13520	14464.7	8321.3	21270.2	21522.2	22027	13661.5	11132.3	23236.5	23570.2	23535.1	22487.7	22259.3	22786.7	24658.7	23844.9	23685.2	20597.4	1		1.01621	0.90009
FALSE		High	Master Protein	87	-9086828115035849202	Q924W5	Structural maintenance of chromosomes protein 6 OS=Mus musculus OX=10090 GN=Smc6 PE=1 SV=1	>sp|Q924W5|SMC6_MOUSE Structural maintenance of chromosomes protein 6 OS=Mus musculus OX=10090 GN=Smc6 PE=1 SV=1	0	279.881	0	51	56	96	52	52	1097	127.1	7.17	344.06	51	96	56	3	22940	23072.9	12223.3	13745.5	7288.5	17811.4	17561.4	17869.7	11322.5	10171.4	22940	23522.5	21277.9	21369.6	19496.5	19081.3	20120.6	19344.5	19630	18819.6	1		0.891968	0.0140315
FALSE		High	Master Protein	9048	7309174000646103292	P08752	Guanine nucleotide-binding protein G(i) subunit alpha-2 OS=Mus musculus OX=10090 GN=Gnai2 PE=1 SV=5	>sp|P08752|GNAI2_MOUSE Guanine nucleotide-binding protein G(i) subunit alpha-2 OS=Mus musculus OX=10090 GN=Gnai2 PE=1 SV=5	0	279.709	0	69	24	356	15	15	355	40.5	5.45	1283.07	69	356	24	19	60686.3	58925.8	32959.3	34684.7	20333.9	50082.5	51201.4	53492.2	30539.7	25959	60686.3	60074.1	57374.2	53922.9	54392.8	53653.2	58663.1	57906.9	52947.3	48030.4	1		0.958579	0.234639
FALSE		High	Master Protein	8473	6285096826235337724	Q9QYE6	Golgin subfamily A member 5 OS=Mus musculus OX=10090 GN=Golga5 PE=1 SV=2	>sp|Q9QYE6|GOGA5_MOUSE Golgin subfamily A member 5 OS=Mus musculus OX=10090 GN=Golga5 PE=1 SV=2	0	279.367	0	63	43	92	42	42	729	82.3	6.23	351.27	63	92	43	0	18056.2	17484.8	9267.8	9941.2	5704.7	16154.9	17078.9	16585.7	10368.8	8521	18056.2	17825.5	16132.9	15455.2	15259.9	17306.7	19567.9	17954.5	17976.6	15765.9	1		1.07972	0.206637
FALSE		High	Master Protein	4527	-996025128369403834	P30416	Peptidyl-prolyl cis-trans isomerase FKBP4 OS=Mus musculus OX=10090 GN=Fkbp4 PE=1 SV=5	>sp|P30416|FKBP4_MOUSE Peptidyl-prolyl cis-trans isomerase FKBP4 OS=Mus musculus OX=10090 GN=Fkbp4 PE=1 SV=5	0	279.021	0	66	31	148	31	31	458	51.5	5.72	540.59	66	148	31	0	36018.5	35729.8	19709.7	22003.2	12343.6	22632.2	23163.2	23591.5	15766.6	14247.6	36018.5	36426.1	34309.8	34207.4	33019	24245.8	26538.8	25538.5	27334.9	26361.4	1		0.747379	4.94355e-06
FALSE		High	Master Protein	3918	-2122052161672765535	Q8R1B4	Eukaryotic translation initiation factor 3 subunit C OS=Mus musculus OX=10090 GN=Eif3c PE=1 SV=1	>sp|Q8R1B4|EIF3C_MOUSE Eukaryotic translation initiation factor 3 subunit C OS=Mus musculus OX=10090 GN=Eif3c PE=1 SV=1	0	278.999	0	43	39	136	38	38	911	105.5	5.78	471.84	43	136	39	1	34942.9	33921	20586.9	23776.9	14010.3	28477	29284.7	29464.5	20335.3	17832.6	34942.9	34582	35836.8	36965	37477.3	30507.4	33552.4	31896.2	35255.7	32994.5	1		0.911704	0.0125365
FALSE		High	Master Protein	4867	-312686406534137788	Q63870	Collagen alpha-1(VII) chain OS=Mus musculus OX=10090 GN=Col7a1 PE=1 SV=3	>sp|Q63870|CO7A1_MOUSE Collagen alpha-1(VII) chain OS=Mus musculus OX=10090 GN=Col7a1 PE=1 SV=3	0	278.974	0	19	51	84	50	51	2944	295.1	6.34	322.51	19	84	51	0	7655.8	7005	4817.4	6221.8	3943.8	14856.2	14478.9	17196.7	14596	11751.1	7655.8	7141.5	8385.9	9672.7	10549.6	15915.4	16588.9	18615.9	25305.4	21742.2	1		2.23663	0.000358424
FALSE		High	Master Protein	6461	2653003333470874259	Q80X50	Ubiquitin-associated protein 2-like OS=Mus musculus OX=10090 GN=Ubap2l PE=1 SV=1	>sp|Q80X50|UBP2L_MOUSE Ubiquitin-associated protein 2-like OS=Mus musculus OX=10090 GN=Ubap2l PE=1 SV=1	0	278.577	0	36	24	82	24	24	1107	116.7	7.11	380.9	36	82	24	0	15201	14953.5	6778.4	7724.6	3937.1	9953.5	10473.4	10393.6	6597.6	5687.9	15201	15244.9	11799.5	12009.1	10531.8	10663.2	11999.7	11251.4	11438.4	10523.9	1		0.899115	0.111323
FALSE		High	Master Protein	4849	-335494027425195605	Q0VBL3	RNA-binding protein 15 OS=Mus musculus OX=10090 GN=Rbm15 PE=1 SV=1	>sp|Q0VBL3|RBM15_MOUSE RNA-binding protein 15 OS=Mus musculus OX=10090 GN=Rbm15 PE=1 SV=1	0	278.236	0	50	46	134	41	41	962	105.7	10.08	445.27	50	134	46	6	32273.1	36274.4	21392.6	21621.6	12978	23497.4	25138.9	23007.7	17007.3	14263.4	32273.1	36981.3	37239.2	33614.3	34715.9	25172.7	28802.5	24906.5	29485.9	26390.7	1		0.772809	0.000329742
FALSE		High	Master Protein	3188	-3431723728091986184	O54941	SWI/SNF-related matrix-associated actin-dependent regulator of chromatin subfamily E member 1 OS=Mus musculus OX=10090 GN=Smarce1 PE=1 SV=1	>sp|O54941|SMCE1_MOUSE SWI/SNF-related matrix-associated actin-dependent regulator of chromatin subfamily E member 1 OS=Mus musculus OX=10090 GN=Smarce1 PE=1 SV=1	0	278.141	0	63	28	121	27	27	411	46.6	4.88	512.44	63	121	28	0	25151.2	25398.4	15062.4	16879.7	9345.2	18292.8	18295.5	18147.5	14333	12028	25151.2	25893.3	26220	26242.1	24998.2	19597	20961.7	19645.2	24849.4	22254.6	1		0.815773	0.0030604
FALSE		High	Master Protein	5472	786085436198498447	P47740	Aldehyde dehydrogenase family 3 member A2 OS=Mus musculus OX=10090 GN=Aldh3a2 PE=1 SV=2	>sp|P47740|AL3A2_MOUSE Aldehyde dehydrogenase family 3 member A2 OS=Mus musculus OX=10090 GN=Aldh3a2 PE=1 SV=2	0	277.955	0	47	25	313	21	22	484	53.9	8.35	1118.81	47	313	25	3	58713.1	56702.2	36208.2	39290.4	22826.1	49104.3	49508.8	50161.5	33345.5	24857.4	58713.1	57807.2	63029.7	61083.3	61059.4	52605.3	56723.8	54301.3	57811.7	45992.1	1		0.902439	0.0170105
FALSE		High	Master Protein	6309	2394224747708353130	B1AZI6	THO complex subunit 2 OS=Mus musculus OX=10090 GN=Thoc2 PE=1 SV=1	>sp|B1AZI6|THOC2_MOUSE THO complex subunit 2 OS=Mus musculus OX=10090 GN=Thoc2 PE=1 SV=1	0	277.709	0	35	54	96	52	52	1594	182.7	8.44	311.65	35	96	54	2	19481.8	22173	11007.8	11456.9	6530.3	14938.8	15388.4	15719	9274.1	8569.4	19481.8	22605.1	19161.9	17811.6	17468.4	16003.9	17631	17016.3	16078.7	15855.5	1		0.877597	0.0209416
FALSE		High	Master Protein	7125	3853490153390085098	Q11011	Puromycin-sensitive aminopeptidase OS=Mus musculus OX=10090 GN=Npepps PE=1 SV=2	>sp|Q11011|PSA_MOUSE Puromycin-sensitive aminopeptidase OS=Mus musculus OX=10090 GN=Npepps PE=1 SV=2	0	277.526	0	48	40	102	40	40	920	103.3	5.9	361.33	48	102	40	0	16734.1	15981	9755.8	11386.3	7197.5	12818.3	13765.4	13757.9	9586.8	8794.3	16734.1	16292.4	16982.5	17701.9	19253.3	13732.3	15771.5	14893.3	16620.8	16271.5	1		0.898109	0.029913
FALSE		High	Master Protein	3131	-3521763620262517153	Q4QRL3	Coiled-coil domain-containing protein 88B OS=Mus musculus OX=10090 GN=Ccdc88b PE=1 SV=2	>sp|Q4QRL3|CC88B_MOUSE Coiled-coil domain-containing protein 88B OS=Mus musculus OX=10090 GN=Ccdc88b PE=1 SV=2	0	277.421	0	43	55	71	54	54	1481	166.5	5.33	272.96	43	71	55	0	9929.9	9724.3	5881.3	6524.3	4224.1	8685.7	9321.9	9741.2	7005.6	6025.7	9929.9	9913.8	10237.9	10143.1	11299.3	9305	10680.4	10545.1	12145.7	11149	1		1.05929	0.407913
FALSE		High	Master Protein	8208	5851126587153211446	Q60931	Voltage-dependent anion-selective channel protein 3 OS=Mus musculus OX=10090 GN=Vdac3 PE=1 SV=1	>sp|Q60931|VDAC3_MOUSE Voltage-dependent anion-selective channel protein 3 OS=Mus musculus OX=10090 GN=Vdac3 PE=1 SV=1	0	277.287	0	65	18	504	17	17	283	30.7	8.79	1787.25	65	504	18	0	52644.5	51939.2	30760.3	32049.2	17519	53719.9	48951.4	50965.2	29505.1	24944.8	52644.5	52951.4	53546.2	49825.6	46862.9	57550	56085.2	55171.3	51153.5	46153.8	1		1.05234	0.418569
FALSE		High	Master Protein	5420	685602794193108315	Q6R891	Neurabin-2 OS=Mus musculus OX=10090 GN=Ppp1r9b PE=1 SV=1	>sp|Q6R891|NEB2_MOUSE Neurabin-2 OS=Mus musculus OX=10090 GN=Ppp1r9b PE=1 SV=1	0	277.138	0	46	34	114	31	31	817	89.5	4.92	449.5	46	114	34	4	23414.6	23384.1	12319.5	13373.9	7260	20191.8	21005.3	20642.7	13294.9	10480.2	23414.6	23839.8	21445.3	20791.9	19420.3	21631.4	24066.4	22346.3	23049.6	19390.8	1		1.01686	0.789494
FALSE		High	Master Protein	6575	2847425367993133998	O09106	Histone deacetylase 1 OS=Mus musculus OX=10090 GN=Hdac1 PE=1 SV=1	>sp|O09106|HDAC1_MOUSE Histone deacetylase 1 OS=Mus musculus OX=10090 GN=Hdac1 PE=1 SV=1	0	277.083	0	51	25	188	18	18	482	55	5.48	764.45	51	188	25	15	60012	59624.7	30408.3	32069.1	16694.9	39028	42384.6	38436.9	26165.1	20954	60012	60786.7	52933.4	49856.6	44658.5	41810.5	48561.3	41609.1	45362.9	38769.9	1		0.803531	0.0175709
FALSE		High	Master Protein	4121	-1748864846121062819	Q921F4	Heterogeneous nuclear ribonucleoprotein L-like OS=Mus musculus OX=10090 GN=Hnrnpll PE=1 SV=3	>sp|Q921F4|HNRLL_MOUSE Heterogeneous nuclear ribonucleoprotein L-like OS=Mus musculus OX=10090 GN=Hnrnpll PE=1 SV=3	0	277.08	0	57	27	104	27	27	591	64.1	5.85	440.38	57	104	27	0	21163.7	20264.6	10347.1	12557.5	7099	13346.3	14749.8	13806.3	9438.2	8374.9	21163.7	20659.5	18011.8	19522.6	18989.8	14297.8	16899.4	14945.8	16363.2	15495.5	1		0.793015	0.000557309
FALSE		High	Master Protein	5445	742173848535043036	Q9ERD7	Tubulin beta-3 chain OS=Mus musculus OX=10090 GN=Tubb3 PE=1 SV=1	>sp|Q9ERD7|TBB3_MOUSE Tubulin beta-3 chain OS=Mus musculus OX=10090 GN=Tubb3 PE=1 SV=1	0	276.745	0	48	19	576	3	3	450	50.4	4.93	1973.53	48	576	19	0	661.5	708.9	404.5	465.9	262.9	656.4	585	620.6	444.1	350.3	661.5	722.7	704.2	724.3	703.1	703.2	670.2	671.8	769.9	648.1	1		0.966567	0.673368
FALSE		High	Master Protein	6682	3018462845009701585	Q9Z2I8	Succinate--CoA ligase [GDP-forming] subunit beta, mitochondrial OS=Mus musculus OX=10090 GN=Suclg2 PE=1 SV=3	>sp|Q9Z2I8|SUCB2_MOUSE Succinate--CoA ligase [GDP-forming] subunit beta, mitochondrial OS=Mus musculus OX=10090 GN=Suclg2 PE=1 SV=3	0	276.705	0	61	29	156	29	29	433	46.8	7.02	613.39	61	156	29	0	36663.6	32330.7	18612.7	20306.9	11762	30625.7	31225.1	33524.8	21026.9	18237.1	36663.6	32960.8	32400.1	31570.3	31463.3	32809.3	35775.6	36291.6	36454.7	33743	1		1.07393	0.134487
FALSE		High	Master Protein	168	-8947410528334969753	P46735	Unconventional myosin-Ib OS=Mus musculus OX=10090 GN=Myo1b PE=1 SV=3	>sp|P46735|MYO1B_MOUSE Unconventional myosin-Ib OS=Mus musculus OX=10090 GN=Myo1b PE=1 SV=3	0	276.689	0	48	50	107	43	44	1107	128.5	9.26	364.17	48	107	50	8	18872	17426.3	9830	12241.8	6830	18792.8	19722.1	19278.3	13629.6	10739.3	18872	17765.9	17111.6	19031.8	18270.2	20132.7	22596.2	20869.3	23629.9	19870.3	1		1.1683	0.00418891
FALSE		High	Master Protein	5249	351363917196200257	Q5SQX6	Cytoplasmic FMR1-interacting protein 2 OS=Mus musculus OX=10090 GN=Cyfip2 PE=1 SV=2	>sp|Q5SQX6|CYFP2_MOUSE Cytoplasmic FMR1-interacting protein 2 OS=Mus musculus OX=10090 GN=Cyfip2 PE=1 SV=2	0	276.331	0	41	47	129	27	27	1253	145.6	7.05	392.65	41	129	47	26	23846.8	22779.1	13124.6	14629.7	8635.5	19113	20712.2	19280	12402.5	11147.8	23846.8	23223	22846.8	22744.2	23099.8	20475.7	23730.6	20871.1	21502.4	20626.1	1		0.905671	0.0262716
FALSE		High	Master Protein	7440	4476932934577580039	Q3UH93	Plexin-D1 OS=Mus musculus OX=10090 GN=Plxnd1 PE=1 SV=1	>sp|Q3UH93|PLXD1_MOUSE Plexin-D1 OS=Mus musculus OX=10090 GN=Plxnd1 PE=1 SV=1	0	276.037	0	29	47	78	44	44	1925	211.5	7.11	277.83	29	78	47	0	8338.7	8448.3	5114.8	5614.7	3484.1	6838.5	6644.1	6668.8	4869.9	4212.2	8338.7	8612.9	8903.6	8728.9	9319.8	7326.1	7612.3	7219.2	8443.1	7793.7	1		0.869301	0.00360671
FALSE		High	Master Protein	1598	-6350564559713539274	P68254	14-3-3 protein theta OS=Mus musculus OX=10090 GN=Ywhaq PE=1 SV=1	>sp|P68254|1433T_MOUSE 14-3-3 protein theta OS=Mus musculus OX=10090 GN=Ywhaq PE=1 SV=1	0	275.857	0	72	21	261	14	14	245	27.8	4.78	788.68	72	261	21	3	29113.4	28345.5	14547.2	16583.9	9537.7	21504.9	23501.7	23547.2	12172.7	10571.9	29113.4	28897.9	25323.1	25782.3	25513.1	23038.1	26926.7	25490.5	21104.1	19560.6	1		0.861936	0.0496499
FALSE		High	Master Protein	1630	-6304865675993373514	O70400	PDZ and LIM domain protein 1 OS=Mus musculus OX=10090 GN=Pdlim1 PE=1 SV=4	>sp|O70400|PDLI1_MOUSE PDZ and LIM domain protein 1 OS=Mus musculus OX=10090 GN=Pdlim1 PE=1 SV=4	0	275.724	0	73	22	131	22	22	327	35.8	6.84	613.21	73	131	22	0	21603.2	21089.5	11693.1	12258.1	7432.4	16366.5	17569.6	17069.7	9926.4	9392.1	21603.2	21500.5	20354.8	19057.2	19881.6	17533.4	20130	18478.5	17209.6	17377.7	1		0.877076	0.0124816
FALSE		High	Master Protein	7801	5051447837195817536	Q60952	Centrosome-associated protein CEP250 OS=Mus musculus OX=10090 GN=Cep250 PE=1 SV=4	>sp|Q60952|CP250_MOUSE Centrosome-associated protein CEP250 OS=Mus musculus OX=10090 GN=Cep250 PE=1 SV=4	0	275.71	0	30	67	83	65	65	2414	276.6	5.07	279.24	30	83	67	1	16490.7	16671.7	9234.9	10579	5880.7	15426.8	15557.2	16166.5	10848.6	9013.5	16490.7	16996.6	16075.8	16446.7	15730.7	16526.6	17824.4	17500.7	18808.4	16677.2	1		1.06335	0.0430229
FALSE		High	Master Protein	8753	6779434918020539596	Q8C2K5	RAS protein activator like-3 OS=Mus musculus OX=10090 GN=Rasal3 PE=1 SV=1	>sp|Q8C2K5|RASL3_MOUSE RAS protein activator like-3 OS=Mus musculus OX=10090 GN=Rasal3 PE=1 SV=1	0	275.704	0	52	51	128	49	49	1041	114.7	8.98	424.53	52	128	51	2	26431.2	26263.8	15909.7	17455.5	10572.3	22219.3	22615.8	22190.5	15623.4	13375	26431.2	26775.6	27694.8	27137.4	28280.7	23803.5	25911.7	24021.9	27086.5	24746.9	1		0.912328	0.0150997
FALSE		High	Master Protein	3099	-3560507278762683845	Q2EMV9	Protein mono-ADP-ribosyltransferase PARP14 OS=Mus musculus OX=10090 GN=Parp14 PE=1 SV=3	>sp|Q2EMV9|PAR14_MOUSE Protein mono-ADP-ribosyltransferase PARP14 OS=Mus musculus OX=10090 GN=Parp14 PE=1 SV=3	0	275.59	0	35	55	80	54	55	1817	203.7	6.79	283.35	35	80	55	0	14225	13045.6	6759.4	7872.7	4579.6	11543.8	12369.6	12345.7	7766.1	6370	14225	13299.8	11766.5	12239.4	12250.4	12366.8	14172.2	13364.6	13464.2	11785.9	1		1.01749	0.666825
FALSE		High	Master Protein	8791	6841687538170702180	O55106	Striatin OS=Mus musculus OX=10090 GN=Strn PE=1 SV=2	>sp|O55106|STRN_MOUSE Striatin OS=Mus musculus OX=10090 GN=Strn PE=1 SV=2	0	275.587	0	66	40	122	35	35	780	85.9	5.27	491.8	66	122	40	5	20895.3	20819.8	12504.9	13237	7494.8	17343.3	17326.5	17151.4	12179.6	10583.3	20895.3	21225.5	21768	20579	20048.6	18579.9	19851.5	18566.9	21116.1	19581.6	1		0.92954	0.039188
FALSE		High	Master Protein	7871	5190244295439045063	P08074	Carbonyl reductase [NADPH] 2 OS=Mus musculus OX=10090 GN=Cbr2 PE=1 SV=1	>sp|P08074|CBR2_MOUSE Carbonyl reductase [NADPH] 2 OS=Mus musculus OX=10090 GN=Cbr2 PE=1 SV=1	0	275.516	0	82	19	451	18	18	244	25.9	9.01	1487.2	82	451	19	2	70415.8	63581.7	39942.9	47029.9	28543.8	66435.7	63754.7	65750.1	59265.1	42965.3	70415.8	64820.8	69530.9	73115.6	76354.2	71172.4	73045.8	71176.5	102749	79496.1	1	Acetyl [N-Term]	1.06257	0.20574
FALSE		High	Master Protein	9027	7268586684104331781	Q9CY58	SERPINE1 mRNA-binding protein 1 OS=Mus musculus OX=10090 GN=Serbp1 PE=1 SV=2	>sp|Q9CY58|SERB1_MOUSE SERPINE1 mRNA-binding protein 1 OS=Mus musculus OX=10090 GN=Serbp1 PE=1 SV=2	0	275.508	0	52	30	169	30	30	407	44.7	8.54	586.3	52	169	30	0	50093.5	48523	28722.9	31202.9	17218.8	36258.9	36967.6	36754.7	26414.2	23035.2	50093.5	49468.6	49999.5	48509.9	46059.8	38844.1	42354.9	39788	45794.8	42620.5	1		0.853607	0.00125487
FALSE		High	Master Protein	5162	186291092290661930	Q99KE1	NAD-dependent malic enzyme, mitochondrial OS=Mus musculus OX=10090 GN=Me2 PE=1 SV=1	>sp|Q99KE1|MAOM_MOUSE NAD-dependent malic enzyme, mitochondrial OS=Mus musculus OX=10090 GN=Me2 PE=1 SV=1	0	274.909	0	74	32	174	31	32	589	65.8	7.61	689.7	74	174	32	0	30317.7	27843.9	17423.2	18910.3	11517	24825.7	25369.7	26503.2	18042.5	15355.4	30317.7	28386.5	30329.5	29399.1	30807.8	26595.7	29066.8	28690.5	31280.6	28411.2	1		0.955126	0.263871
FALSE		High	Master Protein	4906	-248569812267112707	P58871	182 kDa tankyrase-1-binding protein OS=Mus musculus OX=10090 GN=Tnks1bp1 PE=1 SV=2	>sp|P58871|TB182_MOUSE 182 kDa tankyrase-1-binding protein OS=Mus musculus OX=10090 GN=Tnks1bp1 PE=1 SV=2	0	274.319	0	38	48	63	48	48	1720	181.7	4.88	232.39	38	63	48	0	9102.6	8974.1	5683.1	6421.9	3868.1	8789.7	9369.5	8915.1	6982.6	5645.4	9102.6	9149	9892.9	9983.8	10347.2	9416.4	10734.9	9650.8	12105.8	10445.3	1		1.05843	0.18522
FALSE		High	Master Protein	7557	4652461749786127878	P80317	T-complex protein 1 subunit zeta OS=Mus musculus OX=10090 GN=Cct6a PE=1 SV=3	>sp|P80317|TCPZ_MOUSE T-complex protein 1 subunit zeta OS=Mus musculus OX=10090 GN=Cct6a PE=1 SV=3	0	274.134	0	61	31	223	25	31	531	58	7.08	749.81	61	223	31	0	58935.8	58022.8	33027.4	40203.3	23242.6	50806.6	51588.9	52910.4	35445.3	31623.5	58935.8	59153.5	57492.6	62502.4	62173.6	54429	59107	57277.1	61452.1	58511.1	1		0.972392	0.244917
FALSE		High	Master Protein	7508	4571035683955702699	Q8R2M2	Deoxynucleotidyltransferase terminal-interacting protein 2 OS=Mus musculus OX=10090 GN=Dnttip2 PE=1 SV=1	>sp|Q8R2M2|TDIF2_MOUSE Deoxynucleotidyltransferase terminal-interacting protein 2 OS=Mus musculus OX=10090 GN=Dnttip2 PE=1 SV=1	0	273.422	0	54	42	85	42	42	758	84.2	6.44	357	54	85	42	0	29483.3	29665.2	13974.9	13662.1	6661.5	19469.4	20706.2	19834.4	11968.2	9622.7	29483.3	30243.3	24326.8	21239.9	17819.4	20857.6	23723.8	21471.3	20749.5	17804.3	1		0.846781	0.186044
FALSE		High	Master Protein	5441	732649983920186005	E9Q6J5	Biorientation of chromosomes in cell division protein 1-like 1 OS=Mus musculus OX=10090 GN=Bod1l PE=1 SV=1	>sp|E9Q6J5|BD1L1_MOUSE Biorientation of chromosomes in cell division protein 1-like 1 OS=Mus musculus OX=10090 GN=Bod1l PE=1 SV=1	0	273.413	0	20	44	62	41	42	3032	327.3	5.33	254.93	20	62	44	2	15329.7	15099	7294.5	7948.6	4662	9888.3	11364.7	10394.8	7069.5	5928.2	15329.7	15393.3	12698	12357.3	12470.6	10593.4	13020.9	11252.7	12256.5	10968.6	1		0.859824	0.0402734
FALSE		High	Master Protein	688	-7996674031738651434	E9Q7E2	AT-rich interactive domain-containing protein 2 OS=Mus musculus OX=10090 GN=Arid2 PE=1 SV=1	>sp|E9Q7E2|ARID2_MOUSE AT-rich interactive domain-containing protein 2 OS=Mus musculus OX=10090 GN=Arid2 PE=1 SV=1	0	273.194	0	30	44	92	44	44	1828	195.9	7.47	319.73	30	92	44	0	19813	20251.6	12232.3	13052.1	7131.4	14115.5	15505.8	14321.5	10404	8780.6	19813	20646.3	21293.5	20291.6	19076.4	15121.9	17765.5	15503.5	18037.5	16246.2	1		0.811937	0.000737536
FALSE		High	Master Protein	1575	-6389891221191875288	P35486	Pyruvate dehydrogenase E1 component subunit alpha, somatic form, mitochondrial OS=Mus musculus OX=10090 GN=Pdha1 PE=1 SV=1	>sp|P35486|ODPA_MOUSE Pyruvate dehydrogenase E1 component subunit alpha, somatic form, mitochondrial OS=Mus musculus OX=10090 GN=Pdha1 PE=1 SV=1	0	272.606	0	73	29	238	28	28	390	43.2	8.19	755.62	73	238	29	1	41309.8	38863.2	24417.4	28593.7	17745	46712.6	38760.1	46699.1	28453.5	36685.9	41309.8	39620.5	42504.7	44453.5	47467.5	50043.1	44408.6	50553.1	49330.4	67877.7	1		1.17155	0.0577312
FALSE		High	Master Protein	1656	-6264368921890520768	Q8BJ64	Choline dehydrogenase, mitochondrial OS=Mus musculus OX=10090 GN=Chdh PE=1 SV=1	>sp|Q8BJ64|CHDH_MOUSE Choline dehydrogenase, mitochondrial OS=Mus musculus OX=10090 GN=Chdh PE=1 SV=1	0	272.253	0	73	36	226	35	35	596	66.4	8.51	635.47	73	226	36	1	36087.8	34643.6	22986.1	23682.9	14843.4	26693.8	27330.9	26993.9	20922.5	18912	36087.8	35318.7	40013.3	36818.8	39705.8	28597	31313.9	29221.6	36273.8	34991.8	1		0.845609	0.0158541
FALSE		High	Master Protein	4902	-255473177515971358	Q91W50	Cold shock domain-containing protein E1 OS=Mus musculus OX=10090 GN=Csde1 PE=1 SV=1	>sp|Q91W50|CSDE1_MOUSE Cold shock domain-containing protein E1 OS=Mus musculus OX=10090 GN=Csde1 PE=1 SV=1	0	272.008	0	55	48	96	48	48	798	88.7	6.37	315.25	55	96	48	0	23439.4	22358.7	11689.9	13758.5	7866.6	15931.6	16985.5	16981	11862.2	11055	23439.4	22794.4	20349.2	21389.8	21043.1	17067.5	19460.9	18382.5	20565.7	20454.4	1		0.884548	0.0171357
FALSE		High	Master Protein	8913	7056590168470621893	Q99MR8	Methylcrotonoyl-CoA carboxylase subunit alpha, mitochondrial OS=Mus musculus OX=10090 GN=Mccc1 PE=1 SV=2	>sp|Q99MR8|MCCA_MOUSE Methylcrotonoyl-CoA carboxylase subunit alpha, mitochondrial OS=Mus musculus OX=10090 GN=Mccc1 PE=1 SV=2	0	272.004	0	65	37	91	37	37	717	79.3	7.83	396.75	65	91	37	0	13615.3	11991.1	7628.2	8886.6	5671.7	15630.4	14257.5	16038.9	9451.7	10020.6	13615.3	12224.8	13278.9	13815.6	15171.7	16744.8	16335.3	17362.6	16386.6	18540.5	1		1.24229	0.000570848
FALSE		High	Master Protein	1943	-5746700554138866555	P47962	Large ribosomal subunit protein uL18 OS=Mus musculus OX=10090 GN=Rpl5 PE=1 SV=3	>sp|P47962|RL5_MOUSE Large ribosomal subunit protein uL18 OS=Mus musculus OX=10090 GN=Rpl5 PE=1 SV=3	0	271.47	0	57	27	262	27	27	297	34.4	9.77	915.98	57	262	27	0	65314.5	64019.7	36455.9	42553.4	23256.9	57996.7	56984	61518.5	36690.5	31380.3	65314.5	65267.3	63460.8	66156.1	62211.9	62131.7	65288.4	66595.6	63611	58061	1		0.987723	0.436479
FALSE		High	Master Protein	330	-8644271077619228045	Q99LF4	RNA-splicing ligase RtcB homolog OS=Mus musculus OX=10090 GN=Rtcb PE=1 SV=1	>sp|Q99LF4|RTCB_MOUSE RNA-splicing ligase RtcB homolog OS=Mus musculus OX=10090 GN=Rtcb PE=1 SV=1	0	271.282	0	58	30	133	30	30	505	55.2	7.23	466.97	58	133	30	0	33663.9	32354	18985.4	21711.4	13051.5	27382.3	28013.5	28959.6	19437.1	17073.1	33663.9	32984.5	33049	33753.9	34912.6	29334.6	32096	31349.6	33698.4	31589.3	1		0.944806	0.0301237
FALSE		High	Master Protein	7456	4504300736593768427	Q61207	Prosaposin OS=Mus musculus OX=10090 GN=Psap PE=1 SV=2	>sp|Q61207|SAP_MOUSE Prosaposin OS=Mus musculus OX=10090 GN=Psap PE=1 SV=2	0	271.21	0	55	28	365	28	28	557	61.4	5.19	1174.88	55	365	28	0	63487.1	57159.8	32412.9	40570.5	24580.7	81499	84361.1	92393.9	33058.1	28558.9	63487.1	58273.7	56422.9	63073.3	65752.9	87309.6	96655.2	100019	57313.5	52840.7	1		1.4097	0.155205
FALSE		High	Master Protein	2588	-4528859381201297299	Q61188	Histone-lysine N-methyltransferase EZH2 OS=Mus musculus OX=10090 GN=Ezh2 PE=1 SV=2	>sp|Q61188|EZH2_MOUSE Histone-lysine N-methyltransferase EZH2 OS=Mus musculus OX=10090 GN=Ezh2 PE=1 SV=2	0	271.179	0	53	33	90	26	26	746	85.2	6.89	385.32	53	90	33	11	16325.7	16262	8844.4	9581.8	5396.9	12195.2	11833.7	12283.6	6365.2	5661.8	16325.7	16578.9	15396	14896.5	14436.7	13064.7	13558.3	13297.4	11035.5	10475.6	1		0.804462	0.00266899
FALSE		High	Master Protein	1977	-5695146850919579493	Q99P72	Reticulon-4 OS=Mus musculus OX=10090 GN=Rtn4 PE=1 SV=2	>sp|Q99P72|RTN4_MOUSE Reticulon-4 OS=Mus musculus OX=10090 GN=Rtn4 PE=1 SV=2	0	271.081	0	41	33	191	33	33	1162	126.5	4.54	819.29	41	191	33	0	17201.4	16336.2	9614.5	10198.2	6050.1	16424.8	15404	16536.6	9853.5	8436.8	17201.4	16654.5	16736.5	15854.8	16184	17595.8	17648.8	17901.3	17083.2	15610.1	1		1.05171	0.211811
FALSE		High	Master Protein	5072	46272179091933113	P09542	Myosin light chain 3 OS=Mus musculus OX=10090 GN=Myl3 PE=1 SV=4	>sp|P09542|MYL3_MOUSE Myosin light chain 3 OS=Mus musculus OX=10090 GN=Myl3 PE=1 SV=4	0	271.053	0	82	16	436	12	12	204	22.4	5.1	1518.26	82	436	16	1	12676.6	13032.9	7265.2	8266.5	5386.6	17674.7	15210.4	22203	8291.3	171766	12676.6	13286.9	12646.9	12851.6	14409.2	18934.8	17427	24035.4	14374.8	317808	1		1.45272	0.336246
FALSE		High	Master Protein	2003	-5656442585181879418	P39447	Tight junction protein ZO-1 OS=Mus musculus OX=10090 GN=Tjp1 PE=1 SV=2	>sp|P39447|ZO1_MOUSE Tight junction protein ZO-1 OS=Mus musculus OX=10090 GN=Tjp1 PE=1 SV=2	0	270.978	0	34	48	72	47	47	1745	194.6	6.64	272.41	34	72	48	1	11917.7	11548	6401.9	7973.3	4575.5	13257.7	12708.5	13821.3	9414.5	8242.3	11917.7	11773.1	11144.1	12395.8	12239.3	14203	14560.5	14962	16322	15250.3	1		1.25663	6.98336e-05
FALSE		High	Master Protein	9347	7832051804661510162	Q8CDM1	ATPase family AAA domain-containing protein 2 OS=Mus musculus OX=10090 GN=Atad2 PE=1 SV=1	>sp|Q8CDM1|ATAD2_MOUSE ATPase family AAA domain-containing protein 2 OS=Mus musculus OX=10090 GN=Atad2 PE=1 SV=1	0	270.866	0	44	44	104	44	44	1040	117.9	6.89	374.76	44	104	44	0	27392.3	28630.2	16134.7	17604.1	9085.9	20006.6	19216.9	20630.8	11188.2	9117.9	27392.3	29188.1	28086.5	27368.5	24304.5	21433	22017.4	22333.4	19397.2	16870.3	1		0.769549	0.000768407
FALSE		High	Master Protein	9024	7264502861456871045	P52332	Tyrosine-protein kinase JAK1 OS=Mus musculus OX=10090 GN=Jak1 PE=1 SV=1	>sp|P52332|JAK1_MOUSE Tyrosine-protein kinase JAK1 OS=Mus musculus OX=10090 GN=Jak1 PE=1 SV=1	0	270.642	0	45	53	98	49	49	1153	133.3	7.59	350.94	45	98	53	5	26950.9	25706.5	14293.4	15231.5	9028.8	20383.2	22211.5	21321.1	13287.6	11254.5	26950.9	26207.5	24881.3	23679.8	24151.9	21836.5	25448.4	23080.7	23036.9	20823.4	1		0.902229	0.0463183
FALSE		High	Master Protein	2151	-5393323024824001421	O54931	PALM2-AKAP2 fusion protein OS=Mus musculus OX=10090 GN=Pakap PE=1 SV=4	>sp|O54931|AKAP2_MOUSE PALM2-AKAP2 fusion protein OS=Mus musculus OX=10090 GN=Pakap PE=1 SV=4	0	270.616	0	35	37	109	36	36	1089	120.7	5.17	456.71	35	109	37	1	20325.2	19867.9	11353.3	11818.2	6972.4	17722	19225.1	18035.7	12122.7	9706.6	20325.2	20255.1	19763.4	18373.3	18650.9	18985.5	22026.8	19524.2	21017.4	17959.6	1		1.022	0.619683
FALSE		High	Master Protein	6618	2916457845446299361	Q91ZA3	Propionyl-CoA carboxylase alpha chain, mitochondrial OS=Mus musculus OX=10090 GN=Pcca PE=1 SV=2	>sp|Q91ZA3|PCCA_MOUSE Propionyl-CoA carboxylase alpha chain, mitochondrial OS=Mus musculus OX=10090 GN=Pcca PE=1 SV=2	0	270.354	0	56	40	112	38	38	724	79.9	7.25	401.64	56	112	40	2	19802.4	17861.7	10985.3	12579.7	7750.5	20531.1	18912.6	21356.7	12723.7	13454	19802.4	18209.8	19122.7	19557.1	20732.3	21994.9	21668.7	23119.3	22059.4	24893.1	1		1.15719	0.00192032
FALSE		High	Master Protein	1164	-7153304723142375057	P97313	DNA-dependent protein kinase catalytic subunit OS=Mus musculus OX=10090 GN=Prkdc PE=1 SV=3	>sp|P97313|PRKDC_MOUSE DNA-dependent protein kinase catalytic subunit OS=Mus musculus OX=10090 GN=Prkdc PE=1 SV=3	0	270.259	0	17	62	77	61	61	4128	471.2	7.12	262.96	17	77	62	0	13761.1	13821.3	7871.5	8504	4861.9	10638.4	11225.2	11085.7	7587	6368.7	13761.1	14090.6	13702.4	13220.9	13005.6	11396.9	12861	12000.6	13153.7	11783.6	1		0.898714	0.00905528
FALSE		High	Master Protein	9090	7405227159340641842	P62196	26S proteasome regulatory subunit 8 OS=Mus musculus OX=10090 GN=Psmc5 PE=1 SV=1	>sp|P62196|PRS8_MOUSE 26S proteasome regulatory subunit 8 OS=Mus musculus OX=10090 GN=Psmc5 PE=1 SV=1	0	270.167	0	71	30	130	28	28	406	45.6	7.55	492.17	71	130	30	0	20389.6	20000.5	11674.8	13105.3	7881.4	16955.8	16661.9	17001.4	11456.4	10126.4	20389.6	20390.3	20322.9	20374.3	21082.7	18164.7	19090	18404.6	19862.2	18736.3	1		0.913674	0.00100542
FALSE		High	Master Protein	1063	-7334809296742509154	F8VPQ2	AT-rich interactive domain-containing protein 4A OS=Mus musculus OX=10090 GN=Arid4a PE=1 SV=1	>sp|F8VPQ2|ARI4A_MOUSE AT-rich interactive domain-containing protein 4A OS=Mus musculus OX=10090 GN=Arid4a PE=1 SV=1	0	269.43	0	38	42	77	38	39	1261	142	5.07	279.66	38	77	42	3	19889.2	19483.9	9302.3	9286.7	4900.2	13520.4	14232.3	12924.7	7483.5	6252.7	19889.2	19863.6	16193	14437.7	13107.9	14484.4	16306.4	13991.3	12974.3	11569	1		0.837195	0.113596
FALSE		High	Master Protein	8746	6767117595528820968	P0DOV2	Interferon-activable protein 204 OS=Mus musculus OX=10090 GN=Ifi204 PE=1 SV=1	>sp|P0DOV2|IFI4_MOUSE Interferon-activable protein 204 OS=Mus musculus OX=10090 GN=Ifi204 PE=1 SV=1	0	269.093	0	68	38	127	17	17	619	69.4	8.69	481.18	68	127	38	31	19204.6	17837.5	9344.1	11991.4	6741.6	16670.8	18849.4	19071.4	11642.3	9447.6	19204.6	18185.2	16265.9	18642.5	18033.7	17859.4	21596.4	20645.3	20184.5	17480.2	1		1.09453	0.153847
FALSE		High	Master Protein	2792	-4145923297331355705	Q6P5D4	Centrosomal protein of 135 kDa OS=Mus musculus OX=10090 GN=Cep135 PE=1 SV=1	>sp|Q6P5D4|CP135_MOUSE Centrosomal protein of 135 kDa OS=Mus musculus OX=10090 GN=Cep135 PE=1 SV=1	0	269.018	0	51	62	101	59	59	1140	133.3	6.48	322.29	51	101	62	2	24249.2	24257.7	15283	16708.3	9849.1	22054.4	21704.2	22756.6	15462.8	13422	24249.2	24730.5	26603.9	25975.8	26346.2	23626.8	24867.2	24634.7	26808.1	24833.8	1		0.96771	0.392091
FALSE		High	Master Protein	9450	8028899205351130221	P42232	Signal transducer and activator of transcription 5B OS=Mus musculus OX=10090 GN=Stat5b PE=1 SV=1	>sp|P42232|STA5B_MOUSE Signal transducer and activator of transcription 5B OS=Mus musculus OX=10090 GN=Stat5b PE=1 SV=1	0	268.965	0	53	37	103	9	9	786	89.9	6.05	390.26	53	103	37	0	2367	2321.7	1327.2	1585.5	986.8	1789.8	1946.1	1769.5	1444.2	1392.9	2367	2367	2310.4	2464.9	2639.6	1917.4	2229.7	1915.6	2503.8	2577.2	1		0.915509	0.221324
FALSE		High	Master Protein	5133	138760791049331159	Q8K4B0	Metastasis-associated protein MTA1 OS=Mus musculus OX=10090 GN=Mta1 PE=1 SV=1	>sp|Q8K4B0|MTA1_MOUSE Metastasis-associated protein MTA1 OS=Mus musculus OX=10090 GN=Mta1 PE=1 SV=1	0	268.877	0	64	44	138	33	33	715	80.7	9.29	467.29	64	138	44	13	32842.6	33763.1	20675.9	22275.7	12378.7	23216.5	24377.5	22373.9	16225.4	14239.5	32842.6	34421	35991.6	34631.1	33112.9	24871.8	27930	24220.4	28130.3	26346.4	1		0.768162	3.85635e-05
FALSE		High	Master Protein	5730	1299665257173569445	P22682	E3 ubiquitin-protein ligase CBL OS=Mus musculus OX=10090 GN=Cbl PE=1 SV=3	>sp|P22682|CBL_MOUSE E3 ubiquitin-protein ligase CBL OS=Mus musculus OX=10090 GN=Cbl PE=1 SV=3	0	268.339	0	47	31	99	27	27	913	100.5	6.67	367.72	47	99	31	7	17194.6	16080	8461.3	10337.8	5887.2	11411.9	13504.4	12084	7696.1	6912.6	17194.6	16393.4	14729.1	16071.8	15748.1	12225.6	15472.4	13081.3	13343	12790	1		0.82001	0.00483814
FALSE		High	Master Protein	793	-7811156577876875696	Q8CGP2	Histone H2B type 1-P OS=Mus musculus OX=10090 GN=Hist1h2bp PE=1 SV=3	>sp|Q8CGP2|H2B1P_MOUSE Histone H2B type 1-P OS=Mus musculus OX=10090 GN=Hist1h2bp PE=1 SV=3	0	268.063	0	79	23	11137	1	1	126	14	10.32	31904.9	79	11137	23	1	71385.5	77124.8	67954.9	64986	36890.3	67054.8	65678.2	60805.1	65027.6	51376.4	71385.5	78627.8	118293	101031	98680.9	71835.6	75249.6	65823.3	112740	95058.5	1		0.912427	0.455487
FALSE		High	Master Protein	8020	5490192063392606502	Q61881	DNA replication licensing factor MCM7 OS=Mus musculus OX=10090 GN=Mcm7 PE=1 SV=1	>sp|Q61881|MCM7_MOUSE DNA replication licensing factor MCM7 OS=Mus musculus OX=10090 GN=Mcm7 PE=1 SV=1	0	267.834	0	56	39	133	39	39	719	81.2	6.37	481.46	56	133	39	0	36232.2	36344.3	18931.4	20711	11999.6	20794.9	22539.2	21526.9	14686.2	13087.7	36232.2	37052.6	32955	32198.6	32098.8	22277.5	25823.9	23303.5	25461.7	24215.4	1		0.7086	4.54926e-05
FALSE		High	Master Protein	7964	5402645242356999683	P37040	NADPH--cytochrome P450 reductase OS=Mus musculus OX=10090 GN=Por PE=1 SV=2	>sp|P37040|NCPR_MOUSE NADPH--cytochrome P450 reductase OS=Mus musculus OX=10090 GN=Por PE=1 SV=2	0	267.768	0	51	34	188	34	34	678	77	5.53	644.87	51	188	34	0	34580.4	33407	20465.8	22295.1	13749.9	33682.4	32510.1	33536.8	22717.9	19023.6	34580.4	34058.1	35626	34661.4	36780.7	36083.9	37247.9	36304.5	39386.5	35198.2	1		1.04546	0.0834987
FALSE		High	Master Protein	5305	479686062085054609	P60335	Poly(rC)-binding protein 1 OS=Mus musculus OX=10090 GN=Pcbp1 PE=1 SV=1	>sp|P60335|PCBP1_MOUSE Poly(rC)-binding protein 1 OS=Mus musculus OX=10090 GN=Pcbp1 PE=1 SV=1	0	267.756	0	80	20	182	14	14	356	37.5	7.09	765.65	80	182	20	14	38965.9	40067	20397.3	23632.9	12961.6	25225.2	27834.1	26710.4	18487.5	16288.7	38965.9	40847.9	35506.8	36741.1	34672.1	27023.6	31890.4	28914.8	32052.2	30138	1		0.804786	0.00109067
FALSE		High	Master Protein	3944	-2086077089896341540	P10854	Histone H2B type 1-M OS=Mus musculus OX=10090 GN=H2bc14 PE=1 SV=2	>sp|P10854|H2B1M_MOUSE Histone H2B type 1-M OS=Mus musculus OX=10090 GN=H2bc14 PE=1 SV=2	0	267.651	0	79	23	10848	0	1	126	13.9	10.32	31130.8	79	10848	23	51	1.2877e+06	1.35537e+06	841783	922702	481750	1.17236e+06	1.16015e+06	1.19367e+06	921440	713753	1.2877e+06	1.38178e+06	1.46534e+06	1.43449e+06	1.28867e+06	1.25595e+06	1.32922e+06	1.29218e+06	1.59752e+06	1.32061e+06	1		0.973938	0.864782
FALSE		High	Master Protein	1255	-6992291917039806065	P35700	Peroxiredoxin-1 OS=Mus musculus OX=10090 GN=Prdx1 PE=1 SV=1	>sp|P35700|PRDX1_MOUSE Peroxiredoxin-1 OS=Mus musculus OX=10090 GN=Prdx1 PE=1 SV=1	0	267.281	0	80	18	340	16	16	199	22.2	8.12	1049.25	80	340	18	4	72993.1	70292.7	39162.1	49641.1	29201.3	57507	60862.7	62135.6	42951.9	38108.8	72993.1	71662.6	68171.7	77175.1	78112.8	61607.1	69732.3	67263.6	74466.6	70510.4	1		0.936334	0.11768
FALSE		High	Master Protein	185	-8918585053144617356	Q9WV92	Band 4.1-like protein 3 OS=Mus musculus OX=10090 GN=Epb41l3 PE=1 SV=1	>sp|Q9WV92|E41L3_MOUSE Band 4.1-like protein 3 OS=Mus musculus OX=10090 GN=Epb41l3 PE=1 SV=1	0	266.922	0	50	40	80	34	34	929	103.3	5.31	343.31	50	80	40	2	16655.3	15055.6	8088.9	8930.6	5370.3	13365.1	14613.1	13360.7	8773.9	7670.4	16655.3	15349	14080.9	13884.1	14365.4	14318	16742.7	14463.4	15211.5	14192	1		1.01177	0.869374
FALSE		High	Master Protein	7147	3885921833548440508	O08808	Protein diaphanous homolog 1 OS=Mus musculus OX=10090 GN=Diaph1 PE=1 SV=1	>sp|O08808|DIAP1_MOUSE Protein diaphanous homolog 1 OS=Mus musculus OX=10090 GN=Diaph1 PE=1 SV=1	0	266.412	0	38	49	94	48	48	1255	139.3	5.57	330.24	38	94	49	0	22100.3	21357.5	11194.4	13366.7	7634.6	16933.2	17579.3	17899.3	11324.6	10327.5	22100.3	21773.7	19486.7	20780.8	20422.4	18140.5	20141.2	19376.6	19633.6	19108.2	1		0.923815	0.0220751
FALSE		High	Master Protein	9845	8687854724834096548	P42230	Signal transducer and activator of transcription 5A OS=Mus musculus OX=10090 GN=Stat5a PE=1 SV=1	>sp|P42230|STA5A_MOUSE Signal transducer and activator of transcription 5A OS=Mus musculus OX=10090 GN=Stat5a PE=1 SV=1	0	266.333	0	53	38	99	10	10	793	90.8	6.39	371.27	53	99	38	36	22905.9	22630.2	13458.2	16073.1	9449.4	19042.9	19589	18930.9	14107.1	14109.5	22905.9	23071.3	23427.4	24988.2	25277.1	20400.6	22443.7	20493.2	24457.8	26105.9	1		0.937607	0.372644
FALSE		High	Master Protein	2995	-3735628391311005280	P26369	Splicing factor U2AF 65 kDa subunit OS=Mus musculus OX=10090 GN=U2af2 PE=1 SV=3	>sp|P26369|U2AF2_MOUSE Splicing factor U2AF 65 kDa subunit OS=Mus musculus OX=10090 GN=U2af2 PE=1 SV=3	0	266.165	0	54	19	316	19	19	475	53.5	9.09	1258.31	54	316	19	0	37956.6	40802.3	23176.1	23867.3	14140.7	28453.6	30115.2	30006.1	18651.3	16507.7	37956.6	41597.5	40343.9	37105.6	37826.1	30482.3	34503.9	32482.5	32336.1	30543.1	1		0.817433	0.000291642
FALSE		High	Master Protein	3797	-2360677942662386441	P21958	Antigen peptide transporter 1 OS=Mus musculus OX=10090 GN=Tap1 PE=1 SV=3	>sp|P21958|TAP1_MOUSE Antigen peptide transporter 1 OS=Mus musculus OX=10090 GN=Tap1 PE=1 SV=3	0	266.135	0	46	27	213	27	27	724	78.8	8.79	739.68	46	213	27	0	42343.8	41792.7	27211.4	30598.5	18290.6	43378.1	43226.9	45806.5	31361.5	23434.1	42343.8	42607.2	47368.4	47570.2	48927.1	46470.8	49526.5	49586.9	54372.1	43358.7	1		1.05315	0.240558
FALSE		High	Master Protein	1845	-5942186723865348804	Q9WV32	Actin-related protein 2/3 complex subunit 1B OS=Mus musculus OX=10090 GN=Arpc1b PE=1 SV=4	>sp|Q9WV32|ARC1B_MOUSE Actin-related protein 2/3 complex subunit 1B OS=Mus musculus OX=10090 GN=Arpc1b PE=1 SV=4	0	266.061	0	55	21	162	19	20	372	41	8.35	681.95	55	162	21	3	40327.1	39230.9	21912.8	26720.2	14938.5	33833.3	36386.1	36477.7	23119	19437.5	40327.1	39995.5	38144.9	41540.8	39960.2	36245.5	41688.7	39488.1	40081.9	35964	1		0.973925	0.326145
FALSE		High	Master Protein	3486	-2868953378336802528	O70194	Eukaryotic translation initiation factor 3 subunit D OS=Mus musculus OX=10090 GN=Eif3d PE=1 SV=2	>sp|O70194|EIF3D_MOUSE Eukaryotic translation initiation factor 3 subunit D OS=Mus musculus OX=10090 GN=Eif3d PE=1 SV=2	0	265.967	0	53	21	103	21	21	548	63.9	6.05	450.58	53	103	21	0	14600.8	14138.9	8005.3	9199.5	5275.3	11406	11803.8	12282.7	7433.6	6504.8	14600.8	14414.4	13935.3	14302	14111.2	12219.2	13524	13296.4	12887.7	12035.4	1		0.900295	0.00150573
FALSE		High	Master Protein	29	-9173635122887786440	Q61584	RNA-binding protein FXR1 OS=Mus musculus OX=10090 GN=Fxr1 PE=1 SV=2	>sp|Q61584|FXR1_MOUSE RNA-binding protein FXR1 OS=Mus musculus OX=10090 GN=Fxr1 PE=1 SV=2	0	265.866	0	54	35	106	32	32	677	76.2	6.98	384.2	54	106	35	5	29635.2	28060.7	15663.9	16129.9	8865	23343.9	22675.1	22866.1	14407.3	12474.4	29635.2	28607.6	27267	25076.5	23713.8	25008.3	25979.6	24753.2	24978.2	23080.6	1		0.913901	0.116136
FALSE		High	Master Protein	6285	2353913982109377151	Q80U72	Protein scribble homolog OS=Mus musculus OX=10090 GN=Scrib PE=1 SV=2	>sp|Q80U72|SCRIB_MOUSE Protein scribble homolog OS=Mus musculus OX=10090 GN=Scrib PE=1 SV=2	0	265.749	0	37	46	74	42	42	1612	174	5.12	287.7	37	74	46	3	14436.5	14466.2	8901.9	9755.9	6022.9	11908.3	12398.6	11989.5	8737.9	7721	14436.5	14748.1	15496	15167.2	16111.2	12757.3	14205.4	12979	15149.1	14285.7	1		0.912018	0.0384133
FALSE		High	Master Protein	2869	-3979430418867260237	Q8BL66	Early endosome antigen 1 OS=Mus musculus OX=10090 GN=Eea1 PE=1 SV=2	>sp|Q8BL66|EEA1_MOUSE Early endosome antigen 1 OS=Mus musculus OX=10090 GN=Eea1 PE=1 SV=2	0	265.724	0	41	55	77	53	54	1411	160.8	5.77	272.5	41	77	55	1	17927.8	16321.6	7309.9	8754.6	4858	16946.1	18357.3	18505.5	10019.4	8574	17927.8	16639.7	12724.8	13610.4	12995.1	18154.4	21032.6	20032.8	17370.8	15863.9	1		1.26777	0.0292913
FALSE		High	Master Protein	9750	8514980569834410527	A2A4P0	ATP-dependent RNA helicase DHX8 OS=Mus musculus OX=10090 GN=Dhx8 PE=2 SV=1	>sp|A2A4P0|DHX8_MOUSE ATP-dependent RNA helicase DHX8 OS=Mus musculus OX=10090 GN=Dhx8 PE=2 SV=1	0	265.664	0	41	45	130	44	44	1244	142.5	8.12	417.65	41	130	45	2	24797.2	26653.5	14979.7	14637.6	8815.8	18913.3	18999.1	19311.9	11415.1	9747.8	24797.2	27172.9	26076	22756.5	23582.2	20261.8	21767.9	20905.7	19790.6	18035.8	1		0.810443	0.00165468
FALSE		High	Master Protein	9981	8955976425236987086	Q9CSN1	SNW domain-containing protein 1 OS=Mus musculus OX=10090 GN=Snw1 PE=1 SV=3	>sp|Q9CSN1|SNW1_MOUSE SNW domain-containing protein 1 OS=Mus musculus OX=10090 GN=Snw1 PE=1 SV=3	0	265.418	0	57	32	138	31	31	536	61.4	9.48	506.38	57	138	32	1	29860.8	32760.3	20034	23308.2	14233.7	24413.3	24831.2	25153.8	18382.1	16448.3	29860.8	33398.8	34874.3	36236.4	38074.8	26153.9	28449.9	27229.7	31869.4	30433.3	1		0.831832	0.0115359
FALSE		High	Master Protein	3969	-2030689376224386335	P97855	Ras GTPase-activating protein-binding protein 1 OS=Mus musculus OX=10090 GN=G3bp1 PE=1 SV=1	>sp|P97855|G3BP1_MOUSE Ras GTPase-activating protein-binding protein 1 OS=Mus musculus OX=10090 GN=G3bp1 PE=1 SV=1	0	264.858	0	62	21	140	20	20	465	51.8	5.59	553.77	62	140	21	2	21813.7	21911.9	12551.5	13726.9	8088	16389.4	17056	18049.7	11329.1	10896.4	21813.7	22338.9	21849.2	21340.7	21635.2	17558	19541.6	19539.4	19641.5	20160.9	1		0.898688	0.000761379
FALSE		High	Master Protein	690	-7992718347760018229	Q9DBR1	5'-3' exoribonuclease 2 OS=Mus musculus OX=10090 GN=Xrn2 PE=1 SV=1	>sp|Q9DBR1|XRN2_MOUSE 5'-3' exoribonuclease 2 OS=Mus musculus OX=10090 GN=Xrn2 PE=1 SV=1	0	264.783	0	44	39	93	39	39	951	108.6	7.59	339.79	44	93	39	0	18589.1	18794.4	10516.2	11616.8	6958.4	13308.5	14508.2	13459.2	9315.3	8411.1	18589.1	19160.7	18306.2	18060.2	18613.6	14257.3	16622.5	14570	16150.1	15562.6	1		0.835601	0.000211788
FALSE		High	Master Protein	5071	44918728476922475	P48722	Heat shock 70 kDa protein 4L OS=Mus musculus OX=10090 GN=Hspa4l PE=1 SV=2	>sp|P48722|HS74L_MOUSE Heat shock 70 kDa protein 4L OS=Mus musculus OX=10090 GN=Hspa4l PE=1 SV=2	0	264.783	0	56	42	92	38	38	838	94.3	5.74	336.84	56	92	42	0	16860.8	17023.9	9524.3	10505.3	6005.5	11950.5	13126.7	12592.9	8450	7260.2	16860.8	17355.7	16579.5	16332.1	16064.6	12802.5	15039.6	13632.2	14650	13433.1	1		0.8319	0.000382511
FALSE		High	Master Protein	182	-8921050964178557600	Q6P5B0	RRP12-like protein OS=Mus musculus OX=10090 GN=Rrp12 PE=1 SV=1	>sp|Q6P5B0|RRP12_MOUSE RRP12-like protein OS=Mus musculus OX=10090 GN=Rrp12 PE=1 SV=1	0	264.631	0	39	43	89	43	43	1295	143	8.91	309.87	39	89	43	0	19478.6	19951.9	11304	11093.9	6191.6	13700.4	14499.7	14611.5	7885.7	6834.8	19478.6	20340.8	19677.5	17247.3	16562.4	14677.2	16612.8	15817.4	13671.6	12646	1		0.789746	0.00473854
FALSE		High	Master Protein	8536	6400909507692536040	Q8K224	RNA cytidine acetyltransferase OS=Mus musculus OX=10090 GN=Nat10 PE=1 SV=1	>sp|Q8K224|NAT10_MOUSE RNA cytidine acetyltransferase OS=Mus musculus OX=10090 GN=Nat10 PE=1 SV=1	0	264.519	0	46	45	118	44	44	1024	115.3	8.32	373.4	46	118	45	1	25761.9	26545	15438.6	15474.9	8655.4	19775.8	20382	20580.1	12182.2	10448.6	25761.9	27062.3	26874.8	24058.2	23153	21185.7	23352.3	22278.5	21120.6	19332.4	1		0.842796	0.00491895
FALSE		High	Master Protein	6515	2729807587557447813	Q1HFZ0	RNA cytosine C(5)-methyltransferase NSUN2 OS=Mus musculus OX=10090 GN=Nsun2 PE=1 SV=2	>sp|Q1HFZ0|NSUN2_MOUSE RNA cytosine C(5)-methyltransferase NSUN2 OS=Mus musculus OX=10090 GN=Nsun2 PE=1 SV=2	0	264.302	0	64	39	96	39	39	757	85.4	6.58	334.42	64	96	39	0	19723.9	20212.2	10972.1	12648.6	7691.2	13991.9	14692.6	15102.6	9440.9	9559.2	19723.9	20606.1	19099.8	19664.2	20573.7	14989.5	16833.8	16349	16367.8	17686.8	1		0.828131	0.000160596
FALSE		High	Master Protein	5181	222319989338951109	Q60710	Deoxynucleoside triphosphate triphosphohydrolase SAMHD1 OS=Mus musculus OX=10090 GN=Samhd1 PE=1 SV=3	>sp|Q60710|SAMH1_MOUSE Deoxynucleoside triphosphate triphosphohydrolase SAMHD1 OS=Mus musculus OX=10090 GN=Samhd1 PE=1 SV=3	0	264.224	0	65	37	135	37	37	658	75.8	7.93	477.23	65	135	37	0	20849	19122.1	10388.4	14079.2	8523.8	21202.9	21474	24058	14614.1	12123.1	20849	19494.8	18083.7	21888.3	22801	22714.6	24603.5	26043.5	25336.8	22430.6	1		1.16856	0.0113915
FALSE		High	Master Protein	635	-8086275649139137224	P32067	Lupus La protein homolog OS=Mus musculus OX=10090 GN=Ssb PE=1 SV=1	>sp|P32067|LA_MOUSE Lupus La protein homolog OS=Mus musculus OX=10090 GN=Ssb PE=1 SV=1	0	264.17	0	63	34	181	33	33	415	47.7	9.77	581.88	63	181	34	1	44618.3	44870.9	23862.2	26526.6	16288.9	32417.9	35243.3	34257.6	22261.2	20542	44618.3	45745.3	41538.3	41239.9	43572.6	34729.2	40379.4	37084.8	38594.7	38007.6	1		0.871428	0.00232498
FALSE		High	Master Protein	8949	7109841839652697282	Q9DBM2	Peroxisomal bifunctional enzyme OS=Mus musculus OX=10090 GN=Ehhadh PE=1 SV=4	>sp|Q9DBM2|ECHP_MOUSE Peroxisomal bifunctional enzyme OS=Mus musculus OX=10090 GN=Ehhadh PE=1 SV=4	0	263.762	0	67	38	93	38	38	718	78.3	9.13	331.79	67	93	38	0	15273.1	14518.8	9094.2	8787.3	5687.7	13215.9	14038.4	13854.4	8551.1	7007.5	15273.1	14801.7	15830.8	13661.3	15214.5	14158.1	16084.3	14997.7	14825.2	12965.5	1		0.973811	0.592973
FALSE		High	Master Protein	3531	-2789300922616677160	P43275	Histone H1.1 OS=Mus musculus OX=10090 GN=H1-1 PE=1 SV=2	>sp|P43275|H11_MOUSE Histone H1.1 OS=Mus musculus OX=10090 GN=H1-1 PE=1 SV=2	0	263.648	0	52	20	2324	13	13	213	21.8	10.93	6939.55	52	2324	20	0	141065	147688	115334	126224	80060.3	122066	125775	128811	105568	93044.2	141065	150566	200768	196235	214160	130769	144104	139441	183025	172154	1		0.873667	0.170379
FALSE		High	Master Protein	4420	-1175124116375546274	P19973	Lymphocyte-specific protein 1 OS=Mus musculus OX=10090 GN=Lsp1 PE=1 SV=2	>sp|P19973|LSP1_MOUSE Lymphocyte-specific protein 1 OS=Mus musculus OX=10090 GN=Lsp1 PE=1 SV=2	0	262.959	0	82	22	160	22	22	330	36.7	4.82	791.84	82	160	22	0	28557.8	28293.2	16395.1	18789.9	10442.6	23898.2	25410.1	25363.6	17448.5	14177	28557.8	28844.6	28540	29211.9	27933.8	25602.1	29113.2	27456.9	30250.7	26230.8	1		0.959544	0.35044
FALSE		High	Master Protein	3248	-3316707486932639308	Q05816	Fatty acid-binding protein 5 OS=Mus musculus OX=10090 GN=Fabp5 PE=1 SV=3	>sp|Q05816|FABP5_MOUSE Fatty acid-binding protein 5 OS=Mus musculus OX=10090 GN=Fabp5 PE=1 SV=3	0	262.7	0	73	10	251	10	10	135	15.1	6.54	1129.52	73	251	10	0	48563.7	45908	27637.7	32433.1	19439.3	35464.9	37712.8	38337.3	25156.8	20220.8	48563.7	46802.7	48110.4	50422.4	51999.8	37993.5	43208.8	41501.3	43614.8	37413.2	1		0.831698	0.000709233
FALSE		High	Master Protein	493	-8353944190413542592	Q62018	RNA polymerase-associated protein CTR9 homolog OS=Mus musculus OX=10090 GN=Ctr9 PE=1 SV=2	>sp|Q62018|CTR9_MOUSE RNA polymerase-associated protein CTR9 homolog OS=Mus musculus OX=10090 GN=Ctr9 PE=1 SV=2	0	262.385	0	36	41	107	38	38	1173	133.3	6.49	393.02	36	107	41	2	27795.5	27096	14922.4	15746.1	8943	21010.1	23217.5	21482.5	12968.1	11098.6	27795.5	27624.1	25976.2	24479.9	23922.2	22508	26601.1	23255.5	22483	20535	1		0.880533	0.0523385
FALSE		High	Master Protein	301	-8698930676236002475	P49710	Hematopoietic lineage cell-specific protein OS=Mus musculus OX=10090 GN=Hcls1 PE=1 SV=2	>sp|P49710|HCLS1_MOUSE Hematopoietic lineage cell-specific protein OS=Mus musculus OX=10090 GN=Hcls1 PE=1 SV=2	0	261.976	0	51	27	136	27	27	486	54.2	4.84	540.99	51	136	27	0	35585.8	34355.7	17904.5	21405.9	12309.6	24724.2	27535.1	27437.5	19498.8	17340.5	35585.8	35025.2	31167.3	33278.9	32927.8	26487	31547.9	29701.9	33805.4	32084	1		0.923274	0.0872673
FALSE		High	Master Protein	6527	2753162425390001818	Q9ESX5	H/ACA ribonucleoprotein complex subunit DKC1 OS=Mus musculus OX=10090 GN=Dkc1 PE=1 SV=4	>sp|Q9ESX5|DKC1_MOUSE H/ACA ribonucleoprotein complex subunit DKC1 OS=Mus musculus OX=10090 GN=Dkc1 PE=1 SV=4	0	261.317	0	60	27	139	27	27	509	57.4	9.28	559.53	60	139	27	0	30452.7	30668.8	19333.7	19157.2	10860.7	23413.2	23466.5	22863.9	14965.9	13156.5	30452.7	31266.4	33655.2	29783	29052.1	25082.5	26886.4	24750.8	25946.6	24342.7	1		0.827927	0.000342007
FALSE		High	Master Protein	3957	-2058285870175179472	Q8CIN4	Serine/threonine-protein kinase PAK 2 OS=Mus musculus OX=10090 GN=Pak2 PE=1 SV=1	>sp|Q8CIN4|PAK2_MOUSE Serine/threonine-protein kinase PAK 2 OS=Mus musculus OX=10090 GN=Pak2 PE=1 SV=1	0	261.026	0	67	25	120	17	20	524	57.9	5.77	472.48	67	120	25	9	21158.1	20409.6	10192	12257	6525.3	15410.2	16083.7	16396.5	11022.8	9483.1	21158.1	20807.4	17741.8	19055.5	17455.1	16508.9	18427.6	17749.7	19110.5	17545.9	1		0.92935	0.156005
FALSE		High	Master Protein	731	-7908507877168053778	Q6PE01	U5 small nuclear ribonucleoprotein 40 kDa protein OS=Mus musculus OX=10090 GN=Snrnp40 PE=1 SV=1	>sp|Q6PE01|SNR40_MOUSE U5 small nuclear ribonucleoprotein 40 kDa protein OS=Mus musculus OX=10090 GN=Snrnp40 PE=1 SV=1	0	261.002	0	60	16	149	16	16	358	39.3	8.1	749.73	60	149	16	0	18029.6	18838.8	11262	11911.8	7265	14607.1	15538.8	15747.2	9609	8383.7	18029.6	19205.9	19604.3	18518.9	19433.7	15648.6	17803.3	17046.8	16659.4	15511.9	1		0.868469	0.00168296
FALSE		High	Master Protein	484	-8365280936013434790	Q9ET01	Glycogen phosphorylase, liver form OS=Mus musculus OX=10090 GN=Pygl PE=1 SV=4	>sp|Q9ET01|PYGL_MOUSE Glycogen phosphorylase, liver form OS=Mus musculus OX=10090 GN=Pygl PE=1 SV=4	0	260.956	0	46	39	106	31	31	850	97.4	7.09	349.83	46	106	39	0	11376.3	9851	4933.9	5240.5	3017.7	9178.1	10709.9	9945.4	5267.9	4193.8	11376.3	10043	8588.7	8147.3	8072.2	9832.4	12270.6	10766.2	9133.1	7759.5	1		1.09294	0.496794
FALSE		High	Master Protein	2133	-5423357824712153810	P70388	DNA repair protein RAD50 OS=Mus musculus OX=10090 GN=Rad50 PE=1 SV=1	>sp|P70388|RAD50_MOUSE DNA repair protein RAD50 OS=Mus musculus OX=10090 GN=Rad50 PE=1 SV=1	0	260.665	0	43	59	91	59	59	1312	153.4	6.95	293.06	43	91	59	0	18487.8	17842.7	9299.2	10953.2	6286	13226.6	15272.1	14529.9	9752.7	8197.3	18487.8	18190.4	16187.6	17028.5	16815	14169.6	17497.7	15729.1	16908.4	15167	1		0.920965	0.08522
FALSE		High	Master Protein	6306	2390248215567986667	P20918	Plasminogen OS=Mus musculus OX=10090 GN=Plg PE=1 SV=3	>sp|P20918|PLMN_MOUSE Plasminogen OS=Mus musculus OX=10090 GN=Plg PE=1 SV=3	0	260.441	0	61	40	83	40	40	812	90.7	6.6	323.07	61	83	40	0	15122.9	13763.6	7931.4	11253.9	6680.4	20302.3	18463	23510.4	10058.1	9135.4	15122.9	14031.8	13806.6	17496	17869.9	21749.8	21153.6	25450.7	17437.9	16902.6	1		1.27287	0.0255911
FALSE		High	Master Protein	9125	7461052799416643696	P52431	DNA polymerase delta catalytic subunit OS=Mus musculus OX=10090 GN=Pold1 PE=1 SV=2	>sp|P52431|DPOD1_MOUSE DNA polymerase delta catalytic subunit OS=Mus musculus OX=10090 GN=Pold1 PE=1 SV=2	0	259.201	0	46	48	83	47	48	1105	123.7	7.61	274.84	46	83	48	0	21341	21516.5	11511.3	14024.9	7925.6	15781.4	16163.2	16253.7	10599.2	9692.8	21341	21935.8	20038.3	21803.9	21200.9	16906.6	18518.7	17595.1	18376	17934.1	1		0.841756	5.98426e-05
FALSE		High	Master Protein	7963	5389475588667893594	Q8JZN5	Complex I assembly factor ACAD9, mitochondrial OS=Mus musculus OX=10090 GN=Acad9 PE=1 SV=2	>sp|Q8JZN5|ACAD9_MOUSE Complex I assembly factor ACAD9, mitochondrial OS=Mus musculus OX=10090 GN=Acad9 PE=1 SV=2	0	259.125	0	52	30	139	30	30	625	68.7	7.46	484.7	52	139	30	0	28095.9	26675.7	16903.1	17705.4	10614.3	26161	26575.2	27353.7	17188.1	15032.4	28095.9	27195.6	29424.1	27525.9	28393.1	28026.2	30448.1	29611.2	29799.4	27813.6	1		1.03606	0.155671
FALSE		High	Master Protein	3334	-3139241105082652087	Q91VI7	Ribonuclease inhibitor OS=Mus musculus OX=10090 GN=Rnh1 PE=1 SV=1	>sp|Q91VI7|RINI_MOUSE Ribonuclease inhibitor OS=Mus musculus OX=10090 GN=Rnh1 PE=1 SV=1	0	259.017	0	71	24	85	24	24	456	49.8	4.78	405.74	71	85	24	0	15620.6	14120.4	8310.8	10101.2	6451.4	13590.3	13933.5	14273.4	8995.7	8324.1	15620.6	14395.5	14467	15703.9	17257.3	14559.3	15964	15451.4	15596.1	15401.5	1		0.999665	0.872554
FALSE		High	Master Protein	6930	3483687053772018569	P36371	Antigen peptide transporter 2 OS=Mus musculus OX=10090 GN=Tap2 PE=1 SV=1	>sp|P36371|TAP2_MOUSE Antigen peptide transporter 2 OS=Mus musculus OX=10090 GN=Tap2 PE=1 SV=1	0	258.838	0	49	28	231	28	28	702	77.4	7.24	871.44	49	231	28	0	41171.2	39202.2	25566.3	27582.5	17018.7	42561.2	42394.7	44996.7	30017.4	23011.9	41171.2	39966.2	44504.7	42881.4	45524.6	45595.7	48573	48710.3	52041.8	42577.5	1		1.11225	0.0387224
FALSE		High	Master Protein	3013	-3698309948551684759	P70335	Rho-associated protein kinase 1 OS=Mus musculus OX=10090 GN=Rock1 PE=1 SV=1	>sp|P70335|ROCK1_MOUSE Rho-associated protein kinase 1 OS=Mus musculus OX=10090 GN=Rock1 PE=1 SV=1	0	258.546	0	41	55	85	48	48	1354	158.1	5.86	281.14	41	85	55	8	17227.8	16070.9	7883.2	9181.2	5374.4	13821.3	14806.3	15361	9136.2	7924.6	17227.8	16384.1	13722.7	14273.7	14376.5	14806.7	16964.1	16628.8	15839.5	14662.4	1		1.03957	0.498712
FALSE		High	Master Protein	254	-8797535028723174697	Q922B2	Aspartate--tRNA ligase, cytoplasmic OS=Mus musculus OX=10090 GN=Dars1 PE=1 SV=2	>sp|Q922B2|SYDC_MOUSE Aspartate--tRNA ligase, cytoplasmic OS=Mus musculus OX=10090 GN=Dars1 PE=1 SV=2	0	258.212	0	74	34	175	34	34	501	57.1	6.49	629.96	74	175	34	0	42291.3	40974.4	25313.8	29079.8	17797.8	32178.1	33380.2	33072.4	21941.2	20122.1	42291.3	41772.9	44065.1	45209.2	47608.8	34472.3	38244.7	35801.8	38039.8	37230.7	1		0.836147	0.000387881
FALSE		High	Master Protein	3252	-3313841144042029943	Q64378	Peptidyl-prolyl cis-trans isomerase FKBP5 OS=Mus musculus OX=10090 GN=Fkbp5 PE=1 SV=1	>sp|Q64378|FKBP5_MOUSE Peptidyl-prolyl cis-trans isomerase FKBP5 OS=Mus musculus OX=10090 GN=Fkbp5 PE=1 SV=1	0	258.076	0	52	33	134	33	33	456	50.9	7.8	455.29	52	134	33	0	45387.3	47156.8	28595	29962.2	17059.3	29905.2	32132.7	29314.7	22227	19331.6	45387.3	48075.7	49776.9	46581	45633.4	32037.4	36815.4	31734.1	38535.4	35768	1		0.74694	5.66284e-05
FALSE		High	Master Protein	4888	-278227239209428931	P02088	Hemoglobin subunit beta-1 OS=Mus musculus OX=10090 GN=Hbb-b1 PE=1 SV=2	>sp|P02088|HBB1_MOUSE Hemoglobin subunit beta-1 OS=Mus musculus OX=10090 GN=Hbb-b1 PE=1 SV=2	0	257.703	0	67	10	464	5	10	147	15.8	7.65	2009.41	67	464	10	0	38668.2	32167.8	18242.3	29711.1	14016.6	37870.2	28329.1	45509.6	17230	24095.2	38668.2	32794.7	31755.3	46190.7	37494	40570.2	32457.5	49265.5	29872	44581.9	1		1.0414	0.670058
FALSE		High	Master Protein	6298	2371332138255613658	Q7TPD0	Integrator complex subunit 3 OS=Mus musculus OX=10090 GN=Ints3 PE=1 SV=2	>sp|Q7TPD0|INT3_MOUSE Integrator complex subunit 3 OS=Mus musculus OX=10090 GN=Ints3 PE=1 SV=2	0	257.049	0	43	39	83	39	39	1041	117.9	5.8	323.87	43	83	39	0	14314.1	14425.1	9199.6	9337.5	5446.4	11685.2	11108.5	11061.2	6668.8	5986.5	14314.1	14706.2	16014.3	14516.7	14569	12518.3	12727.4	11974.1	11561.9	11076.4	1		0.806943	0.00016228
FALSE		High	Master Protein	1038	-7368549894568895679	O08663	Methionine aminopeptidase 2 OS=Mus musculus OX=10090 GN=Metap2 PE=1 SV=1	>sp|O08663|MAP2_MOUSE Methionine aminopeptidase 2 OS=Mus musculus OX=10090 GN=Metap2 PE=1 SV=1	0	256.807	0	66	25	116	25	25	478	52.9	5.82	470.65	66	116	25	0	19616.3	19358.5	10836.6	11714.2	6644.7	12500.5	12645.6	12090.1	7952.7	7222.7	19616.3	19735.8	18863.9	18211.7	17774.4	13391.8	14488.5	13087.8	13787.8	13363.8	1		0.725416	2.97436e-06
FALSE		High	Master Protein	1499	-6546466960227554537	P61922	4-aminobutyrate aminotransferase, mitochondrial OS=Mus musculus OX=10090 GN=Abat PE=1 SV=1	>sp|P61922|GABT_MOUSE 4-aminobutyrate aminotransferase, mitochondrial OS=Mus musculus OX=10090 GN=Abat PE=1 SV=1	0	256.463	0	70	27	110	26	26	500	56.4	8.09	461.15	70	110	27	1	13638	13046.9	9609.7	10956.5	7403.3	14194.9	14542.6	14128.1	10448.1	8426	13638	13301.2	16728.1	17033.6	19803.8	15207	16662	15294.1	18114	15590	1		1.00896	0.957608
FALSE		High	Master Protein	2856	-4001149522909314868	Q5SUR0	Phosphoribosylformylglycinamidine synthase OS=Mus musculus OX=10090 GN=Pfas PE=1 SV=1	>sp|Q5SUR0|PUR4_MOUSE Phosphoribosylformylglycinamidine synthase OS=Mus musculus OX=10090 GN=Pfas PE=1 SV=1	0	256.402	0	39	35	75	35	35	1337	144.5	5.67	339.67	39	75	35	0	15593.5	15422	8880.1	10432	6597.2	10570.3	11505.8	11295	7988.2	7669	15593.5	15722.5	15458.1	16218.2	17647.5	11323.9	13182.6	12227.2	13849.2	14189.5	1		0.806	0.00137431
FALSE		High	Master Protein	8901	7043675083306158872	P51174	Long-chain specific acyl-CoA dehydrogenase, mitochondrial OS=Mus musculus OX=10090 GN=Acadl PE=1 SV=2	>sp|P51174|ACADL_MOUSE Long-chain specific acyl-CoA dehydrogenase, mitochondrial OS=Mus musculus OX=10090 GN=Acadl PE=1 SV=2	0	256.322	0	47	22	236	22	22	430	47.9	8.31	796.12	47	236	22	0	35770.2	31245.8	19756.8	22380.3	14155.1	38929.4	36694.1	42231.3	25081.8	29375.3	35770.2	31854.7	34391.8	34793.7	37864.6	41705	42041.6	45716.6	43484.8	54351.4	1		1.26445	0.00315627
FALSE		High	Master Protein	2561	-4570733689934674061	Q91V41	Ras-related protein Rab-14 OS=Mus musculus OX=10090 GN=Rab14 PE=1 SV=3	>sp|Q91V41|RAB14_MOUSE Ras-related protein Rab-14 OS=Mus musculus OX=10090 GN=Rab14 PE=1 SV=3	0	256.265	0	86	18	187	17	17	215	23.9	6.21	767.84	86	187	18	0	36220.5	34130.1	18577.2	19093.7	11439.9	33759	33347.1	33687	19388.1	16027.4	36220.5	34795.2	32338.4	29684.2	30601.5	36165.9	38206.9	36467.1	33613.5	29654.4	1		1.06746	0.309769
FALSE		High	Master Protein	5104	96231189449133422	Q8C4J7	Transducin beta-like protein 3 OS=Mus musculus OX=10090 GN=Tbl3 PE=2 SV=1	>sp|Q8C4J7|TBL3_MOUSE Transducin beta-like protein 3 OS=Mus musculus OX=10090 GN=Tbl3 PE=2 SV=1	0	255.996	0	60	34	71	34	34	801	88.2	6.81	329.1	60	71	34	0	11594.4	11729.8	7279.9	7524	4298	9037	9289.3	9550.4	5561.1	4939.6	11594.4	11958.3	12672.6	11697.3	11497.1	9681.3	10643.1	10338.6	9641.4	9139.4	1		0.831393	0.000386383
FALSE		High	Master Protein	3806	-2348354430152933188	P70404	Isocitrate dehydrogenase [NAD] subunit gamma 1, mitochondrial OS=Mus musculus OX=10090 GN=Idh3g PE=1 SV=1	>sp|P70404|IDHG1_MOUSE Isocitrate dehydrogenase [NAD] subunit gamma 1, mitochondrial OS=Mus musculus OX=10090 GN=Idh3g PE=1 SV=1	0	255.89	0	53	17	159	17	17	393	42.8	9.01	757.08	53	159	17	0	21322.8	19308.5	12493	13260.5	8561.3	21411.8	17938.2	20785.6	12428.7	14867.8	21322.8	19684.8	21747.3	20615.6	22901.4	22938.4	20552.4	22501	21547.9	27509	1		1.05496	0.218234
FALSE		High	Master Protein	8418	6188918603141142311	P48193	Protein 4.1 OS=Mus musculus OX=10090 GN=Epb41 PE=1 SV=2	>sp|P48193|EPB41_MOUSE Protein 4.1 OS=Mus musculus OX=10090 GN=Epb41 PE=1 SV=2	0	255.748	0	48	37	92	33	33	858	95.9	5.6	346.36	48	92	37	1	14816.3	13345.9	6699.7	7727	3990.6	12973.9	12474.8	13710.9	6717.4	6823.6	14816.3	13606	11662.6	12012.9	10674.7	13899	14292.8	14842.4	11646.1	12625.2	1		1.07301	0.362493
FALSE		High	Master Protein	1193	-7100525066399017552	P06240	Proto-oncogene tyrosine-protein kinase LCK OS=Mus musculus OX=10090 GN=Lck PE=1 SV=4	>sp|P06240|LCK_MOUSE Proto-oncogene tyrosine-protein kinase LCK OS=Mus musculus OX=10090 GN=Lck PE=1 SV=4	0	255.746	0	52	21	208	18	18	509	57.9	5.25	774.95	52	208	21	1	23560.7	24067.5	13721.4	15007.2	8587.1	19987.8	19347.2	20101.4	12927.4	11461.9	23560.7	24536.5	23885.5	23331.1	22970.4	21412.9	22166.6	21760.4	22412.4	21207.2	1		0.921202	0.000680705
FALSE		High	Master Protein	8297	5988999730968075685	Q8BV49	Pyrin and HIN domain-containing protein 1 OS=Mus musculus OX=10090 GN=Pyhin1 PE=1 SV=1	>sp|Q8BV49|IFIX_MOUSE Pyrin and HIN domain-containing protein 1 OS=Mus musculus OX=10090 GN=Pyhin1 PE=1 SV=1	0	255.726	0	59	22	206	9	21	420	46.9	9.45	739.1	59	206	22	0	38424.5	35814.1	19166.1	22880.8	11909.6	35455.6	35187.7	41023.8	21483.9	16485.9	38424.5	36512.1	33363.6	35571.9	31857.9	37983.4	40315.6	44409.5	37247	30502.8	1		1.09374	0.281208
FALSE		High	Master Protein	7299	4185093732188322320	P08249	Malate dehydrogenase, mitochondrial OS=Mus musculus OX=10090 GN=Mdh2 PE=1 SV=3	>sp|P08249|MDHM_MOUSE Malate dehydrogenase, mitochondrial OS=Mus musculus OX=10090 GN=Mdh2 PE=1 SV=3	0	255.68	0	68	21	740	21	21	338	35.6	8.68	1988.11	68	740	21	0	114790	99745.1	57364.1	61500.8	37153.5	90409.4	90368.1	96631.1	60326.8	61133.3	114790	101689	99857	95612.9	99384.9	96855.3	103538	104606	104590	113111	1		1.03662	0.601193
FALSE		High	Master Protein	1556	-6457342994056387072	Q9DCX2	ATP synthase subunit d, mitochondrial OS=Mus musculus OX=10090 GN=Atp5pd PE=1 SV=3	>sp|Q9DCX2|ATP5H_MOUSE ATP synthase subunit d, mitochondrial OS=Mus musculus OX=10090 GN=Atp5pd PE=1 SV=3	0	255.466	0	88	17	398	17	17	161	18.7	5.69	1285.93	88	398	17	0	68875.3	70728.1	43400.8	49529.9	26980.9	68931.4	61530.5	67843.6	45997.3	40004.9	68875.3	72106.4	75550.2	77002.1	72173.3	73846	70497.5	73442.7	79746.4	74018.7	1		1.02139	0.588564
FALSE		High	Master Protein	8006	5457837677171969843	Q03267	DNA-binding protein Ikaros OS=Mus musculus OX=10090 GN=Ikzf1 PE=1 SV=2	>sp|Q03267|IKZF1_MOUSE DNA-binding protein Ikaros OS=Mus musculus OX=10090 GN=Ikzf1 PE=1 SV=2	0	255.356	0	58	27	188	19	19	517	57.3	6.52	661.12	58	188	27	4	58305	62968.4	35804.3	36495.3	19798.1	38778.8	40629.9	38323.9	26647.9	23028.2	58305	64195.6	62326.6	56737.8	52959.4	41543.6	46550.9	41486.8	46199.9	42607.7	1		0.736436	0.000162708
FALSE		High	Master Protein	8171	5797798922783167285	Q3UKJ7	WD40 repeat-containing protein SMU1 OS=Mus musculus OX=10090 GN=Smu1 PE=2 SV=2	>sp|Q3UKJ7|SMU1_MOUSE WD40 repeat-containing protein SMU1 OS=Mus musculus OX=10090 GN=Smu1 PE=2 SV=2	0	255.18	0	55	26	220	26	26	513	57.5	7.18	842.34	55	220	26	0	45646.7	47851.9	25455.9	26143.9	14610.3	36142.7	38526	38045.2	19575	15937.8	45646.7	48784.4	44312.5	40644.9	39082.3	38719.5	44140.5	41185.1	33937.6	29488.6	1		0.867127	0.0834464
FALSE		High	Master Protein	2396	-4872741628890255409	Q02819	Nucleobindin-1 OS=Mus musculus OX=10090 GN=Nucb1 PE=1 SV=2	>sp|Q02819|NUCB1_MOUSE Nucleobindin-1 OS=Mus musculus OX=10090 GN=Nucb1 PE=1 SV=2	0	255.013	0	66	32	98	32	32	459	53.4	5.07	363.22	66	98	32	0	19050	17349.8	10415.1	12085.4	7475.8	16241.6	17446.5	18065	12598.7	10711.8	19050	17687.9	18130.1	18788.7	19997.5	17399.6	19989	19555.9	21842.6	19819.4	1		1.05742	0.256791
FALSE		High	Master Protein	2363	-4940270666785715371	P50516	V-type proton ATPase catalytic subunit A OS=Mus musculus OX=10090 GN=Atp6v1a PE=1 SV=2	>sp|P50516|VATA_MOUSE V-type proton ATPase catalytic subunit A OS=Mus musculus OX=10090 GN=Atp6v1a PE=1 SV=2	0	254.874	0	62	35	128	35	35	617	68.3	5.58	469.1	62	128	35	0	26526.6	23624.5	14559.6	16286.8	9817.7	19997.4	21405.2	20900	14780.4	12424	26526.6	24084.9	25344.7	25320.4	26262.2	21423.2	24524.6	22624.9	25625	22987.4	1		0.913242	0.0415105
FALSE		High	Master Protein	191	-8914295789294267304	Q9Z1N5	Spliceosome RNA helicase Ddx39b OS=Mus musculus OX=10090 GN=Ddx39b PE=1 SV=1	>sp|Q9Z1N5|DX39B_MOUSE Spliceosome RNA helicase Ddx39b OS=Mus musculus OX=10090 GN=Ddx39b PE=1 SV=1	0	254.773	0	61	28	432	14	15	428	49	5.67	1217.64	61	432	28	0	25129.8	27121.1	15301.2	15598.4	10067.8	17311.9	19071.3	17247.9	10210.4	10072.6	25129.8	27649.7	26635.7	24250.2	26931.1	18546.2	21850.6	18671.3	17702	18636.7	1		0.714438	7.43215e-05
FALSE		High	Master Protein	4117	-1752792442990194173	P0DOV1	Interferon-activable protein 205-B OS=Mus musculus OX=10090 GN=Mnda PE=1 SV=1	>sp|P0DOV1|IFI5B_MOUSE Interferon-activable protein 205-B OS=Mus musculus OX=10090 GN=Mnda PE=1 SV=1	0	254.687	0	72	24	91	2	2	425	46.9	8	428.42	72	91	24	16	4238.5	3957.5	2215.2	2867.6	1732.6	4156.1	4457.6	4733.4	2507.9	2195.2	4238.5	4034.7	3856.2	4458.1	4634.7	4452.4	5107.3	5124	4347.9	4061.6	1		1.0882	0.180079
FALSE		High	Master Protein	5885	1603503262744250251	P62806	Histone H4 OS=Mus musculus OX=10090 GN=H4c1 PE=1 SV=2	>sp|P62806|H4_MOUSE Histone H4 OS=Mus musculus OX=10090 GN=H4c1 PE=1 SV=2	0	254.607	0	59	16	6476	16	16	103	11.4	11.36	19650	59	6476	16	0	706598	727231	467992	537148	300783	634854	671915	700171	485282	399419	706598	741403	814660	835084	804588	680117	769834	757956	841343	739021	1		0.96043	0.538639
FALSE		High	Master Protein	7092	3794272976198806978	Q921K8	TRPM8 channel-associated factor 2 OS=Mus musculus OX=10090 GN=Tcaf2 PE=1 SV=1	>sp|Q921K8|TCAF2_MOUSE TRPM8 channel-associated factor 2 OS=Mus musculus OX=10090 GN=Tcaf2 PE=1 SV=1	0	254.532	0	40	26	111	26	26	919	101.5	6.52	455.33	40	111	26	0	19082.4	18111.9	9866.7	10472	6434.8	16115.9	17712.5	16498.1	9974.4	8429.3	19082.4	18464.9	17175.5	16280.3	17212.9	17264.9	20293.8	17859.6	17292.9	15596.2	1		0.997269	0.984452
FALSE		High	Master Protein	9380	7904029165854268952	P62192	26S proteasome regulatory subunit 4 OS=Mus musculus OX=10090 GN=Psmc1 PE=1 SV=1	>sp|P62192|PRS4_MOUSE 26S proteasome regulatory subunit 4 OS=Mus musculus OX=10090 GN=Psmc1 PE=1 SV=1	0	254.43	0	68	30	127	28	28	440	49.2	6.21	481.79	68	127	30	4	29276.9	28192.5	16672.5	18965	11271.3	22930.4	22458.7	23235.7	17239.5	15385.5	29276.9	28741.9	29022.7	29484.2	30150.4	24565.3	25731.6	25153.3	29888.5	28466.9	1		0.88169	0.0406958
FALSE		High	Master Protein	6955	3518172499469995953	Q3UH06	Ras-responsive element-binding protein 1 OS=Mus musculus OX=10090 GN=Rreb1 PE=1 SV=2	>sp|Q3UH06|RREB1_MOUSE Ras-responsive element-binding protein 1 OS=Mus musculus OX=10090 GN=Rreb1 PE=1 SV=2	0	254.394	0	33	38	55	37	37	1700	184	6.73	228.99	33	55	38	0	7847.2	7753.7	4521.1	4774.4	2709.3	5790.4	5934.5	5898.2	3859.5	3244.9	7847.2	7904.8	7870.2	7422.5	7247.3	6203.3	6799.4	6384.9	6691.2	6003.9	1		0.842656	0.000261873
FALSE		High	Master Protein	7006	3644505373393976548	P32020	Sterol carrier protein 2 OS=Mus musculus OX=10090 GN=Scp2 PE=1 SV=3	>sp|P32020|SCP2_MOUSE Sterol carrier protein 2 OS=Mus musculus OX=10090 GN=Scp2 PE=1 SV=3	0	254.194	0	44	27	131	27	27	547	59.1	7.44	436.23	44	131	27	0	36434.4	30981.7	17232.7	18967.9	10768.8	28360.4	31392.3	31317.3	20289.4	16893.7	36434.4	31585.5	29997.9	29488.6	28806.2	30382.4	35967.1	33901.9	35176.1	31257.3	1		1.07716	0.270077
FALSE		High	Master Protein	8898	7040947505260191670	Q6P2L6	Histone-lysine N-methyltransferase NSD3 OS=Mus musculus OX=10090 GN=Nsd3 PE=1 SV=2	>sp|Q6P2L6|NSD3_MOUSE Histone-lysine N-methyltransferase NSD3 OS=Mus musculus OX=10090 GN=Nsd3 PE=1 SV=2	0	254.142	0	33	41	75	37	37	1439	160.9	8.27	276.55	33	75	41	0	13666.4	13304.7	7293.3	7635	4403	9608.4	10308.7	10254.5	6798	6517	13666.4	13564	12695.8	11869.8	11778.1	10293.4	11811	11100.8	11785.8	12058	1		0.889359	0.0347531
FALSE		High	Master Protein	5736	1306752424641759348	Q9DCN2	NADH-cytochrome b5 reductase 3 OS=Mus musculus OX=10090 GN=Cyb5r3 PE=1 SV=3	>sp|Q9DCN2|NB5R3_MOUSE NADH-cytochrome b5 reductase 3 OS=Mus musculus OX=10090 GN=Cyb5r3 PE=1 SV=3	0	253.83	0	78	21	175	21	21	301	34.1	8.38	676.66	78	175	21	0	24846.5	23913.4	15224.4	18697.5	11073.4	27484	26475.3	29984.6	19335.6	16302.9	24846.5	24379.4	26501.9	29068.2	29621	29443.5	30333.6	32459.2	33522.5	30164.2	1		1.16545	0.0114499
FALSE		High	Master Protein	5725	1291720927663289639	Q6ZPE2	Myotubularin-related protein 5 OS=Mus musculus OX=10090 GN=Sbf1 PE=1 SV=2	>sp|Q6ZPE2|MTMR5_MOUSE Myotubularin-related protein 5 OS=Mus musculus OX=10090 GN=Sbf1 PE=1 SV=2	0	253.616	0	32	51	89	47	47	1867	208.6	7.12	296.12	32	89	51	3	11351.3	11821.8	7471.5	8050.4	5096.4	10002.2	10481.2	10723.8	7407	6536.1	11351.3	12052.2	13006	12515.6	13632.7	10715.3	12008.7	11608.8	12841.6	12093.4	1		0.947618	0.24388
FALSE		High	Master Protein	9925	8853692870887792646	Q70IV5	Synemin OS=Mus musculus OX=10090 GN=Synm PE=1 SV=2	>sp|Q70IV5|SYNEM_MOUSE Synemin OS=Mus musculus OX=10090 GN=Synm PE=1 SV=2	0	253.566	0	37	53	79	51	51	1561	173.1	5.12	258.63	37	79	53	2	15111.9	15376.4	8828.5	10552.6	6076.5	23783.3	14643.2	17194.9	9620.4	13473.9	15111.9	15676	15368.3	16405.7	16254.5	25479	16777.2	18614	16679.1	24929.9	1		1.18144	0.07222
FALSE		High	Master Protein	5812	1455568548600415097	P46471	26S proteasome regulatory subunit 7 OS=Mus musculus OX=10090 GN=Psmc2 PE=1 SV=5	>sp|P46471|PRS7_MOUSE 26S proteasome regulatory subunit 7 OS=Mus musculus OX=10090 GN=Psmc2 PE=1 SV=5	0	253.443	0	74	30	128	30	30	433	48.6	5.95	485.43	74	128	30	0	26240.6	25300.7	15588.4	18455.4	11412.5	19588.5	21176.8	20756.1	14604	13693.2	26240.6	25793.8	27135.6	28691.9	30528.3	20985.2	24262.9	22469.1	25319.2	25335.6	1		0.856874	0.0109683
FALSE		High	Master Protein	4992	-107254722266371468	Q99JR8	SWI/SNF-related matrix-associated actin-dependent regulator of chromatin subfamily D member 2 OS=Mus musculus OX=10090 GN=Smarcd2 PE=1 SV=2	>sp|Q99JR8|SMRD2_MOUSE SWI/SNF-related matrix-associated actin-dependent regulator of chromatin subfamily D member 2 OS=Mus musculus OX=10090 GN=Smarcd2 PE=1 SV=2	0	253.307	0	52	27	132	21	23	531	59	9.64	506.84	52	132	27	8	27909.5	27666.9	16908.4	18778.8	10777	19845.7	21062.2	20550.4	14728.6	12597	27909.5	28206	29433.4	29194.6	28828.3	21260.7	24131.6	22246.4	25535.2	23307.4	1		0.809943	0.000135064
FALSE		High	Master Protein	8752	6778925391929480745	Q9WVK4	EH domain-containing protein 1 OS=Mus musculus OX=10090 GN=Ehd1 PE=1 SV=1	>sp|Q9WVK4|EHD1_MOUSE EH domain-containing protein 1 OS=Mus musculus OX=10090 GN=Ehd1 PE=1 SV=1	0	252.965	0	77	35	96	22	22	534	60.6	6.83	341.87	77	96	35	20	16925.8	15744.2	7866.9	9066	5406.7	16184.4	14857.1	16041	8962.8	8517.1	16925.8	16051	13694.3	14094.5	14462.9	17338.3	17022.2	17364.9	15539.1	15758.6	1		1.10518	0.0662484
FALSE		High	Master Protein	4513	-1021723137389226809	P51881	ADP/ATP translocase 2 OS=Mus musculus OX=10090 GN=Slc25a5 PE=1 SV=3	>sp|P51881|ADT2_MOUSE ADP/ATP translocase 2 OS=Mus musculus OX=10090 GN=Slc25a5 PE=1 SV=3	0	252.655	0	70	24	1150	11	11	298	32.9	9.73	3839.41	70	1150	24	28	170540	170401	110875	111964	69402.3	153923	150633	156779	90064.1	83713.3	170540	173722	193006	174066	185650	164898	172585	169718	156146	154890	1		0.906745	0.0217789
FALSE		High	Master Protein	855	-7699944135760712862	P07310	Creatine kinase M-type OS=Mus musculus OX=10090 GN=Ckm PE=1 SV=1	>sp|P07310|KCRM_MOUSE Creatine kinase M-type OS=Mus musculus OX=10090 GN=Ckm PE=1 SV=1	0	252.507	0	67	23	180	22	22	381	43	7.06	654.33	67	180	23	2	10724.5	10383.8	6104.8	7963.7	4535.8	79255.4	12180.5	26881.6	7668.7	46507.7	10724.5	10586.1	10626.9	12380.9	12133.1	84906.1	13955.6	29100.1	13295.3	86050.3	1		2.58372	0.108332
FALSE		High	Master Protein	7150	3886897565978025609	Q6ZQ88	Lysine-specific histone demethylase 1A OS=Mus musculus OX=10090 GN=Kdm1a PE=1 SV=2	>sp|Q6ZQ88|KDM1A_MOUSE Lysine-specific histone demethylase 1A OS=Mus musculus OX=10090 GN=Kdm1a PE=1 SV=2	0	252.42	0	57	35	80	35	35	853	92.8	6.52	341.97	57	80	35	0	15977.7	16730.9	8541.5	9410.6	5023.1	10952.7	11790.8	11237.9	7159.7	5850.3	15977.7	17057	14868.6	14630.3	13436.7	11733.6	13509.1	12165.3	12413	10824.5	1		0.80132	0.00367254
FALSE		High	Master Protein	3575	-2707914310253305831	Q8BGQ7	Alanine--tRNA ligase, cytoplasmic OS=Mus musculus OX=10090 GN=Aars1 PE=1 SV=1	>sp|Q8BGQ7|SYAC_MOUSE Alanine--tRNA ligase, cytoplasmic OS=Mus musculus OX=10090 GN=Aars1 PE=1 SV=1	0	251.925	0	47	39	70	39	39	968	106.8	5.67	265.31	47	70	39	0	17281.2	15821.3	7747.8	9457.2	5641.1	11419.3	13451.3	14115.5	8018.6	6974.3	17281.2	16129.6	13487.1	14702.7	15089.7	12233.5	15411.6	15280.4	13902	12904.2	1		0.909722	0.161085
FALSE		High	Master Protein	4796	-454577105416316158	Q8CH02	SURP and G-patch domain-containing protein 1 OS=Mus musculus OX=10090 GN=Sugp1 PE=1 SV=1	>sp|Q8CH02|SUGP1_MOUSE SURP and G-patch domain-containing protein 1 OS=Mus musculus OX=10090 GN=Sugp1 PE=1 SV=1	0	251.616	0	61	33	70	32	32	643	72.6	7.64	290.6	61	70	33	0	13797	14580.9	7354.7	7546.1	4352.2	9689	10132	9671.8	5917.5	5226.8	13797	14865	12802.7	11731.6	11642	10379.8	11608.6	10470	10259.3	9670.7	1		0.816913	0.00702004
FALSE		High	Master Protein	6599	2883378257994550835	P28654	Decorin OS=Mus musculus OX=10090 GN=Dcn PE=1 SV=1	>sp|P28654|PGS2_MOUSE Decorin OS=Mus musculus OX=10090 GN=Dcn PE=1 SV=1	0	251.598	0	59	19	272	18	18	354	39.8	8.68	937.19	59	272	19	4	36685.2	33398.1	19722.1	30682	18818.7	77787.6	69293.8	86419.8	50695.1	51370.7	36685.2	34049	34331.4	47700.1	50339.6	83333.7	79392.1	93552	87891.1	95048	1		2.29385	6.72441e-06
FALSE		High	Master Protein	6213	2228144353086846365	P97742	Carnitine O-palmitoyltransferase 1, liver isoform OS=Mus musculus OX=10090 GN=Cpt1a PE=1 SV=4	>sp|P97742|CPT1A_MOUSE Carnitine O-palmitoyltransferase 1, liver isoform OS=Mus musculus OX=10090 GN=Cpt1a PE=1 SV=4	0	251.504	0	45	33	133	31	31	773	88.2	8.62	495.58	45	133	33	4	26493.7	25694.8	17309.8	18026.9	11035.8	26665.5	25280.5	26271.6	16417.6	14924.8	26493.7	26195.5	30132.2	28025.8	29520.5	28566.6	28964.7	28439.8	28463.5	27614.4	1		1.01358	0.691195
FALSE		High	Master Protein	9576	8238590906663505383	Q8R502	Volume-regulated anion channel subunit LRRC8C OS=Mus musculus OX=10090 GN=Lrrc8c PE=1 SV=1	>sp|Q8R502|LRC8C_MOUSE Volume-regulated anion channel subunit LRRC8C OS=Mus musculus OX=10090 GN=Lrrc8c PE=1 SV=1	0	251.45	0	45	33	82	30	31	803	92.3	7.81	299.74	45	82	33	3	12434.7	12465.9	7218.4	8923.7	5146.2	11449.7	12704.6	12865.1	7346.5	7675.1	12434.7	12708.9	12565.4	13873.3	13765.9	12266.1	14556	13926.9	12736.7	14200.7	1		1.02839	0.410659
FALSE		High	Master Protein	4079	-1830098696227649499	Q9WTX8	Mitotic spindle assembly checkpoint protein MAD1 OS=Mus musculus OX=10090 GN=Mad1l1 PE=1 SV=1	>sp|Q9WTX8|MD1L1_MOUSE Mitotic spindle assembly checkpoint protein MAD1 OS=Mus musculus OX=10090 GN=Mad1l1 PE=1 SV=1	0	251.433	0	56	42	81	42	42	717	83.5	5.66	287.06	56	81	42	0	17195.6	16399.3	10396.6	10759.8	6271.2	12140.2	12929.3	12116.7	9223.6	8212.3	17195.6	16718.9	18097.9	16727.9	16775.2	13005.7	14813.5	13116.7	15991.1	15194.7	1		0.85687	0.00319054
FALSE		High	Master Protein	4005	-1968247590598841207	Q80UV9	Transcription initiation factor TFIID subunit 1 OS=Mus musculus OX=10090 GN=Taf1 PE=1 SV=2	>sp|Q80UV9|TAF1_MOUSE Transcription initiation factor TFIID subunit 1 OS=Mus musculus OX=10090 GN=Taf1 PE=1 SV=2	0	251.096	0	27	40	65	39	40	1891	214.3	5.11	261.4	27	65	40	0	11363.1	11930.3	6574.7	7213.2	4112.9	9147.8	9242.2	9300.3	6386.1	5633.9	11363.1	12162.8	11445	11214.1	11001.8	9800	10589.1	10067.8	11071.8	10424.1	1		0.910244	0.00739751
FALSE		High	Master Protein	847	-7712591106513286432	O88491	Histone-lysine N-methyltransferase, H3 lysine-36 specific OS=Mus musculus OX=10090 GN=Nsd1 PE=1 SV=1	>sp|O88491|NSD1_MOUSE Histone-lysine N-methyltransferase, H3 lysine-36 specific OS=Mus musculus OX=10090 GN=Nsd1 PE=1 SV=1	0	251.079	0	23	50	69	45	45	2588	283.9	7.9	260.81	23	69	50	4	11395.2	11686	6937.5	7513	4461.8	8693.7	8972.9	9115.3	6160.5	5593	11395.2	11913.7	12076.5	11680.2	11935.2	9313.5	10280.5	9867.6	10680.7	10348.3	1		0.862823	0.00019696
FALSE		High	Master Protein	3530	-2793046827973830488	Q8CIH5	1-phosphatidylinositol 4,5-bisphosphate phosphodiesterase gamma-2 OS=Mus musculus OX=10090 GN=Plcg2 PE=1 SV=1	>sp|Q8CIH5|PLCG2_MOUSE 1-phosphatidylinositol 4,5-bisphosphate phosphodiesterase gamma-2 OS=Mus musculus OX=10090 GN=Plcg2 PE=1 SV=1	0	251.019	0	39	43	64	42	42	1265	147.5	6.77	226.77	39	64	43	1	9317.6	8565	4976.5	6369.1	4226.5	9281.1	9188.9	9866.5	6399.3	6151.1	9317.6	8731.9	8662.9	9901.8	11305.8	9942.8	10528.1	10680.8	11094.5	11381	1		1.14238	0.0693513
FALSE		High	Master Protein	7013	3660705141399282160	Q91W36	Ubiquitin carboxyl-terminal hydrolase 3 OS=Mus musculus OX=10090 GN=Usp3 PE=2 SV=1	>sp|Q91W36|UBP3_MOUSE Ubiquitin carboxyl-terminal hydrolase 3 OS=Mus musculus OX=10090 GN=Usp3 PE=2 SV=1	0	250.984	0	46	24	80	24	24	520	58.8	8.28	318.3	46	80	24	0	18130.2	19373.8	12007.9	12463.4	6971.1	13212.1	14028	13095.1	7962.5	6778.2	18130.2	19751.3	20902.9	19376.3	18647.5	14154.1	16072.3	14175.8	13804.7	12541.2	1		0.727288	0.000108073
FALSE		High	Master Protein	4088	-1809427406868962186	O08749	Dihydrolipoyl dehydrogenase, mitochondrial OS=Mus musculus OX=10090 GN=Dld PE=1 SV=2	>sp|O08749|DLDH_MOUSE Dihydrolipoyl dehydrogenase, mitochondrial OS=Mus musculus OX=10090 GN=Dld PE=1 SV=2	0	250.951	0	50	21	200	21	21	509	54.2	7.9	802.01	50	200	21	0	40653.8	36622.3	22828.3	24885.7	14668	38973.4	36352.7	39462.2	25100.9	26274.7	40653.8	37336	39738.4	38688.9	39236.6	41752.1	41650.5	42719	43517.9	48614.5	1		1.09521	0.0121171
FALSE		High	Master Protein	4709	-644373291394139867	P55937	Golgin subfamily A member 3 OS=Mus musculus OX=10090 GN=Golga3 PE=1 SV=3	>sp|P55937|GOGA3_MOUSE Golgin subfamily A member 3 OS=Mus musculus OX=10090 GN=Golga3 PE=1 SV=3	0	250.624	0	36	44	63	44	44	1487	167.1	5.4	248.92	36	63	44	0	9884.7	10247	5476.8	6020.3	3320.9	8406.6	8079.4	8228.4	5773.3	4931.2	9884.7	10446.7	9533.7	9359.5	8883.3	9005.9	9256.9	8907.5	10009.3	9123.8	1		0.959984	0.302012
FALSE		High	Master Protein	4744	-558394954777212585	P35601	Replication factor C subunit 1 OS=Mus musculus OX=10090 GN=Rfc1 PE=1 SV=2	>sp|P35601|RFC1_MOUSE Replication factor C subunit 1 OS=Mus musculus OX=10090 GN=Rfc1 PE=1 SV=2	0	250.399	0	43	44	78	44	44	1131	125.9	9.33	302.32	43	78	44	0	19292.4	19184.7	10015.8	12594.3	5973.3	12547	13206.8	12305.5	8452.9	7063.7	19292.4	19558.5	17435.1	19579.9	15978.4	13441.6	15131.4	13321.1	14654.9	13069.5	1		0.758655	0.000659459
FALSE		High	Master Protein	7417	4416205119078663717	Q3UEB3	Poly(U)-binding-splicing factor PUF60 OS=Mus musculus OX=10090 GN=Puf60 PE=1 SV=2	>sp|Q3UEB3|PUF60_MOUSE Poly(U)-binding-splicing factor PUF60 OS=Mus musculus OX=10090 GN=Puf60 PE=1 SV=2	0	250.111	0	59	28	180	28	28	564	60.2	5.29	725.19	59	180	28	0	38490.2	41027.3	23543.9	23604.2	13987.2	27085.4	29185.6	27938.1	17300.4	15708.6	38490.2	41826.9	40984.1	36696.4	37415.4	29016.6	33438.8	30243.9	29994	29064.7	1		0.781594	0.0001394
FALSE		High	Master Protein	7235	4052921474869232028	Q6PGL7	WASH complex subunit 2 OS=Mus musculus OX=10090 GN=Washc2 PE=1 SV=1	>sp|Q6PGL7|WASC2_MOUSE WASH complex subunit 2 OS=Mus musculus OX=10090 GN=Washc2 PE=1 SV=1	0	249.844	0	40	32	53	32	32	1334	145.2	4.77	233.55	40	53	32	0	5319	4897.4	2318.2	2694.4	1418.5	4536.6	4870.3	5532.6	2983	2848.2	5319	4992.9	4035.4	4188.9	3794.4	4860	5580	5989.2	5171.7	5269.8	1		1.23509	0.032038
FALSE		High	Master Protein	6825	3283760667804214770	Q8K4I3	Rho guanine nucleotide exchange factor 6 OS=Mus musculus OX=10090 GN=Arhgef6 PE=1 SV=1	>sp|Q8K4I3|ARHG6_MOUSE Rho guanine nucleotide exchange factor 6 OS=Mus musculus OX=10090 GN=Arhgef6 PE=1 SV=1	0	249.819	0	55	38	74	34	34	771	87	5.87	290.95	55	74	38	7	13954.9	13488.9	7676.7	8967	5389.1	11325.7	11794.5	11688.3	7846.1	6745.8	13954.9	13751.7	13363.2	13940.6	14415.6	12133.2	13513.4	12652.9	13603	12481.4	1		0.921337	0.0172759
FALSE		High	Master Protein	1363	-6800659744948885840	Q91WN1	DnaJ homolog subfamily C member 9 OS=Mus musculus OX=10090 GN=Dnajc9 PE=1 SV=2	>sp|Q91WN1|DNJC9_MOUSE DnaJ homolog subfamily C member 9 OS=Mus musculus OX=10090 GN=Dnajc9 PE=1 SV=2	0	249.698	0	65	22	174	22	22	259	30	5.94	625.54	65	174	22	0	33833.6	39549.9	20886.9	27169.3	13221.2	27563.7	29088.9	30878.9	19443.3	14827.8	33833.6	40320.7	36359	42239.1	35366.6	29528.9	33328.1	33427.3	33709.2	27435	1		0.8277	0.0162658
FALSE		High	Master Protein	6336	2440764668965862395	Q9QUJ7	Long-chain-fatty-acid--CoA ligase 4 OS=Mus musculus OX=10090 GN=Acsl4 PE=1 SV=2	>sp|Q9QUJ7|ACSL4_MOUSE Long-chain-fatty-acid--CoA ligase 4 OS=Mus musculus OX=10090 GN=Acsl4 PE=1 SV=2	0	249.531	0	60	32	96	29	29	711	79	8.28	332.94	60	96	32	0	13287.4	12727.7	7670.4	8040.2	4878.6	10896.7	11500.6	11491.3	6784.3	5840.6	13287.4	12975.8	13352.3	12499.8	13050.3	11673.6	13176.6	12439.6	11762.1	10806.5	1		0.914466	0.0371508
FALSE		High	Master Protein	2778	-4177802183570351545	Q60664	Inositol 1,4,5-triphosphate receptor associated 2 OS=Mus musculus OX=10090 GN=Irag2 PE=1 SV=1	>sp|Q60664|IRAG2_MOUSE Inositol 1,4,5-triphosphate receptor associated 2 OS=Mus musculus OX=10090 GN=Irag2 PE=1 SV=1	0	249.27	0	50	27	88	27	27	539	59.6	5.12	351.88	50	88	27	0	14418	15345.7	8921.2	9960.2	5661	12379.3	12064.4	12370.3	8110.7	6635.1	14418	15644.7	15529.7	15484.7	15143.1	13261.9	13822.5	13391.2	14061.6	12276.5	1		0.879652	0.00111407
FALSE		High	Master Protein	908	-7599332168559367979	Q9ERA6	Tuftelin-interacting protein 11 OS=Mus musculus OX=10090 GN=Tfip11 PE=1 SV=1	>sp|Q9ERA6|TFP11_MOUSE Tuftelin-interacting protein 11 OS=Mus musculus OX=10090 GN=Tfip11 PE=1 SV=1	0	249.191	0	56	42	99	41	41	838	96.2	5.9	362.18	56	99	42	2	21860.9	23239.1	12553.7	12963.6	7423.8	18867.1	17967.4	18491.2	11080.2	9160.5	21860.9	23692	21852.9	20154.1	19858.5	20212.2	20585.8	20017.3	19210	16949.1	1		0.911886	0.0591328
FALSE		High	Master Protein	9016	7251444005356589882	Q571H0	Nucleolar pre-ribosomal-associated protein 1 OS=Mus musculus OX=10090 GN=Urb1 PE=1 SV=2	>sp|Q571H0|NPA1P_MOUSE Nucleolar pre-ribosomal-associated protein 1 OS=Mus musculus OX=10090 GN=Urb1 PE=1 SV=2	0	249.114	0	29	52	77	50	50	2274	254.5	6.96	260.98	29	77	52	0	10217.3	10358.5	6562.9	6627.2	3748.4	7926.6	8301.5	8409.1	5728.8	4862.4	10217.3	10560.4	11424.4	10303	10027	8491.8	9511.3	9103.1	9932.1	8996.7	1		0.879489	0.00552351
FALSE		High	Master Protein	7842	5130330602528890383	P19324	Serpin H1 OS=Mus musculus OX=10090 GN=Serpinh1 PE=1 SV=3	>sp|P19324|SERPH_MOUSE Serpin H1 OS=Mus musculus OX=10090 GN=Serpinh1 PE=1 SV=3	0	248.557	0	63	23	147	23	23	417	46.5	8.82	586.43	63	147	23	0	27655.4	25054.6	17230.6	18575	12001.6	27968.4	25902.7	30608.2	19335.6	17785.4	27655.4	25542.9	29994.3	28877.8	32104	29962.5	29677.6	33134.2	33522.5	32907.1	1		1.10831	0.0610862
FALSE		High	Master Protein	3043	-3656170296874622364	Q60902	Epidermal growth factor receptor substrate 15-like 1 OS=Mus musculus OX=10090 GN=Eps15l1 PE=1 SV=3	>sp|Q60902|EP15R_MOUSE Epidermal growth factor receptor substrate 15-like 1 OS=Mus musculus OX=10090 GN=Eps15l1 PE=1 SV=3	0	248.076	0	50	34	66	34	34	907	99.2	5.02	256.76	50	66	34	0	8012.7	7509.9	4395.9	5036.5	3124.7	6679.8	7017.5	6869	4671.5	4140.6	8012.7	7656.3	7652.3	7830	8358.4	7156	8040.1	7435.8	8099.1	7661	1		0.97043	0.344058
FALSE		High	Master Protein	3537	-2777770805762034945	Q922U1	U4/U6 small nuclear ribonucleoprotein Prp3 OS=Mus musculus OX=10090 GN=Prpf3 PE=1 SV=1	>sp|Q922U1|PRPF3_MOUSE U4/U6 small nuclear ribonucleoprotein Prp3 OS=Mus musculus OX=10090 GN=Prpf3 PE=1 SV=1	0	247.838	0	50	34	101	34	34	683	77.4	9.5	358.06	50	101	34	0	21403.2	22906.4	12113.7	12794.3	7141.7	16721.5	16535.5	16668.9	10702	9787.4	21403.2	23352.8	21087	19890.8	19104	17913.7	18945.3	18044.6	18554.2	18109	1		0.87772	0.00764359
FALSE		High	Master Protein	4298	-1417338211890695798	Q8BRT1	CLIP-associating protein 2 OS=Mus musculus OX=10090 GN=Clasp2 PE=1 SV=1	>sp|Q8BRT1|CLAP2_MOUSE CLIP-associating protein 2 OS=Mus musculus OX=10090 GN=Clasp2 PE=1 SV=1	0	247.67	0	42	46	70	41	41	1286	140.7	8.63	230.63	42	70	46	0	17116.6	17307.8	10821.3	11513.4	6501.8	12136.8	12610.1	11921.1	8686.6	7336.4	17116.6	17645.1	18837.3	17899.5	17392.1	13002.1	14447.8	12905	15060.1	13574.1	1		0.766901	5.34276e-05
FALSE		High	Master Protein	1823	-5997552670742041113	P42227	Signal transducer and activator of transcription 3 OS=Mus musculus OX=10090 GN=Stat3 PE=1 SV=2	>sp|P42227|STAT3_MOUSE Signal transducer and activator of transcription 3 OS=Mus musculus OX=10090 GN=Stat3 PE=1 SV=2	0	246.53	0	52	35	85	34	34	770	88	6.3	321.33	52	85	35	1	18173.3	17115.8	8934.2	10638.8	6082.8	15304.4	15626.6	16397.6	9490	8378.9	18173.3	17449.4	15552.2	16539.8	16271.4	16395.5	17903.9	17750.9	16453	15503	1		1.0003	0.99515
FALSE		High	Master Protein	6849	3311883142310741455	Q8VDW0	ATP-dependent RNA helicase DDX39A OS=Mus musculus OX=10090 GN=Ddx39a PE=1 SV=1	>sp|Q8VDW0|DX39A_MOUSE ATP-dependent RNA helicase DDX39A OS=Mus musculus OX=10090 GN=Ddx39a PE=1 SV=1	0	246.458	0	56	28	369	14	14	427	49	5.68	964.48	56	369	28	22	57603.7	64110	35140.6	33715.6	21354.5	39422.5	42113.1	37479.9	22534.4	22313.8	57603.7	65359.4	61171.2	52416.4	57122.8	42233.2	48250.4	40573.1	39068.4	41285.9	1		0.717386	0.000276267
FALSE		High	Master Protein	2224	-5232750708821172698	Q8VH51	RNA-binding protein 39 OS=Mus musculus OX=10090 GN=Rbm39 PE=1 SV=2	>sp|Q8VH51|RBM39_MOUSE RNA-binding protein 39 OS=Mus musculus OX=10090 GN=Rbm39 PE=1 SV=2	0	246.417	0	51	27	219	27	27	530	59.4	10.1	774.16	51	219	27	0	34255.7	36486.3	22137	23362.8	14607.7	24783.2	25616.2	25426.9	16731.6	15068.3	34255.7	37197.3	38535.1	36321.3	39075.3	26550.1	29349.3	27525.3	29008	27879.9	1		0.754553	1.77273e-05
FALSE		High	Master Protein	4634	-779178586295385505	Q6ZWX6	Eukaryotic translation initiation factor 2 subunit 1 OS=Mus musculus OX=10090 GN=Eif2s1 PE=1 SV=3	>sp|Q6ZWX6|IF2A_MOUSE Eukaryotic translation initiation factor 2 subunit 1 OS=Mus musculus OX=10090 GN=Eif2s1 PE=1 SV=3	0	246.202	0	71	26	193	26	26	315	36.1	5.08	685.67	71	193	26	0	39106	37999.5	22136.9	23585.2	13771.1	34620.9	32942	35192.3	19275.8	18018.5	39106	38740	38535	36667	36837.4	37089.2	37742.7	38096.7	33418.8	33338.6	1		0.961487	0.120278
FALSE		High	Master Protein	9438	8009904560867010677	O35218	Cleavage and polyadenylation specificity factor subunit 2 OS=Mus musculus OX=10090 GN=Cpsf2 PE=1 SV=1	>sp|O35218|CPSF2_MOUSE Cleavage and polyadenylation specificity factor subunit 2 OS=Mus musculus OX=10090 GN=Cpsf2 PE=1 SV=1	0	245.989	0	56	37	80	37	37	782	88.3	5.11	299.31	56	80	37	0	14225	15608.2	7981.8	8183.6	4558	11201.7	11713.1	11348.9	6211.5	5201.3	14225	15912.4	13894.3	12722.7	12192.6	12000.4	13420.1	12285.6	10769	9623.6	1		0.852104	0.0461055
FALSE		High	Master Protein	7267	4119766392742031451	Q8BJW6	Eukaryotic translation initiation factor 2A OS=Mus musculus OX=10090 GN=Eif2a PE=1 SV=2	>sp|Q8BJW6|EIF2A_MOUSE Eukaryotic translation initiation factor 2A OS=Mus musculus OX=10090 GN=Eif2a PE=1 SV=2	0	245.632	0	61	25	69	25	25	581	64.4	8.91	308.16	61	69	25	0	14132.5	13214.2	7787.2	8938.2	5576.3	9761	10474.7	10178.1	6778.1	6545.6	14132.5	13471.7	13555.6	13895.8	14916.4	10456.9	12001.2	11018.1	11751.4	12110.9	1		0.823858	0.000266256
FALSE		High	Master Protein	626	-8095881959397910663	Q61136	Serine/threonine-protein kinase PRP4 homolog OS=Mus musculus OX=10090 GN=Prpf4b PE=1 SV=3	>sp|Q61136|PRP4B_MOUSE Serine/threonine-protein kinase PRP4 homolog OS=Mus musculus OX=10090 GN=Prpf4b PE=1 SV=3	0	245.071	0	31	33	118	31	31	1007	116.9	10.23	404.38	31	118	33	0	26344	28244	16498	15931.3	9845	19137.7	20808	20151.9	12058.9	10950.2	26344	28794.4	28719	24767.8	26335.1	20502.1	23840.4	21815	20906.8	20260.5	1		0.792319	0.000600551
FALSE		High	Master Protein	8144	5757854463041946951	Q61103	Zinc finger protein ubi-d4 OS=Mus musculus OX=10090 GN=Dpf2 PE=1 SV=1	>sp|Q61103|REQU_MOUSE Zinc finger protein ubi-d4 OS=Mus musculus OX=10090 GN=Dpf2 PE=1 SV=1	0	244.967	0	66	27	110	26	26	391	44.2	6.47	434.6	66	110	27	0	15102.3	15296.6	10314.7	11246.7	6638	12015.6	12004.8	12319.8	8990.4	8379.4	15102.3	15594.7	17955.5	17484.8	17756.4	12872.3	13754.3	13336.6	15586.9	15503.8	1		0.862409	0.0138164
FALSE		High	Master Protein	2143	-5407446911808209972	P62814	V-type proton ATPase subunit B, brain isoform OS=Mus musculus OX=10090 GN=Atp6v1b2 PE=1 SV=1	>sp|P62814|VATB2_MOUSE V-type proton ATPase subunit B, brain isoform OS=Mus musculus OX=10090 GN=Atp6v1b2 PE=1 SV=1	0	244.535	0	59	25	136	15	24	511	56.5	5.81	593.29	59	136	25	1	25433	22431.1	13087.9	15147.7	8677.7	20011	21170.2	21176.1	14689.4	11939.8	25433	22868.3	22782.8	23549.5	23212.6	21437.7	24255.4	22923.7	25467.4	22091.5	1		0.979517	0.713046
FALSE		High	Master Protein	5107	103635989585926609	P70336	Rho-associated protein kinase 2 OS=Mus musculus OX=10090 GN=Rock2 PE=1 SV=1	>sp|P70336|ROCK2_MOUSE Rho-associated protein kinase 2 OS=Mus musculus OX=10090 GN=Rock2 PE=1 SV=1	0	244.348	0	41	52	74	43	43	1388	160.5	5.99	254.77	41	74	52	0	12048.8	11571.8	6168.9	7530.4	4416.7	10378.6	10066	11011.2	7344.4	6861.5	12048.8	11797.3	10738.5	11707.2	11814.6	11118.6	11533	11920	12733.1	12695.4	1		1.03472	0.361282
FALSE		High	Master Protein	1026	-7392133242550379017	Q7TNV0	Protein DEK OS=Mus musculus OX=10090 GN=Dek PE=1 SV=1	>sp|Q7TNV0|DEK_MOUSE Protein DEK OS=Mus musculus OX=10090 GN=Dek PE=1 SV=1	0	244.207	0	41	24	258	24	24	380	43.1	6.86	819.21	41	258	24	0	63266.5	65726.8	39007.2	41990.1	22736.4	42401.9	43823.8	42174.5	30506	25393.5	63266.5	67007.7	67901.9	65280.4	60819.3	45425.1	50210.3	45655.1	52888.8	46984	1		0.73992	2.56855e-05
FALSE		High	Master Protein	957	-7518739723282997343	Q922J3	CAP-Gly domain-containing linker protein 1 OS=Mus musculus OX=10090 GN=Clip1 PE=1 SV=1	>sp|Q922J3|CLIP1_MOUSE CAP-Gly domain-containing linker protein 1 OS=Mus musculus OX=10090 GN=Clip1 PE=1 SV=1	0	243.991	0	38	50	69	44	44	1391	155.7	5.24	234.08	38	69	50	6	15154.3	14230.2	7589	8646.3	4823	12601.8	12401.9	13348.1	8844.3	8154.7	15154.3	14507.5	13210.7	13442	12901.4	13500.3	14209.2	14449.7	15333.6	15088.2	1		1.05502	0.244244
FALSE		High	Master Protein	1232	-7029361774912260065	P10852	Amino acid transporter heavy chain SLC3A2 OS=Mus musculus OX=10090 GN=Slc3a2 PE=1 SV=1	>sp|P10852|4F2_MOUSE Amino acid transporter heavy chain SLC3A2 OS=Mus musculus OX=10090 GN=Slc3a2 PE=1 SV=1	0	243.793	0	50	28	136	28	28	526	58.3	5.91	535.11	50	136	28	0	35513.4	35120.3	22544.8	23464.5	14200.5	30243.1	28889.3	29575	21451.7	18854.2	35513.4	35804.8	39244.9	36479.4	37985.9	32399.4	33099.4	32015.8	37191.3	34884.7	1		0.908865	0.031528
FALSE		High	Master Protein	6845	3308106823619847604	Q9JLI8	Squamous cell carcinoma antigen recognized by T-cells 3 OS=Mus musculus OX=10090 GN=Sart3 PE=1 SV=1	>sp|Q9JLI8|SART3_MOUSE Squamous cell carcinoma antigen recognized by T-cells 3 OS=Mus musculus OX=10090 GN=Sart3 PE=1 SV=1	0	243.663	0	42	40	83	40	40	962	109.6	5.24	286.5	42	83	40	0	16430.7	16184.8	9747.7	11618.5	7332.2	12608.4	13262.7	13256.4	9684.5	8848.1	16430.7	16500.2	16968.3	18062.8	19613.5	13507.3	15195.4	14350.5	16790.3	16371.1	1		0.867918	0.0291855
FALSE		High	Master Protein	9506	8127844800170768386	P42703	Leukemia inhibitory factor receptor OS=Mus musculus OX=10090 GN=Lifr PE=1 SV=1	>sp|P42703|LIFR_MOUSE Leukemia inhibitory factor receptor OS=Mus musculus OX=10090 GN=Lifr PE=1 SV=1	0	243.233	0	42	38	80	37	38	1092	122.5	6.04	307.53	42	80	38	0	19482.4	17759.2	10660.3	11742	6824.5	13988.4	14698.7	14360.5	9977	8012	19482.4	18105.3	18557	18254.8	18255.3	14985.8	16840.8	15545.7	17297.3	14824.1	1		0.845371	0.0014844
FALSE		High	Master Protein	2555	-4576780002429348157	Q9D0R2	Threonine--tRNA ligase 1, cytoplasmic OS=Mus musculus OX=10090 GN=Tars1 PE=1 SV=2	>sp|Q9D0R2|SYTC_MOUSE Threonine--tRNA ligase 1, cytoplasmic OS=Mus musculus OX=10090 GN=Tars1 PE=1 SV=2	0	242.991	0	52	34	88	32	32	722	83.3	7.36	307.21	52	88	34	2	16043	15430.4	8582.7	10860.6	6145.5	12549.4	13234	13748.9	8746.1	7695.7	16043	15731.1	14940.4	16884.6	16439.1	13444.1	15162.6	14883.6	15163.2	14238.8	1		0.910971	0.0154797
FALSE		High	Master Protein	9588	8254287394753758771	P63101	14-3-3 protein zeta/delta OS=Mus musculus OX=10090 GN=Ywhaz PE=1 SV=1	>sp|P63101|1433Z_MOUSE 14-3-3 protein zeta/delta OS=Mus musculus OX=10090 GN=Ywhaz PE=1 SV=1	0	242.805	0	78	22	504	14	14	245	27.8	4.79	1787.27	78	504	22	7	71468.6	69777.6	37334.2	42766.2	24973.6	51795.6	57156.1	55920	32897.4	29982.2	71468.6	71137.4	64989.7	66486.9	66803.9	55488.5	65485.6	60535.1	57034.9	55474.1	1	Acetyl [N-Term]	0.851822	0.00370489
FALSE		High	Master Protein	9716	8452016255728312541	Q8CJG0	Protein argonaute-2 OS=Mus musculus OX=10090 GN=Ago2 PE=1 SV=3	>sp|Q8CJG0|AGO2_MOUSE Protein argonaute-2 OS=Mus musculus OX=10090 GN=Ago2 PE=1 SV=3	0	242.463	0	55	38	69	31	31	860	97.2	9.19	267.54	55	69	38	7	14618.2	14263.6	7662.1	9185.9	4955.8	11691.7	12103.4	12588.9	7669.3	6899.2	14618.2	14541.6	13337.9	14280.9	13256.6	12525.3	13867.3	13627.9	13296.4	12765.1	1		0.944648	0.0765386
FALSE		High	Master Protein	6221	2238016744523057306	Q9Z1F9	SUMO-activating enzyme subunit 2 OS=Mus musculus OX=10090 GN=Uba2 PE=1 SV=1	>sp|Q9Z1F9|SAE2_MOUSE SUMO-activating enzyme subunit 2 OS=Mus musculus OX=10090 GN=Uba2 PE=1 SV=1	0	242.257	0	63	33	94	33	33	638	70.5	5.24	348.45	63	94	33	0	19036.7	18624.8	9835.4	11424.2	6761.3	11998.8	13549.7	12885.2	9047	8019.5	19036.7	18987.7	17120.9	17760.8	18086.3	12854.3	15524.3	13948.6	15685	14838	1		0.810609	0.000481012
FALSE		High	Master Protein	2107	-5479205023843042665	Q9R0I7	YLP motif-containing protein 1 OS=Mus musculus OX=10090 GN=Ylpm1 PE=2 SV=2	>sp|Q9R0I7|YLPM1_MOUSE YLP motif-containing protein 1 OS=Mus musculus OX=10090 GN=Ylpm1 PE=2 SV=2	0	242.109	0	33	38	87	37	37	1386	155	6.65	334.65	33	87	38	1	21714.1	21909	10695	10933.9	5970.4	15112.3	17164.6	14692.9	10020.9	8340.2	21714.1	22335.9	18617.4	16998.5	15970.8	16189.8	19666	15905.4	17373.5	15431.3	1		0.899071	0.170647
FALSE		High	Master Protein	5886	1606278579024987114	Q69ZK0	Phosphatidylinositol 3,4,5-trisphosphate-dependent Rac exchanger 1 protein OS=Mus musculus OX=10090 GN=Prex1 PE=1 SV=2	>sp|Q69ZK0|PREX1_MOUSE Phosphatidylinositol 3,4,5-trisphosphate-dependent Rac exchanger 1 protein OS=Mus musculus OX=10090 GN=Prex1 PE=1 SV=2	0	241.929	0	37	50	74	49	49	1650	184.8	6.29	271.6	37	74	50	2	12880.6	12140.8	6547.7	7659.9	4429.7	11037.8	11997.4	11649.1	7254	6150.4	12880.6	12377.4	11397.9	11908.6	11849.5	11824.8	13745.8	12610.4	12576.3	11379.7	1		1.02517	0.489735
FALSE		High	Master Protein	551	-8226321295273535127	Q8C2Q3	RNA-binding protein 14 OS=Mus musculus OX=10090 GN=Rbm14 PE=1 SV=1	>sp|Q8C2Q3|RBM14_MOUSE RNA-binding protein 14 OS=Mus musculus OX=10090 GN=Rbm14 PE=1 SV=1	0	241.577	0	45	30	220	30	30	669	69.4	9.67	676.1	45	220	30	0	47799.4	48605.4	31317.5	31640.7	19065.2	33921.2	34653.2	32797.6	24999.1	22541.1	47799.4	49552.6	54516.2	49190.6	50999.1	36339.7	39703.3	35504.3	43341.4	41706.4	1		0.779844	0.000379113
[truncated: 8,086 more rows]
