# Supplementary material for: A Glycoproteome Data Mining Strategy for Characterizing Structural Features of Altered Glycans with Thymic Involution
Source: Adv Sci (Weinh). 2025 Jul 24;12(38):e02013. doi: 10.1002/advs.202502013 (PMC12520470; doi:10.1002/advs.202502013)
Supplement: Supplementary file 6 — Supplementary Table 5 [file ADVS-12-e02013-s003.xlsx]

## Sheet: Table S5
Table S5. Quantification of phosphopeptides between young and middle-aged mouse thymus based on the TMT-labeling quantification.										2 month					12 month
Confidence	Annotated Sequence	Modifications	# PSMs	Master Protein Accessions	Positions in Master Proteins	Modifications in Master Proteins (all Sites)	Modifications in Master Proteins	Master Protein Descriptions	Protein Accessions	Abundances (Normalized): F1: 126, Control	Abundances (Normalized): F1: 127N, Control	Abundances (Normalized): F1: 127C, Control	Abundances (Normalized): F1: 128N, Control	Abundances (Normalized): F1: 128C, Control	Abundances (Normalized): F1: 129N, Sample	Abundances (Normalized): F1: 129C, Sample	Abundances (Normalized): F1: 130N, Sample	Abundances (Normalized): F1: 130C, Sample	Abundances (Normalized): F1: 131, Sample	Modifications in Master Proteins (all Sites)	FC	P value
High	[R].LVAEQVMGDEFDLDSDDELQIDER.[L]	1xPhospho [S15]; 1xOxidation [M7]; 1xTMT10plex [N-Term]	2	Q80TJ7	Q80TJ7 [601-624]	Q80TJ7 1xPhospho [S615]	Q80TJ7 1xPhospho [S615]	Histone lysine demethylase PHF8 OS=Mus musculus OX=10090 GN=Phf8 PE=1 SV=2	Q80TJ7	49.3	48	43.9	40.8	49.5	42.5	61	54.8	61.3	48.3	Q80TJ7 1xPhospho [S615]	1.1803	0.108528
High	[R].LVAEQVMGDEFDLDSDDELQIDER.[L]	1xPhospho [S15]; 1xTMT10plex [N-Term]	10	Q80TJ7	Q80TJ7 [601-624]	Q80TJ7 1xPhospho [S615]	Q80TJ7 1xPhospho [S615]	Histone lysine demethylase PHF8 OS=Mus musculus OX=10090 GN=Phf8 PE=1 SV=2	Q80TJ7	319.3	254.7	219.1	177	215.4	218.1	288.4	252.9	238.6	194.2	Q80TJ7 1xPhospho [S615]	1.0364	0.963987
High	[K].LTQDQDHLPETSGTDIKTEEDCLQNSPKPPPTSPSSSSNK.[K]	1xCarbamidomethyl [C22]; 1xPhospho [T32]; 1xTMT10plex [N-Term]	3	D0QMC3	D0QMC3 [145-184]	D0QMC3 1xPhospho [T176]	D0QMC3 1xPhospho [T176]	Myeloid cell nuclear differentiation antigen-like protein OS=Mus musculus OX=10090 GN=Mndal PE=1 SV=1	D0QMC3	141.3	95.8	257.8	274.6	406.6	111.6	186.4	116.9	179	176.7	D0QMC3 1xPhospho [T176]	0.686305	0.192823
High	[R].LTPSPDIIVLSDNEASSPR.[S]	1xPhospho [S17]; 1xTMT10plex [N-Term]	4	Q8VHR5	Q8VHR5 [120-138]	Q8VHR5 1xPhospho [S136]	Q8VHR5 1xPhospho [S136]	Transcriptional repressor p66-beta OS=Mus musculus OX=10090 GN=Gatad2b PE=1 SV=1	Q8VHR5	117.5	115.4	113.1	109.7	140.4	91.4	159.7	129.4	122.9	124.8	Q8VHR5 1xPhospho [S136]	1.08747	0.611363
High	[R].LTSNQSQGSALDKSDDSDSSLSEVLR.[G]	2xPhospho [S14; S17]; 1xTMT10plex [N-Term]	4	Q9QXL1	Q9QXL1 [1258-1283]	Q9QXL1 2xPhospho [S1271; S1274]	Q9QXL1 2xPhospho [S1271; S1274]	Kinesin-like protein KIF21B OS=Mus musculus OX=10090 GN=Kif21b PE=1 SV=2	Q9QXL1	83.3	117.4	133.1	146.4	165.9	105.2	98.2	95	132.2	130	Q9QXL1 2xPhospho [S1271; S1274]	0.844358	0.318203
High	[K].ITSVSTGNLCTEEQSPPPRPEAYPIPTQTYTR.[E]	1xCarbamidomethyl [C10]; 1xPhospho [S15]; 1xTMT10plex [N-Term]	6	Q9QZQ1	Q9QZQ1 [1197-1228]	Q9QZQ1 1xPhospho [S1211]	Q9QZQ1 1xPhospho [S1211]	Afadin OS=Mus musculus OX=10090 GN=Afdn PE=1 SV=3	Q9QZQ1	316.3	298.8	271.3	331.3	334.5	306.9	334.3	346.3	316.7	317.9	Q9QZQ1 1xPhospho [S1211]	1.0346	0.334175
High	[R].LTRYSQDDNDGGSSSSGASSVAGSQGTVFK.[D]	1xPhospho [S5]; 1xTMT10plex [K30]; 1xTMT10plex [N-Term]	2	Q8BJS4	Q8BJS4 [8-37]	Q8BJS4 1xPhospho [S12]	Q8BJS4 1xPhospho [S12]	SUN domain-containing protein 2 OS=Mus musculus OX=10090 GN=Sun2 PE=1 SV=3	Q8BJS4	245.4	242.4	196.8	184.1	134.8	222.7	253.6	307.9	288.6	166.8	Q8BJS4 1xPhospho [S12]	1.23217	0.181959
High	[R].LTRYSQDDNDGGSSSSGASSVAGSQGTVFK.[D]	1xPhospho [S/T/Y]; 1xTMT10plex [N-Term]	9	Q8BJS4	Q8BJS4 [8-37]	Q8BJS4 1xPhospho [T9; Y11; S12]	Q8BJS4 1xPhospho [S/T/Y]	SUN domain-containing protein 2 OS=Mus musculus OX=10090 GN=Sun2 PE=1 SV=3	Q8BJS4	280	299.4	427	434.2	525.9	332.9	400.3	415.5	543.6	517.4	Q8BJS4 1xPhospho [T9; Y11; S12]	1.14558	0.442212
High	[R].LTSIGSDEDEETETYQEK.[V]	1xPhospho [S6]; 1xTMT10plex [K18]; 1xTMT10plex [N-Term]	2	Q924N4	Q924N4 [1027-1044]	Q924N4 1xPhospho [S1032]	Q924N4 1xPhospho [S1032]	Solute carrier family 12 member 6 OS=Mus musculus OX=10090 GN=Slc12a6 PE=1 SV=2	Q924N4	254.8	242.3	149.2	163.9	120.9	249.2	288.1	292.8	238.3	149.6	Q924N4 1xPhospho [S1032]	1.31488	0.158872
High	[R].LTSIGSDEDEETETYQEK.[V]	1xPhospho [S6]; 1xTMT10plex [N-Term]	2	Q924N4	Q924N4 [1027-1044]	Q924N4 1xPhospho [S1032]	Q924N4 1xPhospho [S1032]	Solute carrier family 12 member 6 OS=Mus musculus OX=10090 GN=Slc12a6 PE=1 SV=2	Q924N4	169.5	181.8	279.9	256.3	326.8	208	207.2	221.1	319	279.4	Q924N4 1xPhospho [S1032]	1.06649	0.915429
High	[R].LTSHTPGLDDEKEASENETDIEDPR.[E]	1xPhospho [S15]; 1xTMT10plex [K12]; 1xTMT10plex [N-Term]	2	Q6ZWQ0	Q6ZWQ0 [6334-6358]	Q6ZWQ0 1xPhospho [S6348]	Q6ZWQ0 1xPhospho [S6348]	Nesprin-2 OS=Mus musculus OX=10090 GN=Syne2 PE=1 SV=2	Q6ZWQ0	195.5	146.5	134.3	134.5	118.2	162.1	209.8	162.9	170.7	122.2	Q6ZWQ0 1xPhospho [S6348]	1.17948	0.334038
High	[R].LTSHTPGLDDEKEASENETDIEDPR.[E]	1xPhospho [S15]; 1xTMT10plex [N-Term]	3	Q6ZWQ0	Q6ZWQ0 [6334-6358]	Q6ZWQ0 1xPhospho [S6348]	Q6ZWQ0 1xPhospho [S6348]	Nesprin-2 OS=Mus musculus OX=10090 GN=Syne2 PE=1 SV=2	Q6ZWQ0	102.1	197.1	288.7	286.8	351.8	186.9	84.3	129.2	330.9	306.8	Q6ZWQ0 1xPhospho [S6348]	0.841109	0.578296
High	[K].LVGLQQQCDDYGSSYLGVIELIGEK.[E]	1xCarbamidomethyl [C8]; 2xPhospho [S13; S14]; 1xTMT10plex [K25]; 1xTMT10plex [N-Term]	2	Q8K482	Q8K482 [353-377]	Q8K482 2xPhospho [S365; S366]	Q8K482 2xPhospho [S365; S366]	EMILIN-2 OS=Mus musculus OX=10090 GN=Emilin2 PE=1 SV=1	Q8K482	40.4	39.3	29.7	34.3	24.8	53.1	57.9	72	41.6	40.2	Q8K482 2xPhospho [S365; S366]	1.54796	0.0183343
High	[K].IVETINSDSDSEFGIPK.[K]	2xPhospho [S7; S9]; 1xTMT10plex [K17]; 1xTMT10plex [N-Term]	21	Q64511	Q64511 [1503-1519]	Q64511 2xPhospho [S1509; S1511]	Q64511 2xPhospho [S1509; S1511]	DNA topoisomerase 2-beta OS=Mus musculus OX=10090 GN=Top2b PE=1 SV=2	Q64511	4537.1	4066.7	2607.9	2525.4	1963.8	2656.4	3857.9	3355.8	2737.3	1913.2	Q64511 2xPhospho [S1509; S1511]	0.965774	0.701122
High	[K].IVETINSDSDSEFGIPK.[K]	1xPhospho [S]; 1xTMT10plex [K17]; 1xTMT10plex [N-Term]	8	Q64511	Q64511 [1503-1519]	Q64511 1xPhospho [S1509; S1511]	Q64511 1xPhospho [S]	DNA topoisomerase 2-beta OS=Mus musculus OX=10090 GN=Top2b PE=1 SV=2	Q64511	1345.1	1214.1	851.7	783	588.1	764.5	1027.8	958.4	878.2	611.3	Q64511 1xPhospho [S1509; S1511]	0.904049	0.513564
High	[K].IVETINSDSDSEFGIPK.[K]	3xPhospho [S7; S9; S11]; 1xTMT10plex [N-Term]	45	Q64511	Q64511 [1503-1519]	Q64511 3xPhospho [S1509; S1511; S1513]	Q64511 3xPhospho [S1509; S1511; S1513]	DNA topoisomerase 2-beta OS=Mus musculus OX=10090 GN=Top2b PE=1 SV=2	Q64511	51	46.3	57.5	50.2	54	36.7	42.7	47.5	63.4	40.9	Q64511 3xPhospho [S1509; S1511; S1513]	0.841367	0.297936
High	[K].IVETINSDSDSEFGIPK.[K]	2xPhospho [S/T]; 1xTMT10plex [N-Term]	46	Q64511	Q64511 [1503-1519]	Q64511 2xPhospho [S1509; S1511; S1513]	Q64511 2xPhospho [S1511; S]	DNA topoisomerase 2-beta OS=Mus musculus OX=10090 GN=Top2b PE=1 SV=2	Q64511	1346.3	1737.2	2765.7	2701.6	2973	1751.9	1494.6	1666.6	2583.5	2415.4	Q64511 2xPhospho [S1509; S1511; S1513]	0.885786	0.429137
High	[K].IVETINSDSDSEFGIPK.[K]	1xPhospho [S]; 1xTMT10plex [N-Term]	7	Q64511	Q64511 [1503-1519]	Q64511 1xPhospho [S1509; S1511; S1513]	Q64511 1xPhospho [S]	DNA topoisomerase 2-beta OS=Mus musculus OX=10090 GN=Top2b PE=1 SV=2	Q64511	214.9	307.9	385	366.4	386.1	264.4	308.1	287.1	357.5	351.6	Q64511 1xPhospho [S1509; S1511; S1513]	0.922126	0.635974
High	[K].LVELPVSSQPSAEDSDTEDDSEAEQGER.[N]	2xPhospho [S15; S21]; 1xTMT10plex [N-Term]	2	Q4U2R1	Q4U2R1 [1929-1956]	Q4U2R1 2xPhospho [S1943; S1949]	Q4U2R1 2xPhospho [S1943; S1949]	E3 ubiquitin-protein ligase HERC2 OS=Mus musculus OX=10090 GN=Herc2 PE=1 SV=3	Q4U2R1	43.9	45.1	39.9	42.6	44.2	41.7	59.9	60.8	66.9	45.9	Q4U2R1 2xPhospho [S1943; S1949]	1.35421	0.0669311
High	[K].LVELPVSSQPSAEDSDTEDDSEAEQGER.[N]	1xPhospho [S15]; 1xTMT10plex [N-Term]	2	Q4U2R1	Q4U2R1 [1929-1956]	Q4U2R1 1xPhospho [S1943]	Q4U2R1 1xPhospho [S1943]	E3 ubiquitin-protein ligase HERC2 OS=Mus musculus OX=10090 GN=Herc2 PE=1 SV=3	Q4U2R1	42.8	41.4	48.2	62.3	44.5	41.9	56.4	54.1	60.1	46.8	Q4U2R1 1xPhospho [S1943]	1.11292	0.447061
High	[K].IVEPEVVGESDSEVEGDAWR.[L]	2xPhospho [S10; S12]; 1xTMT10plex [N-Term]	89	C0HKD9	C0HKD9 [107-126]	C0HKD9 2xPhospho [S116; S118]	C0HKD9 2xPhospho [S116; S118]	Microfibrillar-associated protein 1B OS=Mus musculus OX=10090 GN=Mfap1b PE=1 SV=1	C0HKD9	5241.7	5381.2	5684.2	5106.1	5424.5	4709.9	5534	5049.6	5232.1	4703.6	C0HKD9 2xPhospho [S116; S118]	0.935114	0.121721
High	[K].IVEPEVVGESDSEVEGDAWR.[L]	1xPhospho [S]; 1xTMT10plex [N-Term]	23	C0HKD9	C0HKD9 [107-126]	C0HKD9 1xPhospho [S116; S118]	C0HKD9 1xPhospho [S]	Microfibrillar-associated protein 1B OS=Mus musculus OX=10090 GN=Mfap1b PE=1 SV=1	C0HKD9	1589.1	1786.5	1941.4	1853.3	2043.3	1394.1	1545.1	1596.1	1799.3	1727.7	C0HKD9 1xPhospho [S116; S118]	0.874716	0.0586023
High	[K].ISVSDLNDPIILSSDDDDDDDDR.[T]	2xPhospho [S13; S14]; 1xTMT10plex [N-Term]	3	Q6P7W0	Q6P7W0 [343-365]	Q6P7W0 2xPhospho [S355; S356]	Q6P7W0 2xPhospho [S355; S356]	Sentrin-specific protease 6 OS=Mus musculus OX=10090 GN=Senp6 PE=1 SV=3	Q6P7W0	154.4	153.8	84.9	79.9	67.2	73.3	99.9	91.8	69.8	50.4	Q6P7W0 2xPhospho [S355; S356]	0.741219	0.176709
High	[K].ISVDDYGMDLNSDDSTDDESHPR.[K]	3xPhospho [S12; S15; S20]; 1xOxidation [M8]; 1xTMT10plex [N-Term]	4	Q9WU62	Q9WU62 [785-807]	Q9WU62 3xPhospho [S796; S799; S804]	Q9WU62 3xPhospho [S796; S799; S804]	Inner centromere protein OS=Mus musculus OX=10090 GN=Incenp PE=1 SV=2	Q9WU62	139.5	135.2	127.4	113.4	115.9	102.4	128.4	118.3	129.6	106.3	Q9WU62 3xPhospho [S796; S799; S804]	0.926491	0.255326
High	[K].ISVDDYGMDLNSDDSTDDESHPR.[K]	3xPhospho [S12; S15; S20]; 1xTMT10plex [N-Term]	20	Q9WU62	Q9WU62 [785-807]	Q9WU62 3xPhospho [S796; S799; S804]	Q9WU62 3xPhospho [S796; S799; S804]	Inner centromere protein OS=Mus musculus OX=10090 GN=Incenp PE=1 SV=2	Q9WU62	1233.6	1265.6	881.1	887.7	846.9	761.6	924.9	861.9	783.5	678.8	Q9WU62 3xPhospho [S796; S799; S804]	0.810686	0.0625072
High	[K].ISVDDYGMDLNSDDSTDDESHPR.[K]	2xPhospho [S12; S15]; 1xOxidation [M8]; 1xTMT10plex [N-Term]	3	Q9WU62	Q9WU62 [785-807]	Q9WU62 2xPhospho [S796; S799]	Q9WU62 2xPhospho [S796; S799]	Inner centromere protein OS=Mus musculus OX=10090 GN=Incenp PE=1 SV=2	Q9WU62	122.7	119.5	95.3	113.2	103	197.7	105.2	123.8	102.5	98.1	Q9WU62 2xPhospho [S796; S799]	1.01806	0.467013
High	[R].ISVQEMQQQQQPQQIRPSPPQQQQQLQLQQR.[Q]	1xPhospho [S18]; 1xTMT10plex [N-Term]	2	Q8BXJ2	Q8BXJ2 [285-315]	Q8BXJ2 1xPhospho [S302]	Q8BXJ2 1xPhospho [S302]	Transcriptional-regulating factor 1 OS=Mus musculus OX=10090 GN=Trerf1 PE=1 SV=1	Q8BXJ2	119.3	104.6	87.7	89.3	107.4	75.1	124.4	92.4	106.6	97.2	Q8BXJ2 1xPhospho [S302]	0.974808	0.808386
High	[K].ISVDDYGMDLNSDDSTDDESHPR.[K]	2xPhospho [S15; S]; 1xTMT10plex [N-Term]	11	Q9WU62	Q9WU62 [785-807]	Q9WU62 2xPhospho [S796; S799; S804]	Q9WU62 2xPhospho [S799; S]	Inner centromere protein OS=Mus musculus OX=10090 GN=Incenp PE=1 SV=2	Q9WU62	806.7	945	874.4	861.2	794.3	708.3	682.8	710.4	762.7	685	Q9WU62 2xPhospho [S796; S799; S804]	0.830946	0.0013652
High	[K].ISVDDYGMDLNSDDSTDDESHPR.[K]	1xPhospho [S]; 1xTMT10plex [N-Term]	4	Q9WU62	Q9WU62 [785-807]	Q9WU62 1xPhospho [S796; S799]	Q9WU62 1xPhospho [S]	Inner centromere protein OS=Mus musculus OX=10090 GN=Incenp PE=1 SV=2	Q9WU62	245.3	263.5	397.3	372.9	431.1	199.6	226	216.6	316	295.4	Q9WU62 1xPhospho [S796; S799]	0.763895	0.0698539
High	[K].LSSNCSGVEGDVTDEDEGAEMSQR.[M]	1xCarbamidomethyl [C5]; 1xPhospho [T13]; 1xTMT10plex [N-Term]	4	Q8K394	Q8K394 [573-596]	Q8K394 1xPhospho [T585]	Q8K394 1xPhospho [T585]	Inactive phospholipase C-like protein 2 OS=Mus musculus OX=10090 GN=Plcl2 PE=1 SV=2	Q8K394	186.5	163.5	166.4	129.4	141.9	129.2	197.7	151.9	126.8	122	Q8K394 1xPhospho [T585]	0.90084	0.504662
High	[K].ISSTLYQATAPVLTPAK.[I]	1xPhospho [T14]; 1xTMT10plex [K17]; 1xTMT10plex [N-Term]	1	Q5RL79	Q5RL79 [111-127]	Q5RL79 1xPhospho [T124]	Q5RL79 1xPhospho [T124]	Keratinocyte-associated protein 2 OS=Mus musculus OX=10090 GN=Krtcap2 PE=1 SV=2	Q5RL79	52.5	46	38.2	33.4	35.3	34.9	34	36	22.6	25.4	Q5RL79 1xPhospho [T124]	0.732176	0.0480315
High	[K].LSSSPPSGSGGGGGASSSSHCSGESQCR.[A]	2xCarbamidomethyl [C21; C27]; 1xPhospho [S]; 1xTMT10plex [N-Term]	10	Q9JHT5	Q9JHT5 [13-40]	Q9JHT5 1xPhospho [S15; S16]	Q9JHT5 1xPhospho [S]	Nuclear protein AMMECR1 OS=Mus musculus OX=10090 GN=Ammecr1 PE=2 SV=1	Q9JHT5	373.7	432.8	450	504	492.5	312.3	268.1	297.7	408.7	406.8	Q9JHT5 1xPhospho [S15; S16]	0.745976	0.0169625
High	[K].LSSEDEEESEAEEGQSEASGK.[K]	1xPhospho [S9]; 1xTMT10plex [K21]; 1xTMT10plex [N-Term]	2	Q9DB96	Q9DB96 [141-161]	Q9DB96 1xPhospho [S149]	Q9DB96 1xPhospho [S149]	Neuroguidin OS=Mus musculus OX=10090 GN=Ngdn PE=1 SV=1	Q9DB96	166.7	123.1	109.1	106.7	118.5	108.3	161.8	157.5	151.4	137	Q9DB96 1xPhospho [S149]	1.23891	0.242706
High	[R].LSQVSDSVSGQTVVDPK.[G]	1xPhospho [T12]; 1xTMT10plex [K17]; 1xTMT10plex [N-Term]	1	Q91YR7	Q91YR7 [255-271]	Q91YR7 1xPhospho [T266]	Q91YR7 1xPhospho [T266]	Pre-mRNA-processing factor 6 OS=Mus musculus OX=10090 GN=Prpf6 PE=1 SV=1	Q91YR7	106.8	103.1	73	81.2	69.3	137.2	183.6	170.2	116.8	88.1	Q91YR7 1xPhospho [T266]	1.6434	0.0247218
High	[R].LSSESHHGGSPIHWVLPAGMSAK.[M]	1xPhospho [S10]; 1xTMT10plex [K23]; 1xTMT10plex [N-Term]	1	E9Q5K9	E9Q5K9 [416-438]	E9Q5K9 1xPhospho [S425]	E9Q5K9 1xPhospho [S425]	YTH domain-containing protein 1 OS=Mus musculus OX=10090 GN=Ythdc1 PE=1 SV=2	E9Q5K9	173.7	196.2	144.9	136.7	122.2	147.5	146.5	156.1	112.5	83.9	E9Q5K9 1xPhospho [S425]	0.841287	0.218199
High	[R].LSTGPALDSEYSEEFQEDDTQSEKEQDAVETDAMIK.[K]	1xPhospho [S22]; 2xTMT10plex [K24; K36]; 1xTMT10plex [N-Term]	6	P35601	P35601 [1069-1104]	P35601 1xPhospho [S1090]	P35601 1xPhospho [S1090]	Replication factor C subunit 1 OS=Mus musculus OX=10090 GN=Rfc1 PE=1 SV=2	P35601	829.1	702.8	266.9	252.6	117.5	319.3	546.9	485.7	218.2	134.1	P35601 1xPhospho [S1090]	0.846031	0.576971
High	[R].LSTGPALDSEYSEEFQEDDTQSEKEQDAVETDAMIK.[K]	1xPhospho [S/T]; 1xTMT10plex [N-Term]	2	P35601	P35601 [1069-1104]	P35601 1xPhospho [T1088; S1090]	P35601 1xPhospho [T/S]	Replication factor C subunit 1 OS=Mus musculus OX=10090 GN=Rfc1 PE=1 SV=2	P35601	37.9	37.5	78.2	95.3	101.4	41.9	31.1	36.3	68.3	54.8	P35601 1xPhospho [T1088; S1090]	0.692817	0.162025
High	[K].LTLSGSDSVILGDTTNGANDEEDGQPR.[R]	1xPhospho [S]; 1xTMT10plex [N-Term]	12	Q9QZI9	Q9QZI9 [364-390]	Q9QZI9 1xPhospho [S367; S369; S371]	Q9QZI9 1xPhospho [S]	Serine incorporator 3 OS=Mus musculus OX=10090 GN=Serinc3 PE=1 SV=2	Q9QZI9	361.5	331.9	321	296.4	320.2	285.2	346.6	356.6	379.1	323.1	Q9QZI9 1xPhospho [S367; S369; S371]	1.05094	0.551343
High	[K].LTFDSSFSPNTGKK.[N]	1xPhospho [S8]; 1xTMT10plex [K14]; 1xTMT10plex [N-Term]	1	Q60932	Q60932 [110-123]	Q60932 1xPhospho [S117]	Q60932 1xPhospho [S117]	Voltage-dependent anion-selective channel protein 1 OS=Mus musculus OX=10090 GN=Vdac1 PE=1 SV=3	Q60932	38.7	50.2	95.8	116.2	93	67.2	37.4	36.7	122.9	115.5	Q60932 1xPhospho [S117]	0.935839	0.90738
High	[K].MAPPPKEVEEDSEDEEMSEDEDDSSGEEEVVIPQKK.[G]	3xPhospho [S18; S24; S]; 1xTMT10plex [K]; 1xTMT10plex [N-Term]	6	P09405	P09405 [17-52]	P09405 3xPhospho [S28; S34; S40; S41]	P09405 3xPhospho [S34; S40; S]	Nucleolin OS=Mus musculus OX=10090 GN=Ncl PE=1 SV=2	P09405	114.9	139.7	271.4	535.7	458.5	205.7	158.8	161.6	322.3	300.5	P09405 3xPhospho [S28; S34; S40; S41]	0.848375	0.437535
High	[K].MAPPPKEVEEDSEDEEMSEDEDDSSGEEEVVIPQKK.[G]	2xPhospho [S12; S18]; 1xTMT10plex [N-Term]	1	P09405	P09405 [17-52]	P09405 2xPhospho [S28; S34]	P09405 2xPhospho [S28; S34]	Nucleolin OS=Mus musculus OX=10090 GN=Ncl PE=1 SV=2	P09405	27.4	94.7	31.3	64.1	77.2	63.3	125.2	121.5	60.5	53	P09405 2xPhospho [S28; S34]	1.61039	0.245265
High	[K].MAPPPKEVEEDSEDEEMSEDEDDSSGEEEVVIPQKK.[G]	1xPhospho [S24]; 1xTMT10plex [N-Term]	1	P09405	P09405 [17-52]	P09405 1xPhospho [S40]	P09405 1xPhospho [S40]	Nucleolin OS=Mus musculus OX=10090 GN=Ncl PE=1 SV=2	P09405	49.7	57.7	55.1	67.2	114	68	72.1	83.5	88.6	100.9	P09405 1xPhospho [S40]	1.33676	0.319245
High	[K].MAPPPKEVEEDSEDEEMSEDEDDSSGEEEVVIPQK.[K]	3xPhospho [S18; S24; S]; 1xTMT10plex [K]; 1xTMT10plex [N-Term]	10	P09405	P09405 [17-51]	P09405 3xPhospho [S28; S34; S40; S41]	P09405 3xPhospho [S34; S40; S]	Nucleolin OS=Mus musculus OX=10090 GN=Ncl PE=1 SV=2	P09405	171.1	365.8	440.8	674.6	524.3	327.1	167.1	223.6	459.6	356.3	P09405 3xPhospho [S28; S34; S40; S41]	0.704266	0.226358
High	[K].MAPPPKEVEEDSEDEEMSEDEDDSSGEEEVVIPQK.[K]	3xPhospho [S12; S18; S24]; 1xTMT10plex [N-Term]	2	P09405	P09405 [17-51]	P09405 3xPhospho [S28; S34; S40]	P09405 3xPhospho [S28; S34; S40]	Nucleolin OS=Mus musculus OX=10090 GN=Ncl PE=1 SV=2	P09405	28.2	44.3	90.5	90.7	123	40	50	35.1	57	72.2	P09405 3xPhospho [S28; S34; S40]	0.68107	0.220415
High	[K].MDGDSEEEQESPDTGEDEDGGDESDLSSESSIK.[K]	3xPhospho [S5; S11; S24]; 1xTMT10plex [K33]; 1xTMT10plex [N-Term]	8	Q5DW34	Q5DW34 [389-421]	Q5DW34 3xPhospho [S393; S399; S412]	Q5DW34 3xPhospho [S393; S399; S412]	Histone-lysine N-methyltransferase EHMT1 OS=Mus musculus OX=10090 GN=Ehmt1 PE=1 SV=2	Q5DW34	197.7	171.8	82.7	88.5	65	82.8	166.3	130.9	93.3	60.9	Q5DW34 3xPhospho [S393; S399; S412]	0.935005	0.671464
High	[K].MDAGDTFPATEESSPPK.[S]	1xPhospho [S14]; 1xTMT10plex [K17]; 1xTMT10plex [N-Term]	1	E9Q5F9	E9Q5F9 [119-135]	E9Q5F9 1xPhospho [S132]	E9Q5F9 1xPhospho [S132]	Histone-lysine N-methyltransferase SETD2 OS=Mus musculus OX=10090 GN=Setd2 PE=1 SV=1	E9Q5F9	85.7	101.2	71.3	237.6	130.9	343.3	252.3	340.5	292.4	242.9	E9Q5F9 1xPhospho [S132]	2.77471	0.00169283
High	[K].IYYSEETSSDQGNEDEEEPKEASSSTELHSSEK.[W]	1xPhospho [S]; 1xTMT10plex [N-Term]	2	Q62077	Q62077 [517-549]	Q62077 1xPhospho [S524; S525]	Q62077 1xPhospho [S]	1-phosphatidylinositol 4,5-bisphosphate phosphodiesterase gamma-1 OS=Mus musculus OX=10090 GN=Plcg1 PE=1 SV=2	Q62077	41.3	35.3	52	77.9	80.1	44	53.1	34.6	57.4	70.4	Q62077 1xPhospho [S524; S525]	0.923769	0.63735
High	[R].MAGQEIPEEGREVEEFSEEEDADDSDDSEAEKQSQK.[Q]	2xPhospho [S25; S28]; 2xTMT10plex [K32; K36]; 1xTMT10plex [N-Term]	2	Q923D5	Q923D5 [337-372]	Q923D5 2xPhospho [S361; S364]	Q923D5 2xPhospho [S361; S364]	WW domain-binding protein 11 OS=Mus musculus OX=10090 GN=Wbp11 PE=1 SV=2	Q923D5	179.1	456.7	100.8	183.4	135.6	225.7	632.1	430.8	248.7	164.6	Q923D5 2xPhospho [S361; S364]	1.57137	0.258371
High	[R].MAGQEIPEEGREVEEFSEEEDADDSDDSEAEKQSQK.[Q]	3xPhospho [S17; S25; S28]; 1xTMT10plex [N-Term]	2	Q923D5	Q923D5 [337-372]	Q923D5 3xPhospho [S353; S361; S364]	Q923D5 3xPhospho [S353; S361; S364]	WW domain-binding protein 11 OS=Mus musculus OX=10090 GN=Wbp11 PE=1 SV=2	Q923D5	25	26.6	31.8	32.7	38.7	17.5	58.8	24.4	27.6	26.1	Q923D5 3xPhospho [S353; S361; S364]	0.848656	0.991849
High	[R].MAGQEIPEEGREVEEFSEEEDADDSDDSEAEKQSQK.[Q]	2xPhospho [S25; S28]; 1xTMT10plex [N-Term]	5	Q923D5	Q923D5 [337-372]	Q923D5 2xPhospho [S361; S364]	Q923D5 2xPhospho [S361; S364]	WW domain-binding protein 11 OS=Mus musculus OX=10090 GN=Wbp11 PE=1 SV=2	Q923D5	57.4	77.5	159.9	219	254.7	98.1	78.3	77.7	122.2	148.7	Q923D5 2xPhospho [S361; S364]	0.703932	0.26683
High	[R].MAGQEIPEEGREVEEFSEEEDADDSDDSEAEK.[Q]	3xPhospho [S17; S25; S28]; 1xTMT10plex [K32]; 1xTMT10plex [N-Term]	2	Q923D5	Q923D5 [337-368]	Q923D5 3xPhospho [S353; S361; S364]	Q923D5 3xPhospho [S353; S361; S364]	WW domain-binding protein 11 OS=Mus musculus OX=10090 GN=Wbp11 PE=1 SV=2	Q923D5	158.9	389.1	112.9	136.4	119.3	182.1	343.8	239.7	154.7	104.3	Q923D5 3xPhospho [S353; S361; S364]	1.25257	0.752875
High	[R].MAGQEIPEEGREVEEFSEEEDADDSDDSEAEK.[Q]	2xPhospho [S25; S]; 1xTMT10plex [K32]; 1xTMT10plex [N-Term]	4	Q923D5	Q923D5 [337-368]	Q923D5 2xPhospho [S353; S361; S364]	Q923D5 2xPhospho [S361; S]	WW domain-binding protein 11 OS=Mus musculus OX=10090 GN=Wbp11 PE=1 SV=2	Q923D5	157.1	440.4	138	182.4	157.5	167	314.2	263.2	157.4	102.6	Q923D5 2xPhospho [S353; S361; S364]	1.00657	0.840983
High	[R].MAGQEIPEEGREVEEFSEEEDADDSDDSEAEK.[Q]	3xPhospho [S17; S25; S28]; 1xTMT10plex [N-Term]	4	Q923D5	Q923D5 [337-368]	Q923D5 3xPhospho [S353; S361; S364]	Q923D5 3xPhospho [S353; S361; S364]	WW domain-binding protein 11 OS=Mus musculus OX=10090 GN=Wbp11 PE=1 SV=2	Q923D5	48.6	164.5	190.1	143.7	154.1	121.2	52.7	74.6	116.8	112.6	Q923D5 3xPhospho [S353; S361; S364]	0.698954	0.14595
High	[R].MAGQEIPEEGREVEEFSEEEDADDSDDSEAEK.[Q]	2xPhospho [S25; S28]; 1xTMT10plex [N-Term]	4	Q923D5	Q923D5 [337-368]	Q923D5 2xPhospho [S361; S364]	Q923D5 2xPhospho [S361; S364]	WW domain-binding protein 11 OS=Mus musculus OX=10090 GN=Wbp11 PE=1 SV=2	Q923D5	69.9	86.6	98.8	95.5	115.1	87.9	70.5	73.7	91.8	89.8	Q923D5 2xPhospho [S361; S364]	0.899403	0.261393
High	[K].MAEESSSSSSSSSPTAATSQQQQQQQLK.[T]	1xPhospho [S/T]; 1xTMT10plex [K28]; 1xTMT10plex [N-Term]	4	A2A432	A2A432 [188-215]	A2A432 1xPhospho [S200; T202]	A2A432 1xPhospho [S/T]	Cullin-4B OS=Mus musculus OX=10090 GN=Cul4b PE=1 SV=1	A2A432	264	268.1	163	164.2	105.1	176.8	208.1	211.7	133.6	122.2	A2A432 1xPhospho [S200; T202]	0.854162	0.55888
High	[R].METVSNASSSSNPSSPGR.[I]	2xPhospho [S/T]; 1xOxidation [M1]; 1xTMT10plex [N-Term]	10	Q4VA53	Q4VA53 [1152-1169]	Q4VA53 2xPhospho [S1162; S1165; S1166]	Q4VA53 2xPhospho [S1165; S]	Sister chromatid cohesion protein PDS5 homolog B OS=Mus musculus OX=10090 GN=Pds5b PE=1 SV=1	Q4VA53	139.1	152.9	153.7	159.7	160.9	159.4	190.5	183	222.9	210.5	Q4VA53 2xPhospho [S1162; S1165; S1166]	1.26042	0.00908727
High	[R].METVSNASSSSNPSSPGR.[I]	2xPhospho [S11; S14]; 1xTMT10plex [N-Term]	10	Q4VA53	Q4VA53 [1152-1169]	Q4VA53 2xPhospho [S1162; S1165]	Q4VA53 2xPhospho [S1162; S1165]	Sister chromatid cohesion protein PDS5 homolog B OS=Mus musculus OX=10090 GN=Pds5b PE=1 SV=1	Q4VA53	1146.7	1177.4	1746.3	1564.1	1821.9	1261.2	1346.7	1295.6	1750.9	1541.9	Q4VA53 2xPhospho [S1162; S1165]	0.978799	0.764943
High	[R].METVSNASSSSNPSSPGR.[I]	1xPhospho [S]; 1xOxidation [M1]; 1xTMT10plex [N-Term]	27	Q4VA53	Q4VA53 [1152-1169]	Q4VA53 1xPhospho [S1156; S1162; S1165; S1166]	Q4VA53 1xPhospho [S]	Sister chromatid cohesion protein PDS5 homolog B OS=Mus musculus OX=10090 GN=Pds5b PE=1 SV=1	Q4VA53	608.9	728.5	1079.6	1003	1262.8	721.6	711.8	695.2	1353.9	1420.7	Q4VA53 1xPhospho [S1156; S1162; S1165; S1166]	1.05915	0.834672
High	[R].METVSNASSSSNPSSPGR.[I]	1xPhospho [S]; 1xTMT10plex [N-Term]	25	Q4VA53	Q4VA53 [1152-1169]	Q4VA53 1xPhospho [S1156; S1159; S1160; S1161; S1162; S1165; S1166]	Q4VA53 1xPhospho [S]	Sister chromatid cohesion protein PDS5 homolog B OS=Mus musculus OX=10090 GN=Pds5b PE=1 SV=1	Q4VA53	2185.4	2564.9	3343.9	3272.7	3453.1	1923.9	1907.1	1801.8	2655.9	2523.7	Q4VA53 1xPhospho [S1156; S1159; S1160; S1161; S1162; S1165; S1166]	0.74956	0.030608
High	[R].METHKEEDDEDSSTASDSDLLSQDNYER.[A]	2xPhospho [S13; S16]; 1xTMT10plex [K5]; 1xTMT10plex [N-Term]	2	Q3TB48	Q3TB48 [79-106]	Q3TB48 2xPhospho [S91; S94]	Q3TB48 2xPhospho [S91; S94]	Transmembrane protein 104 OS=Mus musculus OX=10090 GN=Tmem104 PE=1 SV=1	Q3TB48	121.3	105.2	80.5	101.5	96.9	100.5	139.8	133.6	114.2	103.5	Q3TB48 2xPhospho [S91; S94]	1.16011	0.132252
High	[K].MESTEENEDRLATSSPEQSWPSTFK.[A]	2xPhospho [S14; S15]; 1xTMT10plex [K25]; 1xTMT10plex [N-Term]	5	Q60953	Q60953 [501-525]	Q60953 2xPhospho [S514; S515]	Q60953 2xPhospho [S514; S515]	Protein PML OS=Mus musculus OX=10090 GN=Pml PE=1 SV=3	Q60953	140.7	141.5	126.2	195.9	189.4	199.7	220.1	237.6	244.9	178.1	Q60953 2xPhospho [S514; S515]	1.35849	0.0155846
High	[K].MESTEENEDRLATSSPEQSWPSTFK.[A]	2xPhospho [S14; S15]; 1xTMT10plex [N-Term]	11	Q60953	Q60953 [501-525]	Q60953 2xPhospho [S514; S515]	Q60953 2xPhospho [S514; S515]	Protein PML OS=Mus musculus OX=10090 GN=Pml PE=1 SV=3	Q60953	417.9	402.1	673.4	1023	1338.6	511.6	484	505.2	887.5	924.2	Q60953 2xPhospho [S514; S515]	0.963441	0.613865
High	[K].MESEAGADDSAEEGDLLDDDDNEDRGDDQLELKDDEK.[E]	1xPhospho [S10]; 1xOxidation [M1]; 2xTMT10plex [K33; K37]; 1xTMT10plex [N-Term]	3	Q9Z204	Q9Z204 [259-295]	Q9Z204 1xPhospho [S268]	Q9Z204 1xPhospho [S268]	Heterogeneous nuclear ribonucleoproteins C1/C2 OS=Mus musculus OX=10090 GN=Hnrnpc PE=1 SV=1	Q9Z204	369.7	28.1	71.1	22.9	30.5	25.2	42.5	37.3	47.2	31.1	Q9Z204 1xPhospho [S268]	0.983501	0.368312
High	[K].MESEAGADDSAEEGDLLDDDDNEDRGDDQLELKDDEK.[E]	1xPhospho [S10]; 2xTMT10plex [K33; K37]; 1xTMT10plex [N-Term]	3	Q9Z204	Q9Z204 [259-295]	Q9Z204 1xPhospho [S268]	Q9Z204 1xPhospho [S268]	Heterogeneous nuclear ribonucleoproteins C1/C2 OS=Mus musculus OX=10090 GN=Hnrnpc PE=1 SV=1	Q9Z204	4656.2	225.8	726.2	93.9	115.6	116.8	266.5	164	178.8	99.6	Q9Z204 1xPhospho [S268]	0.646642	0.320371
High	[K].MESEAGADDSAEEGDLLDDDDNEDRGDDQLELKDDEK.[E]	1xPhospho [S10]; 1xOxidation [M1]; 1xTMT10plex [K37]; 1xTMT10plex [N-Term]	2	Q9Z204	Q9Z204 [259-295]	Q9Z204 1xPhospho [S268]	Q9Z204 1xPhospho [S268]	Heterogeneous nuclear ribonucleoproteins C1/C2 OS=Mus musculus OX=10090 GN=Hnrnpc PE=1 SV=1	Q9Z204	166.1	44.9	41.4	25.6	37.4	43.6	34.3	31.7	70.2	43.1	Q9Z204 1xPhospho [S268]	0.987123	0.510165
High	[K].MESEAGADDSAEEGDLLDDDDNEDRGDDQLELKDDEK.[E]	1xPhospho [S10]; 1xTMT10plex [N-Term]	2	Q9Z204	Q9Z204 [259-295]	Q9Z204 1xPhospho [S268]	Q9Z204 1xPhospho [S268]	Heterogeneous nuclear ribonucleoproteins C1/C2 OS=Mus musculus OX=10090 GN=Hnrnpc PE=1 SV=1	Q9Z204	11.6	16.7	9.2	16.5	9.2	14.9	15.6	10.1	15.9	12.4	Q9Z204 1xPhospho [S268]	1.09783	0.585792
High	[K].MESEAGADDSAEEGDLLDDDDNEDRGDDQLELK.[D]	2xPhospho [S3; S10]; 1xTMT10plex [K33]; 1xTMT10plex [N-Term]	1	Q9Z204	Q9Z204 [259-291]	Q9Z204 2xPhospho [S261; S268]	Q9Z204 2xPhospho [S261; S268]	Heterogeneous nuclear ribonucleoproteins C1/C2 OS=Mus musculus OX=10090 GN=Hnrnpc PE=1 SV=1	Q9Z204	546.6	355.7	184.7	133	142.5	142.4	224.2	187.2	127.2	122	Q9Z204 2xPhospho [S261; S268]	0.768484	0.208488
High	[K].MESEAGADDSAEEGDLLDDDDNEDRGDDQLELK.[D]	1xPhospho [S10]; 1xOxidation [M1]; 1xTMT10plex [K33]; 1xTMT10plex [N-Term]	3	Q9Z204	Q9Z204 [259-291]	Q9Z204 1xPhospho [S268]	Q9Z204 1xPhospho [S268]	Heterogeneous nuclear ribonucleoproteins C1/C2 OS=Mus musculus OX=10090 GN=Hnrnpc PE=1 SV=1	Q9Z204	934.7	597.8	388.8	197.9	177	304	388.7	479	318.3	253.5	Q9Z204 1xPhospho [S268]	0.912236	0.4719
High	[K].MESEAGADDSAEEGDLLDDDDNEDRGDDQLELK.[D]	1xPhospho [S10]; 1xTMT10plex [K33]; 1xTMT10plex [N-Term]	23	Q9Z204	Q9Z204 [259-291]	Q9Z204 1xPhospho [S268]	Q9Z204 1xPhospho [S268]	Heterogeneous nuclear ribonucleoproteins C1/C2 OS=Mus musculus OX=10090 GN=Hnrnpc PE=1 SV=1	Q9Z204	3984.9	2796	1492	969.6	841.1	1347.3	1818.8	1567.1	1163.4	902.4	Q9Z204 1xPhospho [S268]	0.851545	0.321716
High	[K].MESEAGADDSAEEGDLLDDDDNEDRGDDQLELK.[D]	1xPhospho [S10]; 1xOxidation [M1]; 1xTMT10plex [N-Term]	8	Q9Z204	Q9Z204 [259-291]	Q9Z204 1xPhospho [S268]	Q9Z204 1xPhospho [S268]	Heterogeneous nuclear ribonucleoproteins C1/C2 OS=Mus musculus OX=10090 GN=Hnrnpc PE=1 SV=1	Q9Z204	143.4	166	171.1	140.9	182	164.2	162.4	161.3	220.8	203.7	Q9Z204 1xPhospho [S268]	1.13991	0.179206
High	[K].MESEAGADDSAEEGDLLDDDDNEDRGDDQLELK.[D]	1xPhospho [S10]; 1xTMT10plex [N-Term]	9	Q9Z204	Q9Z204 [259-291]	Q9Z204 1xPhospho [S268]	Q9Z204 1xPhospho [S268]	Heterogeneous nuclear ribonucleoproteins C1/C2 OS=Mus musculus OX=10090 GN=Hnrnpc PE=1 SV=1	Q9Z204	183.7	277.3	522.8	370.1	579.6	270.6	188	209	379.3	443.5	Q9Z204 1xPhospho [S268]	0.763546	0.34756
High	[K].MESEAGADDSAEEGDLLDDDDNEDR.[G]	1xPhospho [S10]; 1xOxidation [M1]; 1xTMT10plex [N-Term]	23	Q9Z204	Q9Z204 [259-283]	Q9Z204 1xPhospho [S268]	Q9Z204 1xPhospho [S268]	Heterogeneous nuclear ribonucleoproteins C1/C2 OS=Mus musculus OX=10090 GN=Hnrnpc PE=1 SV=1	Q9Z204	1304.5	723.3	702	555	628.4	602.1	702.3	650.2	763.6	717.4	Q9Z204 1xPhospho [S268]	1.00372	0.504409
High	[K].MESEAGADDSAEEGDLLDDDDNEDR.[G]	1xPhospho [S10]; 1xTMT10plex [N-Term]	24	Q9Z204	Q9Z204 [259-283]	Q9Z204 1xPhospho [S268]	Q9Z204 1xPhospho [S268]	Heterogeneous nuclear ribonucleoproteins C1/C2 OS=Mus musculus OX=10090 GN=Hnrnpc PE=1 SV=1	Q9Z204	2294.9	1130.9	1135.6	798.3	959.1	844.9	981.7	890.3	1049.4	1471	Q9Z204 1xPhospho [S268]	0.905483	0.473798
High	[-].MDTDLYDEFGNYIGPELDSDEDDDELGR.[E]	1xAcetyl [N-Term]; 1xPhospho [S19]; 1xTMT10plex [N-Term]	2	O08810	O08810 [1-28]	O08810 1xAcetyl [N-Term]; 1xPhospho [S19]	O08810 1xAcetyl [N-Term]; 1xPhospho [S19]	116 kDa U5 small nuclear ribonucleoprotein component OS=Mus musculus OX=10090 GN=Eftud2 PE=1 SV=1	O08810	43.3	26.7	18.8	16.2	24.2	23.1	50.1	36	35.9	27.2	O08810 1xAcetyl [N-Term]; 1xPhospho [S19]	1.40874	0.230344
High	[K].MDISEILESSSSDDEECPAEEHEEEKEK.[E]	1xCarbamidomethyl [C17]; 2xPhospho [S11; S12]; 2xTMT10plex [K26; K28]; 1xTMT10plex [N-Term]	1	F8VPQ2	F8VPQ2 [266-293]	F8VPQ2 2xPhospho [S276; S277]	F8VPQ2 2xPhospho [S276; S277]	AT-rich interactive domain-containing protein 4A OS=Mus musculus OX=10090 GN=Arid4a PE=1 SV=1	F8VPQ2	291.7	346.2	102.9	113.1	80.8	152.2	348.1	212.5	111.1	76.1	F8VPQ2 2xPhospho [S276; S277]	1.03689	0.926311
High	[R].MDSNFGLAGLPGSPK.[K]	1xPhospho [S13]; 1xTMT10plex [K15]; 1xTMT10plex [N-Term]	3	O54864	O54864 [379-393]	O54864 1xPhospho [S391]	O54864 1xPhospho [S391]	Histone-lysine N-methyltransferase SUV39H1 OS=Mus musculus OX=10090 GN=Suv39h1 PE=1 SV=1	O54864	175.7	157.2	108.3	104.4	58.2	107.7	131.6	138.8	89.7	76.3	O54864 1xPhospho [S391]	0.878449	0.632294
High	[R].MDSNFGLAGLPGSPK.[K]	1xPhospho [S13]; 1xTMT10plex [N-Term]	2	O54864	O54864 [379-393]	O54864 1xPhospho [S391]	O54864 1xPhospho [S391]	Histone-lysine N-methyltransferase SUV39H1 OS=Mus musculus OX=10090 GN=Suv39h1 PE=1 SV=1	O54864	103	109.8	126.2	110.4	115.3	86.5	83.5	89.7	63.6	69.6	O54864 1xPhospho [S391]	0.708763	0.000652189
High	[R].MDRTPPPPTLSPAAVTVGR.[G]	1xPhospho [T4]; 1xTMT10plex [N-Term]	1	Q8CHP6	Q8CHP6 [604-622]	Q8CHP6 1xPhospho [T607]	Q8CHP6 1xPhospho [T607]	Polyhomeotic-like protein 3 OS=Mus musculus OX=10090 GN=Phc3 PE=1 SV=2	Q8CHP6	44.1	41.8	46.6	42.5	52.9	49.4	57.9	56.3	56.5	51.1	Q8CHP6 1xPhospho [T607]	1.20538	0.0106439
High	[R].LVSPGSANETSSILVESVTR.[S]	1xPhospho [S3]; 1xTMT10plex [N-Term]	1	Q80X90	Q80X90 [2476-2495]	Q80X90 1xPhospho [S2478]	Q80X90 1xPhospho [S2478]	Filamin-B OS=Mus musculus OX=10090 GN=Flnb PE=1 SV=3	Q80X90	133.1	123.3	80.6	81.9	55.6	71.7	94.3	79.1	89.2	61.8	Q80X90 1xPhospho [S2478]	0.84899	0.344434
High	[R].IVTVAAISQDSNPATPNVSTNMEEF.[-]	1xPhospho [S/T]; 1xOxidation [M22]; 1xTMT10plex [N-Term]	8	Q62445	Q62445 [758-782]	Q62445 1xPhospho [S768; S776]	Q62445 1xPhospho [S]	Transcription factor Sp4 OS=Mus musculus OX=10090 GN=Sp4 PE=2 SV=2	Q62445	236.9	247.8	260.5	222.3	222	211.9	257.1	261.5	281	227.9	Q62445 1xPhospho [S768; S776]	1.04446	0.50888
High	[R].IVTVAAISQDSNPATPNVSTNMEEF.[-]	1xPhospho [S11]; 1xTMT10plex [N-Term]	18	Q62445	Q62445 [758-782]	Q62445 1xPhospho [S768]	Q62445 1xPhospho [S768]	Transcription factor Sp4 OS=Mus musculus OX=10090 GN=Sp4 PE=2 SV=2	Q62445	870.7	929	1087.4	937	921.5	779.1	946.8	910.1	1042.3	822.2	Q62445 1xPhospho [S768]	0.949231	0.430718
High	[R].LVREDENDASDDEDDDEKR.[R]	1xPhospho [S10]; 1xTMT10plex [N-Term]	4	P58501	P58501 [255-273]	P58501 1xPhospho [S264]	P58501 1xPhospho [S264]	PAX3- and PAX7-binding protein 1 OS=Mus musculus OX=10090 GN=Paxbp1 PE=1 SV=3	P58501	104.7	259.2	380.5	456.6	577	304.2	154.5	244.3	447.2	380.2	P58501 1xPhospho [S264]	0.862129	0.619891
High	[R].LVREDENDASDDEDDDEK.[R]	1xPhospho [S10]; 1xTMT10plex [K18]; 1xTMT10plex [N-Term]	1	P58501	P58501 [255-272]	P58501 1xPhospho [S264]	P58501 1xPhospho [S264]	PAX3- and PAX7-binding protein 1 OS=Mus musculus OX=10090 GN=Paxbp1 PE=1 SV=3	P58501	430.7	504.8	321.1	388.5	332.4	410.5	545.4	478.6	458.8	365.9	P58501 1xPhospho [S264]	1.15188	0.250514
High	[K].LVSFHDDSDEDLLHI.[-]	1xPhospho [S8]; 1xTMT10plex [N-Term]	2	Q07113	Q07113 [2469-2483]	Q07113 1xPhospho [S2476]	Q07113 1xPhospho [S2476]	Cation-independent mannose-6-phosphate receptor OS=Mus musculus OX=10090 GN=Igf2r PE=1 SV=1	Q07113	192.2	181.8	202.7	198	189.9	184.7	209.5	203.5	207.4	215.2	Q07113 1xPhospho [S2476]	1.06582	0.115171
High	[K].IYHLPDAESDEDEDFKEQTR.[L]	1xPhospho [S9]; 1xTMT10plex [K16]; 1xTMT10plex [N-Term]	8	P42208	P42208 [210-229]	P42208 1xPhospho [S218]	P42208 1xPhospho [S218]	Septin-2 OS=Mus musculus OX=10090 GN=Septin2 PE=1 SV=2	P42208	2060.3	1781.9	1282.7	1435.8	1122.1	1770.6	1587	2042.4	1962.8	1396.4	P42208 1xPhospho [S218]	1.16317	0.330513
High	[K].IYHLPDAESDEDEDFKEQTR.[L]	1xPhospho [S9]; 1xTMT10plex [N-Term]	16	P42208	P42208 [210-229]	P42208 1xPhospho [S218]	P42208 1xPhospho [S218]	Septin-2 OS=Mus musculus OX=10090 GN=Septin2 PE=1 SV=2	P42208	690.5	918.7	1641.8	1799.9	2427.1	1108.7	1049.3	1077.2	2054	2196	P42208 1xPhospho [S218]	1.10784	0.997254
High	[R].LYFHSDTCLPLRPQEMEVDSEDEKDPEWLR.[E]	1xCarbamidomethyl [C8]; 1xPhospho [S20]; 1xTMT10plex [K24]; 1xTMT10plex [N-Term]	2	Q80U70	Q80U70 [566-595]	Q80U70 1xPhospho [S585]	Q80U70 1xPhospho [S585]	Polycomb protein Suz12 OS=Mus musculus OX=10090 GN=Suz12 PE=1 SV=2	Q80U70	843	819.6	659.2	561.2	459.5	589.7	477.8	629.2	373.6	302	Q80U70 1xPhospho [S585]	0.710661	0.0788305
High	[K].IYGCALPPGGSEESEDEDDDYLPDNVTFAPK.[D]	1xCarbamidomethyl [C4]; 2xPhospho [S11; S14]; 1xTMT10plex [K31]; 1xTMT10plex [N-Term]	12	Q9DBM1	Q9DBM1 [190-220]	Q9DBM1 2xPhospho [S200; S203]	Q9DBM1 2xPhospho [S200; S203]	G patch domain-containing protein 1 OS=Mus musculus OX=10090 GN=Gpatch1 PE=2 SV=1	Q9DBM1	808.5	851.6	482.4	486.1	345.8	572.3	721.6	657.3	483.5	317.2	Q9DBM1 2xPhospho [S200; S203]	0.9289	0.724951
High	[K].IYGCALPPGGSEESEDEDDDYLPDNVTFAPK.[D]	1xCarbamidomethyl [C4]; 2xPhospho [S11; S14]; 1xTMT10plex [N-Term]	4	Q9DBM1	Q9DBM1 [190-220]	Q9DBM1 2xPhospho [S200; S203]	Q9DBM1 2xPhospho [S200; S203]	G patch domain-containing protein 1 OS=Mus musculus OX=10090 GN=Gpatch1 PE=2 SV=1	Q9DBM1	80.5	109.2	241.4	196.8	241.2	103.4	98.1	98.4	142.6	143.3	Q9DBM1 2xPhospho [S200; S203]	0.643113	0.145952
High	[K].IYQFPDCDSDEDEDFKLQDQALK.[E]	1xCarbamidomethyl [C7]; 1xPhospho [S9]; 2xTMT10plex [K16; K23]; 1xTMT10plex [N-Term]	1	P28661	P28661 [317-339]	P28661 1xPhospho [S325]	P28661 1xPhospho [S325]	Septin-4 OS=Mus musculus OX=10090 GN=Septin4 PE=1 SV=1	P28661	67.4	40.6	21.9	23.3	25	60.8	89.5	78.8	29.2	34.6	P28661 1xPhospho [S325]	1.56665	0.156146
High	[K].LPMGSQCSVDLESASGEK.[D]	1xCarbamidomethyl [C7]; 1xPhospho [S15]; 1xTMT10plex [K18]; 1xTMT10plex [N-Term]	2	Q80YX1	Q80YX1 [58-75]	Q80YX1 1xPhospho [S72]	Q80YX1 1xPhospho [S72]	Tenascin OS=Mus musculus OX=10090 GN=Tnc PE=1 SV=1	Q80YX1	217.8	144.6	96	74.3	78.5	102.7	116.6	105.7	88.1	73.3	Q80YX1 1xPhospho [S72]	0.938808	0.398494
High	[R].LPNPQIEWQNSTIDSEDGEQFDSMTDGVADPMHGSLTGVK.[L]	1xPhospho [S15]; 1xTMT10plex [K40]; 1xTMT10plex [N-Term]	2	Q9Z103	Q9Z103 [1063-1102]	Q9Z103 1xPhospho [S1077]	Q9Z103 1xPhospho [S1077]	Activity-dependent neuroprotector homeobox protein OS=Mus musculus OX=10090 GN=Adnp PE=1 SV=2	Q9Z103	502.8	522.5	321.8	280.4	200.7	275.8	330	309.8	239.3	168	Q9Z103 1xPhospho [S1077]	0.738866	0.183233
High	[K].LPSESDLLEGEVTDEDEEAEMSR.[R]	1xPhospho [T13]; 1xTMT10plex [N-Term]	1	Q3USB7	Q3USB7 [545-567]	Q3USB7 1xPhospho [T557]	Q3USB7 1xPhospho [T557]	Inactive phospholipase C-like protein 1 OS=Mus musculus OX=10090 GN=Plcl1 PE=1 SV=3	Q3USB7	105.7	112.8	107	102.7	120.9	94.7	111.2	113.2	130.6	118.5	Q3USB7 1xPhospho [T557]	1.05409	0.581241
High	[R].LPSVSDENENQLAGDGPAGLTTSEGAMGR.[A]	1xPhospho [S3]; 1xTMT10plex [N-Term]	6	Q8CBC4	Q8CBC4 [32-60]	Q8CBC4 1xPhospho [S34]	Q8CBC4 1xPhospho [S34]	Consortin OS=Mus musculus OX=10090 GN=Cnst PE=1 SV=1	Q8CBC4	252.8	241.8	205.6	181	193.8	212.7	239.8	239.7	237.6	242.6	Q8CBC4 1xPhospho [S34]	1.12277	0.227703
High	[R].LPSVEEAEVSKPSPPASKDEDEDFQAILR.[T]	1xPhospho [S3]; 2xTMT10plex [K11; K18]; 1xTMT10plex [N-Term]	2	P57016	P57016 [60-88]	P57016 1xPhospho [S62]	P57016 1xPhospho [S62]	Ladinin-1 OS=Mus musculus OX=10090 GN=Lad1 PE=1 SV=1	P57016	145.8	121	75.6	68	71.1	97.5	134.7	111.7	101.4	68.7	P57016 1xPhospho [S62]	1.13455	0.74099
High	[R].LPSVEEAEVSKPSPPASKDEDEDFQAILR.[T]	1xPhospho [S3]; 1xTMT10plex [N-Term]	1	P57016	P57016 [60-88]	P57016 1xPhospho [S62]	P57016 1xPhospho [S62]	Ladinin-1 OS=Mus musculus OX=10090 GN=Lad1 PE=1 SV=1	P57016	23.6	23.3	39.2	29.8	43.2	33.9	34.9	29.5	53.9	47.8	P57016 1xPhospho [S62]	1.27053	0.21996
High	[R].LPSSTDKEVVDTLSNGSETDGDDTPR.[D]	2xPhospho [S14; S17]; 1xTMT10plex [N-Term]	3	Q8K2L8	Q8K2L8 [112-137]	Q8K2L8 2xPhospho [S125; S128]	Q8K2L8 2xPhospho [S125; S128]	Trafficking protein particle complex subunit 12 OS=Mus musculus OX=10090 GN=Trappc12 PE=1 SV=2	Q8K2L8	165.7	190.7	144.9	155.7	163	161.5	177.7	164.3	204.2	160.9	Q8K2L8 2xPhospho [S125; S128]	1.05369	0.409762
High	[K].LPSSSPPLEPTDTSVTSR.[R]	1xPhospho [S5]; 1xTMT10plex [N-Term]	4	E9PVX6	E9PVX6 [2421-2438]	E9PVX6 1xPhospho [S2425]	E9PVX6 1xPhospho [S2425]	Proliferation marker protein Ki-67 OS=Mus musculus OX=10090 GN=Mki67 PE=1 SV=1	E9PVX6	292.5	285.7	228.3	247.3	219.1	275.6	312.2	315.6	284.9	330.5	E9PVX6 1xPhospho [S2425]	1.20355	0.0257906
High	[K].LPSHSFEVDHEDADKDEDTTSHSSSK.[G]	2xPhospho [S23; S24]; 1xTMT10plex [N-Term]	1	Q8BZN6	Q8BZN6 [147-172]	Q8BZN6 2xPhospho [S169; S170]	Q8BZN6 2xPhospho [S169; S170]	Dedicator of cytokinesis protein 10 OS=Mus musculus OX=10090 GN=Dock10 PE=1 SV=4	Q8BZN6	39.7	51.3	64.6	77.5	111.4	101.1	44.9	71.9	117.3	100.4	Q8BZN6 2xPhospho [S169; S170]	1.32309	0.336736
High	[K].LPPPPPQAPPEEENESEPEEPSGVEGAAFQSR.[L]	1xPhospho [S16]; 1xTMT10plex [N-Term]	3	Q6ZQ88	Q6ZQ88 [152-183]	Q6ZQ88 1xPhospho [S167]	Q6ZQ88 1xPhospho [S167]	Lysine-specific histone demethylase 1A OS=Mus musculus OX=10090 GN=Kdm1a PE=1 SV=2	Q6ZQ88	125.7	122	136.2	129.9	142.5	142	145.4	148.7	162.8	167	Q6ZQ88 1xPhospho [S167]	1.16398	0.00740407
High	[R].LPAPQEDTASEAGTPQGEVQTR.[D]	3xPhospho [T8; S10; T14]; 1xTMT10plex [N-Term]	7	Q64012	Q64012 [261-282]	Q64012 3xPhospho [T268; S270; T274]	Q64012 3xPhospho [T268; S270; T274]	RNA-binding protein Raly OS=Mus musculus OX=10090 GN=Raly PE=1 SV=3	Q64012	378.8	363.3	333.1	333.6	331.8	338.6	402.4	377.3	349.6	364.8	Q64012 3xPhospho [T268; S270; T274]	1.05037	0.246817
High	[R].LPAPQEDTASEAGTPQGEVQTR.[D]	2xPhospho [T8; S/T]; 1xTMT10plex [N-Term]	38	Q64012	Q64012 [261-282]	Q64012 2xPhospho [T268; S270; T274]	Q64012 2xPhospho [T268; S/T]	RNA-binding protein Raly OS=Mus musculus OX=10090 GN=Raly PE=1 SV=3	Q64012	498.5	475.6	403	387.2	392.4	443.9	596.6	541.8	558.1	520.3	Q64012 2xPhospho [T268; S270; T274]	1.24704	0.0188455
High	[R].LPAPQEDTASEAGTPQGEVQTR.[D]	1xPhospho [S/T]; 1xTMT10plex [N-Term]	25	Q64012	Q64012 [261-282]	Q64012 1xPhospho [T268; S270; T274]	Q64012 1xPhospho [T/S]	RNA-binding protein Raly OS=Mus musculus OX=10090 GN=Raly PE=1 SV=3	Q64012	124.6	136.7	84.4	92.4	83	98.6	117.1	110	111.3	94.6	Q64012 1xPhospho [T268; S270; T274]	1.10272	0.863652
High	[K].LPGMEYVDGDFQCHAFDSSNVE.[-]	1xCarbamidomethyl [C13]; 1xPhospho [S]; 1xTMT10plex [N-Term]	2	Q07079	Q07079 [250-271]	Q07079 1xPhospho [S267; S268]	Q07079 1xPhospho [S]	Insulin-like growth factor-binding protein 5 OS=Mus musculus OX=10090 GN=Igfbp5 PE=1 SV=1	Q07079	20.9	20.8	22.8	31.2	31.6	26.4	34.2	36.7	27.1	35.7	Q07079 1xPhospho [S267; S268]	1.23787	0.0811261
High	[K].LPELNWRSDEEDEDSDFGEEQR.[D]	2xPhospho [S8; S15]; 1xTMT10plex [N-Term]	5	Q61586	Q61586 [680-701]	Q61586 2xPhospho [S687; S694]	Q61586 2xPhospho [S687; S694]	Glycerol-3-phosphate acyltransferase 1, mitochondrial OS=Mus musculus OX=10090 GN=Gpam PE=1 SV=2	Q61586	327.5	322.8	278.3	277.1	286.8	318.5	340.1	315.7	284.3	245.7	Q61586 2xPhospho [S687; S694]	1.01259	0.907955
High	[R].LPELDPRGSDEENLDSETSASTESLLEER.[G]	3xPhospho [S9; S16; S19]; 1xTMT10plex [N-Term]	5	Q9QY06	Q9QY06 [1941-1969]	Q9QY06 3xPhospho [S1949; S1956; S1959]	Q9QY06 3xPhospho [S1949; S1956; S1959]	Unconventional myosin-IXb OS=Mus musculus OX=10090 GN=Myo9b PE=1 SV=2	Q9QY06	123.2	129.5	113.6	146.1	133.5	125.1	147.9	143.7	160	119.8	Q9QY06 3xPhospho [S1949; S1956; S1959]	1.08687	0.302586
High	[R].LPELDPRGSDEENLDSETSASTESLLEER.[G]	2xPhospho [S16; S]; 1xTMT10plex [N-Term]	12	Q9QY06	Q9QY06 [1941-1969]	Q9QY06 2xPhospho [S1949; S1956; S1959]	Q9QY06 2xPhospho [S1956; S]	Unconventional myosin-IXb OS=Mus musculus OX=10090 GN=Myo9b PE=1 SV=2	Q9QY06	306.5	328.4	295.8	334.4	330.5	341	362.9	349	380	323.9	Q9QY06 2xPhospho [S1949; S1956; S1959]	1.09914	0.0295062
High	[R].LPELDPRGSDEENLDSETSASTESLLEER.[G]	1xPhospho [S9]; 1xTMT10plex [N-Term]	13	Q9QY06	Q9QY06 [1941-1969]	Q9QY06 1xPhospho [S1949]	Q9QY06 1xPhospho [S1949]	Unconventional myosin-IXb OS=Mus musculus OX=10090 GN=Myo9b PE=1 SV=2	Q9QY06	407	436.8	450.6	484.1	553.6	414.6	463.1	498.6	585.1	510.2	Q9QY06 1xPhospho [S1949]	1.06121	0.480322
High	[K].IPEISIQDMTAQVTSPSGK.[T]	1xPhospho [S15]; 1xTMT10plex [K19]; 1xTMT10plex [N-Term]	1	Q8BTM8	Q8BTM8 [2166-2184]	Q8BTM8 1xPhospho [S2180]	Q8BTM8 1xPhospho [S2180]	Filamin-A OS=Mus musculus OX=10090 GN=Flna PE=1 SV=5	Q8BTM8	80.7	73.6	55.4	69.8	68.7	286.1	126.1	383.5	107.5	104.1	Q8BTM8 1xPhospho [S2180]	1.94058	0.0805457
High	[R].LQDSSDPDTGSEEEVSSRLSPPHSPR.[D]	2xPhospho [S]; 1xTMT10plex [N-Term]	8	Q60875	Q60875 [936-961]	Q60875 2xPhospho [S940; S946; S951; S955; S959]	Q60875 2xPhospho [S]	Rho guanine nucleotide exchange factor 2 OS=Mus musculus OX=10090 GN=Arhgef2 PE=1 SV=4	Q60875	462.8	596.7	547.2	642.3	659.7	512.6	464.4	482.9	716.4	602.9	Q60875 2xPhospho [S940; S946; S951; S955; S959]	0.934221	0.670598
High	[R].LQDSSDPDTGSEEEVSSRLSPPHSPR.[D]	1xPhospho [S20]; 1xTMT10plex [N-Term]	2	Q60875	Q60875 [936-961]	Q60875 1xPhospho [S955]	Q60875 1xPhospho [S955]	Rho guanine nucleotide exchange factor 2 OS=Mus musculus OX=10090 GN=Arhgef2 PE=1 SV=4	Q60875	144	178.3	260	260.1	261.2	159.2	127.6	125	241.7	216.1	Q60875 1xPhospho [S955]	0.812877	0.209719
High	[R].IQDSLSDKPRVSTLYANNGSVLQGSTVASVYHK.[R]	3xPhospho [S4; S6; S12]; 1xTMT10plex [K33]; 1xTMT10plex [N-Term]	4	Q62087	Q62087 [306-338]	Q62087 3xPhospho [S309; S311; S317]	Q62087 3xPhospho [S309; S311; S317]	Serum paraoxonase/lactonase 3 OS=Mus musculus OX=10090 GN=Pon3 PE=1 SV=2	Q62087	116.2	127.2	107.7	111.5	104.3	205.4	183.7	222	202.7	155	Q62087 3xPhospho [S309; S311; S317]	1.74472	0.000163022
High	[R].LQDISELLATGVGLSDSEVEPDGEHNTTELPQAVAGR.[G]	1xPhospho [S15]; 1xTMT10plex [N-Term]	3	Q91YU8	Q91YU8 [224-260]	Q91YU8 1xPhospho [S238]	Q91YU8 1xPhospho [S238]	Suppressor of SWI4 1 homolog OS=Mus musculus OX=10090 GN=Ppan PE=1 SV=2	Q91YU8	224.8	193.2	171.6	150.3	163	159	192.1	187.2	175.2	151.5	Q91YU8 1xPhospho [S238]	0.974858	0.632508
High	[K].LQEEGGSEEEEAGNPSEDGMQSGPTQAPPR.[E]	2xPhospho [S7; S16]; 1xTMT10plex [N-Term]	2	Q99LL5	Q99LL5 [43-72]	Q99LL5 2xPhospho [S49; S58]	Q99LL5 2xPhospho [S49; S58]	Periodic tryptophan protein 1 homolog OS=Mus musculus OX=10090 GN=Pwp1 PE=1 SV=1	Q99LL5	62.3	54.3	46.4	45.4	46.3	46.9	72.5	58.2	55.8	43.7	Q99LL5 2xPhospho [S49; S58]	1.06048	0.477436
High	[K].LQEEGGSEEEEAGNPSEDGMQSGPTQAPPR.[E]	1xPhospho [S7]; 1xTMT10plex [N-Term]	7	Q99LL5	Q99LL5 [43-72]	Q99LL5 1xPhospho [S49]	Q99LL5 1xPhospho [S49]	Periodic tryptophan protein 1 homolog OS=Mus musculus OX=10090 GN=Pwp1 PE=1 SV=1	Q99LL5	317	308	304.1	279.4	302.1	249.5	314.3	304.9	318.6	285	Q99LL5 1xPhospho [S49]	0.999644	0.601581
High	[K].LPYSDGYSDASDDSFPEAK.[L]	2xPhospho [S8; S11]; 1xTMT10plex [K19]; 1xTMT10plex [N-Term]	2	P70303	P70303 [561-579]	P70303 2xPhospho [S568; S571]	P70303 2xPhospho [S568; S571]	CTP synthase 2 OS=Mus musculus OX=10090 GN=Ctps2 PE=1 SV=1	P70303	145.1	127.3	78.2	83.4	76.6	109.4	137	133.7	105.8	76.8	P70303 2xPhospho [S568; S571]	1.13527	0.577263
High	[R].LPTLQPEDDDEEEDEEDDDLSQGYDSSER.[D]	1xPhospho [S]; 1xTMT10plex [N-Term]	4	Q09XV5	Q09XV5 [2532-2560]	Q09XV5 1xPhospho [S2552; S2557]	Q09XV5 1xPhospho [S]	Chromodomain-helicase-DNA-binding protein 8 OS=Mus musculus OX=10090 GN=Chd8 PE=1 SV=1	Q09XV5	232.8	156.9	148.7	118.2	101.7	137.9	193.3	190.8	173.7	142.2	Q09XV5 1xPhospho [S2552; S2557]	1.1969	0.549712
High	[K].LQAENSEETDENEAEEEEEER.[D]	1xPhospho [S6]; 1xTMT10plex [N-Term]	2	Q9QXL1	Q9QXL1 [575-595]	Q9QXL1 1xPhospho [S580]	Q9QXL1 1xPhospho [S580]	Kinesin-like protein KIF21B OS=Mus musculus OX=10090 GN=Kif21b PE=1 SV=2	Q9QXL1	120.4	57.7	57.2	59.8	59	52.6	101.5	67.6	70.7	57.6	Q9QXL1 1xPhospho [S580]	1.04915	0.957894
High	[R].INDELEGLGLEGGSEGEAPRDDCYDSSSLPDDISVVK.[V]	1xCarbamidomethyl [C23]; 3xPhospho [S14; S26; S27]; 1xTMT10plex [K37]; 1xTMT10plex [N-Term]	2	Q6PAL0	Q6PAL0 [473-509]	Q6PAL0 3xPhospho [S486; S498; S499]	Q6PAL0 3xPhospho [S486; S498; S499]	BEN domain-containing protein 3 OS=Mus musculus OX=10090 GN=Bend3 PE=1 SV=1	Q6PAL0	45.8	58.1	33	28	29.2	39.2	57.4	56.5	37.3	20.9	Q6PAL0 3xPhospho [S486; S498; S499]	1.15448	0.70936
High	[R].INDELEGLGLEGGSEGEAPRDDCYDSSSLPDDISVVK.[V]	1xCarbamidomethyl [C23]; 1xPhospho [S14]; 1xTMT10plex [K37]; 1xTMT10plex [N-Term]	2	Q6PAL0	Q6PAL0 [473-509]	Q6PAL0 1xPhospho [S486]	Q6PAL0 1xPhospho [S486]	BEN domain-containing protein 3 OS=Mus musculus OX=10090 GN=Bend3 PE=1 SV=1	Q6PAL0	142.9	217.2	124.7	130.4	89.3	134.8	165.7	176.1	81.7	73.1	Q6PAL0 1xPhospho [S486]	0.900495	0.637105
High	[R].INDELEGLGLEGGSEGEAPRDDCYDSSSLPDDISVVK.[V]	1xCarbamidomethyl [C23]; 1xPhospho [S14]; 1xTMT10plex [N-Term]	2	Q6PAL0	Q6PAL0 [473-509]	Q6PAL0 1xPhospho [S486]	Q6PAL0 1xPhospho [S486]	BEN domain-containing protein 3 OS=Mus musculus OX=10090 GN=Bend3 PE=1 SV=1	Q6PAL0	49.8	51.5	85.6	81.6	103.2	59.7	59	52	56.2	58.1	Q6PAL0 1xPhospho [S486]	0.710497	0.169182
High	[R].INDELEGLGLEGGSEGEAPR.[D]	1xPhospho [S14]; 1xTMT10plex [N-Term]	1	Q6PAL0	Q6PAL0 [473-492]	Q6PAL0 1xPhospho [S486]	Q6PAL0 1xPhospho [S486]	BEN domain-containing protein 3 OS=Mus musculus OX=10090 GN=Bend3 PE=1 SV=1	Q6PAL0	60	56.7	47.8	58.5	57.7	50.3	42.4	46.4	60.7	60.7	Q6PAL0 1xPhospho [S486]	0.924035	0.37539
High	[K].LMHDASDSEVDQDDVVEWK.[D]	2xPhospho [S6; S8]; 1xTMT10plex [K19]; 1xTMT10plex [N-Term]	8	Q9Z103	Q9Z103 [954-972]	Q9Z103 2xPhospho [S959; S961]	Q9Z103 2xPhospho [S959; S961]	Activity-dependent neuroprotector homeobox protein OS=Mus musculus OX=10090 GN=Adnp PE=1 SV=2	Q9Z103	1017	919.1	568.1	581	489	602.5	749	681.6	530.3	441.6	Q9Z103 2xPhospho [S959; S961]	0.866118	0.366007
High	[K].LMHDASDSEVDQDDVVEWK.[D]	1xPhospho [S6]; 1xTMT10plex [K19]; 1xTMT10plex [N-Term]	1	Q9Z103	Q9Z103 [954-972]	Q9Z103 1xPhospho [S959]	Q9Z103 1xPhospho [S959]	Activity-dependent neuroprotector homeobox protein OS=Mus musculus OX=10090 GN=Adnp PE=1 SV=2	Q9Z103	293.9	301.5	212.7	203.9	151.7	166.2	222	192.2	168.3	128.9	Q9Z103 1xPhospho [S959]	0.775394	0.115565
High	[K].LMHDASDSEVDQDDVVEWK.[D]	1xPhospho [S6]; 1xTMT10plex [N-Term]	1	Q9Z103	Q9Z103 [954-972]	Q9Z103 1xPhospho [S959]	Q9Z103 1xPhospho [S959]	Activity-dependent neuroprotector homeobox protein OS=Mus musculus OX=10090 GN=Adnp PE=1 SV=2	Q9Z103	46.7	70.1	247.3	183	278.6	68.3	64	49.5	125.1	146.8	Q9Z103 1xPhospho [S959]	0.597853	0.17601
High	[R].LMKPPSPEHQSPDTQQEGGEEEEAMVAR.[Q]	1xPhospho [S6]; 1xTMT10plex [N-Term]	5	Q69ZX6	Q69ZX6 [849-876]	Q69ZX6 1xPhospho [S854]	Q69ZX6 1xPhospho [S854]	ATPase MORC2A OS=Mus musculus OX=10090 GN=Morc2a PE=1 SV=2	Q69ZX6	188.5	213	472.7	457.4	618.9	275.5	297.5	306.3	466	517.9	Q69ZX6 1xPhospho [S854]	1.00838	0.860462
High	[R].LMKPPSPEHQSPDTQQEGGEEEEAMVAR.[Q]	1xPhospho [S6]; 1xTMT10plex [K3]; 1xTMT10plex [N-Term]	2	Q69ZX6	Q69ZX6 [849-876]	Q69ZX6 1xPhospho [S854]	Q69ZX6 1xPhospho [S854]	ATPase MORC2A OS=Mus musculus OX=10090 GN=Morc2a PE=1 SV=2	Q69ZX6	82.9	74	89.6	86.3	103.2	88.1	93.9	100.5	103.2	99.8	Q69ZX6 1xPhospho [S854]	1.13516	0.108955
High	[R].LMKPPSPEHQSPDTQQEGGEEEEAMVAR.[Q]	2xPhospho [S6; S11]; 1xTMT10plex [N-Term]	1	Q69ZX6	Q69ZX6 [849-876]	Q69ZX6 2xPhospho [S854; S859]	Q69ZX6 2xPhospho [S854; S859]	ATPase MORC2A OS=Mus musculus OX=10090 GN=Morc2a PE=1 SV=2	Q69ZX6	24.8	31.6	63.2	70.9	80.6	44	40.8	39.3	61.2	60	Q69ZX6 2xPhospho [S854; S859]	0.873975	0.678966
High	[R].IMEETSGIEEEEEEENTTAVHGR.[R]	1xPhospho [S/T]; 1xTMT10plex [N-Term]	6	Q91YE5	Q91YE5 [1037-1059]	Q91YE5 1xPhospho [T1041; S1042]	Q91YE5 1xPhospho [S/T]	Bromodomain adjacent to zinc finger domain protein 2A OS=Mus musculus OX=10090 GN=Baz2a PE=1 SV=2	Q91YE5	238.5	243.6	351.2	299.4	310.8	230.2	239.7	247.3	323.8	270.4	Q91YE5 1xPhospho [T1041; S1042]	0.92047	0.357989
High	[K].LNRPIGDAADAQDDDVEEIGDQDDSPSDDTVEGTPPSQEDGK.[S]	1xPhospho [T34]; 1xTMT10plex [K42]; 1xTMT10plex [N-Term]	2	Q08376	Q08376 [148-189]	Q08376 1xPhospho [T181]	Q08376 1xPhospho [T181]	Zinc finger and BTB domain-containing protein 14 OS=Mus musculus OX=10090 GN=Zbtb14 PE=2 SV=1	Q08376	68.2	72.5	53.9	51.7	70.6	69.6	70.6	65.4	71.4	63.5	Q08376 1xPhospho [T181]	1.02266	0.339907
High	[K].LNQSGASVGTDEESDVTQEEER.[D]	1xPhospho [T10]; 1xTMT10plex [N-Term]	1	Q9ERU9	Q9ERU9 [2121-2142]	Q9ERU9 1xPhospho [T2130]	Q9ERU9 1xPhospho [T2130]	E3 SUMO-protein ligase RanBP2 OS=Mus musculus OX=10090 GN=Ranbp2 PE=1 SV=2	Q9ERU9	99	75.3	70.4	60.6	50.6	61.8	68.2	57.1	80.7	81.1	Q9ERU9 1xPhospho [T2130]	1.01447	0.886374
High	[R].INPYMSSPCHIEMILTEK.[E]	1xCarbamidomethyl [C9]; 1xPhospho [S7]; 1xTMT10plex [N-Term]	1	Q9CPR4	Q9CPR4 [136-153]	Q9CPR4 1xPhospho [S142]	Q9CPR4 1xPhospho [S142]	Large ribosomal subunit protein uL22 OS=Mus musculus OX=10090 GN=Rpl17 PE=1 SV=4	Q9CPR4	32.2	38.1	74.9	73.1	93.5	44.1	50.9	49.4	56.3	74.4	Q9CPR4 1xPhospho [S142]	0.858272	0.582596
High	[K].LNVPETMTEVLDVSDEEGDDTVTGDGGEYLRPEDLK.[E]	1xPhospho [S14]; 1xTMT10plex [N-Term]	2	Q8C8R3	Q8C8R3 [833-868]	Q8C8R3 1xPhospho [S846]	Q8C8R3 1xPhospho [S846]	Ankyrin-2 OS=Mus musculus OX=10090 GN=Ank2 PE=1 SV=2	Q8C8R3	43.6	46.2	48.3	41.9	61.9	45.7	63.4	63	59.8	58.1	Q8C8R3 1xPhospho [S846]	1.28108	0.0800758
High	[K].INSSPNVNTTASGVEDLNIIQVTIPDDDNER.[L]	1xPhospho [S]; 1xTMT10plex [N-Term]	4	Q9ESZ8	Q9ESZ8 [828-858]	Q9ESZ8 1xPhospho [S830; S831]	Q9ESZ8 1xPhospho [S]	General transcription factor II-I OS=Mus musculus OX=10090 GN=Gtf2i PE=1 SV=3	Q9ESZ8	12.6	19.8	11.6	13.7	7.9	15.2	17.8	17	15.2	41.1	Q9ESZ8 1xPhospho [S830; S831]	1.36829	0.166476
High	[R].INHTVILDDPFDDPPDLLIPDRSPEPTKEQLDSGR.[I]	1xPhospho [S23]; 1xTMT10plex [K28]; 1xTMT10plex [N-Term]	2	Q9CXG3	Q9CXG3 [156-190]	Q9CXG3 1xPhospho [S178]	Q9CXG3 1xPhospho [S178]	Peptidyl-prolyl cis-trans isomerase-like 4 OS=Mus musculus OX=10090 GN=Ppil4 PE=1 SV=2	Q9CXG3	23.5	33.9	26.9	23.6	15	29.2	27.1	34.3	27.6	20.9	Q9CXG3 1xPhospho [S178]	1.14574	0.41054
High	[R].INHTVILDDPFDDPPDLLIPDRSPEPTK.[E]	1xPhospho [S23]; 1xTMT10plex [K28]; 1xTMT10plex [N-Term]	2	Q9CXG3	Q9CXG3 [156-183]	Q9CXG3 1xPhospho [S178]	Q9CXG3 1xPhospho [S178]	Peptidyl-prolyl cis-trans isomerase-like 4 OS=Mus musculus OX=10090 GN=Ppil4 PE=1 SV=2	Q9CXG3	177.8	186.4	109.5	91.1	78.2	114.4	140.9	124.6	80.2	65.7	Q9CXG3 1xPhospho [S178]	0.798443	0.401385
High	[K].LNESDEQHQENEGTNQLVMGIQK.[Q]	1xPhospho [S4]; 1xTMT10plex [K23]; 1xTMT10plex [N-Term]	1	Q9R1C0	Q9R1C0 [253-275]	Q9R1C0 1xPhospho [S256]	Q9R1C0 1xPhospho [S256]	Transcription initiation factor TFIID subunit 7 OS=Mus musculus OX=10090 GN=Taf7 PE=1 SV=1	Q9R1C0	162.5	151.8	100	112.6	93.5	116.6	130.6	134.9	129.6	109.4	Q9R1C0 1xPhospho [S256]	1.08	0.992661
High	[R].ISETLAGIYDDNSLSQDFPGDDSPR.[R]	2xPhospho [S13; S15]; 1xTMT10plex [N-Term]	4	Q5U4C3	Q5U4C3 [290-314]	Q5U4C3 2xPhospho [S302; S304]	Q5U4C3 2xPhospho [S302; S304]	Splicing factor, arginine/serine-rich 19 OS=Mus musculus OX=10090 GN=Scaf1 PE=1 SV=1	Q5U4C3	304.6	329.4	234.6	206.4	244.1	229	271.9	259.7	229.8	201.8	Q5U4C3 2xPhospho [S302; S304]	0.920801	0.358607
High	[R].ISETLAGIYDDNSLSQDFPGDDSPR.[R]	1xPhospho [S]; 1xTMT10plex [N-Term]	5	Q5U4C3	Q5U4C3 [290-314]	Q5U4C3 1xPhospho [S302; S304]	Q5U4C3 1xPhospho [S]	Splicing factor, arginine/serine-rich 19 OS=Mus musculus OX=10090 GN=Scaf1 PE=1 SV=1	Q5U4C3	229.8	195	171.8	166.2	172.5	185.1	242.6	218.8	180.1	165.9	Q5U4C3 1xPhospho [S302; S304]	1.05962	0.549576
High	[K].LSAASSASSLASAGSAEGASGIPQSK.[G]	2xPhospho [S]; 1xTMT10plex [K26]; 1xTMT10plex [N-Term]	4	Q8BYZ1	Q8BYZ1 [205-230]	Q8BYZ1 2xPhospho [S209; S210; S216; S219]	Q8BYZ1 2xPhospho [S]	ABI gene family member 3 OS=Mus musculus OX=10090 GN=Abi3 PE=1 SV=3	Q8BYZ1	499.4	460.2	370.9	344.2	326.8	312.1	499.1	400.4	399.2	320	Q8BYZ1 2xPhospho [S209; S210; S216; S219]	0.953429	0.77518
High	[K].LSAASSASSLASAGSAEGASGIPQSK.[G]	1xPhospho [S15]; 1xTMT10plex [K26]; 1xTMT10plex [N-Term]	2	Q8BYZ1	Q8BYZ1 [205-230]	Q8BYZ1 1xPhospho [S219]	Q8BYZ1 1xPhospho [S219]	ABI gene family member 3 OS=Mus musculus OX=10090 GN=Abi3 PE=1 SV=3	Q8BYZ1	368.5	392.3	268.5	317.9	252.8	277.6	333.4	313.2	411.6	357.8	Q8BYZ1 1xPhospho [S219]	1.0689	0.609738
High	[R].LRNEDYHDYSSTDVSPEESPSEGLGSFSPGSYQR.[L]	1xPhospho [S/T]; 1xTMT10plex [N-Term]	6	Q8K4D3	Q8K4D3 [6-39]	Q8K4D3 1xPhospho [S16; T17; S31; S36]	Q8K4D3 1xPhospho [S/T]	Proton-coupled amino acid transporter 1 OS=Mus musculus OX=10090 GN=Slc36a1 PE=1 SV=1	Q8K4D3	126.8	138.5	147.5	161	176.4	175	188.7	197.9	243.8	185	Q8K4D3 1xPhospho [S16; T17; S31; S36]	1.31599	0.0117462
High	[R].LRPSTSVDEEDEESERER.[D]	1xPhospho [S]; 1xTMT10plex [N-Term]	2	Q8CFT2	Q8CFT2 [972-989]	Q8CFT2 1xPhospho [S977; S985]	Q8CFT2 1xPhospho [S]	Histone-lysine N-methyltransferase SETD1B OS=Mus musculus OX=10090 GN=Setd1b PE=1 SV=2	Q8CFT2	165.7	220	227.2	246.5	272.6	156.9	201.4	150.7	248.7	215.5	Q8CFT2 1xPhospho [S977; S985]	0.879211	0.248491
High	[R].LSAITMALQYGSESEEDAALAAAR.[Y]	2xPhospho [S12; S14]; 1xOxidation [M6]; 1xTMT10plex [N-Term]	7	Q8BSQ9	Q8BSQ9 [342-365]	Q8BSQ9 2xPhospho [S353; S355]	Q8BSQ9 2xPhospho [S353; S355]	Protein polybromo-1 OS=Mus musculus OX=10090 GN=Pbrm1 PE=1 SV=4	Q8BSQ9	163.8	136.8	139.3	128.5	135.1	125.2	183	153.6	149.6	125.2	Q8BSQ9 2xPhospho [S353; S355]	1.04216	0.605164
High	[R].LSAITMALQYGSESEEDAALAAAR.[Y]	2xPhospho [S12; S14]; 1xTMT10plex [N-Term]	12	Q8BSQ9	Q8BSQ9 [342-365]	Q8BSQ9 2xPhospho [S353; S355]	Q8BSQ9 2xPhospho [S353; S355]	Protein polybromo-1 OS=Mus musculus OX=10090 GN=Pbrm1 PE=1 SV=4	Q8BSQ9	337.2	341.9	304.9	331.3	330	311.3	393.9	363.5	412.1	337.8	Q8BSQ9 2xPhospho [S353; S355]	1.10707	0.111104
High	[R].LSPIMTEQDDLGDGDVHSLVYPPSAAK.[M]	1xPhospho [S2]; 1xTMT10plex [K27]; 1xTMT10plex [N-Term]	2	Q9R1E0	Q9R1E0 [325-351]	Q9R1E0 1xPhospho [S326]	Q9R1E0 1xPhospho [S326]	Forkhead box protein O1 OS=Mus musculus OX=10090 GN=Foxo1 PE=1 SV=2	Q9R1E0	94.9	110.2	62	50.7	42.9	60.7	61.2	56.2	52	50.9	Q9R1E0 1xPhospho [S326]	0.903832	0.289986
High	[K].LSPGNSGSYSSGGSSASASGSSVTIPQK.[I]	1xPhospho [S2]; 1xTMT10plex [K28]; 1xTMT10plex [N-Term]	3	Q9ESC8	Q9ESC8 [1058-1085]	Q9ESC8 1xPhospho [S1059]	Q9ESC8 1xPhospho [S1059]	AF4/FMR2 family member 4 OS=Mus musculus OX=10090 GN=Aff4 PE=1 SV=1	Q9ESC8	327	353.9	198	182.9	135.4	191.5	215.9	189.8	156.7	116.7	Q9ESC8 1xPhospho [S1059]	0.755535	0.19376
High	[R].LSPGEALPSVVQGVAEK.[T]	1xPhospho [S2]; 1xTMT10plex [K17]; 1xTMT10plex [N-Term]	1	Q8CGB6	Q8CGB6 [940-956]	Q8CGB6 1xPhospho [S941]	Q8CGB6 1xPhospho [S941]	Tensin-2 OS=Mus musculus OX=10090 GN=Tns2 PE=1 SV=1	Q8CGB6	67.6	66.7	58.9	55	51.9	80	106.8	101.8	84.8	70.9	Q8CGB6 1xPhospho [S941]	1.49304	0.00463213
High	[R].LSPGAYPTVIQQQTAPSQR.[A]	1xPhospho [S2]; 1xTMT10plex [N-Term]	1	Q60591	Q60591 [859-877]	Q60591 1xPhospho [S860]	Q60591 1xPhospho [S860]	Nuclear factor of activated T-cells, cytoplasmic 2 OS=Mus musculus OX=10090 GN=Nfatc2 PE=1 SV=3	Q60591	121.9	117	80.5	74.5	62.9	83.9	97.7	97.2	88.3	77.4	Q60591 1xPhospho [S860]	1.05161	0.848442
High	[K].LSQNSMHSSPASSNYQQTTISHSPSSR.[F]	1xPhospho [S23]; 1xTMT10plex [N-Term]	1	Q6KCD5	Q6KCD5 [128-154]	Q6KCD5 1xPhospho [S150]	Q6KCD5 1xPhospho [S150]	Nipped-B-like protein OS=Mus musculus OX=10090 GN=Nipbl PE=1 SV=1	Q6KCD5	85.6	90.7	95.5	96.1	108.5	71.2	102.2	71.6	99	93.9	Q6KCD5 1xPhospho [S150]	0.935004	0.348911
High	[R].LSQSSYQDSESLSPPR.[K]	1xPhospho [S13]; 1xTMT10plex [N-Term]	7	Q61033	Q61033 [410-425]	Q61033 1xPhospho [S422]	Q61033 1xPhospho [S422]	Lamina-associated polypeptide 2, isoforms alpha/zeta OS=Mus musculus OX=10090 GN=Tmpo PE=1 SV=4	Q61033	744.2	825.3	827.6	896.8	748.7	639.4	580.5	669.8	769.3	690	Q61033 1xPhospho [S422]	0.828777	0.0108742
High	[K].LSLDEGGSDTESLYEIEGLNK.[I]	2xPhospho [S/T/Y]; 1xTMT10plex [K21]; 1xTMT10plex [N-Term]	4	Q02789	Q02789 [386-406]	Q02789 2xPhospho [S393; T395; S397]	Q02789 2xPhospho [S397; T/S]	Voltage-dependent L-type calcium channel subunit alpha-1S OS=Mus musculus OX=10090 GN=Cacna1s PE=1 SV=3	Q02789	185.1	156.1	134.7	195.7	157.2	2894.9	326.6	942.3	219.3	522.4	Q02789 2xPhospho [S393; T395; S397]	3.1795	0.174289
High	[K].LSLDEGGSDTESLYEIEGLNK.[I]	2xPhospho [S12; S/T]; 1xTMT10plex [N-Term]	3	Q02789	Q02789 [386-406]	Q02789 2xPhospho [S393; T395; S397]	Q02789 2xPhospho [S397; T/S]	Voltage-dependent L-type calcium channel subunit alpha-1S OS=Mus musculus OX=10090 GN=Cacna1s PE=1 SV=3	Q02789	110.1	93.1	89.6	94.8	105.1	312	116.8	140.3	137.9	275.7	Q02789 2xPhospho [S393; T395; S397]	1.51424	0.0717802
High	[R].ISIFDNLDVVSEDEEAPEEAPENGSNK.[E]	1xPhospho [S11]; 1xTMT10plex [K27]; 1xTMT10plex [N-Term]	3	B2RRD7	B2RRD7 [110-136]	B2RRD7 1xPhospho [S120]	B2RRD7 1xPhospho [S120]	Peregrin OS=Mus musculus OX=10090 GN=Brpf1 PE=1 SV=1	B2RRD7	165.6	142.7	87.5	69.4	64	75	118.6	96.2	71.4	60.6	B2RRD7 1xPhospho [S120]	0.863698	0.375466
High	[R].IQIPDSQPQSPGPLGSLSGVGSSGGLSNR.[N]	1xPhospho [S10]; 1xTMT10plex [N-Term]	2	Q5ND34	Q5ND34 [1561-1589]	Q5ND34 1xPhospho [S1570]	Q5ND34 1xPhospho [S1570]	WD repeat-containing protein 81 OS=Mus musculus OX=10090 GN=Wdr81 PE=1 SV=2	Q5ND34	73	51.9	45.8	42	49.8	58.8	66.4	77.8	65.8	49.8	Q5ND34 1xPhospho [S1570]	1.2668	0.153156
High	[K].IQPQLPDEDGNHSDKEDEQPQVVVLK.[K]	1xPhospho [S13]; 1xTMT10plex [K26]; 1xTMT10plex [N-Term]	1	Q8K039	Q8K039 [38-63]	Q8K039 1xPhospho [S50]	Q8K039 1xPhospho [S50]	Uncharacterized protein KIAA1143 homolog OS=Mus musculus OX=10090 PE=1 SV=1	Q8K039	27.9	93.9	104.8	95.9	97.7	65.2	26.5	29	83.5	74.6	Q8K039 1xPhospho [S50]	0.724487	0.163454
High	[R].LQNSPTEMTSAEGTISEATIK.[T]	1xPhospho [S4]; 1xTMT10plex [K21]; 1xTMT10plex [N-Term]	2	Q8BQ33	Q8BQ33 [1138-1158]	Q8BQ33 1xPhospho [S1141]	Q8BQ33 1xPhospho [S1141]	Treslin OS=Mus musculus OX=10090 GN=Ticrr PE=1 SV=2	Q8BQ33	43.4	47	40.2	37.1	43.2	29.9	37.3	27	38.4	42.6	Q8BQ33 1xPhospho [S1141]	0.845597	0.063547
High	[R].LQESPAPEKGEVLGDALQLDTLK.[Q]	1xPhospho [S4]; 1xTMT10plex [N-Term]	2	E9Q7G0	E9Q7G0 [395-417]	E9Q7G0 1xPhospho [S398]	E9Q7G0 1xPhospho [S398]	Nuclear mitotic apparatus protein 1 OS=Mus musculus OX=10090 GN=Numa1 PE=1 SV=1	E9Q7G0	20.2	20.5	63.7	55	79	27.4	22.4	22.9	45.4	50.2	E9Q7G0 1xPhospho [S398]	0.768986	0.31876
High	[R].LQESPAPEKGEVLGDALQLDTLK.[Q]	1xPhospho [S4]; 1xTMT10plex [K]; 1xTMT10plex [N-Term]	2	E9Q7G0	E9Q7G0 [395-417]	E9Q7G0 1xPhospho [S398]	E9Q7G0 1xPhospho [S398]	Nuclear mitotic apparatus protein 1 OS=Mus musculus OX=10090 GN=Numa1 PE=1 SV=1	E9Q7G0	18.8	45.6	67	59.9	57.7	42.8	23.8	25.8	75.3	63.9	E9Q7G0 1xPhospho [S398]	0.952608	0.79994
High	[K].LQVVSESEEEGGADEEEALVPDIVNEVQK.[T]	2xPhospho [S5; S7]; 1xTMT10plex [K29]; 1xTMT10plex [N-Term]	21	Q640M1	Q640M1 [337-365]	Q640M1 2xPhospho [S341; S343]	Q640M1 2xPhospho [S341; S343]	U3 small nucleolar RNA-associated protein 14 homolog A OS=Mus musculus OX=10090 GN=Utp14a PE=1 SV=1	Q640M1	1020.9	1041.9	657.8	608	456.4	693.9	897.6	825	673	443.1	Q640M1 2xPhospho [S341; S343]	0.954833	0.728557
High	[K].LQVVSESEEEGGADEEEALVPDIVNEVQK.[T]	1xPhospho [S]; 1xTMT10plex [K29]; 1xTMT10plex [N-Term]	7	Q640M1	Q640M1 [337-365]	Q640M1 1xPhospho [S341; S343]	Q640M1 1xPhospho [S]	U3 small nucleolar RNA-associated protein 14 homolog A OS=Mus musculus OX=10090 GN=Utp14a PE=1 SV=1	Q640M1	450.7	423.7	294.9	290.2	233.6	366.4	465.7	428.2	408.1	324.2	Q640M1 1xPhospho [S341; S343]	1.21668	0.252229
High	[K].LQVVSESEEEGGADEEEALVPDIVNEVQK.[T]	2xPhospho [S5; S7]; 1xTMT10plex [N-Term]	5	Q640M1	Q640M1 [337-365]	Q640M1 2xPhospho [S341; S343]	Q640M1 2xPhospho [S341; S343]	U3 small nucleolar RNA-associated protein 14 homolog A OS=Mus musculus OX=10090 GN=Utp14a PE=1 SV=1	Q640M1	103.8	132.7	225.3	227.5	274.1	126.3	93.1	102.6	179.4	190.7	Q640M1 2xPhospho [S341; S343]	0.74979	0.187153
High	[K].LQVVSESEEEGGADEEEALVPDIVNEVQK.[T]	1xPhospho [S]; 1xTMT10plex [N-Term]	10	Q640M1	Q640M1 [337-365]	Q640M1 1xPhospho [S341; S343]	Q640M1 1xPhospho [S]	U3 small nucleolar RNA-associated protein 14 homolog A OS=Mus musculus OX=10090 GN=Utp14a PE=1 SV=1	Q640M1	292	281.3	258.5	266.5	310	245.6	332.3	307.1	299.8	273.9	Q640M1 1xPhospho [S341; S343]	1.04618	0.578765
High	[R].LQTTDNLLPMSPEEFDEMSR.[I]	1xPhospho [S11]; 1xTMT10plex [N-Term]	1	P42225	P42225 [717-736]	P42225 1xPhospho [S727]	P42225 1xPhospho [S727]	Signal transducer and activator of transcription 1 OS=Mus musculus OX=10090 GN=Stat1 PE=1 SV=1	P42225	55.7	46.6	49.2	38.8	49.2	46.3	70.3	62	63.9	59.8	P42225 1xPhospho [S727]	1.2728	0.0307949
High	[R].IRAEEEDLAAVPFLASDNEEEEDDKGSTGSLIR.[K]	1xPhospho [S16]; 1xTMT10plex [N-Term]	1	Q4U2R1	Q4U2R1 [2914-2946]	Q4U2R1 1xPhospho [S2929]	Q4U2R1 1xPhospho [S2929]	E3 ubiquitin-protein ligase HERC2 OS=Mus musculus OX=10090 GN=Herc2 PE=1 SV=3	Q4U2R1	98.4	96.3	79.4	86.5	78.5	97.5	107.8	111	110.1	93.1	Q4U2R1 1xPhospho [S2929]	1.17612	0.0191847
High	[R].LQQQAALSPTTAPAVSSVSK.[Q]	1xPhospho [S8]; 1xTMT10plex [K20]; 1xTMT10plex [N-Term]	1	Q8VHR5	Q8VHR5 [480-499]	Q8VHR5 1xPhospho [S487]	Q8VHR5 1xPhospho [S487]	Transcriptional repressor p66-beta OS=Mus musculus OX=10090 GN=Gatad2b PE=1 SV=1	Q8VHR5	170.9	166.8	155.7	138.9	117.5	122.8	147.7	137.8	141.3	115.2	Q8VHR5 1xPhospho [S487]	0.873062	0.178678
High	[R].IQQQAGTVPHSQEEDSQEEEEDVSSR.[Y]	2xPhospho [S11; S16]; 1xTMT10plex [N-Term]	2	Q99LG1	Q99LG1 [99-124]	Q99LG1 2xPhospho [S109; S114]	Q99LG1 2xPhospho [S109; S114]	Transmembrane protein 51 OS=Mus musculus OX=10090 GN=Tmem51 PE=1 SV=1	Q99LG1	165.2	167.9	184.6	224.1	232.8	245.8	249.3	249.2	300.8	240.5	Q99LG1 2xPhospho [S109; S114]	1.36085	0.00849727
High	[R].IQQQAGTVPHSQEEDSQEEEEDVSSR.[Y]	1xPhospho [S16]; 1xTMT10plex [N-Term]	7	Q99LG1	Q99LG1 [99-124]	Q99LG1 1xPhospho [S114]	Q99LG1 1xPhospho [S114]	Transmembrane protein 51 OS=Mus musculus OX=10090 GN=Tmem51 PE=1 SV=1	Q99LG1	474.2	469.6	528.3	627	702.4	696.5	699.7	772.7	980.1	805.1	Q99LG1 1xPhospho [S114]	1.45675	0.0101231
High	[R].IQQDSESGDELSSSSTEQMR.[A]	1xPhospho [S7]; 1xTMT10plex [N-Term]	2	Q8C0D4	Q8C0D4 [207-226]	Q8C0D4 1xPhospho [S213]	Q8C0D4 1xPhospho [S213]	Rho GTPase-activating protein 12 OS=Mus musculus OX=10090 GN=Arhgap12 PE=1 SV=2	Q8C0D4	128.1	127.8	130.9	120.2	109.6	116.4	127.6	128.6	146.7	127.4	Q8C0D4 1xPhospho [S213]	1.02562	0.361682
High	[R].IQQFDDGGSDEEDIWEEK.[H]	1xPhospho [S9]; 1xTMT10plex [K18]; 1xTMT10plex [N-Term]	5	Q922D4	Q922D4 [580-597]	Q922D4 1xPhospho [S588]	Q922D4 1xPhospho [S588]	Serine/threonine-protein phosphatase 6 regulatory subunit 3 OS=Mus musculus OX=10090 GN=Ppp6r3 PE=1 SV=1	Q922D4	378.6	370.5	232.4	247.3	178.6	269.5	337	307.1	227.2	194.2	Q922D4 1xPhospho [S588]	0.95412	0.767747
High	[R].IQQFDDGGSDEEDIWEEK.[H]	1xPhospho [S9]; 1xTMT10plex [N-Term]	7	Q922D4	Q922D4 [580-597]	Q922D4 1xPhospho [S588]	Q922D4 1xPhospho [S588]	Serine/threonine-protein phosphatase 6 regulatory subunit 3 OS=Mus musculus OX=10090 GN=Ppp6r3 PE=1 SV=1	Q922D4	375	509.2	871.8	872.9	1115	509.1	410	458.8	873.1	882.7	Q922D4 1xPhospho [S588]	0.895028	0.492893
High	[R].IQQFDDEEEEEEEGQGSAESDGEYGAWQGSQPVR.[A]	2xPhospho [S17; S20]; 1xTMT10plex [N-Term]	2	Q7TSI3	Q7TSI3 [617-650]	Q7TSI3 2xPhospho [S633; S636]	Q7TSI3 2xPhospho [S633; S636]	Serine/threonine-protein phosphatase 6 regulatory subunit 1 OS=Mus musculus OX=10090 GN=Ppp6r1 PE=1 SV=1	Q7TSI3	50.8	44.2	24.3	30.4	28.7	34.1	50.6	42.9	38.5	33.3	Q7TSI3 2xPhospho [S633; S636]	1.17524	0.500856
High	[R].IQQFDDEEEEEEEGQGSAESDGEYGAWQGSQPVR.[A]	1xPhospho [S]; 1xTMT10plex [N-Term]	8	Q7TSI3	Q7TSI3 [617-650]	Q7TSI3 1xPhospho [S633; S636]	Q7TSI3 1xPhospho [S]	Serine/threonine-protein phosphatase 6 regulatory subunit 1 OS=Mus musculus OX=10090 GN=Ppp6r1 PE=1 SV=1	Q7TSI3	351.3	283.5	230.5	247.5	270.2	243.1	408.7	389.5	313.6	260.2	Q7TSI3 1xPhospho [S633; S636]	1.13329	0.270981
High	[R].LQQENNHQETYPLSVSPVENNHCLPSSPWQESTR.[V]	1xCarbamidomethyl [C23]; 1xPhospho [S16]; 1xTMT10plex [N-Term]	1	P97360	P97360 [225-258]	P97360 1xPhospho [S240]	P97360 1xPhospho [S240]	Transcription factor ETV6 OS=Mus musculus OX=10090 GN=Etv6 PE=1 SV=1	P97360	17.7	26.8	33.3	33.4	28.4	14.3	11.8	11	12.4	13.3	P97360 1xPhospho [S240]	0.429912	0.00509377
High	[R].LQSLLTSQENSSTTSPARNSLTQEVS.[-]	2xPhospho [S/T]; 1xTMT10plex [N-Term]	6	Q64735	Q64735 [458-483]	Q64735 2xPhospho [T463; T470; S472; S477; S483]	Q64735 2xPhospho [S/T]	Complement component receptor 1-like protein OS=Mus musculus OX=10090 GN=Cr1l PE=1 SV=1	Q64735	281.8	279.1	370.2	239	258.3	270	312.6	286.2	339.4	288.7	Q64735 2xPhospho [T463; T470; S472; S477; S483]	1.08235	0.606428
High	[R].LQSLLTSQENSSTTSPARNSLTQEVS.[-]	1xPhospho [S]; 1xTMT10plex [N-Term]	10	Q64735	Q64735 [458-483]	Q64735 1xPhospho [S469; S477]	Q64735 1xPhospho [S]	Complement component receptor 1-like protein OS=Mus musculus OX=10090 GN=Cr1l PE=1 SV=1	Q64735	277.1	266.9	331.3	362.2	432.4	309.5	385	351.7	433.4	386.5	Q64735 1xPhospho [S469; S477]	1.13381	0.314037
High	[R].NSISVPIASTSDK.[V]	1xPhospho [S2]; 1xTMT10plex [K13]; 1xTMT10plex [N-Term]	2	Q8CGN5	Q8CGN5 [129-141]	Q8CGN5 1xPhospho [S130]	Q8CGN5 1xPhospho [S130]	Perilipin-1 OS=Mus musculus OX=10090 GN=Plin1 PE=1 SV=2	Q8CGN5	102.1	62.3	84.1	84.8	94.8	160.9	203.5	143.1	98	112	Q8CGN5 1xPhospho [S130]	1.64597	0.0193458
High	[R].NSNVVPYDFNR.[V]	1xPhospho [S2]; 1xTMT10plex [N-Term]	2	P06800	P06800 [963-973]	P06800 1xPhospho [S964]	P06800 1xPhospho [S964]	Receptor-type tyrosine-protein phosphatase C OS=Mus musculus OX=10090 GN=Ptprc PE=1 SV=4	P06800	358.1	365.7	281.1	209.1	200.7	246.7	287.2	243.5	265.6	212.4	P06800 1xPhospho [S964]	0.898377	0.417699
High	[R].NSNLMQANQTENHQLAESPGHLDSCELQVQLNNR.[D]	1xCarbamidomethyl [C25]; 1xPhospho [S18]; 1xOxidation [M5]; 1xTMT10plex [N-Term]	2	O35892	O35892 [173-206]	O35892 1xPhospho [S190]	O35892 1xPhospho [S190]	Nuclear autoantigen Sp-100 OS=Mus musculus OX=10090 GN=Sp100 PE=1 SV=2	O35892	73.6	54.5	49	49.4	62.7	70.9	87.3	68.3	86.7	78.9	O35892 1xPhospho [S190]	1.39723	0.0095663
High	[R].NSNLMQANQTENHQLAESPGHLDSCELQVQLNNR.[D]	1xCarbamidomethyl [C25]; 1xPhospho [S18]; 1xTMT10plex [N-Term]	7	O35892	O35892 [173-206]	O35892 1xPhospho [S190]	O35892 1xPhospho [S190]	Nuclear autoantigen Sp-100 OS=Mus musculus OX=10090 GN=Sp100 PE=1 SV=2	O35892	211.2	210.1	228.8	251.9	242	267.5	305.1	298.4	256.9	195.4	O35892 1xPhospho [S190]	1.20064	0.129524
High	[R].NSLLAGGDDDTMSVISGMSSR.[G]	2xPhospho [S16; S19]; 1xOxidation [M]; 1xTMT10plex [N-Term]	3	O35638	O35638 [1046-1066]	O35638 2xPhospho [S1061; S1064]	O35638 2xPhospho [S1061; S1064]	Cohesin subunit SA-2 OS=Mus musculus OX=10090 GN=Stag2 PE=1 SV=3	O35638	109.9	104.8	175.6	149.5	257	88.9	103.8	88.6	114.7	106.3	O35638 2xPhospho [S1061; S1064]	0.684043	0.100053
High	[R].NSLLAGGDDDTMSVISGMSSR.[G]	2xPhospho [S16; S]; 1xTMT10plex [N-Term]	13	O35638	O35638 [1046-1066]	O35638 2xPhospho [S1058; S1061; S1064]	O35638 2xPhospho [S1061; S]	Cohesin subunit SA-2 OS=Mus musculus OX=10090 GN=Stag2 PE=1 SV=3	O35638	653.4	733.1	729.1	585	639.4	636.4	691.4	713.4	644.4	557	O35638 2xPhospho [S1058; S1061; S1064]	0.972722	0.631209
High	[R].NSLLAGGDDDTMSVISGMSSR.[G]	1xPhospho [S]; 1xTMT10plex [N-Term]	6	O35638	O35638 [1046-1066]	O35638 1xPhospho [S1061; S1064]	O35638 1xPhospho [S]	Cohesin subunit SA-2 OS=Mus musculus OX=10090 GN=Stag2 PE=1 SV=3	O35638	554.9	599.4	469.6	448.1	380	496.1	562.6	591.7	535.7	397.6	O35638 1xPhospho [S1061; S1064]	1.05758	0.623195
High	[K].NSTPSEPDSGQGPPAEEEEGEEEAAKEEAEAQGVR.[D]	3xPhospho [S5; S9; S/T]; 1xTMT10plex [K26]; 1xTMT10plex [N-Term]	3	P51859	P51859 [198-232]	P51859 3xPhospho [S199; T200; S202; S206]	P51859 3xPhospho [S202; S206; T/S]	Hepatoma-derived growth factor OS=Mus musculus OX=10090 GN=Hdgf PE=1 SV=2	P51859	124.4	115.8	48	54.8	47.9	64.6	104.2	71.7	72.9	45.4	P51859 3xPhospho [S199; T200; S202; S206]	1.04466	0.752315
High	[K].NSTPSEPDSGQGPPAEEEEGEEEAAKEEAEAQGVR.[D]	2xPhospho [S/T]; 1xTMT10plex [K26]; 1xTMT10plex [N-Term]	3	P51859	P51859 [198-232]	P51859 2xPhospho [S199; T200; S202; S206]	P51859 2xPhospho [S/T]	Hepatoma-derived growth factor OS=Mus musculus OX=10090 GN=Hdgf PE=1 SV=2	P51859	564.2	472	239.1	251.5	221.2	270.7	482.5	345.4	291.2	203	P51859 2xPhospho [S199; T200; S202; S206]	0.995492	0.723392
High	[K].NSTPSEPDSGQGPPAEEEEGEEEAAKEEAEAQGVR.[D]	2xPhospho [S/T]; 1xTMT10plex [N-Term]	2	P51859	P51859 [198-232]	P51859 2xPhospho [T200; S202; S206]	P51859 2xPhospho [S206; T/S]	Hepatoma-derived growth factor OS=Mus musculus OX=10090 GN=Hdgf PE=1 SV=2	P51859	38.6	54.4	58	58.5	50.3	33.7	41.5	37.9	57.4	51.1	P51859 2xPhospho [T200; S202; S206]	0.841872	0.215554
High	[K].NSTPSEPDSGQGPPAEEEEGEEEAAKEEAEAQGVR.[D]	1xPhospho [S/T]; 1xTMT10plex [N-Term]	16	P51859	P51859 [198-232]	P51859 1xPhospho [S199; T200; S202; S206]	P51859 1xPhospho [S/T]	Hepatoma-derived growth factor OS=Mus musculus OX=10090 GN=Hdgf PE=1 SV=2	P51859	184.8	339.5	565.6	555.3	736.1	305	234.5	268.7	517.4	602.4	P51859 1xPhospho [S199; T200; S202; S206]	0.821502	0.475115
High	[K].NSTPSEPDSGQGPPAEEEEGEEEAAKEEAEAQGVR.[D]	1xPhospho [S]; 1xTMT10plex [K26]; 1xTMT10plex [N-Term]	11	P51859	P51859 [198-232]	P51859 1xPhospho [S202; S206]	P51859 1xPhospho [S]	Hepatoma-derived growth factor OS=Mus musculus OX=10090 GN=Hdgf PE=1 SV=2	P51859	446.6	443.9	248.5	268.9	231	309.8	425	356.4	337.6	255.4	P51859 1xPhospho [S202; S206]	1.09338	0.875011
High	[K].NSQEDSEDSEEKDVK.[T]	1xPhospho [S]; 2xTMT10plex [K12; K15]; 1xTMT10plex [N-Term]	3	Q80XU3	Q80XU3 [53-67]	Q80XU3 1xPhospho [S58; S61]	Q80XU3 1xPhospho [S]	Nuclear ubiquitous casein and cyclin-dependent kinase substrate 1 OS=Mus musculus OX=10090 GN=Nucks1 PE=1 SV=1	Q80XU3	2822.5	1999.3	984.2	797.1	609.4	1023.7	2302.6	1262.1	813.7	540.2	Q80XU3 1xPhospho [S58; S61]	0.913128	0.637098
High	[K].NSQEDSEDSEEKDVK.[T]	1xPhospho [S]; 1xTMT10plex [K]; 1xTMT10plex [N-Term]	8	Q80XU3	Q80XU3 [53-67]	Q80XU3 1xPhospho [S58; S61]	Q80XU3 1xPhospho [S]	Nuclear ubiquitous casein and cyclin-dependent kinase substrate 1 OS=Mus musculus OX=10090 GN=Nucks1 PE=1 SV=1	Q80XU3	657.9	2178.7	1998.4	2233.7	1440.3	1539.5	549.6	781.6	1842.2	1391.6	Q80XU3 1xPhospho [S58; S61]	0.735657	0.243427
High	[K].NSQEDSEDSEEKDVK.[T]	1xPhospho [S]; 1xTMT10plex [N-Term]	2	Q80XU3	Q80XU3 [53-67]	Q80XU3 1xPhospho [S58; S61]	Q80XU3 1xPhospho [S]	Nuclear ubiquitous casein and cyclin-dependent kinase substrate 1 OS=Mus musculus OX=10090 GN=Nucks1 PE=1 SV=1	Q80XU3	9.6	64.2	363.8	331.6	422.2	71.9	24.9	21.5	197.5	278.1	Q80XU3 1xPhospho [S58; S61]	0.521688	0.258408
High	[R].NSSPSPVPGSQNVPAPAVK.[K]	1xPhospho [S5]; 1xTMT10plex [K19]; 1xTMT10plex [N-Term]	3	P09838	P09838 [130-148]	P09838 1xPhospho [S134]	P09838 1xPhospho [S134]	DNA nucleotidylexotransferase OS=Mus musculus OX=10090 GN=Dntt PE=1 SV=4	P09838	733.7	733.5	489	494.6	376.9	450.1	552.6	447.1	473.8	389.2	P09838 1xPhospho [S134]	0.860234	0.215027
High	[R].NSSPSISPNTSFASDGSPSPLGGIK.[R]	1xPhospho [S3]; 1xTMT10plex [K25]; 1xTMT10plex [N-Term]	1	Q9DBR1	Q9DBR1 [469-493]	Q9DBR1 1xPhospho [S471]	Q9DBR1 1xPhospho [S471]	5'-3' exoribonuclease 2 OS=Mus musculus OX=10090 GN=Xrn2 PE=1 SV=1	Q9DBR1	31.1	24.8	29	24.1	25.3	20.9	31.4	26	30.1	29.1	Q9DBR1 1xPhospho [S471]	1.04024	0.789212
High	[R].NSSPAVPAPTPEGVQAVNTTK.[K]	1xPhospho [S3]; 1xTMT10plex [K21]; 1xTMT10plex [N-Term]	2	O08784	O08784 [851-871]	O08784 1xPhospho [S853]	O08784 1xPhospho [S853]	Treacle protein OS=Mus musculus OX=10090 GN=Tcof1 PE=1 SV=1	O08784	319.2	310.8	191	149.8	102.2	197.8	263.9	238.9	185.4	146.5	O08784 1xPhospho [S853]	1.00654	0.870141
High	[R].NRPLLDFVSMEELNAMDDYDSEDDNDWRPTVVK.[R]	1xPhospho [S21]; 1xOxidation [M]; 1xTMT10plex [K33]; 1xTMT10plex [N-Term]	3	Q9D4H9	Q9D4H9 [181-213]	Q9D4H9 1xPhospho [S201]	Q9D4H9 1xPhospho [S201]	PHD finger protein 14 OS=Mus musculus OX=10090 GN=Phf14 PE=1 SV=2	Q9D4H9	171.9	168.8	132.6	129	118.8	133.9	158.1	168.4	175	133.1	Q9D4H9 1xPhospho [S201]	1.04837	0.515781
High	[R].NRPLLDFVSMEELNAMDDYDSEDDNDWRPTVVK.[R]	1xPhospho [S/Y]; 1xTMT10plex [K33]; 1xTMT10plex [N-Term]	6	Q9D4H9	Q9D4H9 [181-213]	Q9D4H9 1xPhospho [Y199; S201]	Q9D4H9 1xPhospho [Y/S]	PHD finger protein 14 OS=Mus musculus OX=10090 GN=Phf14 PE=1 SV=2	Q9D4H9	476.8	448.8	338.2	317.7	254.9	311.5	363.3	345.3	338	217.4	Q9D4H9 1xPhospho [Y199; S201]	0.863365	0.317395
High	[R].NRPLLDFVSMEELNAMDDYDSEDDNDWRPTVVK.[R]	1xPhospho [S21]; 1xTMT10plex [N-Term]	4	Q9D4H9	Q9D4H9 [181-213]	Q9D4H9 1xPhospho [S201]	Q9D4H9 1xPhospho [S201]	PHD finger protein 14 OS=Mus musculus OX=10090 GN=Phf14 PE=1 SV=2	Q9D4H9	118.4	142.8	263.8	224.3	310.5	147.1	129.8	130.1	199.4	196.5	Q9D4H9 1xPhospho [S201]	0.779382	0.227761
High	[K].NRPGYVSEEEEDDEDYEMAVK.[K]	1xPhospho [S7]; 1xOxidation [M18]; 1xTMT10plex [K21]; 1xTMT10plex [N-Term]	10	Q9ERU9	Q9ERU9 [2499-2519]	Q9ERU9 1xPhospho [S2505]	Q9ERU9 1xPhospho [S2505]	E3 SUMO-protein ligase RanBP2 OS=Mus musculus OX=10090 GN=Ranbp2 PE=1 SV=2	Q9ERU9	1973.1	1722.1	1047.7	1022.3	826.4	1256.5	1745.5	1553.4	1651.6	1079.8	Q9ERU9 1xPhospho [S2505]	1.1596	0.601405
High	[K].NRPGYVSEEEEDDEDYEMAVK.[K]	1xPhospho [S/Y]; 1xTMT10plex [K21]; 1xTMT10plex [N-Term]	39	Q9ERU9	Q9ERU9 [2499-2519]	Q9ERU9 1xPhospho [Y2503; S2505]	Q9ERU9 1xPhospho [S/Y]	E3 SUMO-protein ligase RanBP2 OS=Mus musculus OX=10090 GN=Ranbp2 PE=1 SV=2	Q9ERU9	7517	6426.6	3486.9	3377.6	2529	3860.3	5415.8	4526.1	3728.4	2475.4	Q9ERU9 1xPhospho [Y2503; S2505]	0.934722	0.556246
High	[K].NRPGYVSEEEEDDEDYEMAVK.[K]	1xPhospho [S7]; 1xTMT10plex [N-Term]	5	Q9ERU9	Q9ERU9 [2499-2519]	Q9ERU9 1xPhospho [S2505]	Q9ERU9 1xPhospho [S2505]	E3 SUMO-protein ligase RanBP2 OS=Mus musculus OX=10090 GN=Ranbp2 PE=1 SV=2	Q9ERU9	154.4	298.5	834.5	744.7	946.8	389.8	223.5	267.6	665.8	690	Q9ERU9 1xPhospho [S2505]	0.797123	0.44339
High	[K].NRPGLSYHYAHSHLAEEEGEDKEDSRPPTPVSQR.[S]	2xPhospho [S25; S32]; 1xTMT10plex [K22]; 1xTMT10plex [N-Term]	2	Q61103	Q61103 [220-253]	Q61103 2xPhospho [S244; S251]	Q61103 2xPhospho [S244; S251]	Zinc finger protein ubi-d4 OS=Mus musculus OX=10090 GN=Dpf2 PE=1 SV=1	Q61103	247.8	125.4	91.7	65.3	63.2	161	278.9	249.8	111.5	68.5	Q61103 2xPhospho [S244; S251]	1.52532	0.324122
High	[K].NRPGLSYHYAHSHLAEEEGEDKEDSRPPTPVSQR.[S]	2xPhospho [S25; S32]; 1xTMT10plex [N-Term]	10	Q61103	Q61103 [220-253]	Q61103 2xPhospho [S244; S251]	Q61103 2xPhospho [S244; S251]	Zinc finger protein ubi-d4 OS=Mus musculus OX=10090 GN=Dpf2 PE=1 SV=1	Q61103	236.5	254.3	328.2	315.4	412.4	467.1	403.1	498.9	627.1	511.5	Q61103 2xPhospho [S244; S251]	1.60953	0.00393318
High	[K].NRPGLSYHYAHSHLAEEEGEDKEDSRPPTPVSQR.[S]	1xPhospho [T29]; 1xTMT10plex [N-Term]	1	Q61103	Q61103 [220-253]	Q61103 1xPhospho [T248]	Q61103 1xPhospho [T248]	Zinc finger protein ubi-d4 OS=Mus musculus OX=10090 GN=Dpf2 PE=1 SV=1	Q61103	42.7	46.9	91	89.6	146.7	88.7	37.2	55	134.4	119.6	Q61103 1xPhospho [T248]	1.05954	0.894787
High	[K].NRNSNVVPYDFNR.[V]	1xPhospho [S4]; 1xTMT10plex [N-Term]	15	P06800	P06800 [961-973]	P06800 1xPhospho [S964]	P06800 1xPhospho [S964]	Receptor-type tyrosine-protein phosphatase C OS=Mus musculus OX=10090 GN=Ptprc PE=1 SV=4	P06800	2467.1	2440.4	2509.8	2415.6	2457.3	2395.5	2511.1	2667.1	2805.7	2727.1	P06800 1xPhospho [S964]	1.08167	0.0637533
High	[R].NQSGATASSGDTESEEGETETTVR.[L]	1xPhospho [S14]; 1xTMT10plex [N-Term]	1	Q0P5V9	Q0P5V9 [489-512]	Q0P5V9 1xPhospho [S502]	Q0P5V9 1xPhospho [S502]	Solute carrier family 45 member 4 OS=Mus musculus OX=10090 GN=Slc45a4 PE=1 SV=1	Q0P5V9	43.3	43.8	69.1	92.1	142.5	65.7	64.3	52.3	132	181.1	Q0P5V9 1xPhospho [S502]	1.3099	0.517901
High	[K].NSGPVSEVNTGFSPEVK.[E]	1xPhospho [S13]; 1xTMT10plex [K17]; 1xTMT10plex [N-Term]	2	Q8BTI8	Q8BTI8 [1293-1309]	Q8BTI8 1xPhospho [S1305]	Q8BTI8 1xPhospho [S1305]	Serine/arginine repetitive matrix protein 2 OS=Mus musculus OX=10090 GN=Srrm2 PE=1 SV=3	Q8BTI8	395.5	390.9	244.5	212.5	173.5	239.8	310.9	278	220.3	204.1	Q8BTI8 1xPhospho [S1305]	0.94016	0.532018
High	[K].NSGPVSEVNTGFSPEVK.[E]	1xPhospho [S13]; 1xTMT10plex [N-Term]	1	Q8BTI8	Q8BTI8 [1293-1309]	Q8BTI8 1xPhospho [S1305]	Q8BTI8 1xPhospho [S1305]	Serine/arginine repetitive matrix protein 2 OS=Mus musculus OX=10090 GN=Srrm2 PE=1 SV=3	Q8BTI8	81.6	81.6	90.8	84.5	81.6	85.9	87.3	81.2	84.8	69.6	Q8BTI8 1xPhospho [S1305]	1.00105	0.554878
High	[R].NSADDEELTNDSLTLSQSK.[S]	1xPhospho [S12]; 1xTMT10plex [K19]; 1xTMT10plex [N-Term]	1	Q9D4H9	Q9D4H9 [272-290]	Q9D4H9 1xPhospho [S283]	Q9D4H9 1xPhospho [S283]	PHD finger protein 14 OS=Mus musculus OX=10090 GN=Phf14 PE=1 SV=2	Q9D4H9	130.4	129.8	74.1	81.9	47.1	80.6	117.5	92.8	91.6	57	Q9D4H9 1xPhospho [S283]	0.995269	0.809031
High	[R].NSADDEELTNDSLTLSQSK.[S]	2xPhospho [T9; T14]; 1xTMT10plex [N-Term]	3	Q9D4H9	Q9D4H9 [272-290]	Q9D4H9 2xPhospho [T280; T285]	Q9D4H9 2xPhospho [T280; T285]	PHD finger protein 14 OS=Mus musculus OX=10090 GN=Phf14 PE=1 SV=2	Q9D4H9	103	120.9	156.3	175.5	167	130.5	95	119.2	168.5	143.3	Q9D4H9 2xPhospho [T280; T285]	0.897296	0.495562
High	[R].NRSPSDSDMEDYSPPPSLSEVAR.[K]	2xPhospho [S7; S]; 1xTMT10plex [N-Term]	4	Q6KCD5	Q6KCD5 [1142-1164]	Q6KCD5 2xPhospho [S1146; S1148; S1154]	Q6KCD5 2xPhospho [S1148; S]	Nipped-B-like protein OS=Mus musculus OX=10090 GN=Nipbl PE=1 SV=1	Q6KCD5	77.2	69.5	63.2	75.1	65	74.9	97.5	80.5	80.5	72.2	Q6KCD5 2xPhospho [S1146; S1148; S1154]	1.14427	0.0641061
High	[K].NSDSQSVSSNTDADTTQEK.[D]	1xPhospho [S9]; 1xTMT10plex [K19]; 1xTMT10plex [N-Term]	1	Q3U8K7	Q3U8K7 [371-389]	Q3U8K7 1xPhospho [S379]	Q3U8K7 1xPhospho [S379]	Histone-lysine N-methyltransferase KMT5B OS=Mus musculus OX=10090 GN=Kmt5b PE=1 SV=2	Q3U8K7	319	307.7	186.6	171.3	188.3	177.9	248.7	207.8	192.7	151.8	Q3U8K7 1xPhospho [S379]	0.879028	0.314383
High	[K].NSDSQSVSSNTDADTTQEK.[D]	1xPhospho [S/T]; 1xTMT10plex [N-Term]	4	Q3U8K7	Q3U8K7 [371-389]	Q3U8K7 1xPhospho [S379; T381]	Q3U8K7 1xPhospho [S/T]	Histone-lysine N-methyltransferase KMT5B OS=Mus musculus OX=10090 GN=Kmt5b PE=1 SV=2	Q3U8K7	57.7	79.6	204.8	162.8	252.8	86.9	116.8	85.3	199.4	192.6	Q3U8K7 1xPhospho [S379; T381]	0.966857	0.739715
High	[K].NSCQDSEADEETSPVFDEQDDR.[S]	1xCarbamidomethyl [C3]; 1xPhospho [S13]; 1xTMT10plex [N-Term]	2	O88622	O88622 [306-327]	O88622 1xPhospho [S318]	O88622 1xPhospho [S318]	Poly(ADP-ribose) glycohydrolase OS=Mus musculus OX=10090 GN=Parg PE=1 SV=2	O88622	99.2	104.5	109.3	140.7	129.6	115.4	114.7	112.8	173.1	165.4	O88622 1xPhospho [S318]	1.1314	0.245817
High	[K].NVLSSLAIYAEYSDPESDGETGVDAVGGATEEK.[G]	2xPhospho [S17; S/T]; 1xTMT10plex [K33]; 1xTMT10plex [N-Term]	3	Q02614	Q02614 [6-38]	Q02614 2xPhospho [S18; S22; T26]	Q02614 2xPhospho [S22; T/S]	SAP30-binding protein OS=Mus musculus OX=10090 GN=Sap30bp PE=1 SV=2	Q02614	103.9	85.8	48.2	39.5	37.1	53.3	126.7	64.1	61	42.8	Q02614 2xPhospho [S18; S22; T26]	1.21227	0.746712
High	[K].NVGEEEDEERGSAEDAQEDAEK.[T]	1xPhospho [S12]; 1xTMT10plex [N-Term]	2	Q80U30	Q80U30 [395-416]	Q80U30 1xPhospho [S406]	Q80U30 1xPhospho [S406]	Protein CLEC16A OS=Mus musculus OX=10090 GN=Clec16a PE=1 SV=2	Q80U30	67.6	109	110.7	139	153.3	115.5	111.6	134.2	168.3	167.8	Q80U30 1xPhospho [S406]	1.16318	0.25408
High	[K].NTFTAWSEEDSDYEIDDRDVNK.[I]	2xPhospho [S7; S11]; 1xTMT10plex [K22]; 1xTMT10plex [N-Term]	2	Q6ZQ58	Q6ZQ58 [598-619]	Q6ZQ58 2xPhospho [S604; S608]	Q6ZQ58 2xPhospho [S604; S608]	La-related protein 1 OS=Mus musculus OX=10090 GN=Larp1 PE=1 SV=3	Q6ZQ58	939.1	730.8	330.6	344.9	251	449	924.8	762.3	425.6	248.7	Q6ZQ58 2xPhospho [S604; S608]	1.15749	0.819691
High	[K].NTADHDESPPRTPTGNAPSSESDIDISSPNVSHDESIAK.[D]	3xPhospho [S8; S19; S20]; 1xTMT10plex [K39]; 1xTMT10plex [N-Term]	2	Q5SVQ0	Q5SVQ0 [119-157]	Q5SVQ0 3xPhospho [S126; S137; S138]	Q5SVQ0 3xPhospho [S126; S137; S138]	Histone acetyltransferase KAT7 OS=Mus musculus OX=10090 GN=Kat7 PE=1 SV=1	Q5SVQ0	172.3	167.5	87.4	84	69.3	126	185.1	158.6	113	93.5	Q5SVQ0 3xPhospho [S126; S137; S138]	1.23616	0.507145
High	[K].NTADHDESPPRTPTGNAPSSESDIDISSPNVSHDESIAK.[D]	2xPhospho [S/T]; 1xTMT10plex [K39]; 1xTMT10plex [N-Term]	7	Q5SVQ0	Q5SVQ0 [119-157]	Q5SVQ0 2xPhospho [T120; S126; T130; T132; S137]	Q5SVQ0 2xPhospho [T/S]	Histone acetyltransferase KAT7 OS=Mus musculus OX=10090 GN=Kat7 PE=1 SV=1	Q5SVQ0	447.7	443.8	215.7	226.3	134.3	302.8	418.3	383.2	261.3	164.6	Q5SVQ0 2xPhospho [T120; S126; T130; T132; S137]	1.08588	0.877432
High	[K].NTADHDESPPRTPTGNAPSSESDIDISSPNVSHDESIAK.[D]	2xPhospho [T12; T]; 1xTMT10plex [N-Term]	2	Q5SVQ0	Q5SVQ0 [119-157]	Q5SVQ0 2xPhospho [T120; T130; T132]	Q5SVQ0 2xPhospho [T130; T]	Histone acetyltransferase KAT7 OS=Mus musculus OX=10090 GN=Kat7 PE=1 SV=1	Q5SVQ0	20.8	42.2	79.9	96.9	108.5	60.8	34	37.4	96.2	76.1	Q5SVQ0 2xPhospho [T120; T130; T132]	0.86114	0.677624
High	[K].NSYWQCSECDQAGSSDMEAEMAMETLPDGTKR.[S]	2xCarbamidomethyl [C6; C9]; 1xPhospho [S14]; 1xTMT10plex [K31]; 1xTMT10plex [N-Term]	1	Q9D4H9	Q9D4H9 [761-792]	Q9D4H9 1xPhospho [S774]	Q9D4H9 1xPhospho [S774]	PHD finger protein 14 OS=Mus musculus OX=10090 GN=Phf14 PE=1 SV=2	Q9D4H9	98.8	159.8	62.5	75.1	75.6	83.6	129.4	124.9	80.2	51.8	Q9D4H9 1xPhospho [S774]	1.03366	0.987068
High	[K].NSYWQCSECDQAGSSDMEAEMAMETLPDGTK.[R]	2xCarbamidomethyl [C6; C9]; 2xPhospho [S14; S15]; 1xTMT10plex [K31]; 1xTMT10plex [N-Term]	2	Q9D4H9	Q9D4H9 [761-791]	Q9D4H9 2xPhospho [S774; S775]	Q9D4H9 2xPhospho [S774; S775]	PHD finger protein 14 OS=Mus musculus OX=10090 GN=Phf14 PE=1 SV=2	Q9D4H9	80.8	81.6	36.4	35.8	35.6	53.1	67.2	62.9	38.5	35	Q9D4H9 2xPhospho [S774; S775]	1.01005	0.83828
High	[K].NSYWQCSECDQAGSSDMEAEMAMETLPDGTK.[R]	2xCarbamidomethyl [C6; C9]; 1xPhospho [S]; 1xTMT10plex [K31]; 1xTMT10plex [N-Term]	6	Q9D4H9	Q9D4H9 [761-791]	Q9D4H9 1xPhospho [S774; S775]	Q9D4H9 1xPhospho [S]	PHD finger protein 14 OS=Mus musculus OX=10090 GN=Phf14 PE=1 SV=2	Q9D4H9	1436.2	1241.3	721.7	566.6	349.5	633.8	804.1	882.5	391	291.6	Q9D4H9 1xPhospho [S774; S775]	0.695668	0.296489
High	[K].NTADHDESPPRTPTGNAPSSESDIDISSPNVSHDESIAK.[D]	1xPhospho [S8]; 1xTMT10plex [K39]; 1xTMT10plex [N-Term]	2	Q5SVQ0	Q5SVQ0 [119-157]	Q5SVQ0 1xPhospho [S126]	Q5SVQ0 1xPhospho [S126]	Histone acetyltransferase KAT7 OS=Mus musculus OX=10090 GN=Kat7 PE=1 SV=1	Q5SVQ0	70.9	68.5	44.7	55.9	47.1	66	81	75.9	70.7	55.9	Q5SVQ0 1xPhospho [S126]	1.21251	0.107155
High	[R].NTDLTSTSLAGSNQFGSCILGQYVSDFSVR.[A]	1xCarbamidomethyl [C18]; 2xPhospho [S12; S17]; 1xTMT10plex [N-Term]	2	Q69ZF7	Q69ZF7 [668-697]	Q69ZF7 2xPhospho [S679; S684]	Q69ZF7 2xPhospho [S679; S684]	Metal transporter CNNM4 OS=Mus musculus OX=10090 GN=Cnnm4 PE=1 SV=2	Q69ZF7	22.8	27.3	35.1	44.5	51.9	27	30.8	31.7	32.3	39.1	Q69ZF7 2xPhospho [S679; S684]	0.912813	0.489111
High	[R].NTSSDNSDVEVMPAQSPREDEESSIQK.[R]	2xPhospho [S7; S16]; 1xTMT10plex [K27]; 1xTMT10plex [N-Term]	6	Q09XV5	Q09XV5 [549-575]	Q09XV5 2xPhospho [S555; S564]	Q09XV5 2xPhospho [S555; S564]	Chromodomain-helicase-DNA-binding protein 8 OS=Mus musculus OX=10090 GN=Chd8 PE=1 SV=1	Q09XV5	288.9	304.3	232.6	256.3	264.9	237	298.5	309.6	265.4	259.1	Q09XV5 2xPhospho [S555; S564]	1.01642	0.810844
High	[R].NTSSDNSDVEVMPAQSPREDEESSIQK.[R]	3xPhospho [S4; S7; S16]; 1xTMT10plex [N-Term]	2	Q09XV5	Q09XV5 [549-575]	Q09XV5 3xPhospho [S552; S555; S564]	Q09XV5 3xPhospho [S552; S555; S564]	Chromodomain-helicase-DNA-binding protein 8 OS=Mus musculus OX=10090 GN=Chd8 PE=1 SV=1	Q09XV5	57.2	56.1	68.9	69.2	72.7	53.4	75.8	63.5	73.8	70.4	Q09XV5 3xPhospho [S552; S555; S564]	1.04363	0.642594
High	[K].NTTKPETIPDMEDSPPVSDSEEQQESVR.[A]	2xPhospho [S14; S18]; 1xOxidation [M11]; 1xTMT10plex [K4]; 1xTMT10plex [N-Term]	2	Q8C9B9	Q8C9B9 [789-816]	Q8C9B9 2xPhospho [S802; S806]	Q8C9B9 2xPhospho [S802; S806]	Death-inducer obliterator 1 OS=Mus musculus OX=10090 GN=Dido1 PE=1 SV=4	Q8C9B9	114.5	125	61.6	79.4	58.2	89.5	101.9	94.9	96.1	71.7	Q8C9B9 2xPhospho [S802; S806]	1.11378	0.838218
High	[K].NTTKPETIPDMEDSPPVSDSEEQQESVR.[A]	2xPhospho [S14; S18]; 1xTMT10plex [K4]; 1xTMT10plex [N-Term]	2	Q8C9B9	Q8C9B9 [789-816]	Q8C9B9 2xPhospho [S802; S806]	Q8C9B9 2xPhospho [S802; S806]	Death-inducer obliterator 1 OS=Mus musculus OX=10090 GN=Dido1 PE=1 SV=4	Q8C9B9	224.5	196.2	99.5	110.9	84.5	134.8	186.6	145.6	120.8	97.6	Q8C9B9 2xPhospho [S802; S806]	1.0734	0.853898
High	[K].NTTKPETIPDMEDSPPVSDSEEQQESVR.[A]	2xPhospho [S14; S18]; 1xTMT10plex [N-Term]	4	Q8C9B9	Q8C9B9 [789-816]	Q8C9B9 2xPhospho [S802; S806]	Q8C9B9 2xPhospho [S802; S806]	Death-inducer obliterator 1 OS=Mus musculus OX=10090 GN=Dido1 PE=1 SV=4	Q8C9B9	57.6	71.3	149	155.9	175.9	78	73.8	68.6	143.1	121.7	Q8C9B9 2xPhospho [S802; S806]	0.855133	0.40353
High	[K].NTPSQHSHSIQHSPER.[S]	1xPhospho [S]; 1xTMT10plex [N-Term]	12	Q8K019	Q8K019 [255-270]	Q8K019 1xPhospho [S263; S267]	Q8K019 1xPhospho [S]	Bcl-2-associated transcription factor 1 OS=Mus musculus OX=10090 GN=Bclaf1 PE=1 SV=2	Q8K019	86.2	115.6	212.7	276.8	311.3	150.4	127.9	113.4	309.8	358.1	Q8K019 1xPhospho [S263; S267]	1.12896	0.869289
High	[R].NMGGPYGGGNYGPGGSGGSGGYGGR.[S]	1xPhospho [S/Y]; 1xTMT10plex [N-Term]	2	O88569	O88569 [326-350]	O88569 1xPhospho [Y336; S344]	O88569 1xPhospho [S/Y]	Heterogeneous nuclear ribonucleoproteins A2/B1 OS=Mus musculus OX=10090 GN=Hnrnpa2b1 PE=1 SV=2	O88569	100.5	81.8	65.4	90.4	90.3	80.3	115.2	97.9	110.2	116.3	O88569 1xPhospho [Y336; S344]	1.22742	0.0752442
High	[R].NMPNVSDSETYNSDFDDSSPR.[N]	1xPhospho [S]; 1xTMT10plex [N-Term]	10	Q8R2M2	Q8R2M2 [243-263]	Q8R2M2 1xPhospho [S248; S255; S261]	Q8R2M2 1xPhospho [S]	Deoxynucleotidyltransferase terminal-interacting protein 2 OS=Mus musculus OX=10090 GN=Dnttip2 PE=1 SV=1	Q8R2M2	985.7	1145	1168.9	1054.9	947	781.2	819.5	987.2	949.7	822.5	Q8R2M2 1xPhospho [S248; S255; S261]	0.826494	0.0130188
High	[R].NLTANDPSQDYVASDCEEDPEVEFLK.[S]	1xCarbamidomethyl [C16]; 1xPhospho [S14]; 1xTMT10plex [K26]; 1xTMT10plex [N-Term]	14	Q9DA19	Q9DA19 [189-214]	Q9DA19 1xPhospho [S202]	Q9DA19 1xPhospho [S202]	Corepressor interacting with RBPJ 1 OS=Mus musculus OX=10090 GN=Cir1 PE=1 SV=2	Q9DA19	1151.6	1123	764.2	711.9	528.8	748.1	980.7	766.6	540.2	441.1	Q9DA19 1xPhospho [S202]	0.802461	0.326942
High	[R].NLTANDPSQDYVASDCEEDPEVEFLK.[S]	1xCarbamidomethyl [C16]; 1xPhospho [S/Y]; 1xTMT10plex [N-Term]	3	Q9DA19	Q9DA19 [189-214]	Q9DA19 1xPhospho [S196; Y199; S202]	Q9DA19 1xPhospho [S/Y]	Corepressor interacting with RBPJ 1 OS=Mus musculus OX=10090 GN=Cir1 PE=1 SV=2	Q9DA19	32.3	47.1	118.3	107.5	129.6	57	39.3	38.7	51.5	58.3	Q9DA19 1xPhospho [S196; Y199; S202]	0.504591	0.0966412
High	[R].NLSYGDNSDPALEASSLPPPDPWLETSSSSPAEPAQPGACR.[R]	1xCarbamidomethyl [C40]; 1xPhospho [S3]; 1xTMT10plex [N-Term]	1	B1AZP2	B1AZP2 [761-801]	B1AZP2 1xPhospho [S763]	B1AZP2 1xPhospho [S763]	Disks large-associated protein 4 OS=Mus musculus OX=10090 GN=Dlgap4 PE=1 SV=1	B1AZP2	35.8	38.6	38.8	46.8	54	27.2	30	34.5	37.5	35.9	B1AZP2 1xPhospho [S763]	0.775584	0.0349696
High	[R].NISSDDSEDGLDDNNPLLPESGDPLIQVK.[E]	2xPhospho [S4; S7]; 1xTMT10plex [K29]; 1xTMT10plex [N-Term]	1	Q6ZPV2	Q6ZPV2 [45-73]	Q6ZPV2 2xPhospho [S48; S51]	Q6ZPV2 2xPhospho [S48; S51]	Chromatin-remodeling ATPase INO80 OS=Mus musculus OX=10090 GN=Ino80 PE=1 SV=2	Q6ZPV2	75.2	76	42.3	47.3	30.8	47.8	69.4	56.8	54.1	25.7	Q6ZPV2 2xPhospho [S48; S51]	0.957073	0.76649
High	[R].NISSDDSEDGLDDNNPLLPESGDPLIQVK.[E]	2xPhospho [S4; S7]; 1xTMT10plex [N-Term]	2	Q6ZPV2	Q6ZPV2 [45-73]	Q6ZPV2 2xPhospho [S48; S51]	Q6ZPV2 2xPhospho [S48; S51]	Chromatin-remodeling ATPase INO80 OS=Mus musculus OX=10090 GN=Ino80 PE=1 SV=2	Q6ZPV2	42.8	34.5	22.3	25.2	22.9	20.3	35.3	30.5	25.4	24.6	Q6ZPV2 2xPhospho [S48; S51]	0.959301	0.637854
High	[R].NISSDDSEDGLDDNNPLLPESGDPLIQVK.[E]	1xPhospho [S7]; 1xTMT10plex [N-Term]	2	Q6ZPV2	Q6ZPV2 [45-73]	Q6ZPV2 1xPhospho [S51]	Q6ZPV2 1xPhospho [S51]	Chromatin-remodeling ATPase INO80 OS=Mus musculus OX=10090 GN=Ino80 PE=1 SV=2	Q6ZPV2	34.2	32.2	32.8	32	49.5	35.6	40.3	42.2	40.1	31.3	Q6ZPV2 1xPhospho [S51]	1.13025	0.663672
High	[R].NPYLLSEEEDGDGDASIENSDAEAPK.[G]	1xPhospho [S6]; 1xTMT10plex [K26]; 1xTMT10plex [N-Term]	6	Q8CCP0	Q8CCP0 [412-437]	Q8CCP0 1xPhospho [S417]	Q8CCP0 1xPhospho [S417]	Ribosome quality control complex subunit NEMF OS=Mus musculus OX=10090 GN=Nemf PE=1 SV=2	Q8CCP0	698.9	572.3	394.4	385.5	338.1	479.7	685.3	594.8	492.3	319.2	Q8CCP0 1xPhospho [S417]	1.13055	0.701711
High	[R].NPYLLSEEEDGDGDASIENSDAEAPK.[G]	1xPhospho [S6]; 1xTMT10plex [N-Term]	1	Q8CCP0	Q8CCP0 [412-437]	Q8CCP0 1xPhospho [S417]	Q8CCP0 1xPhospho [S417]	Ribosome quality control complex subunit NEMF OS=Mus musculus OX=10090 GN=Nemf PE=1 SV=2	Q8CCP0	31.9	38.7	74.6	78.8	98.8	51.9	36.9	42.6	70.5	68	Q8CCP0 1xPhospho [S417]	0.861509	0.48139
High	[R].NPWSDDESKSESDLEEAEPVVIPR.[D]	2xPhospho [S8; S]; 1xTMT10plex [N-Term]	2	Q64511	Q64511 [1321-1344]	Q64511 2xPhospho [S1324; S1328; S1330]	Q64511 2xPhospho [S1328; S]	DNA topoisomerase 2-beta OS=Mus musculus OX=10090 GN=Top2b PE=1 SV=2	Q64511	86	84.9	86.8	96.7	98.8	88.5	93.5	113.4	121.3	96.8	Q64511 2xPhospho [S1324; S1328; S1330]	1.11374	0.118934
High	[R].NQAIQISPTIASSSGQTSSR.[S]	1xPhospho [S7]; 1xTMT10plex [N-Term]	5	Q8BV49	Q8BV49 [146-165]	Q8BV49 1xPhospho [S152]	Q8BV49 1xPhospho [S152]	Pyrin and HIN domain-containing protein 1 OS=Mus musculus OX=10090 GN=Pyhin1 PE=1 SV=1	Q504N7; Q8BV49	257	253.3	234.5	249.2	277.8	222.6	270.2	279.9	273.5	303.1	Q8BV49 1xPhospho [S152]	1.08215	0.328167
High	[R].NPQHGDEEGLGGEEEEEEEEEEDDSAEEGGAAR.[L]	1xPhospho [S25]; 1xTMT10plex [N-Term]	24	P59997	P59997 [844-876]	P59997 1xPhospho [S868]	P59997 1xPhospho [S868]	Lysine-specific demethylase 2A OS=Mus musculus OX=10090 GN=Kdm2a PE=1 SV=2	P59997	742.6	805.5	712.7	768.3	764.2	691.1	831.2	731.5	892.5	725.3	P59997 1xPhospho [S868]	0.994844	0.710114
High	[R].NPPPQDYESDDESYEVLDLTEYAR.[R]	2xPhospho [S9; S13]; 1xTMT10plex [N-Term]	4	Q9DB70	Q9DB70 [5-28]	Q9DB70 2xPhospho [S13; S17]	Q9DB70 2xPhospho [S13; S17]	FUN14 domain-containing protein 1 OS=Mus musculus OX=10090 GN=Fundc1 PE=1 SV=1	Q9DB70	109.1	104.8	105.7	115.7	133.3	133.3	137.7	155.4	135.8	139.1	Q9DB70 2xPhospho [S13; S17]	1.26294	0.00367362
High	[R].NPPPQDYESDDESYEVLDLTEYAR.[R]	1xPhospho [S/T/Y]; 1xTMT10plex [N-Term]	50	Q9DB70	Q9DB70 [5-28]	Q9DB70 1xPhospho [Y11; S13; S17; T24]	Q9DB70 1xPhospho [S/T/Y]	FUN14 domain-containing protein 1 OS=Mus musculus OX=10090 GN=Fundc1 PE=1 SV=1	Q9DB70	1470.7	1538	1235.7	1287.9	1308.3	1476.5	1635.3	1648.4	1608.9	1420.1	Q9DB70 1xPhospho [Y11; S13; S17; T24]	1.1313	0.0333322
High	[R].NPQMPQYTSPQPGSALSPR.[Q]	1xPhospho [S17]; 1xTMT10plex [N-Term]	1	A2BH40	A2BH40 [757-775]	A2BH40 1xPhospho [S773]	A2BH40 1xPhospho [S773]	AT-rich interactive domain-containing protein 1A OS=Mus musculus OX=10090 GN=Arid1a PE=1 SV=1	A2BH40	75.6	78.5	84.9	60.2	55.6	63.3	69.4	74.1	80.4	132.4	A2BH40 1xPhospho [S773]	1.08494	0.369768
High	[R].NPSPPPPTCGSEDEEDLGGGDR.[I]	1xCarbamidomethyl [C9]; 2xPhospho [S3; S11]; 1xTMT10plex [N-Term]	6	Q9D2C2	Q9D2C2 [4-25]	Q9D2C2 2xPhospho [S6; S14]	Q9D2C2 2xPhospho [S6; S14]	Protein SAAL1 OS=Mus musculus OX=10090 GN=Saal1 PE=1 SV=1	Q9D2C2	245.9	203.4	187.2	154.5	167.5	207.8	254.5	241.4	236.9	227.8	Q9D2C2 2xPhospho [S6; S14]	1.25251	0.0452062
High	[R].NQMGGSNISSPGLQPSTQLSNLGSTETLEETPSGSQDK.[S]	2xPhospho [S10; S16]; 1xTMT10plex [K38]; 1xTMT10plex [N-Term]	2	Q91YD3	Q91YD3 [191-228]	Q91YD3 2xPhospho [S200; S206]	Q91YD3 2xPhospho [S200; S206]	mRNA-decapping enzyme 1A OS=Mus musculus OX=10090 GN=Dcp1a PE=1 SV=1	Q91YD3	51.8	43.6	33.8	37.1	28.4	45.4	52.5	45.9	47.9	35.4	Q91YD3 2xPhospho [S200; S206]	1.20079	0.224622
High	[K].NQENVSHLSVSSASPTSSVASAAGSVTSSSLQK.[S]	1xPhospho [S/T]; 1xTMT10plex [K33]; 1xTMT10plex [N-Term]	5	O54826	O54826 [486-518]	O54826 1xPhospho [S499; T501]	O54826 1xPhospho [S/T]	Protein AF-10 OS=Mus musculus OX=10090 GN=Mllt10 PE=1 SV=2	O54826	275	325.4	181.8	153.1	107.7	165.9	177.7	161.3	168.1	124.1	O54826 1xPhospho [S499; T501]	0.838394	0.265386
High	[K].NNTAADTEDEESDGEDRGGGTSGSLRR.[S]	1xPhospho [S12]; 1xTMT10plex [N-Term]	2	Q6KCD5	Q6KCD5 [2655-2681]	Q6KCD5 1xPhospho [S2666]	Q6KCD5 1xPhospho [S2666]	Nipped-B-like protein OS=Mus musculus OX=10090 GN=Nipbl PE=1 SV=1	Q6KCD5	135.5	201.2	213.2	890.5	706.8	391.1	421.8	421.8	611.4	489.2	Q6KCD5 1xPhospho [S2666]	1.96452	0.818968
High	[K].NNTAADTEDEESDGEDRGGGTSGSLR.[R]	1xPhospho [S12]; 1xTMT10plex [N-Term]	34	Q6KCD5	Q6KCD5 [2655-2680]	Q6KCD5 1xPhospho [S2666]	Q6KCD5 1xPhospho [S2666]	Nipped-B-like protein OS=Mus musculus OX=10090 GN=Nipbl PE=1 SV=1	Q6KCD5	2015.1	2354.9	2396	2621.9	2724.9	2311.6	2545.1	2587.3	3187.9	2710	Q6KCD5 1xPhospho [S2666]	1.09027	0.232178
High	[K].NNTAADTEDEESDGEDR.[G]	1xPhospho [S12]; 1xTMT10plex [N-Term]	14	Q6KCD5	Q6KCD5 [2655-2671]	Q6KCD5 1xPhospho [S2666]	Q6KCD5 1xPhospho [S2666]	Nipped-B-like protein OS=Mus musculus OX=10090 GN=Nipbl PE=1 SV=1	Q6KCD5	4347.9	4145.9	3524.4	2616.8	2877.1	2318.7	2544.8	2267	2634.8	2283.8	Q6KCD5 1xPhospho [S2666]	0.682442	0.0137594
High	[K].QESSDDDDDDDEAPKR.[Q]	2xPhospho [S3; S4]; 1xTMT10plex [K15]; 1xTMT10plex [N-Term]	1	E9PZM4	E9PZM4 [205-220]	E9PZM4 2xPhospho [S207; S208]	E9PZM4 2xPhospho [S207; S208]	Chromodomain-helicase-DNA-binding protein 2 OS=Mus musculus OX=10090 GN=Chd2 PE=1 SV=1	E9PZM4	893.3	326.6	213.2	185.4	179.1	192.8	564.7	297.7	245.5	191.8	E9PZM4 2xPhospho [S207; S208]	1.02483	0.699953
High	[R].QESDPEDDDVKKPALQSSVVATSK.[E]	1xPhospho [S3]; 3xTMT10plex [K11; K12; K24]; 1xTMT10plex [N-Term]	3	O35691	O35691 [98-121]	O35691 1xPhospho [S100]	O35691 1xPhospho [S100]	Pinin OS=Mus musculus OX=10090 GN=Pnn PE=1 SV=4	O35691	958.3	629.2	186	144.3	104.3	359.4	813.2	599.6	178.5	106.3	O35691 1xPhospho [S100]	1.08304	0.974692
High	[K].QEPLGSDSEGVNCLAYDEAIMAQQDR.[I]	1xCarbamidomethyl [C13]; 1xPhospho [S6]; 1xTMT10plex [N-Term]	2	Q7TQI3	Q7TQI3 [11-36]	Q7TQI3 1xPhospho [S16]	Q7TQI3 1xPhospho [S16]	Ubiquitin thioesterase OTUB1 OS=Mus musculus OX=10090 GN=Otub1 PE=1 SV=2	Q7TQI3	43.1	45.2	45.4	48.2	53.2	51.9	54.5	52.3	66.4	55	Q7TQI3 1xPhospho [S16]	1.18364	0.0222746
High	[K].QEPESEEEEEEKQEKEEK.[R]	1xPhospho [S5]; 3xTMT10plex [K12; K15; K18]; 1xTMT10plex [N-Term]	2	B2RY56	B2RY56 [574-591]	B2RY56 1xPhospho [S578]	B2RY56 1xPhospho [S578]	RNA-binding protein 25 OS=Mus musculus OX=10090 GN=Rbm25 PE=1 SV=2	B2RY56	693.8	467.1	134.2	125.1	113.5	380.2	959.8	629.4	249.3	111.7	B2RY56 1xPhospho [S578]	1.69955	0.427255
High	[K].QEPESEEEEEEKQEKEEK.[R]	1xPhospho [S5]; 1xTMT10plex [K]; 1xTMT10plex [N-Term]	24	B2RY56	B2RY56 [574-591]	B2RY56 1xPhospho [S578]	B2RY56 1xPhospho [S578]	RNA-binding protein 25 OS=Mus musculus OX=10090 GN=Rbm25 PE=1 SV=2	B2RY56	505	1390.7	4137.5	4829.7	5128.5	1877.9	874.8	877.4	4344.3	4180.1	B2RY56 1xPhospho [S578]	0.805511	0.54612
High	[K].QEPESEEEEEEKQEKEEK.[R]	1xPhospho [S5]; 1xTMT10plex [N-Term]	11	B2RY56	B2RY56 [574-591]	B2RY56 1xPhospho [S578]	B2RY56 1xPhospho [S578]	RNA-binding protein 25 OS=Mus musculus OX=10090 GN=Rbm25 PE=1 SV=2	B2RY56	353.2	155.2	581.9	563.7	1109	326.4	845.7	804.7	519.3	693.7	B2RY56 1xPhospho [S578]	1.33302	0.658852
High	[K].QEPESEEEEEEKQEK.[E]	1xPhospho [S5]; 2xTMT10plex [K12; K15]; 1xTMT10plex [N-Term]	4	B2RY56	B2RY56 [574-588]	B2RY56 1xPhospho [S578]	B2RY56 1xPhospho [S578]	RNA-binding protein 25 OS=Mus musculus OX=10090 GN=Rbm25 PE=1 SV=2	B2RY56	1360.8	1050.3	375.9	335	240.4	672.7	1209.1	912.2	472.6	274.2	B2RY56 1xPhospho [S578]	1.15655	0.900949
High	[K].QEPESEEEEEEKQEK.[E]	1xPhospho [S5]; 1xTMT10plex [K]; 1xTMT10plex [N-Term]	4	B2RY56	B2RY56 [574-588]	B2RY56 1xPhospho [S578]	B2RY56 1xPhospho [S578]	RNA-binding protein 25 OS=Mus musculus OX=10090 GN=Rbm25 PE=1 SV=2	B2RY56	403.6	1956.4	2400.9	2048.5	1779.5	1519.4	293.4	687.2	1930.1	1594	B2RY56 1xPhospho [S578]	0.764968	0.297537
High	[K].QEPESEEEEEEKQEK.[E]	1xPhospho [S5]; 1xTMT10plex [N-Term]	7	B2RY56	B2RY56 [574-588]	B2RY56 1xPhospho [S578]	B2RY56 1xPhospho [S578]	RNA-binding protein 25 OS=Mus musculus OX=10090 GN=Rbm25 PE=1 SV=2	B2RY56	133.6	178.2	794.1	632.4	1023.4	379.5	235.9	316.6	603.6	880.3	B2RY56 1xPhospho [S578]	0.982559	0.749257
High	[K].QEPESEEEEEEKQEKEEK.[R]	1xPhospho [S5]; 2xTMT10plex [K15; K]; 1xTMT10plex [N-Term]	4	B2RY56	B2RY56 [574-591]	B2RY56 1xPhospho [S578]	B2RY56 1xPhospho [S578]	RNA-binding protein 25 OS=Mus musculus OX=10090 GN=Rbm25 PE=1 SV=2	B2RY56	238	919.2	593.1	872.3	609.7	816.2	162.6	537.9	951.2	700	B2RY56 1xPhospho [S578]	0.968081	0.945465
High	[R].QESDPEDDDVKKPALQSSVVATSK.[E]	1xPhospho [S3]; 1xTMT10plex [K]; 1xTMT10plex [N-Term]	3	O35691	O35691 [98-121]	O35691 1xPhospho [S100]	O35691 1xPhospho [S100]	Pinin OS=Mus musculus OX=10090 GN=Pnn PE=1 SV=4	O35691	128.4	146.8	357.1	325.9	336.6	201.1	162.8	171.1	368.6	338.5	O35691 1xPhospho [S100]	1.05538	0.8776
High	[R].QESDPEDDDVKKPALQSSVVATSK.[E]	1xPhospho [S3]; 1xTMT10plex [N-Term]	3	O35691	O35691 [98-121]	O35691 1xPhospho [S100]	O35691 1xPhospho [S100]	Pinin OS=Mus musculus OX=10090 GN=Pnn PE=1 SV=4	O35691	80.6	81.1	420.3	341.7	622	104.8	126.1	99.6	285.6	405.9	O35691 1xPhospho [S100]	0.842781	0.409553
High	[K].QENIAGPCRPAQLPSMAPIAASSSHPPTSVITSPLR.[A]	1xCarbamidomethyl [C8]; 1xPhospho [T32]; 1xTMT10plex [N-Term]	1	Q99PV8	Q99PV8 [137-172]	Q99PV8 1xPhospho [T168]	Q99PV8 1xPhospho [T168]	B-cell lymphoma/leukemia 11B OS=Mus musculus OX=10090 GN=Bcl11b PE=1 SV=1	Q99PV8	69	69.6	81.2	92.8	92.4	45.3	64.4	53.6	41.6	51.1	Q99PV8 1xPhospho [T168]	0.626998	0.00182429
High	[K].QEAESDSEDEEEEEDEDEEEDVGKR.[E]	2xPhospho [S5; S7]; 1xTMT10plex [K24]; 1xTMT10plex [N-Term]	6	Q8BGS0	Q8BGS0 [193-217]	Q8BGS0 2xPhospho [S197; S199]	Q8BGS0 2xPhospho [S197; S199]	Protein MAK16 homolog OS=Mus musculus OX=10090 GN=Mak16 PE=1 SV=1	Q8BGS0	1178.6	939	531.3	583.4	643.1	503.2	1225.5	817.4	607.7	448.1	Q8BGS0 2xPhospho [S197; S199]	0.892643	0.777716
High	[K].QEAESDSEDEEEEEDEDEEEDVGKR.[E]	1xPhospho [S]; 1xTMT10plex [K24]; 1xTMT10plex [N-Term]	9	Q8BGS0	Q8BGS0 [193-217]	Q8BGS0 1xPhospho [S197; S199]	Q8BGS0 1xPhospho [S]	Protein MAK16 homolog OS=Mus musculus OX=10090 GN=Mak16 PE=1 SV=1	Q8BGS0	1007.9	877.8	455.1	573.1	493	625.6	1029.4	966.5	771.2	587.9	Q8BGS0 1xPhospho [S197; S199]	1.20343	0.440705
High	[K].QEAESDSEDEEEEEDEDEEEDVGKR.[E]	2xPhospho [S5; S7]; 1xTMT10plex [N-Term]	1	Q8BGS0	Q8BGS0 [193-217]	Q8BGS0 2xPhospho [S197; S199]	Q8BGS0 2xPhospho [S197; S199]	Protein MAK16 homolog OS=Mus musculus OX=10090 GN=Mak16 PE=1 SV=1	Q8BGS0	13.4	28.2	36.4	46.2	48.2	26.1	11.3	18.8	41.5	31.7	Q8BGS0 2xPhospho [S197; S199]	0.75053	0.326425
High	[K].QDRENEEGDTGNWYSSDEDEGGSSVTSILK.[T]	2xPhospho [S15; S16]; 1xTMT10plex [K30]; 1xTMT10plex [N-Term]	2	Q6ZPZ3	Q6ZPZ3 [802-831]	Q6ZPZ3 2xPhospho [S816; S817]	Q6ZPZ3 2xPhospho [S816; S817]	Zinc finger CCCH domain-containing protein 4 OS=Mus musculus OX=10090 GN=Zc3h4 PE=1 SV=2	Q6ZPZ3	69.9	78.6	54.9	52.7	59.5	55.7	90.7	72.3	79.5	59.8	Q6ZPZ3 2xPhospho [S816; S817]	1.11385	0.322671
High	[R].QDTSSEGVSTVEDQNDSDSTPPK.[K]	1xPhospho [S17]; 1xTMT10plex [K23]; 1xTMT10plex [N-Term]	4	Q64318	Q64318 [849-871]	Q64318 1xPhospho [S865]	Q64318 1xPhospho [S865]	Zinc finger E-box-binding homeobox 1 OS=Mus musculus OX=10090 GN=Zeb1 PE=1 SV=1	Q64318	248.2	223	162.5	161.4	151.4	175.6	348.1	259.1	211	163.1	Q64318 1xPhospho [S865]	1.1552	0.309801
High	[R].QELSTSYQELSEELEQVVENSEQADER.[D]	1xPhospho [S11]; 1xTMT10plex [N-Term]	2	Q9D771	Q9D771 [4-30]	Q9D771 1xPhospho [S14]	Q9D771 1xPhospho [S14]	Proton-activated chloride channel OS=Mus musculus OX=10090 GN=Pacc1 PE=1 SV=1	Q9D771	113.2	91.2	53	39.7	38.4	61.6	117	86.2	56.2	42.6	Q9D771 1xPhospho [S14]	1.13483	0.784866
High	[R].QEEPSTSQPMSTTNEDAEPESGRSTPDTQVAQLSLPTASR.[R]	3xPhospho [S/T]; 1xTMT10plex [N-Term]	2	Q8BV49	Q8BV49 [105-144]	Q8BV49 3xPhospho [S115; T116; T117; S125; S128; T129]	Q8BV49 3xPhospho [S/T]	Pyrin and HIN domain-containing protein 1 OS=Mus musculus OX=10090 GN=Pyhin1 PE=1 SV=1	Q504N7; Q8BV49	36.9	28.9	28.8	25.3	24.5	42.9	46.9	55.7	34.6	35.6	Q8BV49 3xPhospho [S115; T116; T117; S125; S128; T129]	1.46936	0.0126809
High	[R].QEEPSTSQPMSTTNEDAEPESGRSTPDTQVAQLSLPTASR.[R]	2xPhospho [S21; S24]; 1xOxidation [M10]; 1xTMT10plex [N-Term]	17	Q8BV49	Q8BV49 [105-144]	Q8BV49 2xPhospho [S125; S128]	Q8BV49 2xPhospho [S125; S128]	Pyrin and HIN domain-containing protein 1 OS=Mus musculus OX=10090 GN=Pyhin1 PE=1 SV=1	Q504N7; Q8BV49	221.1	178.7	193.6	183.4	191.2	180.5	204.4	204.3	206.5	210	Q8BV49 2xPhospho [S125; S128]	1.06797	0.429453
High	[R].QEEPSTSQPMSTTNEDAEPESGRSTPDTQVAQLSLPTASR.[R]	2xPhospho [S21; S24]; 1xTMT10plex [N-Term]	26	Q8BV49	Q8BV49 [105-144]	Q8BV49 2xPhospho [S125; S128]	Q8BV49 2xPhospho [S125; S128]	Pyrin and HIN domain-containing protein 1 OS=Mus musculus OX=10090 GN=Pyhin1 PE=1 SV=1	Q504N7; Q8BV49	842.5	616.7	727.4	632.9	720	611.1	749.1	713.4	753.2	674	Q8BV49 2xPhospho [S125; S128]	1.00531	0.876564
High	[R].QEEPSTSQPMSTTNEDAEPESGRSTPDTQVAQLSLPTASR.[R]	1xPhospho [S/T]; 1xTMT10plex [N-Term]	5	Q8BV49	Q8BV49 [105-144]	Q8BV49 1xPhospho [S125; S128; T129]	Q8BV49 1xPhospho [T/S]	Pyrin and HIN domain-containing protein 1 OS=Mus musculus OX=10090 GN=Pyhin1 PE=1 SV=1	Q504N7; Q8BV49	78.5	79.8	86	81.6	78	80.4	88.7	91.5	106.3	84.8	Q8BV49 1xPhospho [S125; S128; T129]	1.09734	0.0731758
High	[R].QEHYEEEEDEEDGAAVAEK.[S]	1xPhospho [Y4]; 1xTMT10plex [N-Term]	1	Q8BXA1	Q8BXA1 [630-648]	Q8BXA1 1xPhospho [Y633]	Q8BXA1 1xPhospho [Y633]	Golgi integral membrane protein 4 OS=Mus musculus OX=10090 GN=Golim4 PE=1 SV=1	Q8BXA1	73.2	52.2	91.3	87.1	118.2	64.4	68.6	53	118.9	107.2	Q8BXA1 1xPhospho [Y633]	0.947517	0.909412
High	[R].QGSLVLEELKPGSGPNLKGEEEPLVGSEDEAVETPTSDGPQAK.[D]	1xPhospho [S27]; 1xTMT10plex [K]; 1xTMT10plex [N-Term]	3	P15702	P15702 [345-387]	P15702 1xPhospho [S371]	P15702 1xPhospho [S371]	Leukosialin OS=Mus musculus OX=10090 GN=Spn PE=1 SV=1	P15702	128.4	105	160.7	218.7	236.5	110.6	141.7	119	241.7	248.9	P15702 1xPhospho [S371]	1.02991	0.950617
High	[R].QGSLVLEELKPGSGPNLK.[G]	1xPhospho [S3]; 1xTMT10plex [K18]; 1xTMT10plex [N-Term]	1	P15702	P15702 [345-362]	P15702 1xPhospho [S347]	P15702 1xPhospho [S347]	Leukosialin OS=Mus musculus OX=10090 GN=Spn PE=1 SV=1	P15702	23.1	45	106	98.2	96.1	46.7	24	27.2	83.3	101.5	P15702 1xPhospho [S347]	0.803271	0.471384
High	[R].QGSLVLEELKPGSGPNLK.[G]	1xPhospho [S3]; 1xTMT10plex [N-Term]	1	P15702	P15702 [345-362]	P15702 1xPhospho [S347]	P15702 1xPhospho [S347]	Leukosialin OS=Mus musculus OX=10090 GN=Spn PE=1 SV=1	P15702	65	57.2	78.2	61.5	74.8	66.3	66.8	62	72.1	68.5	P15702 1xPhospho [S347]	1.01428	0.964037
High	[R].QGSLVLEELKPGSGPNLKGEEEPLVGSEDEAVETPTSDGPQAK.[D]	1xPhospho [S]; 1xTMT10plex [N-Term]	7	P15702	P15702 [345-387]	P15702 1xPhospho [S347; S371]	P15702 1xPhospho [S]	Leukosialin OS=Mus musculus OX=10090 GN=Spn PE=1 SV=1	P15702	53.4	48.7	96	99.2	168	59.9	82.5	69.9	95.6	120.2	P15702 1xPhospho [S347; S371]	1.0231	0.763458
High	[R].QHVSCPACVTPGWPSEEEVGSDEEYLALPTR.[L]	2xCarbamidomethyl [C5; C8]; 1xPhospho [S21]; 1xTMT10plex [N-Term]	6	Q8C0D9	Q8C0D9 [439-469]	Q8C0D9 1xPhospho [S459]	Q8C0D9 1xPhospho [S459]	Centrosomal protein of 68 kDa OS=Mus musculus OX=10090 GN=Cep68 PE=1 SV=2	Q8C0D9	84.3	66.7	69.6	71.2	67.2	72.9	96.8	90.1	79.8	67	Q8C0D9 1xPhospho [S459]	1.11837	0.171532
High	[K].QHTGPEEADRPPSMSSHDAAPSGPPSR.[N]	2xPhospho [S13; S15]; 1xTMT10plex [N-Term]	1	Q9CX84	Q9CX84 [10-36]	Q9CX84 2xPhospho [S22; S24]	Q9CX84 2xPhospho [S22; S24]	Regulator of G-protein signaling 19 OS=Mus musculus OX=10090 GN=Rgs19 PE=1 SV=1	Q9CX84	147.7	117.4	128.3	121.3	171.7	112.4	150.3	123.3	146.2	135.2	Q9CX84 2xPhospho [S22; S24]	0.988135	0.765047
High	[K].QHRESGEGEEEVADSAR.[L]	1xPhospho [S5]; 1xTMT10plex [N-Term]	1	Q505F5	Q505F5 [289-305]	Q505F5 1xPhospho [S293]	Q505F5 1xPhospho [S293]	Leucine-rich repeat-containing protein 47 OS=Mus musculus OX=10090 GN=Lrrc47 PE=1 SV=1	Q505F5	299.7	304.9	267.3	329.2	371.3	182.5	169.5	172.7	263	252.2	Q505F5 1xPhospho [S293]	0.632751	0.00407587
High	[R].QGAEGAPSPNYDDDDDERADDSLFMMK.[E]	1xPhospho [S8]; 1xTMT10plex [K27]; 1xTMT10plex [N-Term]	2	P22682	P22682 [443-469]	P22682 1xPhospho [S450]	P22682 1xPhospho [S450]	E3 ubiquitin-protein ligase CBL OS=Mus musculus OX=10090 GN=Cbl PE=1 SV=3	P22682	151.6	130.3	93.6	100.7	110.3	100	139.1	119.6	120.4	90.9	P22682 1xPhospho [S450]	0.973245	0.813506
High	[R].QFTSSSSMKGSCGIGGGSSR.[M]	1xCarbamidomethyl [C12]; 1xPhospho [S7]; 1xTMT10plex [K9]; 1xTMT10plex [N-Term]	3	Q9Z2K1; Q61781	Q9Z2K1 [7-26]; Q61781 [7-26]	Q9Z2K1 1xPhospho [S13]; Q61781 1xPhospho [S13]	Q9Z2K1 1xPhospho [S13]; Q61781 1xPhospho [S13]	Keratin, type I cytoskeletal 16 OS=Mus musculus OX=10090 GN=Krt16 PE=1 SV=3 Keratin, type I cytoskeletal 14 OS=Mus musculus OX=10090 GN=Krt14 PE=1 SV=2	Q9Z2K1; Q61781	808.2	817.5	714.1	1602	1152.4	2448.3	2760.1	3013.2	1710.7	863.8	Q9Z2K1 1xPhospho [S13]; Q61781 1xPhospho [S13]	2.22059	0.0274089
High	[R].QFTSSSSMKGSCGIGGGSSR.[M]	1xCarbamidomethyl [C12]; 1xPhospho [S7]; 1xTMT10plex [N-Term]	4	Q9Z2K1; Q61781	Q9Z2K1 [7-26]; Q61781 [7-26]	Q9Z2K1 1xPhospho [S13]; Q61781 1xPhospho [S13]	Q9Z2K1 1xPhospho [S13]; Q61781 1xPhospho [S13]	Keratin, type I cytoskeletal 16 OS=Mus musculus OX=10090 GN=Krt16 PE=1 SV=3 Keratin, type I cytoskeletal 14 OS=Mus musculus OX=10090 GN=Krt14 PE=1 SV=2	Q9Z2K1; Q61781	1312	619.7	1055.8	1697.3	2618.8	678.8	952.2	734.1	1369.4	1190.7	Q9Z2K1 1xPhospho [S13]; Q61781 1xPhospho [S13]	0.712506	0.226665
High	[R].QFTSSSSIKGSSGLGGGSSR.[T]	1xPhospho [S/T]; 1xTMT10plex [K9]; 1xTMT10plex [N-Term]	14	Q9QWL7	Q9QWL7 [7-26]	Q9QWL7 1xPhospho [S11; S12; S13]	Q9QWL7 1xPhospho [S]	Keratin, type I cytoskeletal 17 OS=Mus musculus OX=10090 GN=Krt17 PE=1 SV=3	Q9QWL7	5239.3	5705.9	4307.2	6322.3	4149.6	7764.7	9081	9658.8	6046.3	3735.2	Q9QWL7 1xPhospho [S11; S12; S13]	1.46079	0.104511
High	[R].QFTSSSSIKGSSGLGGGSSR.[T]	1xPhospho [S]; 1xTMT10plex [N-Term]	19	Q9QWL7	Q9QWL7 [7-26]	Q9QWL7 1xPhospho [S10; S12; S13]	Q9QWL7 1xPhospho [S]	Keratin, type I cytoskeletal 17 OS=Mus musculus OX=10090 GN=Krt17 PE=1 SV=3	Q9QWL7	1382.8	1788.1	4356.8	5204.6	8274.8	2348.8	1874.4	1896	3898.1	3744.8	Q9QWL7 1xPhospho [S10; S12; S13]	0.741014	0.307533
High	[R].QFSVQAEDERESTDDESNPLGR.[A]	1xPhospho [S/T]; 1xTMT10plex [N-Term]	10	G5E870	G5E870 [1398-1419]	G5E870 1xPhospho [S1409; T1410]	G5E870 1xPhospho [S/T]	E3 ubiquitin-protein ligase TRIP12 OS=Mus musculus OX=10090 GN=Trip12 PE=1 SV=1	G5E870	1055.9	1221.7	1557.2	1559.8	1769.5	1128.5	1393.1	1136.4	1669.2	1378.1	G5E870 1xPhospho [S1409; T1410]	0.916775	0.588563
High	[K].QGFPDRESPVSDLTSTGLYQDK.[Q]	1xPhospho [S8]; 1xTMT10plex [K22]; 1xTMT10plex [N-Term]	1	P14873	P14873 [1431-1452]	P14873 1xPhospho [S1438]	P14873 1xPhospho [S1438]	Microtubule-associated protein 1B OS=Mus musculus OX=10090 GN=Map1b PE=1 SV=2	P14873	48.6	43.6	25.9	24.6	24.2	49.2	45.8	45	32.8	27.4	P14873 1xPhospho [S1438]	1.19165	0.35171
High	[K].QGGGQPSSFSPGQSQVTPQDQEK.[A]	1xPhospho [S10]; 1xTMT10plex [N-Term]	4	Q8C7E9	Q8C7E9 [570-592]	Q8C7E9 1xPhospho [S579]	Q8C7E9 1xPhospho [S579]	Cleavage stimulation factor subunit 2 tau variant OS=Mus musculus OX=10090 GN=Cstf2t PE=1 SV=2	Q8C7E9	187.7	172.4	182.8	178.9	210.9	186.9	205.2	227.5	313.8	239.2	Q8C7E9 1xPhospho [S579]	1.21233	0.0679739
High	[R].NYSPTEMICISSLLPEGGDGAPVTANGGLPK.[V]	1xCarbamidomethyl [C9]; 1xPhospho [S3]; 1xTMT10plex [K31]; 1xTMT10plex [N-Term]	2	Q62170	Q62170 [343-373]	Q62170 1xPhospho [S345]	Q62170 1xPhospho [S345]	P-selectin glycoprotein ligand 1 OS=Mus musculus OX=10090 GN=Selplg PE=1 SV=2	Q62170	98.8	91.9	63.2	56.1	59	57.7	76.1	71	52.2	53.3	Q62170 1xPhospho [S345]	0.873869	0.281526
High	[R].NYQQNYQNSESGEKNEGSESAPEGQAQQR.[R]	1xPhospho [S]; 1xTMT10plex [K14]; 1xTMT10plex [N-Term]	9	P62960	P62960 [155-183]	P62960 1xPhospho [S163; S165; S172]	P62960 1xPhospho [S]	Y-box-binding protein 1 OS=Mus musculus OX=10090 GN=Ybx1 PE=1 SV=3	P62960	1171.8	1332.1	714.5	687.5	443.7	944.8	1147	1142.5	641.4	717.2	P62960 1xPhospho [S163; S165; S172]	1.05733	0.809687
High	[K].NYSETIEVDDSDEDDIFPTNSR.[A]	1xPhospho [S11]; 1xTMT10plex [N-Term]	5	Q61216	Q61216 [638-659]	Q61216 1xPhospho [S648]	Q61216 1xPhospho [S648]	Double-strand break repair protein MRE11 OS=Mus musculus OX=10090 GN=Mre11 PE=1 SV=1	Q61216	404.4	429.1	355.7	425.6	419.5	354.7	379.1	366.3	481.6	349.2	Q61216 1xPhospho [S648]	0.892091	0.479335
High	[R].QAEVPAEIPETPTGHGQFSVLSQR.[Y]	1xPhospho [T11]; 1xTMT10plex [N-Term]	1	Q01965	Q01965 [489-512]	Q01965 1xPhospho [T499]	Q01965 1xPhospho [T499]	T-lymphocyte surface antigen Ly-9 OS=Mus musculus OX=10090 GN=Ly9 PE=1 SV=2	Q01965	31	29.3	50.9	41.9	50	34.3	40.1	31.8	50.3	59.4	Q01965 1xPhospho [T499]	1.07658	0.719617
High	[K].QADVADQQTTELPAENGETENQSPASEEEK.[E]	2xPhospho [S23; S26]; 1xTMT10plex [K30]; 1xTMT10plex [N-Term]	6	P18608	P18608 [62-91]	P18608 2xPhospho [S84; S87]	P18608 2xPhospho [S84; S87]	Non-histone chromosomal protein HMG-14 OS=Mus musculus OX=10090 GN=Hmgn1 PE=1 SV=2	P18608	452.4	174.4	133.1	100.4	99.3	159.3	252.4	161	139.1	117.2	P18608 2xPhospho [S84; S87]	1.15825	0.72037
High	[K].QADVADQQTTELPAENGETENQSPASEEEK.[E]	1xPhospho [S/T]; 1xTMT10plex [K30]; 1xTMT10plex [N-Term]	6	P18608	P18608 [62-91]	P18608 1xPhospho [T71; T80; S84; S87]	P18608 1xPhospho [S/T]	Non-histone chromosomal protein HMG-14 OS=Mus musculus OX=10090 GN=Hmgn1 PE=1 SV=2	P18608	745.8	499.5	403	342.8	296.8	409.4	539.7	484.3	425.6	323.5	P18608 1xPhospho [T71; T80; S84; S87]	1.04143	0.815836
High	[K].QADVADQQTTELPAENGETENQSPASEEEK.[E]	2xPhospho [S23; S26]; 1xTMT10plex [N-Term]	5	P18608	P18608 [62-91]	P18608 2xPhospho [S84; S87]	P18608 2xPhospho [S84; S87]	Non-histone chromosomal protein HMG-14 OS=Mus musculus OX=10090 GN=Hmgn1 PE=1 SV=2	P18608	114.9	114.1	150.6	126.7	154.6	130.8	122	111.2	189.4	136.1	P18608 2xPhospho [S84; S87]	1.02026	0.731191
High	[K].QADVADQQTTELPAENGETENQSPASEEEK.[E]	1xPhospho [S/T]; 1xTMT10plex [N-Term]	9	P18608	P18608 [62-91]	P18608 1xPhospho [S84; S87]	P18608 1xPhospho [S]	Non-histone chromosomal protein HMG-14 OS=Mus musculus OX=10090 GN=Hmgn1 PE=1 SV=2	P18608	147.7	155.3	205.5	189.8	218.1	185.1	176.7	191	343	289.1	P18608 1xPhospho [S84; S87]	1.23233	0.17614
High	[K].QADVADQQTTELPAENGETENQSPASEEEKEAK.[S]	2xPhospho [S23; S26]; 1xTMT10plex [N-Term]	5	P18608	P18608 [62-94]	P18608 2xPhospho [S84; S87]	P18608 2xPhospho [S84; S87]	Non-histone chromosomal protein HMG-14 OS=Mus musculus OX=10090 GN=Hmgn1 PE=1 SV=2	P18608	57.2	65.3	220	251	310.5	116.5	75.2	69	203.2	225	P18608 2xPhospho [S84; S87]	0.869417	0.496346
High	[K].QADVADQQTTELPAENGETENQSPASEEEKEAK.[S]	1xPhospho [S]; 1xTMT10plex [K33]; 1xTMT10plex [N-Term]	3	P18608	P18608 [62-94]	P18608 1xPhospho [S84; S87]	P18608 1xPhospho [S]	Non-histone chromosomal protein HMG-14 OS=Mus musculus OX=10090 GN=Hmgn1 PE=1 SV=2	P18608	71.6	126.3	169.6	209.5	181.2	156.7	128.4	149.8	246.8	198.9	P18608 1xPhospho [S84; S87]	1.1283	0.465967
High	[K].QADVADQQTTELPAENGETENQSPASEEEKEAKSD.[-]	2xPhospho [S26; S34]; 2xTMT10plex [K30; K33]; 1xTMT10plex [N-Term]	3	P18608	P18608 [62-96]	P18608 2xPhospho [S87; S95]	P18608 2xPhospho [S87; S95]	Non-histone chromosomal protein HMG-14 OS=Mus musculus OX=10090 GN=Hmgn1 PE=1 SV=2	P18608	229.6	232.9	90.3	94.4	90.9	186.1	582.7	383.8	162.9	98.1	P18608 2xPhospho [S87; S95]	1.79015	0.193685
High	[K].QADVADQQTTELPAENGETENQSPASEEEKEAKSD.[-]	1xPhospho [S34]; 2xTMT10plex [K30; K33]; 1xTMT10plex [N-Term]	7	P18608	P18608 [62-96]	P18608 1xPhospho [S95]	P18608 1xPhospho [S95]	Non-histone chromosomal protein HMG-14 OS=Mus musculus OX=10090 GN=Hmgn1 PE=1 SV=2	P18608	310.9	395.1	171.3	221.2	182	348.1	768.5	574.5	297	174.2	P18608 1xPhospho [S95]	1.64275	0.161555
High	[K].QADVADQQTTELPAENGETENQSPASEEEKEAKSD.[-]	3xPhospho [S23; S26; S34]; 1xTMT10plex [K]; 1xTMT10plex [N-Term]	10	P18608	P18608 [62-96]	P18608 3xPhospho [S84; S87; S95]	P18608 3xPhospho [S84; S87; S95]	Non-histone chromosomal protein HMG-14 OS=Mus musculus OX=10090 GN=Hmgn1 PE=1 SV=2	P18608	281.3	362.2	210	261.7	242.5	394.1	523.2	492.8	355.8	235.4	P18608 3xPhospho [S84; S87; S95]	1.48686	0.0552352
High	[K].QADVADQQTTELPAENGETENQSPASEEEKEAKSD.[-]	2xPhospho [S26; S34]; 1xTMT10plex [K30]; 1xTMT10plex [N-Term]	2	P18608	P18608 [62-96]	P18608 2xPhospho [S87; S95]	P18608 2xPhospho [S87; S95]	Non-histone chromosomal protein HMG-14 OS=Mus musculus OX=10090 GN=Hmgn1 PE=1 SV=2	P18608	20.8	57.6	52.8	58.2	39	56.1	29.5	44.7	60.1	38.1	P18608 2xPhospho [S87; S95]	0.997628	0.998297
High	[K].QADVADQQTTELPAENGETENQSPASEEEKEAKSD.[-]	1xPhospho [S34]; 1xTMT10plex [K30]; 1xTMT10plex [N-Term]	2	P18608	P18608 [62-96]	P18608 1xPhospho [S95]	P18608 1xPhospho [S95]	Non-histone chromosomal protein HMG-14 OS=Mus musculus OX=10090 GN=Hmgn1 PE=1 SV=2	P18608	31.7	62.7	45.1	74.5	46.6	61.9	54.2	56.1	90.2	69.3	P18608 1xPhospho [S95]	1.27013	0.188761
High	[K].QADVADQQTTELPAENGETENQSPASEEEKEAKSD.[-]	3xPhospho [S23; S26; S34]; 1xTMT10plex [N-Term]	4	P18608	P18608 [62-96]	P18608 3xPhospho [S84; S87; S95]	P18608 3xPhospho [S84; S87; S95]	Non-histone chromosomal protein HMG-14 OS=Mus musculus OX=10090 GN=Hmgn1 PE=1 SV=2	P18608	44.9	79.4	85.5	125.1	119.6	91.8	49.5	73.1	113.7	98.3	P18608 3xPhospho [S84; S87; S95]	0.939056	0.766963
High	[K].QADVADQQTTELPAENGETENQSPASEEEKEAKSD.[-]	2xPhospho [S26; S34]; 1xTMT10plex [N-Term]	2	P18608	P18608 [62-96]	P18608 2xPhospho [S87; S95]	P18608 2xPhospho [S87; S95]	Non-histone chromosomal protein HMG-14 OS=Mus musculus OX=10090 GN=Hmgn1 PE=1 SV=2	P18608	21	22.7	60.9	60.6	85.1	30.3	23.8	27.3	36.1	41.8	P18608 2xPhospho [S87; S95]	0.608739	0.19149
High	[K].QADVADQQTTELPAENGETENQSPASEEEKEAKSD.[-]	1xPhospho [S34]; 1xTMT10plex [N-Term]	2	P18608	P18608 [62-96]	P18608 1xPhospho [S95]	P18608 1xPhospho [S95]	Non-histone chromosomal protein HMG-14 OS=Mus musculus OX=10090 GN=Hmgn1 PE=1 SV=2	P18608	11.1	22.1	59.6	69.8	85.1	25.2	13.9	21.6	32.3	40.4	P18608 1xPhospho [S95]	0.533803	0.162585
High	[K].QADVADQQTTELPAENGETENQSPASEEEKEAK.[S]	2xPhospho [S23; S26]; 2xTMT10plex [K30; K33]; 1xTMT10plex [N-Term]	23	P18608	P18608 [62-94]	P18608 2xPhospho [S84; S87]	P18608 2xPhospho [S84; S87]	Non-histone chromosomal protein HMG-14 OS=Mus musculus OX=10090 GN=Hmgn1 PE=1 SV=2	P18608	1173.2	1066.5	583.1	618.3	547.8	861.9	1834.7	1326.4	820.3	576.8	P18608 2xPhospho [S84; S87]	1.36753	0.30301
High	[K].QADVADQQTTELPAENGETENQSPASEEEKEAK.[S]	1xPhospho [S]; 2xTMT10plex [K30; K33]; 1xTMT10plex [N-Term]	4	P18608	P18608 [62-94]	P18608 1xPhospho [S84; S87]	P18608 1xPhospho [S]	Non-histone chromosomal protein HMG-14 OS=Mus musculus OX=10090 GN=Hmgn1 PE=1 SV=2	P18608	200.8	187.7	142.8	147.1	142.2	189.8	370.9	278.5	230.7	158.3	P18608 1xPhospho [S84; S87]	1.41763	0.0716573
High	[K].QADVADQQTTELPAENGETENQSPASEEEKEAK.[S]	2xPhospho [S23; S26]; 1xTMT10plex [K]; 1xTMT10plex [N-Term]	21	P18608	P18608 [62-94]	P18608 2xPhospho [S84; S87]	P18608 2xPhospho [S84; S87]	Non-histone chromosomal protein HMG-14 OS=Mus musculus OX=10090 GN=Hmgn1 PE=1 SV=2	P18608	342.5	603.1	603.3	747.8	710.5	703.9	390.1	628.7	902.7	725	P18608 2xPhospho [S84; S87]	1.10998	0.547359
High	[K].NVRSDVSDQEEDEESER.[C]	1xPhospho [S4]; 1xTMT10plex [N-Term]	3	Q9R0L6	Q9R0L6 [1763-1779]	Q9R0L6 1xPhospho [S1766]	Q9R0L6 1xPhospho [S1766]	Pericentriolar material 1 protein OS=Mus musculus OX=10090 GN=Pcm1 PE=1 SV=2	Q9R0L6	318.6	399.9	402.3	401.6	449	316.3	258.5	269.9	390	331.3	Q9R0L6 1xPhospho [S1766]	0.799793	0.0333518
High	[K].NVPVSLEDSSEPTSSTVTDVETASEGSVESSSEIR.[S]	3xPhospho [S24; S27; S30]; 1xTMT10plex [N-Term]	2	Q8C9B9	Q8C9B9 [86-120]	Q8C9B9 3xPhospho [S109; S112; S115]	Q8C9B9 3xPhospho [S109; S112; S115]	Death-inducer obliterator 1 OS=Mus musculus OX=10090 GN=Dido1 PE=1 SV=4	Q8C9B9	35.8	35.1	25.6	26.1	34.5	35.5	41.2	41.1	60.5	48.5	Q8C9B9 3xPhospho [S109; S112; S115]	1.4198	0.0212491
High	[K].NVPVSLEDSSEPTSSTVTDVETASEGSVESSSEIR.[S]	2xPhospho [S24; S27]; 1xTMT10plex [N-Term]	6	Q8C9B9	Q8C9B9 [86-120]	Q8C9B9 2xPhospho [S109; S112]	Q8C9B9 2xPhospho [S109; S112]	Death-inducer obliterator 1 OS=Mus musculus OX=10090 GN=Dido1 PE=1 SV=4	Q8C9B9	45.5	44.1	46.1	40.6	39.8	174.4	58.9	95.4	57.2	60.9	Q8C9B9 2xPhospho [S109; S112]	1.47922	0.1085
High	[R].NVPQEESLEDSDVDADFK.[A]	1xPhospho [S11]; 1xTMT10plex [K18]; 1xTMT10plex [N-Term]	4	O35344	O35344 [50-67]	O35344 1xPhospho [S60]	O35344 1xPhospho [S60]	Importin subunit alpha-4 OS=Mus musculus OX=10090 GN=Kpna3 PE=1 SV=1	O35344	670.7	565.4	364	332.3	280.2	447.2	620.1	487.7	428	332.2	O35344 1xPhospho [S60]	1.13431	0.821938
High	[R].NVPQEESLEDSDVDADFK.[A]	1xPhospho [S11]; 1xTMT10plex [N-Term]	3	O35344	O35344 [50-67]	O35344 1xPhospho [S60]	O35344 1xPhospho [S60]	Importin subunit alpha-4 OS=Mus musculus OX=10090 GN=Kpna3 PE=1 SV=1	O35344	102.7	161.8	265.7	253.2	274.1	158.6	123.8	140.8	250.7	246.7	O35344 1xPhospho [S60]	0.911033	0.544397
High	[R].NVPQEDICEDSDIDGDYR.[V]	1xCarbamidomethyl [C8]; 1xPhospho [S11]; 1xTMT10plex [N-Term]	1	O35343	O35343 [50-67]	O35343 1xPhospho [S60]	O35343 1xPhospho [S60]	Importin subunit alpha-3 OS=Mus musculus OX=10090 GN=Kpna4 PE=1 SV=1	O35343	86.3	67.8	52.1	52.1	53.5	70.8	105.1	85.5	68.4	50.2	O35343 1xPhospho [S60]	1.27613	0.26406
High	[K].NYAESDHSEDEDNDNNSATTEESNKK.[S]	1xPhospho [S8]; 1xTMT10plex [K26]; 1xTMT10plex [N-Term]	1	Q80TZ9	Q80TZ9 [49-74]	Q80TZ9 1xPhospho [S56]	Q80TZ9 1xPhospho [S56]	Arginine-glutamic acid dipeptide repeats protein OS=Mus musculus OX=10090 GN=Rere PE=1 SV=3	Q80TZ9	27.7	48.4	47.3	70.7	57.7	40.3	37	36.3	91.9	61.3	Q80TZ9 1xPhospho [S56]	0.962873	0.820449
High	[R].NYGSYSTQASAAAATAELLK.[K]	1xPhospho [S4]; 1xTMT10plex [K20]; 1xTMT10plex [N-Term]	1	O35609	O35609 [84-103]	O35609 1xPhospho [S87]	O35609 1xPhospho [S87]	Secretory carrier-associated membrane protein 3 OS=Mus musculus OX=10090 GN=Scamp3 PE=1 SV=3	O35609	42.9	32.5	27.1	18.5	29	35.9	37.1	31.5	32.8	28	O35609 1xPhospho [S87]	1.12483	0.495223
High	[R].QDADDGSPQRQPEPHPGSLQPHQDLGLESPAGQTESSPESPQR.[E]	1xPhospho [S7]; 1xTMT10plex [N-Term]	2	Q9JJ89	Q9JJ89 [155-197]	Q9JJ89 1xPhospho [S161]	Q9JJ89 1xPhospho [S161]	Coiled-coil domain-containing protein 86 OS=Mus musculus OX=10090 GN=Ccdc86 PE=1 SV=2	Q9JJ89	139	134.6	101.4	96.4	86.9	130.8	146.1	177.9	124.6	96.5	Q9JJ89 1xPhospho [S161]	1.23832	0.204459
High	[K].QCVSEDQQSDSESSR.[F]	1xCarbamidomethyl [C2]; 1xPhospho [S9]; 1xTMT10plex [N-Term]	2	Q8K1H7	Q8K1H7 [8-22]	Q8K1H7 1xPhospho [S16]	Q8K1H7 1xPhospho [S16]	T-complex protein 11-like protein 2 OS=Mus musculus OX=10090 GN=Tcp11l2 PE=1 SV=1	Q8K1H7	117.5	134.4	146.4	169.5	165.6	139.1	151.2	136.8	104.4	138.7	Q8K1H7 1xPhospho [S16]	0.914794	0.340355
High	[R].QAVEGSSSTGPTLLESVPSAESQLIEDSLEEQDVLDNSTEQR.[D]	1xPhospho [S28]; 1xTMT10plex [N-Term]	2	Q7TQ95	Q7TQ95 [321-362]	Q7TQ95 1xPhospho [S348]	Q7TQ95 1xPhospho [S348]	Endoplasmic reticulum junction formation protein lunapark OS=Mus musculus OX=10090 GN=Lnpk PE=1 SV=1	Q7TQ95	23.5	35.4	32.5	34.1	36.6	31.3	32.5	41.3	47.2	37.2	Q7TQ95 1xPhospho [S348]	1.14766	0.181198
High	[R].QDEDSDSEMGPPTEEPEEEDGAAFSFK.[Y]	1xPhospho [S5]; 1xOxidation [M9]; 1xTMT10plex [K27]; 1xTMT10plex [N-Term]	2	Q9CZH7	Q9CZH7 [90-116]	Q9CZH7 1xPhospho [S94]	Q9CZH7 1xPhospho [S94]	Matrix-remodeling-associated protein 7 OS=Mus musculus OX=10090 GN=Mxra7 PE=1 SV=2	Q9CZH7	247.1	223.6	156.8	140.7	143	272.1	334.6	379.7	239.8	199.1	Q9CZH7 1xPhospho [S94]	1.58534	0.0307401
High	[R].QDEDSDSEMGPPTEEPEEEDGAAFSFK.[Y]	1xPhospho [S]; 1xTMT10plex [K27]; 1xTMT10plex [N-Term]	5	Q9CZH7	Q9CZH7 [90-116]	Q9CZH7 1xPhospho [S94; S96]	Q9CZH7 1xPhospho [S]	Matrix-remodeling-associated protein 7 OS=Mus musculus OX=10090 GN=Mxra7 PE=1 SV=2	Q9CZH7	1131.9	1092.8	603.3	580.6	434.3	1234.3	1337.2	1647.9	774.8	547.2	Q9CZH7 1xPhospho [S94; S96]	1.36511	0.202407
High	[K].QDDSPSGASYGQDYDLSPPR.[S]	2xPhospho [S9; S17]; 1xTMT10plex [N-Term]	4	Q14AX6	Q14AX6 [232-251]	Q14AX6 2xPhospho [S240; S248]	Q14AX6 2xPhospho [S240; S248]	Cyclin-dependent kinase 12 OS=Mus musculus OX=10090 GN=Cdk12 PE=1 SV=2	Q14AX6	244.3	240.2	206	180.4	175.9	200.7	285.6	221.6	240.9	185	Q14AX6 2xPhospho [S240; S248]	1.08051	0.464279
High	[R].QDHADSCVVSSDDEELSR.[D]	1xCarbamidomethyl [C7]; 2xPhospho [S10; S11]; 1xTMT10plex [N-Term]	1	Q9QZS2	Q9QZS2 [89-106]	Q9QZS2 2xPhospho [S98; S99]	Q9QZS2 2xPhospho [S98; S99]	E3 ubiquitin-protein ligase RNF4 OS=Mus musculus OX=10090 GN=Rnf4 PE=1 SV=1	Q9QZS2	29.3	26.4	36.3	44	61.4	28	35.9	30.7	44.1	39.6	Q9QZS2 2xPhospho [S98; S99]	0.977677	0.595656
High	[R].QDHADSCVVSSDDEELSR.[D]	1xCarbamidomethyl [C7]; 1xPhospho [S10]; 1xTMT10plex [N-Term]	1	Q9QZS2	Q9QZS2 [89-106]	Q9QZS2 1xPhospho [S98]	Q9QZS2 1xPhospho [S98]	E3 ubiquitin-protein ligase RNF4 OS=Mus musculus OX=10090 GN=Rnf4 PE=1 SV=1	Q9QZS2	89.9	101.8	112.7	139.9	222.3	102	93.6	91.4	124.1	139.3	Q9QZS2 1xPhospho [S98]	0.920234	0.388664
High	[R].QAPGVGAVGGASPEREEVGAGYNSEDEYEAAAAR.[I]	2xPhospho [S12; S24]; 1xTMT10plex [N-Term]	1	Q3U2S4	Q3U2S4 [154-187]	Q3U2S4 2xPhospho [S165; S177]	Q3U2S4 2xPhospho [S165; S177]	OTU domain-containing protein 5 OS=Mus musculus OX=10090 GN=Otud5 PE=1 SV=2	Q3U2S4	65.1	61	48.7	75.2	82.7	64	74.1	71	82.1	81.5	Q3U2S4 2xPhospho [S165; S177]	1.11322	0.271246
High	[R].QAHGASAMTEGSEEEEEGTAETASTHSPPLQLSEAELLNQLQR.[E]	2xPhospho [S12; S24]; 1xTMT10plex [N-Term]	4	Q6NV66	Q6NV66 [887-929]	Q6NV66 2xPhospho [S898; S910]	Q6NV66 2xPhospho [S898; S910]	Zinc finger protein 646 OS=Mus musculus OX=10090 GN=Zfp646 PE=1 SV=1	Q6NV66	60	64.2	56.8	65.3	68.2	63.9	72.5	80.4	79.1	59.6	Q6NV66 2xPhospho [S898; S910]	1.14038	0.11051
High	[R].QAQAHGSEEEEESR.[S]	1xPhospho [S7]; 1xTMT10plex [N-Term]	2	Q91WT4	Q91WT4 [106-119]	Q91WT4 1xPhospho [S112]	Q91WT4 1xPhospho [S112]	DnaJ homolog subfamily C member 17 OS=Mus musculus OX=10090 GN=Dnajc17 PE=1 SV=2	Q91WT4	24.8	33.6	35.4	26.6	36.6	28.5	24.8	21.1	27.8	26.9	Q91WT4 1xPhospho [S112]	0.802196	0.0760192
High	[K].QASASYDSEEEEEGLPMSYDEKR.[Q]	1xPhospho [S8]; 1xTMT10plex [K22]; 1xTMT10plex [N-Term]	6	Q8K2F0	Q8K2F0 [557-579]	Q8K2F0 1xPhospho [S564]	Q8K2F0 1xPhospho [S564]	Bromodomain-containing protein 3 OS=Mus musculus OX=10090 GN=Brd3 PE=1 SV=2	Q8K2F0	362.8	414.2	298.7	650.5	443.7	526.7	583.7	641.6	612.9	386.5	Q8K2F0 1xPhospho [S564]	1.36802	0.157928
High	[K].QASASYDSEEEEEGLPMSYDEK.[R]	2xPhospho [S5; S8]; 1xOxidation [M17]; 1xTMT10plex [K22]; 1xTMT10plex [N-Term]	2	Q8K2F0	Q8K2F0 [557-578]	Q8K2F0 2xPhospho [S561; S564]	Q8K2F0 2xPhospho [S561; S564]	Bromodomain-containing protein 3 OS=Mus musculus OX=10090 GN=Brd3 PE=1 SV=2	Q8K2F0	88.1	77.7	54.7	53.1	60.3	63.2	79	76.2	79.5	77.4	Q8K2F0 2xPhospho [S561; S564]	1.18512	0.302994
High	[K].QASASYDSEEEEEGLPMSYDEK.[R]	2xPhospho [S5; S8]; 1xTMT10plex [K22]; 1xTMT10plex [N-Term]	5	Q8K2F0	Q8K2F0 [557-578]	Q8K2F0 2xPhospho [S561; S564]	Q8K2F0 2xPhospho [S561; S564]	Bromodomain-containing protein 3 OS=Mus musculus OX=10090 GN=Brd3 PE=1 SV=2	Q8K2F0	898.4	931.5	521.1	556.1	456.1	611.4	766	665.3	620.2	428.1	Q8K2F0 2xPhospho [S561; S564]	0.958006	0.646836
High	[K].QASASYDSEEEEEGLPMSYDEK.[R]	1xPhospho [S8]; 1xOxidation [M17]; 1xTMT10plex [K22]; 1xTMT10plex [N-Term]	3	Q8K2F0	Q8K2F0 [557-578]	Q8K2F0 1xPhospho [S564]	Q8K2F0 1xPhospho [S564]	Bromodomain-containing protein 3 OS=Mus musculus OX=10090 GN=Brd3 PE=1 SV=2	Q8K2F0	463.4	457.8	308.5	280.5	214.9	336.5	403.1	363.1	329.7	247	Q8K2F0 1xPhospho [S564]	1.00765	0.874038
High	[K].QASASYDSEEEEEGLPMSYDEK.[R]	1xPhospho [S8]; 1xTMT10plex [K22]; 1xTMT10plex [N-Term]	12	Q8K2F0	Q8K2F0 [557-578]	Q8K2F0 1xPhospho [S564]	Q8K2F0 1xPhospho [S564]	Bromodomain-containing protein 3 OS=Mus musculus OX=10090 GN=Brd3 PE=1 SV=2	Q8K2F0	1729.6	1737.5	1204.1	1125.6	792.4	1201.7	1254.4	1162	982.5	726.8	Q8K2F0 1xPhospho [S564]	0.806897	0.257471
High	[K].QASASYDSEEEEEGLPMSYDEK.[R]	2xPhospho [S5; S8]; 1xTMT10plex [N-Term]	3	Q8K2F0	Q8K2F0 [557-578]	Q8K2F0 2xPhospho [S561; S564]	Q8K2F0 2xPhospho [S561; S564]	Bromodomain-containing protein 3 OS=Mus musculus OX=10090 GN=Brd3 PE=1 SV=2	Q8K2F0	79.6	74.5	96.3	81.6	88.7	67.4	76.8	74.7	91.2	86.7	Q8K2F0 2xPhospho [S561; S564]	0.94125	0.427479
High	[K].QASASYDSEEEEEGLPMSYDEK.[R]	1xPhospho [S8]; 1xTMT10plex [N-Term]	6	Q8K2F0	Q8K2F0 [557-578]	Q8K2F0 1xPhospho [S564]	Q8K2F0 1xPhospho [S564]	Bromodomain-containing protein 3 OS=Mus musculus OX=10090 GN=Brd3 PE=1 SV=2	Q8K2F0	103.9	177	468.8	405	509.6	160	119.8	127.9	254	307.8	Q8K2F0 1xPhospho [S564]	0.619449	0.157982
High	[K].QAQSSTEIPLQAESGQGTEEEAAKDGEENR.[E]	1xPhospho [S4]; 1xTMT10plex [K24]; 1xTMT10plex [N-Term]	2	Q9WTQ5	Q9WTQ5 [231-260]	Q9WTQ5 1xPhospho [S234]	Q9WTQ5 1xPhospho [S234]	A-kinase anchor protein 12 OS=Mus musculus OX=10090 GN=Akap12 PE=1 SV=1	Q9WTQ5	88.6	105.3	110	139.2	133.5	100.7	133.9	109	179.2	159.6	Q9WTQ5 1xPhospho [S234]	1.18463	0.261843
High	[R].MSGFIYQGK.[L]	1xPhospho [S2]; 1xTMT10plex [K9]; 1xTMT10plex [N-Term]	4	Q9ES28	Q9ES28 [496-504]	Q9ES28 1xPhospho [S497]	Q9ES28 1xPhospho [S497]	Rho guanine nucleotide exchange factor 7 OS=Mus musculus OX=10090 GN=Arhgef7 PE=1 SV=2	Q9ES28	799.3	851.3	497.4	619.3	416.1	731.4	725.4	822.2	645.2	488.3	Q9ES28 1xPhospho [S497]	1.07657	0.661891
High	[K].MSMTGAGKSPPSVQSLAMR.[L]	1xPhospho [S9]; 1xTMT10plex [N-Term]	1	Q9Z148	Q9Z148 [185-203]	Q9Z148 1xPhospho [S193]	Q9Z148 1xPhospho [S193]	Histone-lysine N-methyltransferase EHMT2 OS=Mus musculus OX=10090 GN=Ehmt2 PE=1 SV=2	Q9Z148	81.8	88.5	178.7	171.1	222.8	144.2	86	107.8	152.4	181.3	Q9Z148 1xPhospho [S193]	0.912069	0.669475
High	[R].MSYPETVDEILDVSEDEGDELVGSK.[A]	1xPhospho [S14]; 1xOxidation [M1]; 1xTMT10plex [N-Term]	2	Q02357	Q02357 [800-824]	Q02357 1xPhospho [S813]	Q02357 1xPhospho [S813]	Ankyrin-1 OS=Mus musculus OX=10090 GN=Ank1 PE=1 SV=2	Q02357	60.4	60	57.5	67.7	73.7	77.4	75.3	75	71.2	100.5	Q02357 1xPhospho [S813]	1.24632	0.0292106
High	[R].MSYPETVDEILDVSEDEGDELVGSK.[A]	1xPhospho [S14]; 1xTMT10plex [N-Term]	4	Q02357	Q02357 [800-824]	Q02357 1xPhospho [S813]	Q02357 1xPhospho [S813]	Ankyrin-1 OS=Mus musculus OX=10090 GN=Ank1 PE=1 SV=2	Q02357	77.7	69.2	77.9	129.1	132.2	121.8	108.3	111.9	115.9	191.1	Q02357 1xPhospho [S813]	1.45788	0.154304
High	[R].MSEQSNVNSEPEEEEGGLEDEDGDDDVAEVAEK.[E]	1xPhospho [S9]; 1xTMT10plex [N-Term]	4	Q9Z1N7	Q9Z1N7 [79-111]	Q9Z1N7 1xPhospho [S87]	Q9Z1N7 1xPhospho [S87]	AT-rich interactive domain-containing protein 3B OS=Mus musculus OX=10090 GN=Arid3b PE=1 SV=1	Q9Z1N7	47.7	55.1	88.9	80	112.7	65.5	68	66.8	93.3	88.5	Q9Z1N7 1xPhospho [S87]	1.02758	0.973023
High	[K].MQAGQIPGQSPDPPSPGTGSVNIPTK.[T]	1xPhospho [S15]; 1xTMT10plex [K26]; 1xTMT10plex [N-Term]	1	Q64318	Q64318 [610-635]	Q64318 1xPhospho [S624]	Q64318 1xPhospho [S624]	Zinc finger E-box-binding homeobox 1 OS=Mus musculus OX=10090 GN=Zeb1 PE=1 SV=1	Q64318	78.2	83.4	51.8	56.2	48.2	56.4	64.9	65.5	59.3	49.1	Q64318 1xPhospho [S624]	0.977684	0.578433
High	[R].MREDYDSVEQDGDEPGPQR.[S]	1xPhospho [S7]; 1xTMT10plex [N-Term]	4	Q9CWZ3	Q9CWZ3 [50-68]	Q9CWZ3 1xPhospho [S56]	Q9CWZ3 1xPhospho [S56]	RNA-binding protein 8A OS=Mus musculus OX=10090 GN=Rbm8a PE=1 SV=4	Q9CWZ3	505.5	615	677	730.3	829.6	495.4	498.6	515.5	588.7	604.4	Q9CWZ3 1xPhospho [S56]	0.801979	0.0578282
High	[K].MSDDDEDDEEEYGKEEHEK.[E]	1xPhospho [S2]; 2xTMT10plex [K14; K19]; 1xTMT10plex [N-Term]	1	Q62383	Q62383 [124-142]	Q62383 1xPhospho [S125]	Q62383 1xPhospho [S125]	Transcription elongation factor SPT6 OS=Mus musculus OX=10090 GN=Supt6h PE=1 SV=2	Q62383	721.5	483	177.5	156.2	113.5	243.2	462.7	380.6	195.4	112.4	Q62383 1xPhospho [S125]	1.00583	0.710087
High	[K].MSDDDEDDEEEYGKEEHEK.[E]	1xPhospho [S2]; 1xTMT10plex [N-Term]	1	Q62383	Q62383 [124-142]	Q62383 1xPhospho [S125]	Q62383 1xPhospho [S125]	Transcription elongation factor SPT6 OS=Mus musculus OX=10090 GN=Supt6h PE=1 SV=2	Q62383	23.4	43.4	214.6	183.2	395.8	66	28.7	32.9	168	180.7	Q62383 1xPhospho [S125]	0.685043	0.335504
High	[R].MSEQSNVNSEPEEEEGGLEDEDGDDDVAEVAEK.[E]	1xPhospho [S9]; 1xTMT10plex [K33]; 1xTMT10plex [N-Term]	4	Q9Z1N7	Q9Z1N7 [79-111]	Q9Z1N7 1xPhospho [S87]	Q9Z1N7 1xPhospho [S87]	AT-rich interactive domain-containing protein 3B OS=Mus musculus OX=10090 GN=Arid3b PE=1 SV=1	Q9Z1N7	40	34.4	24.9	28.4	16.3	25.8	36.1	29.5	29.7	12	Q9Z1N7 1xPhospho [S87]	0.947053	0.712228
High	[R].MQSIARDSDEGSEEEFFDAHENLYCTEEK.[Q]	1xCarbamidomethyl [C25]; 2xPhospho [S8; S12]; 1xTMT10plex [K29]; 1xTMT10plex [N-Term]	9	Q6ZPQ6	Q6ZPQ6 [327-355]	Q6ZPQ6 2xPhospho [S334; S338]	Q6ZPQ6 2xPhospho [S334; S338]	Membrane-associated phosphatidylinositol transfer protein 2 OS=Mus musculus OX=10090 GN=Pitpnm2 PE=1 SV=2	Q6ZPQ6	426.1	419.4	214.6	239.9	199.1	263.5	344.9	303.3	225.8	160.9	Q6ZPQ6 2xPhospho [S334; S338]	0.881665	0.520429
High	[R].MQSIARDSDEGSEEEFFDAHENLYCTEEK.[Q]	1xCarbamidomethyl [C25]; 2xPhospho [S8; S12]; 1xTMT10plex [N-Term]	3	Q6ZPQ6	Q6ZPQ6 [327-355]	Q6ZPQ6 2xPhospho [S334; S338]	Q6ZPQ6 2xPhospho [S334; S338]	Membrane-associated phosphatidylinositol transfer protein 2 OS=Mus musculus OX=10090 GN=Pitpnm2 PE=1 SV=2	Q6ZPQ6	53.5	138.5	288.2	271.2	334.5	134.7	46.7	63.8	124.1	118.1	Q6ZPQ6 2xPhospho [S334; S338]	0.438419	0.0619635
High	[R].NAGSSSDGTEDSDFSTDLEHTDSSESDGTSR.[R]	2xPhospho [S12; S15]; 1xTMT10plex [N-Term]	5	Q5SVQ0	Q5SVQ0 [9-39]	Q5SVQ0 2xPhospho [S20; S23]	Q5SVQ0 2xPhospho [S20; S23]	Histone acetyltransferase KAT7 OS=Mus musculus OX=10090 GN=Kat7 PE=1 SV=1	Q5SVQ0	147.5	139.7	115.5	105.3	119.8	110.6	158.8	118.9	145.8	130.2	Q5SVQ0 2xPhospho [S20; S23]	1.05716	0.551894
High	[R].NAGSSSDGTEDSDFSTDLEHTDSSESDGTSR.[R]	1xPhospho [S]; 1xTMT10plex [N-Term]	3	Q5SVQ0	Q5SVQ0 [9-39]	Q5SVQ0 1xPhospho [S12; S14; S20]	Q5SVQ0 1xPhospho [S]	Histone acetyltransferase KAT7 OS=Mus musculus OX=10090 GN=Kat7 PE=1 SV=1	Q5SVQ0	193.3	206.8	173.9	188	162	181.1	188	201.9	210.5	172.4	Q5SVQ0 1xPhospho [S12; S14; S20]	1.03335	0.580559
High	[K].MTPQESPPASSSSSQAAQPVSSHVETASQGHVGSQPR.[S]	1xPhospho [S6]; 1xTMT10plex [N-Term]	3	P97789	P97789 [1659-1695]	P97789 1xPhospho [S1664]	P97789 1xPhospho [S1664]	5'-3' exoribonuclease 1 OS=Mus musculus OX=10090 GN=Xrn1 PE=1 SV=1	P97789	59.7	65.8	76	100.4	91.4	96.5	120.7	85.4	134.8	190	P97789 1xPhospho [S1664]	1.51354	0.0461083
High	[R].MVQASSQSLLPPAQDRPRSPVPSAFSDQSR.[S]	1xPhospho [S19]; 1xTMT10plex [N-Term]	5	Q8BTI8	Q8BTI8 [2386-2415]	Q8BTI8 1xPhospho [S2404]	Q8BTI8 1xPhospho [S2404]	Serine/arginine repetitive matrix protein 2 OS=Mus musculus OX=10090 GN=Srrm2 PE=1 SV=3	Q8BTI8	323.7	357.4	370.9	361.5	381.1	271.5	300	280.9	262.1	290.9	Q8BTI8 1xPhospho [S2404]	0.779512	0.000171362
High	[R].MVLAVSDGELTSTAGSQAQGEGR.[G]	1xPhospho [S6]; 1xTMT10plex [N-Term]	3	P97492	P97492 [15-37]	P97492 1xPhospho [S20]	P97492 1xPhospho [S20]	Regulator of G-protein signaling 14 OS=Mus musculus OX=10090 GN=Rgs14 PE=1 SV=2	P97492	114.3	105.1	104.3	114	103.5	268.7	145.5	153.7	133.4	275.9	P97492 1xPhospho [S20]	1.44391	0.0504785
High	[K].MLAESDDSGDEESVSQTDKTELQSTLR.[T]	2xPhospho [S5; S8]; 1xTMT10plex [K19]; 1xTMT10plex [N-Term]	10	Q3B7Z2	Q3B7Z2 [184-210]	Q3B7Z2 2xPhospho [S188; S191]	Q3B7Z2 2xPhospho [S188; S191]	Oxysterol-binding protein 1 OS=Mus musculus OX=10090 GN=Osbp PE=1 SV=3	Q3B7Z2	1399	1314.7	815.8	1106.8	849.6	1229.4	1493.7	1304.5	1241.7	861.2	Q3B7Z2 2xPhospho [S188; S191]	1.09798	0.434071
High	[K].MLAESDDSGDEESVSQTDKTELQSTLR.[T]	2xPhospho [S5; S8]; 1xOxidation [M1]; 1xTMT10plex [N-Term]	2	Q3B7Z2	Q3B7Z2 [184-210]	Q3B7Z2 2xPhospho [S188; S191]	Q3B7Z2 2xPhospho [S188; S191]	Oxysterol-binding protein 1 OS=Mus musculus OX=10090 GN=Osbp PE=1 SV=3	Q3B7Z2	66.1	76.7	90.1	102.7	121.7	107.2	110.6	108.5	152.1	133.7	Q3B7Z2 2xPhospho [S188; S191]	1.35919	0.0468186
High	[K].MLAESDDSGDEESVSQTDKTELQSTLR.[T]	2xPhospho [S5; S8]; 1xTMT10plex [N-Term]	5	Q3B7Z2	Q3B7Z2 [184-210]	Q3B7Z2 2xPhospho [S188; S191]	Q3B7Z2 2xPhospho [S188; S191]	Oxysterol-binding protein 1 OS=Mus musculus OX=10090 GN=Osbp PE=1 SV=3	Q3B7Z2	96.8	103.1	153.7	215	275.5	132.9	123.4	139.1	183.2	176.5	Q3B7Z2 2xPhospho [S188; S191]	0.98189	0.635857
High	[K].MLAESDDSGDEESVSQTDK.[T]	2xPhospho [S5; S8]; 1xTMT10plex [N-Term]	5	Q3B7Z2	Q3B7Z2 [184-202]	Q3B7Z2 2xPhospho [S188; S191]	Q3B7Z2 2xPhospho [S188; S191]	Oxysterol-binding protein 1 OS=Mus musculus OX=10090 GN=Osbp PE=1 SV=3	Q3B7Z2	256.1	244.9	328.9	293.3	415.8	233.9	215.5	201	282.7	297.4	Q3B7Z2 2xPhospho [S188; S191]	0.820356	0.125643
High	[R].MKSSSSVTTSEAHPSTPCSSDDSDLER.[V]	1xCarbamidomethyl [C18]; 1xPhospho [S4]; 1xTMT10plex [N-Term]	1	P70460	P70460 [315-341]	P70460 1xPhospho [S318]	P70460 1xPhospho [S318]	Vasodilator-stimulated phosphoprotein OS=Mus musculus OX=10090 GN=Vasp PE=1 SV=4	P70460	44.9	46	64.9	73.7	77.7	49	58.9	52.1	73.6	65.9	P70460 1xPhospho [S318]	0.985288	0.855609
High	[K].MGSDGESDQASGTSSDEVQSPTGVCLR.[N]	1xCarbamidomethyl [C25]; 1xPhospho [S20]; 1xTMT10plex [N-Term]	4	Q8K0D0	Q8K0D0 [103-129]	Q8K0D0 1xPhospho [S122]	Q8K0D0 1xPhospho [S122]	Cyclin-dependent kinase 17 OS=Mus musculus OX=10090 GN=Cdk17 PE=1 SV=2	Q8K0D0	221.2	224.1	193.4	181.2	169.3	209.7	269.9	223.8	223.8	191.8	Q8K0D0 1xPhospho [S122]	1.13741	0.162489
High	[R].MGMENEESMMSYEGDGGDASR.[G]	1xPhospho [S11]; 1xTMT10plex [N-Term]	2	Q80UV9	Q80UV9 [1792-1812]	Q80UV9 1xPhospho [S1802]	Q80UV9 1xPhospho [S1802]	Transcription initiation factor TFIID subunit 1 OS=Mus musculus OX=10090 GN=Taf1 PE=1 SV=2	Q80UV9	303.7	302.2	336	313.9	320	305.5	363.7	328.2	330.2	314.6	Q80UV9 1xPhospho [S1802]	1.03597	0.287989
High	[-].MKGSASESPSASVAEATTTDVQVTPTALLQLDR.[E]	1xPhospho [S8]; 1xTMT10plex [K2]; 1xTMT10plex [N-Term]	2	Q8BVY0	Q8BVY0 [1-33]	Q8BVY0 1xPhospho [S8]	Q8BVY0 1xPhospho [S8]	Ribosomal L1 domain-containing protein 1 OS=Mus musculus OX=10090 GN=Rsl1d1 PE=1 SV=1	Q8BVY0	74.5	89.2	69.4	89.7	63.2	71.1	83.9	93.2	91.8	77.4	Q8BVY0 1xPhospho [S8]	1.07191	0.381191
High	[R].MPSSQQNSDDANSVASYENQEPACK.[N]	1xCarbamidomethyl [C24]; 3xPhospho [S8; S13; S16]; 1xTMT10plex [K25]; 1xTMT10plex [N-Term]	13	O54957	O54957 [97-121]	O54957 3xPhospho [S104; S109; S112]	O54957 3xPhospho [S104; S109; S112]	Linker for activation of T-cells family member 1 OS=Mus musculus OX=10090 GN=Lat PE=1 SV=1	O54957	948.6	865.1	585.1	545.6	509.3	623	905.9	666.1	517.4	402.8	O54957 3xPhospho [S104; S109; S112]	0.915594	0.597657
High	[R].MPSSQQNSDDANSVASYENQEPACK.[N]	1xCarbamidomethyl [C24]; 2xPhospho [S/Y]; 1xOxidation [M1]; 1xTMT10plex [K25]; 1xTMT10plex [N-Term]	10	O54957	O54957 [97-121]	O54957 2xPhospho [S104; S109; S112; Y113]	O54957 2xPhospho [S/Y]	Linker for activation of T-cells family member 1 OS=Mus musculus OX=10090 GN=Lat PE=1 SV=1	O54957	425.9	368	288.2	231.9	231.2	293.2	416.3	352	273	231.5	O54957 2xPhospho [S104; S109; S112; Y113]	1.02374	0.935993
High	[R].MPSSQQNSDDANSVASYENQEPACK.[N]	1xCarbamidomethyl [C24]; 2xPhospho [S/Y]; 1xTMT10plex [K25]; 1xTMT10plex [N-Term]	19	O54957	O54957 [97-121]	O54957 2xPhospho [S104; S109; S112; Y113]	O54957 2xPhospho [S/Y]	Linker for activation of T-cells family member 1 OS=Mus musculus OX=10090 GN=Lat PE=1 SV=1	O54957	3219.2	3236.2	2087.3	1901	1439.5	2204.8	2787.8	2424.7	1425.2	1068.5	O54957 2xPhospho [S104; S109; S112; Y113]	0.794023	0.438271
High	[R].MPSSQQNSDDANSVASYENQEPACK.[N]	1xCarbamidomethyl [C24]; 1xPhospho [S/Y]; 1xOxidation [M1]; 1xTMT10plex [K25]; 1xTMT10plex [N-Term]	12	O54957	O54957 [97-121]	O54957 1xPhospho [S104; S109; S112; Y113]	O54957 1xPhospho [S/Y]	Linker for activation of T-cells family member 1 OS=Mus musculus OX=10090 GN=Lat PE=1 SV=1	O54957	757.7	799.9	531.1	524.6	426.1	551.1	659	679	533.8	478.1	O54957 1xPhospho [S104; S109; S112; Y113]	0.972675	0.744478
High	[R].MPSSQQNSDDANSVASYENQEPACK.[N]	1xCarbamidomethyl [C24]; 1xPhospho [S/Y]; 1xTMT10plex [K25]; 1xTMT10plex [N-Term]	27	O54957	O54957 [97-121]	O54957 1xPhospho [S104; S109; S112; Y113]	O54957 1xPhospho [S/Y]	Linker for activation of T-cells family member 1 OS=Mus musculus OX=10090 GN=Lat PE=1 SV=1	O54957	1786	1797.5	1272	1258	979.4	1128.5	1434.7	1298.5	1012.8	896.6	O54957 1xPhospho [S104; S109; S112; Y113]	0.817284	0.19684
High	[R].MPSSQQNSDDANSVASYENQEPACK.[N]	1xCarbamidomethyl [C24]; 2xPhospho [S8; S13]; 1xOxidation [M1]; 1xTMT10plex [N-Term]	2	O54957	O54957 [97-121]	O54957 2xPhospho [S104; S109]	O54957 2xPhospho [S104; S109]	Linker for activation of T-cells family member 1 OS=Mus musculus OX=10090 GN=Lat PE=1 SV=1	O54957	144	126.4	112.9	118.3	132.2	156.1	187.6	178.4	135.3	111.5	O54957 2xPhospho [S104; S109]	1.23046	0.108495
High	[R].MPSSQQNSDDANSVASYENQEPACK.[N]	1xCarbamidomethyl [C24]; 2xPhospho [S/Y]; 1xTMT10plex [N-Term]	14	O54957	O54957 [97-121]	O54957 2xPhospho [S104; S109; S112; Y113]	O54957 2xPhospho [S/Y]	Linker for activation of T-cells family member 1 OS=Mus musculus OX=10090 GN=Lat PE=1 SV=1	O54957	943.7	1031	988.8	975.3	975.2	913.4	987.8	1003.2	1033.8	917.4	O54957 2xPhospho [S104; S109; S112; Y113]	0.991801	0.685426
High	[R].MPSSQQNSDDANSVASYENQEPACK.[N]	1xCarbamidomethyl [C24]; 1xPhospho [S/Y]; 1xOxidation [M1]; 1xTMT10plex [N-Term]	13	O54957	O54957 [97-121]	O54957 1xPhospho [S104; S112; Y113]	O54957 1xPhospho [S/Y]	Linker for activation of T-cells family member 1 OS=Mus musculus OX=10090 GN=Lat PE=1 SV=1	O54957	305.9	316.4	430.4	430.8	518.8	308.9	344.2	329.9	454.3	421.6	O54957 1xPhospho [S104; S112; Y113]	0.96286	0.572784
High	[R].MPSSQQNSDDANSVASYENQEPACK.[N]	1xCarbamidomethyl [C24]; 1xPhospho [S]; 1xTMT10plex [N-Term]	12	O54957	O54957 [97-121]	O54957 1xPhospho [S104; S112]	O54957 1xPhospho [S]	Linker for activation of T-cells family member 1 OS=Mus musculus OX=10090 GN=Lat PE=1 SV=1	O54957	259.6	357.9	935.7	766.3	1057.4	383.1	293.6	309	546.4	607.4	O54957 1xPhospho [S104; S112]	0.657699	0.182901
High	[K].MPDKSPEPVDTTSETQAR.[R]	1xPhospho [S5]; 1xTMT10plex [N-Term]	1	E9PVX6	E9PVX6 [2541-2558]	E9PVX6 1xPhospho [S2545]	E9PVX6 1xPhospho [S2545]	Proliferation marker protein Ki-67 OS=Mus musculus OX=10090 GN=Mki67 PE=1 SV=1	E9PVX6	29.9	47.3	125.2	112	125.9	40.3	31.1	40.9	57.9	53.9	E9PVX6 1xPhospho [S2545]	0.469363	0.0746131
High	[K].MPDEPEEPVVTVSSPAVPPPTK.[V]	1xPhospho [S14]; 1xTMT10plex [K22]; 1xTMT10plex [N-Term]	1	Q9ESU6	Q9ESU6 [458-479]	Q9ESU6 1xPhospho [S471]	Q9ESU6 1xPhospho [S471]	Bromodomain-containing protein 4 OS=Mus musculus OX=10090 GN=Brd4 PE=1 SV=2	Q9ESU6	21.7	23.5	25.7	21.3	30.8	20.6	18.7	26.8	19.5	22.2	Q9ESU6 1xPhospho [S471]	0.87734	0.213875
High	[K].MPDEPEEPVVTVSSPAVPPPTK.[V]	1xPhospho [S]; 1xTMT10plex [N-Term]	2	Q9ESU6	Q9ESU6 [458-479]	Q9ESU6 1xPhospho [S470; S471]	Q9ESU6 1xPhospho [S]	Bromodomain-containing protein 4 OS=Mus musculus OX=10090 GN=Brd4 PE=1 SV=2	Q9ESU6	14.3	13.3	23.8	19.5	29.5	13.7	18.3	17.4	33.5	38.3	Q9ESU6 1xPhospho [S470; S471]	1.18784	0.489241
High	[R].MISDISSDIEALGCSMDQDSA.[-]	1xCarbamidomethyl [C14]; 1xPhospho [S]; 1xTMT10plex [N-Term]	7	Q8K2Y9	Q8K2Y9 [433-453]	Q8K2Y9 1xPhospho [S439; S452]	Q8K2Y9 1xPhospho [S]	Cerebral cavernous malformations protein 2 homolog OS=Mus musculus OX=10090 GN=Ccm2 PE=1 SV=1	Q8K2Y9	212.5	213.7	205.3	205.3	212.8	154.6	172	188.7	186.8	146.3	Q8K2Y9 1xPhospho [S439; S452]	0.819494	0.00167284
High	[R].MLPHAPGVQMQAIPEDAVHEDSGDEDGEDPDKR.[I]	1xPhospho [S22]; 1xTMT10plex [K32]; 1xTMT10plex [N-Term]	2	P70288	P70288 [373-405]	P70288 1xPhospho [S394]	P70288 1xPhospho [S394]	Histone deacetylase 2 OS=Mus musculus OX=10090 GN=Hdac2 PE=1 SV=1	P70288	385.6	306.1	217	207.6	192.5	193.4	285.7	235.7	192.5	145.2	P70288 1xPhospho [S394]	0.843025	0.274612
High	[R].MLPHAPGVQMQAIPEDAVHEDSGDEDGEDPDKR.[I]	1xPhospho [S22]; 1xTMT10plex [N-Term]	11	P70288	P70288 [373-405]	P70288 1xPhospho [S394]	P70288 1xPhospho [S394]	Histone deacetylase 2 OS=Mus musculus OX=10090 GN=Hdac2 PE=1 SV=1	P70288	506.2	752.8	730.4	771.4	893	572.3	486.2	683.7	679.4	655.7	P70288 1xPhospho [S394]	0.853472	0.154979
High	[R].MLPHAPGVQMQAIPEDAIPEESGDEDEEDPDKR.[I]	1xPhospho [S22]; 1xOxidation [M]; 1xTMT10plex [K32]; 1xTMT10plex [N-Term]	6	O09106	O09106 [372-404]	O09106 1xPhospho [S393]	O09106 1xPhospho [S393]	Histone deacetylase 1 OS=Mus musculus OX=10090 GN=Hdac1 PE=1 SV=1	O09106	150.3	137.2	87.2	97	93.5	108.9	176.4	147.2	133.4	88.5	O09106 1xPhospho [S393]	1.15509	0.395673
High	[R].MLPHAPGVQMQAIPEDAIPEESGDEDEEDPDKR.[I]	1xPhospho [S22]; 1xTMT10plex [K32]; 1xTMT10plex [N-Term]	2	O09106	O09106 [372-404]	O09106 1xPhospho [S393]	O09106 1xPhospho [S393]	Histone deacetylase 1 OS=Mus musculus OX=10090 GN=Hdac1 PE=1 SV=1	O09106	367.5	298.8	212.2	183.8	150.1	175.5	289.4	219	157.9	118.3	O09106 1xPhospho [S393]	0.800221	0.336798
High	[R].MLPHAPGVQMQAIPEDAIPEESGDEDEEDPDKR.[I]	1xPhospho [S22]; 2xOxidation [M1; M10]; 1xTMT10plex [N-Term]	7	O09106	O09106 [372-404]	O09106 1xPhospho [S393]	O09106 1xPhospho [S393]	Histone deacetylase 1 OS=Mus musculus OX=10090 GN=Hdac1 PE=1 SV=1	O09106	482.7	504.9	451.2	462.5	473.8	469.4	598.1	528.6	553.1	460.5	O09106 1xPhospho [S393]	1.09876	0.125321
High	[R].MLPHAPGVQMQAIPEDAIPEESGDEDEEDPDKR.[I]	1xPhospho [S22]; 1xOxidation [M]; 1xTMT10plex [N-Term]	16	O09106	O09106 [372-404]	O09106 1xPhospho [S393]	O09106 1xPhospho [S393]	Histone deacetylase 1 OS=Mus musculus OX=10090 GN=Hdac1 PE=1 SV=1	O09106	536.3	503.7	749	730.9	877.8	588.3	661.2	616.6	752.7	725.7	O09106 1xPhospho [S393]	0.979289	0.893138
High	[R].MLPHAPGVQMQAIPEDAIPEESGDEDEEDPDKR.[I]	1xPhospho [S22]; 1xTMT10plex [N-Term]	21	O09106	O09106 [372-404]	O09106 1xPhospho [S393]	O09106 1xPhospho [S393]	Histone deacetylase 1 OS=Mus musculus OX=10090 GN=Hdac1 PE=1 SV=1	O09106	743.4	809.9	1015.1	941.2	1115.6	774.5	745.4	775.5	804	791.6	O09106 1xPhospho [S393]	0.826565	0.0946494
High	[R].MLTSCPSGASVSAGNLMNPSLGQADGVEADGSHSNSPTALSTPGR.[M]	1xCarbamidomethyl [C5]; 2xPhospho [S34; S36]; 1xTMT10plex [N-Term]	4	Q64131	Q64131 [356-400]	Q64131 2xPhospho [S389; S391]	Q64131 2xPhospho [S389; S391]	Runt-related transcription factor 3 OS=Mus musculus OX=10090 GN=Runx3 PE=1 SV=3	Q64131	88.8	128.8	109.8	111.8	100.3	125.7	84.4	95.8	151.9	92	Q64131 2xPhospho [S389; S391]	0.966173	0.888633
High	[R].MLTSCPSGASVSAGNLMNPSLGQADGVEADGSHSNSPTALSTPGR.[M]	1xCarbamidomethyl [C5]; 1xPhospho [S]; 1xTMT10plex [N-Term]	3	Q64131	Q64131 [356-400]	Q64131 1xPhospho [S387; S391]	Q64131 1xPhospho [S]	Runt-related transcription factor 3 OS=Mus musculus OX=10090 GN=Runx3 PE=1 SV=3	Q64131	87.1	86.8	119	127.1	118.5	79.3	92	91.6	93.5	95.7	Q64131 1xPhospho [S387; S391]	0.792496	0.093343
High	[K].NLAKPGVTSTSDSEDEDDQEGEKKR.[K]	2xPhospho [S11; S13]; 1xTMT10plex [K]; 1xTMT10plex [N-Term]	6	Q99JF8	Q99JF8 [262-286]	Q99JF8 2xPhospho [S272; S274]	Q99JF8 2xPhospho [S272; S274]	PC4 and SFRS1-interacting protein OS=Mus musculus OX=10090 GN=Psip1 PE=1 SV=1	Q99JF8	69.6	117.8	401.1	1275.3	1099.5	306.2	129.3	126.7	863.6	750.3	Q99JF8 2xPhospho [S272; S274]	0.864567	0.608701
High	[K].NLAKPGVTSTSDSEDEDDQEGEKKR.[K]	2xPhospho [S11; S13]; 1xTMT10plex [N-Term]	20	Q99JF8	Q99JF8 [262-286]	Q99JF8 2xPhospho [S272; S274]	Q99JF8 2xPhospho [S272; S274]	PC4 and SFRS1-interacting protein OS=Mus musculus OX=10090 GN=Psip1 PE=1 SV=1	Q99JF8	298.8	304.3	827.7	1579.1	2228.7	478.5	427.5	422.1	1101.9	1405.3	Q99JF8 2xPhospho [S272; S274]	0.937213	0.531065
High	[K].NLAKPGVTSTSDSEDEDDQEGEKKR.[K]	1xPhospho [S13]; 1xTMT10plex [N-Term]	2	Q99JF8	Q99JF8 [262-286]	Q99JF8 1xPhospho [S274]	Q99JF8 1xPhospho [S274]	PC4 and SFRS1-interacting protein OS=Mus musculus OX=10090 GN=Psip1 PE=1 SV=1	Q99JF8	29.9	29.4	107	211.9	346.8	59.3	60.2	60.6	184.7	208.5	Q99JF8 1xPhospho [S274]	1.11642	0.672899
High	[K].NLAKPGVTSTSDSEDEDDQEGEKK.[R]	2xPhospho [S11; S13]; 1xTMT10plex [K]; 1xTMT10plex [N-Term]	8	Q99JF8	Q99JF8 [262-285]	Q99JF8 2xPhospho [S272; S274]	Q99JF8 2xPhospho [S272; S274]	PC4 and SFRS1-interacting protein OS=Mus musculus OX=10090 GN=Psip1 PE=1 SV=1	Q99JF8	256.4	477.3	1057.5	1313.3	1213.8	624.2	317.4	405.2	1222	1032.9	Q99JF8 2xPhospho [S272; S274]	0.876181	0.615003
High	[K].NLAKPGVTSTSDSEDEDDQEGEKK.[R]	2xPhospho [S11; S13]; 1xTMT10plex [N-Term]	8	Q99JF8	Q99JF8 [262-285]	Q99JF8 2xPhospho [S272; S274]	Q99JF8 2xPhospho [S272; S274]	PC4 and SFRS1-interacting protein OS=Mus musculus OX=10090 GN=Psip1 PE=1 SV=1	Q99JF8	151	156.2	858.3	793	1395	237.5	186	181.1	515.5	639.6	Q99JF8 2xPhospho [S272; S274]	0.640261	0.24467
High	[K].NLAKPGVTSTSDSEDEDDQEGEK.[K]	1xPhospho [S/T]; 2xTMT10plex [K4; K23]; 1xTMT10plex [N-Term]	5	Q99JF8	Q99JF8 [262-284]	Q99JF8 1xPhospho [T271; S272; S274]	Q99JF8 1xPhospho [S/T]	PC4 and SFRS1-interacting protein OS=Mus musculus OX=10090 GN=Psip1 PE=1 SV=1	Q99JF8	3037.5	2654.2	1300.8	1306.5	750.6	1393.9	2117.9	1989.7	1223.2	797	Q99JF8 1xPhospho [T271; S272; S274]	0.890246	0.560277
High	[K].NLAKPGVTSTSDSEDEDDQEGEK.[K]	2xPhospho [S11; S13]; 1xTMT10plex [K]; 1xTMT10plex [N-Term]	74	Q99JF8	Q99JF8 [262-284]	Q99JF8 2xPhospho [S272; S274]	Q99JF8 2xPhospho [S272; S274]	PC4 and SFRS1-interacting protein OS=Mus musculus OX=10090 GN=Psip1 PE=1 SV=1	Q99JF8	2493.6	7207.8	8519.8	10181.9	8143.9	6412.7	2489.4	3690.3	9352.1	6809.6	Q99JF8 2xPhospho [S272; S274]	0.811723	0.40555
High	[K].NLAKPGVTSTSDSEDEDDQEGEK.[K]	1xPhospho [S/T]; 1xTMT10plex [K]; 1xTMT10plex [N-Term]	19	Q99JF8	Q99JF8 [262-284]	Q99JF8 1xPhospho [T271; S272; S274]	Q99JF8 1xPhospho [S/T]	PC4 and SFRS1-interacting protein OS=Mus musculus OX=10090 GN=Psip1 PE=1 SV=1	Q99JF8	591	1318.6	2034.8	2332.1	1944.1	1225.6	727.4	826.3	2336	1978.4	Q99JF8 1xPhospho [T271; S272; S274]	0.864948	0.625811
High	[K].NLAKPGVTSTSDSEDEDDQEGEK.[K]	2xPhospho [S/T]; 1xTMT10plex [N-Term]	101	Q99JF8	Q99JF8 [262-284]	Q99JF8 2xPhospho [T269; S270; T271; S272; S274]	Q99JF8 2xPhospho [S/T]	PC4 and SFRS1-interacting protein OS=Mus musculus OX=10090 GN=Psip1 PE=1 SV=1	Q99JF8	2616.8	2649.6	7709.3	7296.9	10461.7	3668	3810.8	3754.1	6630.9	7261.2	Q99JF8 2xPhospho [T269; S270; T271; S272; S274]	0.873479	0.533932
High	[K].NLAKPGVTSTSDSEDEDDQEGEK.[K]	1xPhospho [S/T]; 1xTMT10plex [N-Term]	23	Q99JF8	Q99JF8 [262-284]	Q99JF8 1xPhospho [T271; S272; S274]	Q99JF8 1xPhospho [S/T]	PC4 and SFRS1-interacting protein OS=Mus musculus OX=10090 GN=Psip1 PE=1 SV=1	Q99JF8	759.2	788.3	3535.2	3402.9	5497.2	1190.4	1193.5	1087.2	2750.8	3328.5	Q99JF8 1xPhospho [T271; S272; S274]	0.810959	0.410216
High	[K].NLAKPGVTSTSDSEDEDDQEGEK.[K]	2xPhospho [S11; S13]; 2xTMT10plex [K4; K23]; 1xTMT10plex [N-Term]	43	Q99JF8	Q99JF8 [262-284]	Q99JF8 2xPhospho [S272; S274]	Q99JF8 2xPhospho [S272; S274]	PC4 and SFRS1-interacting protein OS=Mus musculus OX=10090 GN=Psip1 PE=1 SV=1	Q99JF8	10345.2	8453.8	3445.1	3390.1	2678.3	4872.7	9260.3	6870.3	4192.7	2655	Q99JF8 2xPhospho [S272; S274]	1.07906	0.963127
High	[R].NLDNGGFYISPR.[I]	1xPhospho [Y8]; 1xTMT10plex [N-Term]	1	P06240	P06240 [185-196]	P06240 1xPhospho [Y192]	P06240 1xPhospho [Y192]	Proto-oncogene tyrosine-protein kinase LCK OS=Mus musculus OX=10090 GN=Lck PE=1 SV=4	P06240	170.5	166.6	125.7	117.9	101.1	130.6	156.5	149.4	108.9	87.8	P06240 1xPhospho [Y192]	0.910519	0.618085
High	[K].NGYGFVEFEDSRDADDAVYELNSK.[E]	1xPhospho [S11]; 1xTMT10plex [K24]; 1xTMT10plex [N-Term]	11	Q3TWW8	Q3TWW8 [35-58]	Q3TWW8 1xPhospho [S45]	Q3TWW8 1xPhospho [S45]	Serine/arginine-rich splicing factor 6 OS=Mus musculus OX=10090 GN=Srsf6 PE=1 SV=1	Q3TWW8	3361.1	3417.6	1548.9	1498.2	1077.4	1717.6	3055	2289.4	1467.6	1067.9	Q3TWW8 1xPhospho [S45]	0.943451	0.679063
High	[R].NGSPVPVPDISQEPDGPALSGGEEDAEDGAEPLEVALEPAEPR.[T]	2xPhospho [S11; S]; 1xTMT10plex [N-Term]	5	Q8BSP2	Q8BSP2 [233-275]	Q8BSP2 2xPhospho [S235; S243; S252]	Q8BSP2 2xPhospho [S243; S]	Condensin-2 complex subunit H2 OS=Mus musculus OX=10090 GN=Ncaph2 PE=1 SV=1	Q8BSP2	53.5	55.1	46.8	40.8	41.6	49.5	53.5	55.1	52.7	40.6	Q8BSP2 2xPhospho [S235; S243; S252]	1.0417	0.507652
High	[K].NGSLDSPGKQDAEDEEDEEDEKDK.[G]	1xPhospho [S6]; 1xTMT10plex [N-Term]	2	O35685	O35685 [134-157]	O35685 1xPhospho [S139]	O35685 1xPhospho [S139]	Nuclear migration protein nudC OS=Mus musculus OX=10090 GN=Nudc PE=1 SV=1	O35685	20.1	40.3	149.7	103.8	149.1	48.5	26.9	32.8	91.1	100.9	O35685 1xPhospho [S139]	0.685532	0.323755
High	[R].NGSDSGLVGSGSSISDLESLPNNNSETK.[M]	1xPhospho [S3]; 1xTMT10plex [K28]; 1xTMT10plex [N-Term]	2	P15261	P15261 [400-427]	P15261 1xPhospho [S402]	P15261 1xPhospho [S402]	Interferon gamma receptor 1 OS=Mus musculus OX=10090 GN=Ifngr1 PE=1 SV=3	P15261	78.5	67.8	48.5	41.9	44.8	52.4	82.6	66.2	58.6	42.4	P15261 1xPhospho [S402]	1.10208	0.685538
High	[K].NGYGFVEFEDSRDADDAVYELNSK.[E]	1xPhospho [S11]; 1xTMT10plex [N-Term]	5	Q3TWW8	Q3TWW8 [35-58]	Q3TWW8 1xPhospho [S45]	Q3TWW8 1xPhospho [S45]	Serine/arginine-rich splicing factor 6 OS=Mus musculus OX=10090 GN=Srsf6 PE=1 SV=1	Q3TWW8	83.7	148.3	365.2	348.6	470.1	154	92.8	98.6	304.8	319.2	Q3TWW8 1xPhospho [S45]	0.734328	0.336879
High	[K].NKEESSEDEEKESEEEQPPK.[K]	3xPhospho [S5; S6; S13]; 1xTMT10plex [N-Term]	4	Q7TNV0	Q7TNV0 [243-262]	Q7TNV0 3xPhospho [S247; S248; S255]	Q7TNV0 3xPhospho [S247; S248; S255]	Protein DEK OS=Mus musculus OX=10090 GN=Dek PE=1 SV=1	Q7TNV0	48.6	82.3	294.6	224.9	373.4	118	62.4	67.3	193.4	211.3	Q7TNV0 3xPhospho [S247; S248; S255]	0.697595	0.313919
High	[K].NKLEGDSDVDSELEDR.[V]	1xPhospho [S7]; 1xTMT10plex [N-Term]	1	Q9JMH9	Q9JMH9 [1960-1975]	Q9JMH9 1xPhospho [S1966]	Q9JMH9 1xPhospho [S1966]	Unconventional myosin-XVIIIa OS=Mus musculus OX=10090 GN=Myo18a PE=1 SV=2	Q9JMH9	155.1	198.3	269.7	243.1	304.4	179.2	154.1	164.5	237.8	271.3	Q9JMH9 1xPhospho [S1966]	0.856234	0.373355
High	[K].NKGTSDSSSGNVSEGDSPPDSQEDTFHGR.[Q]	1xPhospho [S13]; 1xTMT10plex [K2]; 1xTMT10plex [N-Term]	2	Q9D8M7	Q9D8M7 [314-342]	Q9D8M7 1xPhospho [S326]	Q9D8M7 1xPhospho [S326]	PHD finger protein 10 OS=Mus musculus OX=10090 GN=Phf10 PE=1 SV=4	Q9D8M7	93.1	116.6	63.9	119.7	73.5	97.8	132.1	135.6	110.1	87.4	Q9D8M7 1xPhospho [S326]	1.19778	0.224183
High	[K].NLNNSNLFSPVNHDSEDLASPSEYPENGER.[F]	1xPhospho [S20]; 1xTMT10plex [N-Term]	6	Q6PFD9	Q6PFD9 [604-633]	Q6PFD9 1xPhospho [S623]	Q6PFD9 1xPhospho [S623]	Nuclear pore complex protein Nup98-Nup96 OS=Mus musculus OX=10090 GN=Nup98 PE=1 SV=2	Q6PFD9	66.9	70.3	85.5	97.5	106.4	74.2	69.8	66	88.1	87.8	Q6PFD9 1xPhospho [S623]	0.918589	0.38625
High	[K].NLNNSNLFSPVNHDSEDLASPSEYPENGER.[F]	2xPhospho [S/Y]; 1xTMT10plex [N-Term]	8	Q6PFD9	Q6PFD9 [604-633]	Q6PFD9 2xPhospho [S612; S618; S623; S625; Y627]	Q6PFD9 2xPhospho [S/Y]	Nuclear pore complex protein Nup98-Nup96 OS=Mus musculus OX=10090 GN=Nup98 PE=1 SV=2	Q6PFD9	148.5	135.2	172.8	134.5	137.2	131.6	136.2	139.2	163.6	136.7	Q6PFD9 2xPhospho [S612; S618; S623; S625; Y627]	0.989578	0.661671
High	[R].NLNPSAVPSPETQNLSQSTEEEEAAR.[S]	1xPhospho [S18]; 1xTMT10plex [N-Term]	2	Q1ERP8	Q1ERP8 [276-301]	Q1ERP8 1xPhospho [S293]	Q1ERP8 1xPhospho [S293]	CMRF35-like molecule 9 OS=Mus musculus OX=10090 GN=Cd300lg PE=1 SV=1	Q1ERP8	117.2	99.8	78.7	100.9	98	123.3	154.7	158	138.2	117	Q1ERP8 1xPhospho [S293]	1.39908	0.00486591
High	[K].NIQQDNSEAGTQPQVQTDGQQTSQSPPSPELTSEESK.[T]	1xPhospho [S28]; 1xTMT10plex [K37]; 1xTMT10plex [N-Term]	3	Q61699	Q61699 [531-567]	Q61699 1xPhospho [S558]	Q61699 1xPhospho [S558]	Heat shock protein 105 kDa OS=Mus musculus OX=10090 GN=Hsph1 PE=1 SV=2	Q61699	422.2	344	222.2	155.7	136.9	212.4	304.4	238	174.5	165.7	Q61699 1xPhospho [S558]	0.945895	0.555896
High	[R].NLPLPVPNRPQPPSPGEEETPLDEEWYVSYITRPEAEAALR.[K]	1xPhospho [S14]; 1xTMT10plex [N-Term]	1	Q60787	Q60787 [397-437]	Q60787 1xPhospho [S410]	Q60787 1xPhospho [S410]	Lymphocyte cytosolic protein 2 OS=Mus musculus OX=10090 GN=Lcp2 PE=1 SV=2	Q60787	43.9	56.4	70.3	69.2	71.4	36	36.4	24.6	53.2	58	Q60787 1xPhospho [S410]	0.665116	0.034876
High	[K].NLGCISQAQWVSFTR.[R]	1xCarbamidomethyl [C4]; 1xPhospho [S12]; 1xTMT10plex [N-Term]	4	Q9WUT7	Q9WUT7 [334-348]	Q9WUT7 1xPhospho [S345]	Q9WUT7 1xPhospho [S345]	C-C chemokine receptor type 9 OS=Mus musculus OX=10090 GN=Ccr9 PE=2 SV=1	Q9WUT7	750.2	555.8	758.5	569.1	631.8	459.6	537.9	421.5	353	415.5	Q9WUT7 1xPhospho [S345]	0.676499	0.00355666
High	[R].NLETLPSFSSDEEDSVAK.[N]	2xPhospho [S9; S10]; 1xTMT10plex [N-Term]	9	E9PYL2	E9PYL2 [1364-1381]	E9PYL2 2xPhospho [S1372; S1373]	E9PYL2 2xPhospho [S1372; S1373]	Proline-rich protein 12 OS=Mus musculus OX=10090 GN=Prr12 PE=1 SV=1	E9PYL2	277.1	359.6	563.6	562	647.3	343	324.5	330.3	496.3	513.3	E9PYL2 2xPhospho [S1372; S1373]	0.872908	0.353255
High	[R].NLLEDDSDEEEDFFLR.[G]	1xPhospho [S7]; 1xTMT10plex [N-Term]	21	O70480	O70480 [24-39]	O70480 1xPhospho [S30]	O70480 1xPhospho [S30]	Vesicle-associated membrane protein 4 OS=Mus musculus OX=10090 GN=Vamp4 PE=1 SV=1	O70480	1991.5	1916.9	2019.6	1764.6	2000.7	1669.8	1811.9	1825.1	1886.1	1641	O70480 1xPhospho [S30]	0.914778	0.0326884
High	[K].NLIDSMDQEAFHGFSFVNPK.[F]	1xPhospho [S15]; 1xTMT10plex [K20]; 1xTMT10plex [N-Term]	3	P28867	P28867 [648-667]	P28867 1xPhospho [S662]	P28867 1xPhospho [S662]	Protein kinase C delta type OS=Mus musculus OX=10090 GN=Prkcd PE=1 SV=3	P28867	166.5	146.2	118.1	98.7	130.9	122.2	168.4	160.9	133.2	134.3	P28867 1xPhospho [S662]	1.08425	0.44525
High	[K].NLIDSMDQEAFHGFSFVNPK.[F]	1xPhospho [S15]; 1xTMT10plex [N-Term]	1	P28867	P28867 [648-667]	P28867 1xPhospho [S662]	P28867 1xPhospho [S662]	Protein kinase C delta type OS=Mus musculus OX=10090 GN=Prkcd PE=1 SV=3	P28867	141.3	128.5	164.4	137	144.6	141	123.3	165.5	140	125.7	P28867 1xPhospho [S662]	0.974311	0.683247
High	[K].NDDGPSGQTSESLKKSEEK.[K]	1xPhospho [S16]; 1xTMT10plex [N-Term]	2	Q8CH25	Q8CH25 [527-545]	Q8CH25 1xPhospho [S542]	Q8CH25 1xPhospho [S542]	SAFB-like transcription modulator OS=Mus musculus OX=10090 GN=Sltm PE=1 SV=1	Q8CH25	23.3	23.6	114.8	95.8	172	41.1	38	25.9	88	129.8	Q8CH25 1xPhospho [S542]	0.916953	0.552576
High	[R].NDYEEDDLVVSDDPSSVEHCENNR.[T]	1xCarbamidomethyl [C20]; 1xPhospho [S11]; 1xTMT10plex [N-Term]	5	Q923W1	Q923W1 [142-165]	Q923W1 1xPhospho [S152]	Q923W1 1xPhospho [S152]	Trimethylguanosine synthase OS=Mus musculus OX=10090 GN=Tgs1 PE=1 SV=2	Q923W1	87	77.2	76.3	102.9	111.9	101	111.4	112.9	157.9	145.7	Q923W1 1xPhospho [S152]	1.37935	0.0289579
High	[K].NDLQLQVQSEADSLADAEER.[C]	1xPhospho [S13]; 1xTMT10plex [N-Term]	3	Q5SX40; P13542	Q5SX40 [892-911]; P13542 [888-907]	Q5SX40 1xPhospho [S904]; P13542 1xPhospho [S900]	Q5SX40 1xPhospho [S904]; P13542 1xPhospho [S900]	Myosin-1 OS=Mus musculus OX=10090 GN=Myh1 PE=1 SV=1 Myosin-8 OS=Mus musculus OX=10090 GN=Myh8 PE=2 SV=2	Q5SX40; P13542	125.6	115.8	115.7	109.7	130.1	250.3	151.8	149	148.8	453.7	Q5SX40 1xPhospho [S904]; P13542 1xPhospho [S900]	1.34397	0.132408
High	[K].NALSLLTLGEETNEEDEEESDNQSVR.[S]	1xPhospho [S20]; 1xTMT10plex [N-Term]	4	Q5DU05	Q5DU05 [208-233]	Q5DU05 1xPhospho [S227]	Q5DU05 1xPhospho [S227]	Centrosomal protein of 164 kDa OS=Mus musculus OX=10090 GN=Cep164 PE=1 SV=2	Q5DU05	90.2	89.3	96.3	81.4	107.2	81.5	105.6	93.9	96.6	95.6	Q5DU05 1xPhospho [S227]	1.03105	0.768263
High	[K].NATLAWDSSHSSIQNSPK.[L]	2xPhospho [S12; S16]; 1xTMT10plex [N-Term]	1	Q9R1X5	Q9R1X5 [494-511]	Q9R1X5 2xPhospho [S505; S509]	Q9R1X5 2xPhospho [S505; S509]	ATP-binding cassette sub-family C member 5 OS=Mus musculus OX=10090 GN=Abcc5 PE=1 SV=2	Q9R1X5	48.8	75.6	108.1	114.9	139	65.6	52.3	54.7	132	118.3	Q9R1X5 2xPhospho [S505; S509]	0.87823	0.597426
High	[R].NGILAIEGTGSDVDDDMSGDEKQDNESNVDPR.[D]	1xPhospho [S18]; 1xTMT10plex [K22]; 1xTMT10plex [N-Term]	3	P70398	P70398 [1583-1614]	P70398 1xPhospho [S1600]	P70398 1xPhospho [S1600]	Probable ubiquitin carboxyl-terminal hydrolase FAF-X OS=Mus musculus OX=10090 GN=Usp9x PE=1 SV=2	P70398	139.3	143.2	86	97.8	68.7	107.4	148.4	156.9	110.2	85.9	P70398 1xPhospho [S1600]	1.13782	0.479372
High	[R].NGILAIEGTGSDVDDDMSGDEKQDNESNVDPR.[D]	1xPhospho [S18]; 1xTMT10plex [N-Term]	2	P70398	P70398 [1583-1614]	P70398 1xPhospho [S1600]	P70398 1xPhospho [S1600]	Probable ubiquitin carboxyl-terminal hydrolase FAF-X OS=Mus musculus OX=10090 GN=Usp9x PE=1 SV=2	P70398	29.4	42	37.8	41.4	42.4	38.5	36.1	39	56.5	50.4	P70398 1xPhospho [S1600]	1.12783	0.271609
High	[R].NGPLNESQEEEEDGEQGSNLNR.[E]	1xPhospho [S7]; 1xTMT10plex [N-Term]	2	Q8BYC6	Q8BYC6 [318-339]	Q8BYC6 1xPhospho [S324]	Q8BYC6 1xPhospho [S324]	Serine/threonine-protein kinase TAO3 OS=Mus musculus OX=10090 GN=Taok3 PE=1 SV=2	Q8BYC6	423.9	374.2	311.7	300.6	315	319.2	480.8	364	303.1	300.4	Q8BYC6 1xPhospho [S324]	0.993074	0.84308
High	[K].NEKSEEEQSSASVK.[K]	1xPhospho [S4]; 1xTMT10plex [N-Term]	3	Q9Z204	Q9Z204 [238-251]	Q9Z204 1xPhospho [S241]	Q9Z204 1xPhospho [S241]	Heterogeneous nuclear ribonucleoproteins C1/C2 OS=Mus musculus OX=10090 GN=Hnrnpc PE=1 SV=1	Q9Z204	60.7	85.2	264.7	264.1	476.1	195.7	95.7	116.6	357.2	393.3	Q9Z204 1xPhospho [S241]	1.18307	0.987699
High	[K].NEVNGTSEDIKSEGDTQSN.[-]	1xPhospho [S/T]; 1xTMT10plex [K11]; 1xTMT10plex [N-Term]	5	Q5SUF2	Q5SUF2 [414-432]	Q5SUF2 1xPhospho [T429; S431]	Q5SUF2 1xPhospho [S/T]	Luc7-like protein 3 OS=Mus musculus OX=10090 GN=Luc7l3 PE=1 SV=1	Q5SUF2	300.4	279.1	161.4	144.6	144.8	212.3	295.2	241	204.2	177.6	Q5SUF2 1xPhospho [T429; S431]	1.225	0.629366
High	[K].NESEEEENASLDEQDSLGACFK.[D]	1xCarbamidomethyl [C20]; 2xPhospho [S3; S10]; 1xTMT10plex [K22]; 1xTMT10plex [N-Term]	6	Q80TJ7	Q80TJ7 [788-809]	Q80TJ7 2xPhospho [S790; S797]	Q80TJ7 2xPhospho [S790; S797]	Histone lysine demethylase PHF8 OS=Mus musculus OX=10090 GN=Phf8 PE=1 SV=2	Q80TJ7	657	625.1	351.2	325	256.8	407.3	616.3	463.3	323.6	256.3	Q80TJ7 2xPhospho [S790; S797]	0.967298	0.780815
High	[K].NESEEEENASLDEQDSLGACFK.[D]	1xCarbamidomethyl [C20]; 1xPhospho [S3]; 1xTMT10plex [K22]; 1xTMT10plex [N-Term]	3	Q80TJ7	Q80TJ7 [788-809]	Q80TJ7 1xPhospho [S790]	Q80TJ7 1xPhospho [S790]	Histone lysine demethylase PHF8 OS=Mus musculus OX=10090 GN=Phf8 PE=1 SV=2	Q80TJ7	387.5	382.1	228.4	217.6	166.2	221.3	307.1	266.3	169.7	147.4	Q80TJ7 1xPhospho [S790]	0.799829	0.348946
High	[R].NESEECTEDTDQAEGTESEPK.[G]	1xCarbamidomethyl [C6]; 1xPhospho [S3]; 1xTMT10plex [K21]; 1xTMT10plex [N-Term]	3	Q8K0L9	Q8K0L9 [351-371]	Q8K0L9 1xPhospho [S353]	Q8K0L9 1xPhospho [S353]	Zinc finger and BTB domain-containing protein 20 OS=Mus musculus OX=10090 GN=Zbtb20 PE=1 SV=1	Q8K0L9	300.1	205.2	176.3	170.2	225.7	311.4	504	414.6	237.6	247.6	Q8K0L9 1xPhospho [S353]	1.48695	0.0530052
High	[K].KQLGDFFGMSNSYAECYPATMDDMAVDSDEEVDYSK.[M]	1xCarbamidomethyl [C16]; 1xPhospho [S28]; 1xOxidation [M]; 2xTMT10plex [K1; K36]; 1xTMT10plex [N-Term]	8	Q9Z1M8	Q9Z1M8 [433-468]	Q9Z1M8 1xPhospho [S460]	Q9Z1M8 1xPhospho [S460]	Protein Red OS=Mus musculus OX=10090 GN=Ik PE=1 SV=2	Q9Z1M8	239.1	259.3	130.2	130.2	109.6	178.2	205.7	234.9	136.2	99.3	Q9Z1M8 1xPhospho [S460]	0.975284	0.944824
High	[K].KQLGDFFGMSNSYAECYPATMDDMAVDSDEEVDYSK.[M]	1xCarbamidomethyl [C16]; 1xPhospho [S28]; 2xTMT10plex [K1; K36]; 1xTMT10plex [N-Term]	6	Q9Z1M8	Q9Z1M8 [433-468]	Q9Z1M8 1xPhospho [S460]	Q9Z1M8 1xPhospho [S460]	Protein Red OS=Mus musculus OX=10090 GN=Ik PE=1 SV=2	Q9Z1M8	217.1	228.6	90.1	87.9	57.7	160.5	165.7	203.4	75.5	48	Q9Z1M8 1xPhospho [S460]	0.870247	0.905843
High	[K].KQLGDFFGMSNSYAECYPATMDDMAVDSDEEVDYSK.[M]	1xCarbamidomethyl [C16]; 1xPhospho [S28]; 1xTMT10plex [K1]; 1xTMT10plex [N-Term]	6	Q9Z1M8	Q9Z1M8 [433-468]	Q9Z1M8 1xPhospho [S460]	Q9Z1M8 1xPhospho [S460]	Protein Red OS=Mus musculus OX=10090 GN=Ik PE=1 SV=2	Q9Z1M8	122.3	209.8	266.4	261.7	249.4	174.1	122.8	129.1	168.6	153.1	Q9Z1M8 1xPhospho [S460]	0.642024	0.0358078
High	[K].KQLGDFFGMSNSYAECYPATMDDMAVDSDEEVDYSK.[M]	1xCarbamidomethyl [C16]; 1xPhospho [S28]; 1xTMT10plex [N-Term]	2	Q9Z1M8	Q9Z1M8 [433-468]	Q9Z1M8 1xPhospho [S460]	Q9Z1M8 1xPhospho [S460]	Protein Red OS=Mus musculus OX=10090 GN=Ik PE=1 SV=2	Q9Z1M8	32.3	33.6	48.7	36.1	55.3	35.2	46.3	45.3	39.1	37.4	Q9Z1M8 1xPhospho [S460]	1.0455	0.917813
High	[K].KQETAAVCGETDEEAGESGGEGIFR.[E]	1xCarbamidomethyl [C8]; 1xPhospho [S18]; 1xTMT10plex [K1]; 1xTMT10plex [N-Term]	2	E9PYL2	E9PYL2 [1545-1569]	E9PYL2 1xPhospho [S1562]	E9PYL2 1xPhospho [S1562]	Proline-rich protein 12 OS=Mus musculus OX=10090 GN=Prr12 PE=1 SV=1	E9PYL2	131.4	148.4	105.7	108.6	93.2	113.2	125.7	131.3	111.5	108.1	E9PYL2 1xPhospho [S1562]	1.029	0.964389
High	[R].KQSVFGASSLPAGVGVPEQLDR.[S]	1xPhospho [S3]; 1xTMT10plex [K1]; 1xTMT10plex [N-Term]	2	P70227	P70227 [932-953]	P70227 1xPhospho [S934]	P70227 1xPhospho [S934]	Inositol 1,4,5-trisphosphate receptor type 3 OS=Mus musculus OX=10090 GN=Itpr3 PE=1 SV=3	P70227	124.3	129.5	87.7	82.6	61.1	139.9	138.4	121.6	78.4	58.3	P70227 1xPhospho [S934]	1.07196	0.638264
High	[R].KQSVFGASSLPAGVGVPEQLDR.[S]	1xPhospho [S3]; 1xTMT10plex [N-Term]	3	P70227	P70227 [932-953]	P70227 1xPhospho [S934]	P70227 1xPhospho [S934]	Inositol 1,4,5-trisphosphate receptor type 3 OS=Mus musculus OX=10090 GN=Itpr3 PE=1 SV=3	P70227	37.7	29.7	91.5	75.7	110.3	43	45.1	45.2	70	87	P70227 1xPhospho [S934]	0.904419	0.556119
High	[R].KQSQIQNQQSSDLDSDVEDY.[-]	2xPhospho [S11; S]; 1xTMT10plex [K1]; 1xTMT10plex [N-Term]	20	P37913	P37913 [897-916]	P37913 2xPhospho [S906; S907; S911]	P37913 2xPhospho [S907; S]	DNA ligase 1 OS=Mus musculus OX=10090 GN=Lig1 PE=1 SV=2	P37913	1283.3	1250.2	794.1	969.7	813.8	915	1165.4	1077.6	1134.8	927.7	P37913 2xPhospho [S906; S907; S911]	1.05156	0.856016
High	[R].KQSQIQNQQSSDLDSDVEDY.[-]	2xPhospho [S11; S]; 1xTMT10plex [N-Term]	4	P37913	P37913 [897-916]	P37913 2xPhospho [S906; S907; S911]	P37913 2xPhospho [S907; S]	DNA ligase 1 OS=Mus musculus OX=10090 GN=Lig1 PE=1 SV=2	P37913	151.4	161.2	213.2	235.9	306.8	175.2	206.1	192.2	258.2	228.5	P37913 2xPhospho [S906; S907; S911]	1.03607	0.959408
High	[R].KQSQIQNQQSSDLDSDVEDY.[-]	1xPhospho [S15]; 1xTMT10plex [N-Term]	2	P37913	P37913 [897-916]	P37913 1xPhospho [S911]	P37913 1xPhospho [S911]	DNA ligase 1 OS=Mus musculus OX=10090 GN=Lig1 PE=1 SV=2	P37913	61.5	96.8	101.4	144.4	162.5	93.7	77.7	71.3	120.3	114.6	P37913 1xPhospho [S911]	0.822222	0.409603
High	[R].KQSQIQNQQSSDLDSDVEDY.[-]	1xPhospho [S15]; 1xTMT10plex [K1]; 1xTMT10plex [N-Term]	3	P37913	P37913 [897-916]	P37913 1xPhospho [S911]	P37913 1xPhospho [S911]	DNA ligase 1 OS=Mus musculus OX=10090 GN=Lig1 PE=1 SV=2	P37913	427.7	432.7	272.8	330.6	286.5	303.6	389.9	341	322.3	278.9	P37913 1xPhospho [S911]	0.959267	0.572086
High	[R].KQQGLDDAEQGSLSDDAASVSQIQSQTQSPQSVPER.[L]	1xPhospho [S14]; 1xTMT10plex [K1]; 1xTMT10plex [N-Term]	2	Q9QYB5	Q9QYB5 [572-607]	Q9QYB5 1xPhospho [S585]	Q9QYB5 1xPhospho [S585]	Gamma-adducin OS=Mus musculus OX=10090 GN=Add3 PE=1 SV=2	Q9QYB5	76.2	67	64.1	70.1	59.5	65.9	76.7	77	85.2	57.8	Q9QYB5 1xPhospho [S585]	1.08879	0.381825
High	[K].KPQKPVKEEQSGPVDEKGNDSDGEAESDDPEK.[K]	1xPhospho [S21]; 1xTMT10plex [N-Term]	2	P46467	P46467 [82-113]	P46467 1xPhospho [S102]	P46467 1xPhospho [S102]	Vacuolar protein sorting-associated protein 4B OS=Mus musculus OX=10090 GN=Vps4b PE=1 SV=2	P46467	14.7	16.1	67.2	81.6	164.9	31.1	33.3	29.7	76.9	112	P46467 1xPhospho [S102]	1.10875	0.710874
High	[R].KPKEESEEGNSAESAAEERDQDK.[K]	1xPhospho [S11]; 1xTMT10plex [N-Term]	2	P13864	P13864 [177-199]	P13864 1xPhospho [S187]	P13864 1xPhospho [S187]	DNA (cytosine-5)-methyltransferase 1 OS=Mus musculus OX=10090 GN=Dnmt1 PE=1 SV=5	P13864	18.5	19.1	42	41.9	74	27.8	21.7	17.8	49.4	68.1	P13864 1xPhospho [S187]	1.01918	0.881499
High	[R].KPKEESEEGNSAESAAEER.[D]	1xPhospho [S]; 1xTMT10plex [N-Term]	3	P13864	P13864 [177-195]	P13864 1xPhospho [S182; S187]	P13864 1xPhospho [S]	DNA (cytosine-5)-methyltransferase 1 OS=Mus musculus OX=10090 GN=Dnmt1 PE=1 SV=5	P13864	105.4	135.8	287.3	313.3	462.2	222.5	185.8	171.7	431.1	422.4	P13864 1xPhospho [S182; S187]	1.24517	0.77294
High	[R].KPINYSQFEDSGNDSDDDFISSSTPVNK.[S]	1xPhospho [S11]; 2xTMT10plex [K1; K28]; 1xTMT10plex [N-Term]	2	Q8C551	Q8C551 [9-36]	Q8C551 1xPhospho [S19]	Q8C551 1xPhospho [S19]	RAD51-associated protein 1 OS=Mus musculus OX=10090 GN=Rad51ap1 PE=1 SV=2	Q8C551	149.8	163.7	100.1	81.4	72.7	87.4	71.7	82.7	79.7	70.2	Q8C551 1xPhospho [S19]	0.777964	0.127238
High	[R].KPSPTQAAETPALDLPLPSVPAPATL.[-]	1xPhospho [S3]; 1xTMT10plex [K1]; 1xTMT10plex [N-Term]	1	Q8C4Y3	Q8C4Y3 [555-580]	Q8C4Y3 1xPhospho [S557]	Q8C4Y3 1xPhospho [S557]	Negative elongation factor B OS=Mus musculus OX=10090 GN=Nelfb PE=1 SV=2	Q8C4Y3	23.2	21.4	24.5	21.6	18.4	13.2	17.8	18	19.5	21.3	Q8C4Y3 1xPhospho [S557]	0.834141	0.0519036
High	[R].KPSPTQAAETPALDLPLPSVPAPATL.[-]	1xPhospho [S3]; 1xTMT10plex [N-Term]	1	Q8C4Y3	Q8C4Y3 [555-580]	Q8C4Y3 1xPhospho [S557]	Q8C4Y3 1xPhospho [S557]	Negative elongation factor B OS=Mus musculus OX=10090 GN=Nelfb PE=1 SV=2	Q8C4Y3	22.5	18.9	51.8	42.9	58.7	26.2	23.7	23.6	33	45.2	Q8C4Y3 1xPhospho [S557]	0.808455	0.360241
High	[K].KTADEGTNTSNSVSTSPAMEQSQSSGTTSSTSSSSGGSSGTSNSGR.[A]	1xPhospho [S/T]; 1xTMT10plex [K1]; 1xTMT10plex [N-Term]	2	Q61214	Q61214 [481-526]	Q61214 1xPhospho [T495; S496]	Q61214 1xPhospho [T/S]	Dual specificity tyrosine-phosphorylation-regulated kinase 1A OS=Mus musculus OX=10090 GN=Dyrk1a PE=1 SV=1	Q61214	42.8	40.1	29.9	29.2	27.9	28.2	35.5	29.9	36.6	30.6	Q61214 1xPhospho [T495; S496]	0.988161	0.617707
High	[K].KTSFDQDSDVDIFPSDFTSEPPALPR.[T]	2xPhospho [S3; S8]; 1xTMT10plex [K1]; 1xTMT10plex [N-Term]	3	Q64511	Q64511 [1561-1586]	Q64511 2xPhospho [S1563; S1568]	Q64511 2xPhospho [S1563; S1568]	DNA topoisomerase 2-beta OS=Mus musculus OX=10090 GN=Top2b PE=1 SV=2	Q64511	107	84.2	87.5	85.9	82.2	72.6	95.4	74.5	76.2	75.7	Q64511 2xPhospho [S1563; S1568]	0.881422	0.126093
High	[K].KTSFDQDSDVDIFPSDFTSEPPALPR.[T]	1xPhospho [S]; 1xTMT10plex [K1]; 1xTMT10plex [N-Term]	18	Q64511	Q64511 [1561-1586]	Q64511 1xPhospho [S1563; S1568]	Q64511 1xPhospho [S]	DNA topoisomerase 2-beta OS=Mus musculus OX=10090 GN=Top2b PE=1 SV=2	Q64511	1088.1	1045.9	749	769.9	661	797.7	1051.7	940.1	847.6	633.7	Q64511 1xPhospho [S1563; S1568]	1.00557	0.939814
High	[K].KTSFDQDSDVDIFPSDFTSEPPALPR.[T]	2xPhospho [S3; S8]; 1xTMT10plex [N-Term]	2	Q64511	Q64511 [1561-1586]	Q64511 2xPhospho [S1563; S1568]	Q64511 2xPhospho [S1563; S1568]	DNA topoisomerase 2-beta OS=Mus musculus OX=10090 GN=Top2b PE=1 SV=2	Q64511	31.6	54.9	94.4	64.6	97.4	43.3	35.4	42.6	76.4	68.3	Q64511 2xPhospho [S1563; S1568]	0.75391	0.328085
High	[K].KTSFDENDSEELEDKDSK.[S]	2xPhospho [S3; S9]; 1xTMT10plex [N-Term]	2	Q05D44	Q05D44 [106-123]	Q05D44 2xPhospho [S108; S114]	Q05D44 2xPhospho [S108; S114]	Eukaryotic translation initiation factor 5B OS=Mus musculus OX=10090 GN=Eif5b PE=1 SV=2	Q05D44	54.9	54.9	244	230.5	372.9	94.2	117.7	85	208.2	252.9	Q05D44 2xPhospho [S108; S114]	0.901195	0.582697
High	[K].KTSFDENDSEELEDKDSK.[S]	1xPhospho [S9]; 1xTMT10plex [N-Term]	1	Q05D44	Q05D44 [106-123]	Q05D44 1xPhospho [S114]	Q05D44 1xPhospho [S114]	Eukaryotic translation initiation factor 5B OS=Mus musculus OX=10090 GN=Eif5b PE=1 SV=2	Q05D44	68.9	142.7	287.5	291.3	483.8	138.4	217.3	190.5	254	306.6	Q05D44 1xPhospho [S114]	0.901179	0.674644
High	[K].KTSFDQDSDVDIFPSDFTSEPPALPR.[T]	1xPhospho [S8]; 1xTMT10plex [N-Term]	20	Q64511	Q64511 [1561-1586]	Q64511 1xPhospho [S1568]	Q64511 1xPhospho [S1568]	DNA topoisomerase 2-beta OS=Mus musculus OX=10090 GN=Top2b PE=1 SV=2	Q64511	462.3	543.4	1011.4	1037.1	1268.6	663.8	595.5	637.1	1013.6	1021.2	Q64511 1xPhospho [S1568]	0.952469	0.677762
High	[R].KTSPASLDFPEPQK.[S]	1xPhospho [S3]; 2xTMT10plex [K1; K14]; 1xTMT10plex [N-Term]	2	Q8K327	Q8K327 [446-459]	Q8K327 1xPhospho [S448]	Q8K327 1xPhospho [S448]	Chromosome alignment-maintaining phosphoprotein 1 OS=Mus musculus OX=10090 GN=Champ1 PE=1 SV=1	Q8K327	478.6	489.4	244.5	251.2	164.1	482.5	377	411.1	255.6	232	Q8K327 1xPhospho [S448]	1.08371	0.757543
High	[K].KTNSQDKIEFHNEVDGGK.[Q]	1xPhospho [S4]; 1xTMT10plex [K]; 1xTMT10plex [N-Term]	4	P06800	P06800 [1226-1243]	P06800 1xPhospho [S1229]	P06800 1xPhospho [S1229]	Receptor-type tyrosine-protein phosphatase C OS=Mus musculus OX=10090 GN=Ptprc PE=1 SV=4	P06800	139.7	195.4	1546.4	1022.1	1249.1	266.5	154.1	166.7	878	871.8	P06800 1xPhospho [S1229]	0.715382	0.30194
High	[K].KTNSQDKIEFHNEVDGGK.[Q]	1xPhospho [S4]; 1xTMT10plex [N-Term]	4	P06800	P06800 [1226-1243]	P06800 1xPhospho [S1229]	P06800 1xPhospho [S1229]	Receptor-type tyrosine-protein phosphatase C OS=Mus musculus OX=10090 GN=Ptprc PE=1 SV=4	P06800	56.1	44.9	509	313.9	809.8	119.4	128.8	138.9	258.2	403.5	P06800 1xPhospho [S1229]	0.733178	0.400984
High	[K].KSVIEGVDEDSDLSDDEPSAYSA.[-]	2xPhospho [S11; S14]; 1xTMT10plex [K1]; 1xTMT10plex [N-Term]	2	Q8K0B2	Q8K0B2 [515-537]	Q8K0B2 2xPhospho [S525; S528]	Q8K0B2 2xPhospho [S525; S528]	Lysosomal cobalamin transport escort protein LMBD1 OS=Mus musculus OX=10090 GN=Lmbrd1 PE=1 SV=1	Q8K0B2	105.4	100.2	82.5	89.6	83	116.7	142.6	153.6	112.7	103.9	Q8K0B2 2xPhospho [S525; S528]	1.35666	0.012432
High	[K].KSDGACDSPSSDKENSSQMAQDLQK.[K]	1xCarbamidomethyl [C6]; 1xPhospho [S]; 1xTMT10plex [N-Term]	2	Q9Z277	Q9Z277 [151-175]	Q9Z277 1xPhospho [S158; S160]	Q9Z277 1xPhospho [S]	Tyrosine-protein kinase BAZ1B OS=Mus musculus OX=10090 GN=Baz1b PE=1 SV=2	Q9Z277	34.1	178.2	169.2	207.3	221.2	261.4	75	127.3	256.6	144.4	Q9Z277 1xPhospho [S158; S160]	1.03251	0.831527
High	[R].KRDSESESDETPTVPQLK.[E]	2xPhospho [S4; S6]; 1xTMT10plex [K18]; 1xTMT10plex [N-Term]	2	Q9ESX5	Q9ESX5 [448-465]	Q9ESX5 2xPhospho [S451; S453]	Q9ESX5 2xPhospho [S451; S453]	H/ACA ribonucleoprotein complex subunit DKC1 OS=Mus musculus OX=10090 GN=Dkc1 PE=1 SV=4	Q9ESX5	260.9	395.2	340.1	382.3	311.5	347.3	309.4	311.1	365.1	297.4	Q9ESX5 2xPhospho [S451; S453]	0.947912	0.676211
High	[R].KRSSSEDDDLDVESDFDDASINSYSVSDGSTSR.[S]	2xPhospho [S4; S]; 1xTMT10plex [K1]; 1xTMT10plex [N-Term]	2	Q6PDQ2	Q6PDQ2 [299-331]	Q6PDQ2 2xPhospho [S301; S302; S303]	Q6PDQ2 2xPhospho [S302; S]	Chromodomain-helicase-DNA-binding protein 4 OS=Mus musculus OX=10090 GN=Chd4 PE=1 SV=1	Q6PDQ2	41.4	47.1	37.3	37.7	48.7	26.1	47.1	40.9	48	40.6	Q6PDQ2 2xPhospho [S301; S302; S303]	0.994572	0.688694
High	[K].KRSQSPEDLSGVQEVFQTSGHNK.[D]	2xPhospho [S3; S5]; 2xTMT10plex [K1; K23]; 1xTMT10plex [N-Term]	3	E9PVX6	E9PVX6 [2388-2410]	E9PVX6 2xPhospho [S2390; S2392]	E9PVX6 2xPhospho [S2390; S2392]	Proliferation marker protein Ki-67 OS=Mus musculus OX=10090 GN=Mki67 PE=1 SV=1	E9PVX6	498.7	650.1	205.5	263.2	143	287.4	396.4	408.7	222.6	162.2	E9PVX6 2xPhospho [S2390; S2392]	0.917915	0.611376
High	[K].KRSQSPEDLSGVQEVFQTSGHNK.[D]	2xPhospho [S3; S5]; 1xTMT10plex [K23]; 1xTMT10plex [N-Term]	1	E9PVX6	E9PVX6 [2388-2410]	E9PVX6 2xPhospho [S2390; S2392]	E9PVX6 2xPhospho [S2390; S2392]	Proliferation marker protein Ki-67 OS=Mus musculus OX=10090 GN=Mki67 PE=1 SV=1	E9PVX6	43.9	78	96.2	115.5	118.8	82.2	61.3	78.4	102	95.9	E9PVX6 2xPhospho [S2390; S2392]	0.882827	0.684984
High	[K].KRSQSPEDLSGVQEVFQTSGHNK.[D]	2xPhospho [S3; S5]; 1xTMT10plex [N-Term]	1	E9PVX6	E9PVX6 [2388-2410]	E9PVX6 2xPhospho [S2390; S2392]	E9PVX6 2xPhospho [S2390; S2392]	Proliferation marker protein Ki-67 OS=Mus musculus OX=10090 GN=Mki67 PE=1 SV=1	E9PVX6	110.6	84.2	132.1	123	178.6	99.3	115.5	130.9	114.2	103.7	E9PVX6 2xPhospho [S2390; S2392]	0.915097	0.452293
High	[K].KSPSSESEAENVDAQPQSTVRPEEIPPIPENR.[F]	2xPhospho [S4; S]; 1xTMT10plex [N-Term]	4	A2AR02	A2AR02 [251-282]	A2AR02 2xPhospho [S252; S254; S255]	A2AR02 2xPhospho [S254; S]	Peptidyl-prolyl cis-trans isomerase G OS=Mus musculus OX=10090 GN=Ppig PE=1 SV=1	A2AR02	34.9	74.8	159.2	103.5	153.5	77.2	50.6	49.2	154.8	110.2	A2AR02 2xPhospho [S252; S254; S255]	0.816763	0.60187
High	[R].KSSVEGLEPAENK.[C]	1xPhospho [S3]; 2xTMT10plex [K1; K13]; 1xTMT10plex [N-Term]	1	P16254	P16254 [43-55]	P16254 1xPhospho [S45]	P16254 1xPhospho [S45]	Signal recognition particle 14 kDa protein OS=Mus musculus OX=10090 GN=Srp14 PE=1 SV=1	P16254	152.7	139.4	64.6	75.2	51.4	103.7	138.1	135.3	105.2	84.1	P16254 1xPhospho [S45]	1.35148	0.491166
High	[K].KSGAAEEDDSGVEVYYR.[E]	1xPhospho [S10]; 1xTMT10plex [K1]; 1xTMT10plex [N-Term]	3	Q6NS46	Q6NS46 [1481-1497]	Q6NS46 1xPhospho [S1490]	Q6NS46 1xPhospho [S1490]	Protein RRP5 homolog OS=Mus musculus OX=10090 GN=Pdcd11 PE=1 SV=2	Q6NS46	619.2	663.2	467.4	569.4	438.7	540	622.8	641.7	526.9	403.5	Q6NS46 1xPhospho [S1490]	0.978763	0.941152
High	[K].KSLDSDESEDEDDDYQQK.[R]	1xPhospho [S5]; 1xTMT10plex [N-Term]	4	Q3UHX2	Q3UHX2 [56-73]	Q3UHX2 1xPhospho [S60]	Q3UHX2 1xPhospho [S60]	28 kDa heat- and acid-stable phosphoprotein OS=Mus musculus OX=10090 GN=Pdap1 PE=1 SV=1	Q3UHX2	356.9	222.9	252.1	253.2	370.8	180.7	387.6	182.8	328.8	310.2	Q3UHX2 1xPhospho [S60]	0.909083	0.803681
High	[K].KSLDSDESEDEDDDYQQK.[R]	2xPhospho [S5; S8]; 1xTMT10plex [K]; 1xTMT10plex [N-Term]	7	Q3UHX2	Q3UHX2 [56-73]	Q3UHX2 2xPhospho [S60; S63]	Q3UHX2 2xPhospho [S60; S63]	28 kDa heat- and acid-stable phosphoprotein OS=Mus musculus OX=10090 GN=Pdap1 PE=1 SV=1	Q3UHX2	343.2	1110.3	830.7	1156.5	1010	1002.1	385.6	646.6	1343.1	1003.6	Q3UHX2 2xPhospho [S60; S63]	0.979946	0.95133
High	[K].KSLDSDESEDEDDDYQQKR.[K]	2xPhospho [S5; S8]; 1xTMT10plex [N-Term]	1	Q3UHX2	Q3UHX2 [56-74]	Q3UHX2 2xPhospho [S60; S63]	Q3UHX2 2xPhospho [S60; S63]	28 kDa heat- and acid-stable phosphoprotein OS=Mus musculus OX=10090 GN=Pdap1 PE=1 SV=1	Q3UHX2	66	68.1	151.9	279.6	366.6	129.8	106.6	117.9	212.7	263.3	Q3UHX2 2xPhospho [S60; S63]	1.06483	0.768579
High	[K].KSLDSDESEDEDDDYQQK.[R]	2xPhospho [S5; S8]; 2xTMT10plex [K1; K18]; 1xTMT10plex [N-Term]	9	Q3UHX2	Q3UHX2 [56-73]	Q3UHX2 2xPhospho [S60; S63]	Q3UHX2 2xPhospho [S60; S63]	28 kDa heat- and acid-stable phosphoprotein OS=Mus musculus OX=10090 GN=Pdap1 PE=1 SV=1	Q3UHX2	1544.5	1057.9	437.7	430.7	354.2	645.5	1445.9	1137	591.8	361.8	Q3UHX2 2xPhospho [S60; S63]	1.22757	0.820973
High	[K].KLPSESDLLEGEVTDEDEEAEMSR.[R]	1xPhospho [T14]; 1xTMT10plex [K1]; 1xTMT10plex [N-Term]	2	Q3USB7	Q3USB7 [544-567]	Q3USB7 1xPhospho [T557]	Q3USB7 1xPhospho [T557]	Inactive phospholipase C-like protein 1 OS=Mus musculus OX=10090 GN=Plcl1 PE=1 SV=3	Q3USB7	193.9	169.6	102	113.4	104	138.3	156.6	157.2	170.6	107.4	Q3USB7 1xPhospho [T557]	1.12146	0.677347
High	[K].KLPSESDLLEGEVTDEDEEAEMSR.[R]	1xPhospho [T14]; 1xOxidation [M22]; 1xTMT10plex [N-Term]	2	Q3USB7	Q3USB7 [544-567]	Q3USB7 1xPhospho [T557]	Q3USB7 1xPhospho [T557]	Inactive phospholipase C-like protein 1 OS=Mus musculus OX=10090 GN=Plcl1 PE=1 SV=3	Q3USB7	31.6	22.8	23.5	27.5	29.8	28.6	38.4	35.2	25.4	27	Q3USB7 1xPhospho [T557]	1.14805	0.237401
High	[K].KLPSESDLLEGEVTDEDEEAEMSR.[R]	1xPhospho [T14]; 1xTMT10plex [N-Term]	1	Q3USB7	Q3USB7 [544-567]	Q3USB7 1xPhospho [T557]	Q3USB7 1xPhospho [T557]	Inactive phospholipase C-like protein 1 OS=Mus musculus OX=10090 GN=Plcl1 PE=1 SV=3	Q3USB7	24.8	36.4	59.9	62.3	94.5	35.5	32.5	35.3	75.3	79.1	Q3USB7 1xPhospho [T557]	0.969007	0.80668
High	[R].KLSGDSTHTETAVEELAEDPLK.[A]	1xPhospho [S3]; 2xTMT10plex [K1; K22]; 1xTMT10plex [N-Term]	1	Q8CGN4	Q8CGN4 [1141-1162]	Q8CGN4 1xPhospho [S1143]	Q8CGN4 1xPhospho [S1143]	BCL-6 corepressor OS=Mus musculus OX=10090 GN=Bcor PE=1 SV=2	Q8CGN4	99.1	84.5	96.3	93.6	78.7	55.9	87.5	77.1	73.4	77	Q8CGN4 1xPhospho [S1143]	0.822669	0.0348362
High	[R].KLSGDQITLPTTVDYSSVPK.[Q]	1xPhospho [S3]; 1xTMT10plex [K]; 1xTMT10plex [N-Term]	3	Q9D0V7	Q9D0V7 [34-53]	Q9D0V7 1xPhospho [S36]	Q9D0V7 1xPhospho [S36]	Receptor-binding cancer antigen expressed on SiSo cells OS=Mus musculus OX=10090 GN=Ebag9 PE=1 SV=2	Q9D0V7	113.5	201	407	418.8	438.2	327.8	143.3	162.6	466	427.9	Q9D0V7 1xPhospho [S36]	0.979667	0.916252
High	[R].KLSGDQITLPTTVDYSSVPK.[Q]	1xPhospho [S3]; 1xTMT10plex [N-Term]	2	Q9D0V7	Q9D0V7 [34-53]	Q9D0V7 1xPhospho [S36]	Q9D0V7 1xPhospho [S36]	Receptor-binding cancer antigen expressed on SiSo cells OS=Mus musculus OX=10090 GN=Ebag9 PE=1 SV=2	Q9D0V7	74.6	59.3	88.2	71.5	100.6	71.4	63.7	77.5	79.8	94.3	Q9D0V7 1xPhospho [S36]	0.99902	0.868083
High	[R].KLSGDLEAGAPK.[N]	1xPhospho [S3]; 1xTMT10plex [N-Term]	2	O08784	O08784 [1189-1200]	O08784 1xPhospho [S1191]	O08784 1xPhospho [S1191]	Treacle protein OS=Mus musculus OX=10090 GN=Tcof1 PE=1 SV=1	O08784	64.9	53.3	315.3	261.4	440.9	95	57.9	68.6	145.3	233.9	O08784 1xPhospho [S1191]	0.617712	0.224075
High	[K].KLSSNCSGVEGDVTDEDEGAEMSQR.[M]	1xCarbamidomethyl [C6]; 1xPhospho [T14]; 1xTMT10plex [K1]; 1xTMT10plex [N-Term]	1	Q8K394	Q8K394 [572-596]	Q8K394 1xPhospho [T585]	Q8K394 1xPhospho [T585]	Inactive phospholipase C-like protein 2 OS=Mus musculus OX=10090 GN=Plcl2 PE=1 SV=2	Q8K394	96.4	100.7	60.1	92.4	83.7	88.6	131.6	116	119.6	117.4	Q8K394 1xPhospho [T585]	1.29792	0.0242531
High	[K].KLLDEALSPSSK.[K]	1xPhospho [S8]; 2xTMT10plex [K1; K12]; 1xTMT10plex [N-Term]	1	Q8K327	Q8K327 [596-607]	Q8K327 1xPhospho [S603]	Q8K327 1xPhospho [S603]	Chromosome alignment-maintaining phosphoprotein 1 OS=Mus musculus OX=10090 GN=Champ1 PE=1 SV=1	Q8K327	165.9	164.2	77.2	73.1	66.6	103.4	145.3	122.8	96.9	66.1	Q8K327 1xPhospho [S603]	1.05731	0.926745
High	[K].KLGGLLPAGGENGPEATDVSDEDEAAEMEDEAVR.[S]	1xPhospho [S20]; 1xTMT10plex [K1]; 1xTMT10plex [N-Term]	4	Q8R3B1	Q8R3B1 [441-474]	Q8R3B1 1xPhospho [S460]	Q8R3B1 1xPhospho [S460]	1-phosphatidylinositol 4,5-bisphosphate phosphodiesterase delta-1 OS=Mus musculus OX=10090 GN=Plcd1 PE=1 SV=2	Q8R3B1	122.3	129	98.4	104.9	63.7	101	120.8	113.9	119.4	105.4	Q8R3B1 1xPhospho [S460]	1.03449	0.504368
High	[K].KLNSDEEGESSGK.[R]	1xPhospho [S4]; 2xTMT10plex [K1; K13]; 1xTMT10plex [N-Term]	4	Q5XJE5	Q5XJE5 [628-640]	Q5XJE5 1xPhospho [S631]	Q5XJE5 1xPhospho [S631]	RNA polymerase-associated protein LEO1 OS=Mus musculus OX=10090 GN=Leo1 PE=1 SV=2	Q5XJE5	472.8	407.5	272.5	216.7	167	232.1	340.3	322.5	202.2	160	Q5XJE5 1xPhospho [S631]	0.82824	0.430573
High	[R].KLPEPEEEIEEVEVSEEEGEDPALDSLSQAIAFQQAK.[I]	1xPhospho [S15]; 2xTMT10plex [K1; K37]; 1xTMT10plex [N-Term]	3	Q9CZ96	Q9CZ96 [141-177]	Q9CZ96 1xPhospho [S155]	Q9CZ96 1xPhospho [S155]	Zinc finger CCHC-type and RNA-binding motif-containing protein 1 OS=Mus musculus OX=10090 GN=Zcrb1 PE=1 SV=1	Q9CZ96	287.6	278.2	132.3	129.9	85.9	153.4	230	207.4	128.6	92	Q9CZ96 1xPhospho [S155]	0.926155	0.685382
High	[R].KLLLDPSSTPTK.[A]	1xPhospho [T9]; 2xTMT10plex [K1; K12]; 1xTMT10plex [N-Term]	1	Q9CQ22	Q9CQ22 [20-31]	Q9CQ22 1xPhospho [T28]	Q9CQ22 1xPhospho [T28]	Ragulator complex protein LAMTOR1 OS=Mus musculus OX=10090 GN=Lamtor1 PE=1 SV=1	Q9CQ22	137.2	127.8	60.9	77.9	73.5	115	149.7	146.7	89.3	72.6	Q9CQ22 1xPhospho [T28]	1.17424	0.402601
High	[K].KNTTKPETIPDMEDSPPVSDSEEQQESVR.[A]	2xPhospho [S15; S19]; 2xTMT10plex [K1; K5]; 1xTMT10plex [N-Term]	2	Q8C9B9	Q8C9B9 [788-816]	Q8C9B9 2xPhospho [S802; S806]	Q8C9B9 2xPhospho [S802; S806]	Death-inducer obliterator 1 OS=Mus musculus OX=10090 GN=Dido1 PE=1 SV=4	Q8C9B9	174.1	143.5	64.9	75.1	67.7	103	139.4	119.4	108.3	87	Q8C9B9 2xPhospho [S802; S806]	1.31599	0.799013
High	[R].KNTFTAWSEEDSDYEIDDRDVNK.[I]	2xPhospho [S8; S12]; 2xTMT10plex [K1; K23]; 1xTMT10plex [N-Term]	1	Q6ZQ58	Q6ZQ58 [597-619]	Q6ZQ58 2xPhospho [S604; S608]	Q6ZQ58 2xPhospho [S604; S608]	La-related protein 1 OS=Mus musculus OX=10090 GN=Larp1 PE=1 SV=3	Q6ZQ58	192	135.9	62.8	57.5	64.8	95	187.2	155.9	77.6	51.5	Q6ZQ58 2xPhospho [S604; S608]	1.17436	0.774889
High	[R].KNLAKPGVTSTSDSEDEDDQEGEK.[K]	2xPhospho [S12; S14]; 1xTMT10plex [N-Term]	4	Q99JF8	Q99JF8 [261-284]	Q99JF8 2xPhospho [S272; S274]	Q99JF8 2xPhospho [S272; S274]	PC4 and SFRS1-interacting protein OS=Mus musculus OX=10090 GN=Psip1 PE=1 SV=1	Q99JF8	103.9	105.3	440.6	466.3	809.5	178.8	142.5	141.1	380.3	481.6	Q99JF8 2xPhospho [S272; S274]	0.860865	0.44349
High	[K].KPEDSERDSDEEEEKSQER.[E]	1xPhospho [S9]; 1xTMT10plex [K]; 1xTMT10plex [N-Term]	3	F8VPQ2	F8VPQ2 [537-555]	F8VPQ2 1xPhospho [S545]	F8VPQ2 1xPhospho [S545]	AT-rich interactive domain-containing protein 4A OS=Mus musculus OX=10090 GN=Arid4a PE=1 SV=1	F8VPQ2	125.1	467.2	424.7	387.6	381.3	314.8	66.7	136.8	495.9	270.9	F8VPQ2 1xPhospho [S545]	0.691569	0.326034
High	[K].KPAAPPVTVPEAPEEVFSEDEETLAPPQEPEAPPAK.[V]	1xPhospho [T23]; 2xTMT10plex [K1; K36]; 1xTMT10plex [N-Term]	1	A2ASS6	A2ASS6 [11723-11758]; [12179-12214]	A2ASS6 1xPhospho [T11745]; 1xPhospho [T12201]	A2ASS6 1xPhospho [T11745]; 1xPhospho [T12201]	Titin OS=Mus musculus OX=10090 GN=Ttn PE=1 SV=1	A2ASS6	29.8	20.5	18.6	22.4	13.4	215.6	39.3	78.9	28.3	33.3	A2ASS6 1xPhospho [T11745]; 1xPhospho [T12201]	2.23913	0.174875
High	[K].KPDGVKESTESSNTTIEDEDVK.[A]	1xPhospho [S8]; 2xTMT10plex [K6; K22]; 1xTMT10plex [N-Term]	2	Q6PHZ2	Q6PHZ2 [323-344]	Q6PHZ2 1xPhospho [S330]	Q6PHZ2 1xPhospho [S330]	Calcium/calmodulin-dependent protein kinase type II subunit delta OS=Mus musculus OX=10090 GN=Camk2d PE=1 SV=1	Q6PHZ2	41.8	86.7	95.1	115.1	101.7	114.4	51.4	62.5	168.1	131.5	Q6PHZ2 1xPhospho [S330]	1.23589	0.504735
High	[K].KPDGVKESTESSNTTIEDEDVK.[A]	1xPhospho [S/T]; 1xTMT10plex [N-Term]	2	Q6PHZ2	Q6PHZ2 [323-344]	Q6PHZ2 1xPhospho [S330; T331]	Q6PHZ2 1xPhospho [T/S]	Calcium/calmodulin-dependent protein kinase type II subunit delta OS=Mus musculus OX=10090 GN=Camk2d PE=1 SV=1	Q6PHZ2	49.4	63.1	358.3	347.1	702.1	94.2	94.6	77.5	340.9	503.9	Q6PHZ2 1xPhospho [S330; T331]	1.02985	0.593627
High	[K].KPAQETEETSSQESAEED.[-]	1xPhospho [S/T]; 1xTMT10plex [K1]; 1xTMT10plex [N-Term]	3	P52927	P52927 [91-108]	P52927 1xPhospho [S100; S104]	P52927 1xPhospho [S]	High mobility group protein HMGI-C OS=Mus musculus OX=10090 GN=Hmga2 PE=1 SV=1	P52927	496	486.6	440.6	544.3	486.4	367.5	286.3	302.6	475.4	561.3	P52927 1xPhospho [S100; S104]	0.753065	0.132643
High	[K].KPAQETEETSSQESAEED.[-]	1xPhospho [S/T]; 1xTMT10plex [N-Term]	5	P52927	P52927 [91-108]	P52927 1xPhospho [S101; S104]	P52927 1xPhospho [S]	High mobility group protein HMGI-C OS=Mus musculus OX=10090 GN=Hmga2 PE=1 SV=1	P52927	82.7	94	218.8	225.4	347.1	108.7	121	109.2	214.4	237.8	P52927 1xPhospho [S101; S104]	0.939562	0.546515
High	[K].KIVETINSDSDSEFGIPK.[K]	2xPhospho [S8; S10]; 1xTMT10plex [N-Term]	7	Q64511	Q64511 [1502-1519]	Q64511 2xPhospho [S1509; S1511]	Q64511 2xPhospho [S1509; S1511]	DNA topoisomerase 2-beta OS=Mus musculus OX=10090 GN=Top2b PE=1 SV=2	Q64511	461.4	448.3	1071.5	941.5	1709.4	497.8	591.4	582.8	854.5	1101.2	Q64511 2xPhospho [S1509; S1511]	0.876389	0.457949
High	[R].KIVEPEVVGESDSEVEGDAWR.[L]	2xPhospho [S11; S13]; 1xTMT10plex [K1]; 1xTMT10plex [N-Term]	12	C0HKD9	C0HKD9 [106-126]	C0HKD9 2xPhospho [S116; S118]	C0HKD9 2xPhospho [S116; S118]	Microfibrillar-associated protein 1B OS=Mus musculus OX=10090 GN=Mfap1b PE=1 SV=1	C0HKD9	1013.2	1004.2	936.9	953.4	840.9	884.3	1077.4	948.8	997.2	798.5	C0HKD9 2xPhospho [S116; S118]	0.986716	0.884872
High	[R].KIVEPEVVGESDSEVEGDAWR.[L]	1xPhospho [S13]; 1xTMT10plex [K1]; 1xTMT10plex [N-Term]	1	C0HKD9	C0HKD9 [106-126]	C0HKD9 1xPhospho [S118]	C0HKD9 1xPhospho [S118]	Microfibrillar-associated protein 1B OS=Mus musculus OX=10090 GN=Mfap1b PE=1 SV=1	C0HKD9	97.1	90.2	59.6	82.5	76.1	82.8	109	113.6	89.5	98.7	C0HKD9 1xPhospho [S118]	1.20163	0.0757962
High	[R].KIVEPEVVGESDSEVEGDAWR.[L]	2xPhospho [S11; S13]; 1xTMT10plex [N-Term]	3	C0HKD9	C0HKD9 [106-126]	C0HKD9 2xPhospho [S116; S118]	C0HKD9 2xPhospho [S116; S118]	Microfibrillar-associated protein 1B OS=Mus musculus OX=10090 GN=Mfap1b PE=1 SV=1	C0HKD9	153.8	152.1	313.7	320.4	464.6	161.3	173.4	163.9	270.9	300.7	C0HKD9 2xPhospho [S116; S118]	0.842762	0.339768
High	[R].KIVEPEVVGESDSEVEGDAWR.[L]	1xPhospho [S11]; 1xTMT10plex [N-Term]	1	C0HKD9	C0HKD9 [106-126]	C0HKD9 1xPhospho [S116]	C0HKD9 1xPhospho [S116]	Microfibrillar-associated protein 1B OS=Mus musculus OX=10090 GN=Mfap1b PE=1 SV=1	C0HKD9	63.1	60.6	94.1	79.2	140.9	59.7	74.4	60.8	105.6	102.6	C0HKD9 1xPhospho [S116]	0.967208	0.704282
High	[K].KIVETINSDSDSEFGIPK.[K]	1xPhospho [S]; 1xTMT10plex [K1]; 1xTMT10plex [N-Term]	2	Q64511	Q64511 [1502-1519]	Q64511 1xPhospho [S1509; S1511]	Q64511 1xPhospho [S]	DNA topoisomerase 2-beta OS=Mus musculus OX=10090 GN=Top2b PE=1 SV=2	Q64511	144.8	230.8	339.6	394.7	353.2	229.2	183.2	190.8	397.3	352.4	Q64511 1xPhospho [S1509; S1511]	0.940571	0.737152
High	[K].KIVETINSDSDSEFGIPK.[K]	1xPhospho [S10]; 2xTMT10plex [K1; K18]; 1xTMT10plex [N-Term]	2	Q64511	Q64511 [1502-1519]	Q64511 1xPhospho [S1511]	Q64511 1xPhospho [S1511]	DNA topoisomerase 2-beta OS=Mus musculus OX=10090 GN=Top2b PE=1 SV=2	Q64511	215.3	200.9	155.9	149.4	111.7	169	232.1	210.1	185.2	138	Q64511 1xPhospho [S1511]	1.12652	0.437467
High	[K].KIVETINSDSDSEFGIPK.[K]	2xPhospho [S8; S10]; 2xTMT10plex [K1; K18]; 1xTMT10plex [N-Term]	5	Q64511	Q64511 [1502-1519]	Q64511 2xPhospho [S1509; S1511]	Q64511 2xPhospho [S1509; S1511]	DNA topoisomerase 2-beta OS=Mus musculus OX=10090 GN=Top2b PE=1 SV=2	Q64511	1289.1	1128.3	523.7	530.9	344.7	753.1	1275	1059	649.2	391.5	Q64511 2xPhospho [S1509; S1511]	1.13986	0.804099
High	[K].KIVETINSDSDSEFGIPK.[K]	2xPhospho [S8; S10]; 1xTMT10plex [K]; 1xTMT10plex [N-Term]	6	Q64511	Q64511 [1502-1519]	Q64511 2xPhospho [S1509; S1511]	Q64511 2xPhospho [S1509; S1511]	DNA topoisomerase 2-beta OS=Mus musculus OX=10090 GN=Top2b PE=1 SV=2	Q64511	197.2	437.5	717.1	816.8	728.2	453	225.5	305.3	824.8	619.8	Q64511 2xPhospho [S1509; S1511]	0.829771	0.569118
High	[K].KMSDDDEDDEEEYGKEEHEK.[E]	1xPhospho [S3]; 3xTMT10plex [K1; K15; K20]; 1xTMT10plex [N-Term]	1	Q62383	Q62383 [123-142]	Q62383 1xPhospho [S125]	Q62383 1xPhospho [S125]	Transcription elongation factor SPT6 OS=Mus musculus OX=10090 GN=Supt6h PE=1 SV=2	Q62383	617	341.9	138.5	112.6	118	218.8	384	334.7	135.6	100.4	Q62383 1xPhospho [S125]	1.0198	0.789694
High	[K].KMSDDDEDDEEEYGKEEHEK.[E]	1xPhospho [S3]; 1xTMT10plex [K]; 1xTMT10plex [N-Term]	11	Q62383	Q62383 [123-142]	Q62383 1xPhospho [S125]	Q62383 1xPhospho [S125]	Transcription elongation factor SPT6 OS=Mus musculus OX=10090 GN=Supt6h PE=1 SV=2	Q62383	145.5	821.3	1916.2	1558.1	2012.8	784.8	233.2	283	1463.4	1122.9	Q62383 1xPhospho [S125]	0.612608	0.263678
High	[K].KMSDDDEDDEEEYGKEEHEK.[E]	1xPhospho [S3]; 1xTMT10plex [N-Term]	3	Q62383	Q62383 [123-142]	Q62383 1xPhospho [S125]	Q62383 1xPhospho [S125]	Transcription elongation factor SPT6 OS=Mus musculus OX=10090 GN=Supt6h PE=1 SV=2	Q62383	25.5	37.4	351.5	232.2	583.1	59.7	52	36	202.9	326.3	Q62383 1xPhospho [S125]	0.759197	0.377969
High	[K].LAGVLPTGFFSDDSMSQESMSPPPSSSTHR.[S]	1xPhospho [S]; 1xTMT10plex [N-Term]	4	Q8BQ33	Q8BQ33 [800-829]	Q8BQ33 1xPhospho [S818; S820]	Q8BQ33 1xPhospho [S]	Treslin OS=Mus musculus OX=10090 GN=Ticrr PE=1 SV=2	Q8BQ33	109.9	116.6	117.9	121.6	131.4	83.5	96.8	95	109	109.6	Q8BQ33 1xPhospho [S818; S820]	0.82589	0.00876719
High	[K].IAGTPGTGGRLSPENNQVLTK.[K]	1xPhospho [S12]; 1xTMT10plex [N-Term]	1	Q8VE65	Q8VE65 [40-60]	Q8VE65 1xPhospho [S51]	Q8VE65 1xPhospho [S51]	Transcription initiation factor TFIID subunit 12 OS=Mus musculus OX=10090 GN=Taf12 PE=1 SV=1	Q8VE65	52.6	72.4	180.9	173.3	247.8	98.2	88.8	96.1	233.6	200.7	Q8VE65 1xPhospho [S51]	1.13917	0.968755
High	[K].IALNLEGCALSPTSQEPR.[E]	1xCarbamidomethyl [C8]; 1xPhospho [S11]; 1xTMT10plex [N-Term]	1	Q99PG2	Q99PG2 [393-410]	Q99PG2 1xPhospho [S403]	Q99PG2 1xPhospho [S403]	Opioid growth factor receptor OS=Mus musculus OX=10090 GN=Ogfr PE=1 SV=1	Q99PG2	20.6	13.9	14.8	13.9	9	12.2	12.2	21	23.3	15.6	Q99PG2 1xPhospho [S403]	1.15276	0.433018
High	[K].IAKEEESEEESNEEEEEDDEEESESEAK.[S]	3xPhospho [S7; S11; S23]; 1xTMT10plex [K3]; 1xTMT10plex [N-Term]	4	Q6DIC0	Q6DIC0 [1493-1520]	Q6DIC0 3xPhospho [S1499; S1503; S1515]	Q6DIC0 3xPhospho [S1499; S1503; S1515]	Probable global transcription activator SNF2L2 OS=Mus musculus OX=10090 GN=Smarca2 PE=1 SV=1	Q6DIC0	18	44.9	33.7	28.4	30.5	39.2	23.8	36.3	37.5	28	Q6DIC0 3xPhospho [S1499; S1503; S1515]	1.10346	0.733301
High	[K].IALESVGQPEEQMESGNCSGGDDDWTHLSSK.[E]	1xCarbamidomethyl [C18]; 1xPhospho [S19]; 1xTMT10plex [N-Term]	2	Q64337	Q64337 [316-346]	Q64337 1xPhospho [S334]	Q64337 1xPhospho [S334]	Sequestosome-1 OS=Mus musculus OX=10090 GN=Sqstm1 PE=1 SV=1	Q64337	3.2	5.5	30.2	27.2	38.4	14.1	9	4.9	17.3	20.7	Q64337 1xPhospho [S334]	0.634022	0.338283
High	[K].LCDFGSASHVADNDITPYLVSR.[F]	1xCarbamidomethyl [C2]; 1xPhospho [Y18]; 1xTMT10plex [N-Term]	9	Q61136	Q61136 [832-853]	Q61136 1xPhospho [Y849]	Q61136 1xPhospho [Y849]	Serine/threonine-protein kinase PRP4 homolog OS=Mus musculus OX=10090 GN=Prpf4b PE=1 SV=3	Q61136	559.6	659	749.3	657.7	694.7	462.3	461.6	433.9	321.7	323.7	Q61136 1xPhospho [Y849]	0.618503	0.000364476
High	[R].LASGDGDEEQDEETEDEETEDHLGK.[A]	1xPhospho [T]; 1xTMT10plex [K25]; 1xTMT10plex [N-Term]	11	Q80Y44	Q80Y44 [574-598]	Q80Y44 1xPhospho [T587; T592]	Q80Y44 1xPhospho [T]	Probable ATP-dependent RNA helicase DDX10 OS=Mus musculus OX=10090 GN=Ddx10 PE=1 SV=2	Q80Y44	1233.6	1178.7	667.2	682.4	559.4	708.1	1071.1	906.2	694.3	533.9	Q80Y44 1xPhospho [T587; T592]	0.955161	0.643135
High	[R].LASGDGDEEQDEETEDEETEDHLGK.[A]	1xPhospho [T14]; 1xTMT10plex [N-Term]	11	Q80Y44	Q80Y44 [574-598]	Q80Y44 1xPhospho [T587]	Q80Y44 1xPhospho [T587]	Probable ATP-dependent RNA helicase DDX10 OS=Mus musculus OX=10090 GN=Ddx10 PE=1 SV=2	Q80Y44	339	499.8	823.2	774.3	939.6	603.4	494.5	535.3	783.3	806.8	Q80Y44 1xPhospho [T587]	0.956707	0.817391
High	[R].LASNSPVLPQAFAR.[V]	1xPhospho [S5]; 1xTMT10plex [N-Term]	1	Q9CR00	Q9CR00 [124-137]	Q9CR00 1xPhospho [S128]	Q9CR00 1xPhospho [S128]	26S proteasome non-ATPase regulatory subunit 9 OS=Mus musculus OX=10090 GN=Psmd9 PE=1 SV=1	Q9CR00	30.6	26.7	34	28.1	30.5	38.5	41.1	34.5	35.6	37.2	Q9CR00 1xPhospho [S128]	1.24681	0.00242283
High	[R].LASPSGSTSSGLEVVAPEVTSAPVSGPGILDDSATICR.[V]	1xCarbamidomethyl [C37]; 1xPhospho [S]; 1xTMT10plex [N-Term]	32	Q62318	Q62318 [592-629]	Q62318 1xPhospho [S594; S596; S598; S624]	Q62318 1xPhospho [S]	Transcription intermediary factor 1-beta OS=Mus musculus OX=10090 GN=Trim28 PE=1 SV=3	Q62318	1062	1100.9	1009	1036.2	956.8	975.7	1007.7	1000.2	926.7	868.7	Q62318 1xPhospho [S594; S596; S598; S624]	0.927111	0.0619768
High	[R].LASPSGSTSSGLEVVAPEVTSAPVSGPGILDDSATICR.[V]	1xCarbamidomethyl [C37]; 2xPhospho [S/T]; 1xTMT10plex [N-Term]	24	Q62318	Q62318 [592-629]	Q62318 2xPhospho [S594; S596; S598; T599; S600; S624]	Q62318 2xPhospho [S/T]	Transcription intermediary factor 1-beta OS=Mus musculus OX=10090 GN=Trim28 PE=1 SV=3	Q62318	421.6	417.7	328.4	373.3	341	367.7	418.9	416.1	365.6	332.2	Q62318 2xPhospho [S594; S596; S598; T599; S600; S624]	0.998198	0.88723
High	[R].LASPSGSTSSGLEVVAPEVTSAPVSGPGILDDSATICR.[V]	1xCarbamidomethyl [C37]; 3xPhospho [S]; 1xTMT10plex [N-Term]	4	Q62318	Q62318 [592-629]	Q62318 3xPhospho [S594; S596; S598; S600]	Q62318 3xPhospho [S596; S598; S]	Transcription intermediary factor 1-beta OS=Mus musculus OX=10090 GN=Trim28 PE=1 SV=3	Q62318	23.3	19.5	13.8	16.1	12.1	13.1	23	13.9	13	10.6	Q62318 3xPhospho [S594; S596; S598; S600]	0.859147	0.467867
High	[R].LATSSPEQSWPSTFK.[A]	1xPhospho [S/T]; 1xTMT10plex [K15]; 1xTMT10plex [N-Term]	5	Q60953	Q60953 [511-525]	Q60953 1xPhospho [S514; S515]	Q60953 1xPhospho [S]	Protein PML OS=Mus musculus OX=10090 GN=Pml PE=1 SV=3	Q60953	166.4	141.4	116.5	99.3	88	146.9	169.3	171.4	132.2	116.3	Q60953 1xPhospho [S514; S515]	1.23151	0.198314
High	[R].IASSSSENNFLSGSPSSPMGDILQTPQFQMR.[R]	1xPhospho [S14]; 1xTMT10plex [N-Term]	3	E9Q7G0	E9Q7G0 [185-215]	E9Q7G0 1xPhospho [S198]	E9Q7G0 1xPhospho [S198]	Nuclear mitotic apparatus protein 1 OS=Mus musculus OX=10090 GN=Numa1 PE=1 SV=1	E9Q7G0	183.5	185.5	165.6	141	150.6	175.7	192	190.6	202.3	179.6	E9Q7G0 1xPhospho [S198]	1.13358	0.0518409
High	[R].KVVDYSQFQESDDADEDYGRDSGPPAK.[K]	2xPhospho [S11; S22]; 2xTMT10plex [K1; K27]; 1xTMT10plex [N-Term]	2	Q80XU3	Q80XU3 [9-35]	Q80XU3 2xPhospho [S19; S30]	Q80XU3 2xPhospho [S19; S30]	Nuclear ubiquitous casein and cyclin-dependent kinase substrate 1 OS=Mus musculus OX=10090 GN=Nucks1 PE=1 SV=1	Q80XU3	638.6	629.1	293.7	279.9	232.8	424.9	540.3	445	342.7	256.3	Q80XU3 2xPhospho [S19; S30]	1.04678	0.901917
High	[R].KVVDYSQFQESDDADEDYGRDSGPPAK.[K]	1xPhospho [S11]; 2xTMT10plex [K1; K27]; 1xTMT10plex [N-Term]	2	Q80XU3	Q80XU3 [9-35]	Q80XU3 1xPhospho [S19]	Q80XU3 1xPhospho [S19]	Nuclear ubiquitous casein and cyclin-dependent kinase substrate 1 OS=Mus musculus OX=10090 GN=Nucks1 PE=1 SV=1	Q80XU3	534.2	631.4	323.7	1189.4	466.7	1105.8	1543.9	1289.5	1372.9	623.7	Q80XU3 1xPhospho [S19]	2.2088	0.0328355
High	[R].KVVDYSQFQESDDADEDYGRDSGPPAK.[K]	1xPhospho [S11]; 1xTMT10plex [K27]; 1xTMT10plex [N-Term]	2	Q80XU3	Q80XU3 [9-35]	Q80XU3 1xPhospho [S19]	Q80XU3 1xPhospho [S19]	Nuclear ubiquitous casein and cyclin-dependent kinase substrate 1 OS=Mus musculus OX=10090 GN=Nucks1 PE=1 SV=1	Q80XU3	39.5	39.4	97	252.7	177	64	47	44.6	194.4	165	Q80XU3 1xPhospho [S19]	1.00134	0.737742
High	[R].KVVDYSQFQESDDADEDYGRDSGPPAK.[K]	1xPhospho [S11]; 1xTMT10plex [N-Term]	4	Q80XU3	Q80XU3 [9-35]	Q80XU3 1xPhospho [S19]	Q80XU3 1xPhospho [S19]	Nuclear ubiquitous casein and cyclin-dependent kinase substrate 1 OS=Mus musculus OX=10090 GN=Nucks1 PE=1 SV=1	Q80XU3	76.5	70.2	147.8	289.9	555.7	98.8	116	110	220.8	328.9	Q80XU3 1xPhospho [S19]	1.04273	0.613858
High	[R].KVVDYSQFQESDDADEDYGR.[D]	1xPhospho [S/Y]; 1xTMT10plex [K1]; 1xTMT10plex [N-Term]	393	Q80XU3	Q80XU3 [9-28]	Q80XU3 1xPhospho [Y13; S14; S19]	Q80XU3 1xPhospho [S/Y]	Nuclear ubiquitous casein and cyclin-dependent kinase substrate 1 OS=Mus musculus OX=10090 GN=Nucks1 PE=1 SV=1	Q80XU3	42394.7	46940.8	34570	37325.1	28098.1	34065.9	37999.9	31746.5	35531.5	25665.6	Q80XU3 1xPhospho [Y13; S14; S19]	0.881642	0.242684
High	[R].KVVDYSQFQESDDADEDYGR.[D]	1xPhospho [S/Y]; 1xTMT10plex [N-Term]	207	Q80XU3	Q80XU3 [9-28]	Q80XU3 1xPhospho [S14; S19]	Q80XU3 1xPhospho [S]	Nuclear ubiquitous casein and cyclin-dependent kinase substrate 1 OS=Mus musculus OX=10090 GN=Nucks1 PE=1 SV=1	Q80XU3	5966.2	6271.7	16892.5	14925.2	21630.9	6829.9	6999.2	6695.1	11781.3	13639.2	Q80XU3 1xPhospho [S14; S19]	0.761535	0.278911
High	[R].KVQVAPLQGSPPLSHDDR.[G]	1xPhospho [S10]; 1xTMT10plex [K1]; 1xTMT10plex [N-Term]	1	Q9Z0U1	Q9Z0U1 [98-115]	Q9Z0U1 1xPhospho [S107]	Q9Z0U1 1xPhospho [S107]	Tight junction protein ZO-2 OS=Mus musculus OX=10090 GN=Tjp2 PE=1 SV=2	Q9Z0U1	94.5	89.3	90.1	90.1	84	102.6	132.1	119	119.6	132.2	Q9Z0U1 1xPhospho [S107]	1.35885	0.000554233
High	[K].KVQIPVSHPDPEPVSDNEDDSYDEEVHDPR.[A]	2xPhospho [S15; S21]; 1xTMT10plex [K1]; 1xTMT10plex [N-Term]	4	P39447	P39447 [111-140]	P39447 2xPhospho [S125; S131]	P39447 2xPhospho [S125; S131]	Tight junction protein ZO-1 OS=Mus musculus OX=10090 GN=Tjp1 PE=1 SV=2	P39447	176.2	168.8	136.7	173.6	142.7	197	217.6	233.8	257.5	203	P39447 2xPhospho [S125; S131]	1.39481	0.00192836
High	[R].KVYEDSGIPLPAESPK.[K]	1xPhospho [S14]; 1xTMT10plex [K1]; 1xTMT10plex [N-Term]	1	Q9DCT6	Q9DCT6 [83-98]	Q9DCT6 1xPhospho [S96]	Q9DCT6 1xPhospho [S96]	Chromatin complexes subunit BAP18 OS=Mus musculus OX=10090 GN=Bap18 PE=1 SV=1	Q9DCT6	98.1	139.4	208.1	173.5	163.8	138.6	93.8	110.5	152.1	164.6	Q9DCT6 1xPhospho [S96]	0.847094	0.305298
High	[K].KVEEEQEADEEDVSEEEAEDREGASK.[A]	1xPhospho [S14]; 2xTMT10plex [K1; K26]; 1xTMT10plex [N-Term]	27	Q8VBT0	Q8VBT0 [232-257]	Q8VBT0 1xPhospho [S245]	Q8VBT0 1xPhospho [S245]	Thioredoxin-related transmembrane protein 1 OS=Mus musculus OX=10090 GN=Tmx1 PE=1 SV=1	Q8VBT0	3143.2	5158.9	2111.5	3028.5	2195	5100.4	9379.3	8107.4	4920.2	2517.3	Q8VBT0 1xPhospho [S245]	1.91731	0.0643084
High	[K].KVEEEQEADEEDVSEEEAEDREGASK.[A]	1xPhospho [S]; 1xTMT10plex [K]; 1xTMT10plex [N-Term]	71	Q8VBT0	Q8VBT0 [232-257]	Q8VBT0 1xPhospho [S245; S256]	Q8VBT0 1xPhospho [S]	Thioredoxin-related transmembrane protein 1 OS=Mus musculus OX=10090 GN=Tmx1 PE=1 SV=1	Q8VBT0	1653.8	6920.9	13036.1	18881.3	17570.8	10613.5	2547.1	5038.7	20148.8	14061.6	Q8VBT0 1xPhospho [S245; S256]	0.890046	0.809195
High	[K].KVEEEQEADEEDVSEEEAEDREGASK.[A]	1xPhospho [S14]; 1xTMT10plex [N-Term]	68	Q8VBT0	Q8VBT0 [232-257]	Q8VBT0 1xPhospho [S245]	Q8VBT0 1xPhospho [S245]	Thioredoxin-related transmembrane protein 1 OS=Mus musculus OX=10090 GN=Tmx1 PE=1 SV=1	Q8VBT0	779.5	952.6	4739.2	5423.3	9314.5	1714.4	1274	1207.7	4740.5	6010.4	Q8VBT0 1xPhospho [S245]	0.954602	0.522398
High	[K].KVEEEQEADEEDVSEEEAEDR.[E]	1xPhospho [S14]; 1xTMT10plex [K1]; 1xTMT10plex [N-Term]	71	Q8VBT0	Q8VBT0 [232-252]	Q8VBT0 1xPhospho [S245]	Q8VBT0 1xPhospho [S245]	Thioredoxin-related transmembrane protein 1 OS=Mus musculus OX=10090 GN=Tmx1 PE=1 SV=1	Q8VBT0	11358.8	7763.3	5470.2	4581.8	4321.1	5783.9	8307.4	6682.8	6434.8	4336.4	Q8VBT0 1xPhospho [S245]	1.048	0.796553
High	[K].KVEEEQEADEEDVSEEEAEDR.[E]	1xPhospho [S14]; 1xTMT10plex [N-Term]	53	Q8VBT0	Q8VBT0 [232-252]	Q8VBT0 1xPhospho [S245]	Q8VBT0 1xPhospho [S245]	Thioredoxin-related transmembrane protein 1 OS=Mus musculus OX=10090 GN=Tmx1 PE=1 SV=1	Q8VBT0	1234.6	2108	7613.5	5498.6	8733.3	2830.2	1636.6	1754.8	5935.7	6236.5	Q8VBT0 1xPhospho [S245]	0.783226	0.468533
High	[R].KVAGSEGSSSTLVDYTSTSSTGGSPVRK.[S]	1xPhospho [S/T]; 2xTMT10plex [K1; K28]; 1xTMT10plex [N-Term]	2	P97868	P97868 [1255-1282]	P97868 1xPhospho [T1275; S1278]	P97868 1xPhospho [T/S]	E3 ubiquitin-protein ligase RBBP6 OS=Mus musculus OX=10090 GN=Rbbp6 PE=1 SV=5	P97868	277.8	307	165.2	159.7	139	156.3	210.8	155.8	183	108.1	P97868 1xPhospho [T1275; S1278]	0.815901	0.255514
High	[R].KVAGSEGSSSTLVDYTSTSSTGGSPVRK.[S]	1xPhospho [S24]; 1xTMT10plex [K28]; 1xTMT10plex [N-Term]	2	P97868	P97868 [1255-1282]	P97868 1xPhospho [S1278]	P97868 1xPhospho [S1278]	E3 ubiquitin-protein ligase RBBP6 OS=Mus musculus OX=10090 GN=Rbbp6 PE=1 SV=5	P97868	67.1	103.5	256.1	260.7	250.7	177.9	100.7	121.2	305.2	254.4	P97868 1xPhospho [S1278]	1.06162	0.942648
High	[R].KVAGSEGSSSTLVDYTSTSSTGGSPVR.[K]	1xPhospho [S24]; 1xTMT10plex [K1]; 1xTMT10plex [N-Term]	4	P97868	P97868 [1255-1281]	P97868 1xPhospho [S1278]	P97868 1xPhospho [S1278]	E3 ubiquitin-protein ligase RBBP6 OS=Mus musculus OX=10090 GN=Rbbp6 PE=1 SV=5	P97868	679.7	726.5	492.4	471.7	354.2	456.4	535	482.7	532.7	419.4	P97868 1xPhospho [S1278]	0.921866	0.435262
High	[R].KVAGSEGSSSTLVDYTSTSSTGGSPVR.[K]	1xPhospho [S24]; 1xTMT10plex [N-Term]	2	P97868	P97868 [1255-1281]	P97868 1xPhospho [S1278]	P97868 1xPhospho [S1278]	E3 ubiquitin-protein ligase RBBP6 OS=Mus musculus OX=10090 GN=Rbbp6 PE=1 SV=5	P97868	100.7	92.4	116.4	107	178	87	197.7	107.2	149.3	131.5	P97868 1xPhospho [S1278]	1.13752	0.539304
High	[K].KVLSDSEEEEKDADVPGTSTR.[K]	2xPhospho [S4; S6]; 1xTMT10plex [K1]; 1xTMT10plex [N-Term]	3	Q8VDD9	Q8VDD9 [1278-1298]	Q8VDD9 2xPhospho [S1281; S1283]	Q8VDD9 2xPhospho [S1281; S1283]	PH-interacting protein OS=Mus musculus OX=10090 GN=Phip PE=1 SV=2	Q8VDD9	130.9	356.4	345.7	420.3	384.8	324.1	128.5	255.8	470.2	319.8	Q8VDD9 2xPhospho [S1281; S1283]	0.880217	0.719785
High	[K].IAEEIGIEGSDDDALVTGEQDEELSR.[W]	1xPhospho [S10]; 1xTMT10plex [N-Term]	18	P58501	P58501 [288-313]	P58501 1xPhospho [S297]	P58501 1xPhospho [S297]	PAX3- and PAX7-binding protein 1 OS=Mus musculus OX=10090 GN=Paxbp1 PE=1 SV=3	P58501	814.8	855.8	802.7	736.5	791.6	725.7	892.4	837.3	883.9	720.1	P58501 1xPhospho [S297]	1.02611	0.790352
High	[K].IADFGLSNMMSDGEFLRTSCGSPNYAAPEVISGR.[L]	1xCarbamidomethyl [C20]; 1xPhospho [S/T]; 1xTMT10plex [N-Term]	7	Q5EG47; Q8BRK8	Q5EG47 [166-199]; Q8BRK8 [155-188]	Q5EG47 1xPhospho [S176; T183; S184]; Q8BRK8 1xPhospho [S165; T172; S173]	Q5EG47 1xPhospho [T/S]; Q8BRK8 1xPhospho [T/S]	5'-AMP-activated protein kinase catalytic subunit alpha-1 OS=Mus musculus OX=10090 GN=Prkaa1 PE=1 SV=2 5'-AMP-activated protein kinase catalytic subunit alpha-2 OS=Mus musculus OX=10090 GN=Prkaa2 PE=1 SV=3	Q5EG47; Q8BRK8	88.6	93.9	79.9	84.3	78	103.6	118.6	110.7	98.8	86.5	Q5EG47 1xPhospho [S176; T183; S184]; Q8BRK8 1xPhospho [S165; T172; S173]	1.23104	0.0161482
High	[R].LADDEGDSDSESVGQSR.[G]	2xPhospho [S10; S]; 1xTMT10plex [N-Term]	38	Q9Z277	Q9Z277 [1457-1473]	Q9Z277 2xPhospho [S1464; S1466; S1468]	Q9Z277 2xPhospho [S1466; S]	Tyrosine-protein kinase BAZ1B OS=Mus musculus OX=10090 GN=Baz1b PE=1 SV=2	Q9Z277	3381.6	3417.4	3075.6	3111.6	3140.5	3018.1	3898	3495.9	3489.3	2901.7	Q9Z277 2xPhospho [S1464; S1466; S1468]	1.04361	0.506162
High	[R].LADDEGDSDSESVGQSR.[G]	1xPhospho [S]; 1xTMT10plex [N-Term]	39	Q9Z277	Q9Z277 [1457-1473]	Q9Z277 1xPhospho [S1464; S1466; S1468; S1472]	Q9Z277 1xPhospho [S]	Tyrosine-protein kinase BAZ1B OS=Mus musculus OX=10090 GN=Baz1b PE=1 SV=2	Q9Z277	3147	3094	3278.8	3091.7	3344.6	2666.4	3284.9	3109.1	3580	2873.2	Q9Z277 1xPhospho [S1464; S1466; S1468; S1472]	0.969587	0.610166
High	[R].LADLEHSSGESSFESTGTGLSR.[S]	1xPhospho [S8]; 1xTMT10plex [N-Term]	1	Q3UHF7	Q3UHF7 [936-957]	Q3UHF7 1xPhospho [S943]	Q3UHF7 1xPhospho [S943]	Transcription factor HIVEP2 OS=Mus musculus OX=10090 GN=Hivep2 PE=1 SV=1	Q3UHF7	133.5	150	176.3	125.6	133.5	109.6	137.1	127.4	155.3	145.9	Q3UHF7 1xPhospho [S943]	0.961376	0.487875
High	[K].LAEGEEEKPEPDGSSEESISTVEEQENETPPATSSEAEQPK.[G]	1xPhospho [S/T]; 1xTMT10plex [K]; 1xTMT10plex [N-Term]	21	Q3TEA8	Q3TEA8 [57-97]	Q3TEA8 1xPhospho [S70; S71; S74; S76; T77; T85; S91]	Q3TEA8 1xPhospho [T/S]	Heterochromatin protein 1-binding protein 3 OS=Mus musculus OX=10090 GN=Hp1bp3 PE=1 SV=1	Q3TEA8	411.3	980.6	926.7	804.6	725.5	884.5	338	561	1392.1	788.7	Q3TEA8 1xPhospho [S70; S71; S74; S76; T77; T85; S91]	0.951719	0.91238
High	[K].LAEGEEEKPEPDGSSEESISTVEEQENETPPATSSEAEQPK.[G]	3xPhospho [S15; S18; S]; 1xTMT10plex [N-Term]	12	Q3TEA8	Q3TEA8 [57-97]	Q3TEA8 3xPhospho [S70; S71; S74; S76]	Q3TEA8 3xPhospho [S71; S74; S]	Heterochromatin protein 1-binding protein 3 OS=Mus musculus OX=10090 GN=Hp1bp3 PE=1 SV=1	Q3TEA8	192.3	245.8	431.3	407.3	531.4	348	254.4	295.3	617.4	539.8	Q3TEA8 3xPhospho [S70; S71; S74; S76]	1.19056	0.615899
High	[K].LAEGEEEKPEPDGSSEESISTVEEQENETPPATSSEAEQPK.[G]	2xPhospho [S15; S18]; 1xTMT10plex [N-Term]	5	Q3TEA8	Q3TEA8 [57-97]	Q3TEA8 2xPhospho [S71; S74]	Q3TEA8 2xPhospho [S71; S74]	Heterochromatin protein 1-binding protein 3 OS=Mus musculus OX=10090 GN=Hp1bp3 PE=1 SV=1	Q3TEA8	75.5	80.2	133.1	130.8	167.5	117.4	111	103	201.8	163.7	Q3TEA8 2xPhospho [S71; S74]	1.26577	0.41711
High	[K].LAEGEEEKPEPDGSSEESISTVEEQENETPPATSSEAEQPK.[G]	1xPhospho [S/T]; 1xTMT10plex [N-Term]	45	Q3TEA8	Q3TEA8 [57-97]	Q3TEA8 1xPhospho [S70; S71; S74; S76; T77; T85; T89; S91]	Q3TEA8 1xPhospho [T/S]	Heterochromatin protein 1-binding protein 3 OS=Mus musculus OX=10090 GN=Hp1bp3 PE=1 SV=1	Q3TEA8	392.3	406.5	813.9	655.6	934.6	495.8	511.3	440.9	995	787.5	Q3TEA8 1xPhospho [S70; S71; S74; S76; T77; T85; T89; S91]	1.08567	0.971788
High	[R].KYSSCSTIFLDDSTVSQPNLK.[Y]	1xCarbamidomethyl [C5]; 1xPhospho [S/T]; 1xTMT10plex [K]; 1xTMT10plex [N-Term]	5	Q8BGU5	Q8BGU5 [97-117]	Q8BGU5 1xPhospho [S100; T103]	Q8BGU5 1xPhospho [S/T]	Cyclin-Y OS=Mus musculus OX=10090 GN=Ccny PE=1 SV=1	Q8BGU5	321.8	339.7	1194.6	1112.5	1174.3	507	395.7	378.1	615.7	608.9	Q8BGU5 1xPhospho [S100; T103]	0.531574	0.157277
High	[R].KYSSCSTIFLDDSTVSQPNLK.[Y]	1xCarbamidomethyl [C5]; 1xPhospho [S/T]; 2xTMT10plex [K1; K21]; 1xTMT10plex [N-Term]	2	Q8BGU5	Q8BGU5 [97-117]	Q8BGU5 1xPhospho [S100; T103]	Q8BGU5 1xPhospho [T/S]	Cyclin-Y OS=Mus musculus OX=10090 GN=Ccny PE=1 SV=1	Q8BGU5	444.5	430.2	203	230.8	138.3	441.5	539.2	497.7	182.1	129.4	Q8BGU5 1xPhospho [S100; T103]	1.15112	0.531414
High	[R].LAASYSSDSENQGSYSGVIPPPPGR.[G]	1xPhospho [S7]; 1xTMT10plex [N-Term]	4	O54916	O54916 [112-136]	O54916 1xPhospho [S118]	O54916 1xPhospho [S118]	RalBP1-associated Eps domain-containing protein 1 OS=Mus musculus OX=10090 GN=Reps1 PE=1 SV=2	O54916	116.1	118.7	98.9	110.6	99.5	136.3	139.5	166.3	129.6	115.9	O54916 1xPhospho [S118]	1.23379	0.0142972
High	[R].IACEEEFSDSDEEGEGGRK.[N]	1xCarbamidomethyl [C3]; 2xPhospho [S8; S10]; 1xTMT10plex [K19]; 1xTMT10plex [N-Term]	44	O09106	O09106 [414-432]	O09106 2xPhospho [S421; S423]	O09106 2xPhospho [S421; S423]	Histone deacetylase 1 OS=Mus musculus OX=10090 GN=Hdac1 PE=1 SV=1	O09106	9764.3	9489.6	4241.4	4999.9	4026.4	5180	9096	6147	4580.1	3467.2	O09106 2xPhospho [S421; S423]	0.938926	0.626577
High	[R].IACEEEFSDSDEEGEGGRK.[N]	1xCarbamidomethyl [C3]; 2xPhospho [S8; S10]; 1xTMT10plex [N-Term]	45	O09106	O09106 [414-432]	O09106 2xPhospho [S421; S423]	O09106 2xPhospho [S421; S423]	Histone deacetylase 1 OS=Mus musculus OX=10090 GN=Hdac1 PE=1 SV=1	O09106	2086.2	3333.1	4629.9	5410.5	6055	3420.2	2541.9	2792	3687.7	3475.7	O09106 2xPhospho [S421; S423]	0.713702	0.173355
High	[R].IACEEEFSDSDEEGEGGR.[K]	1xCarbamidomethyl [C3]; 2xPhospho [S8; S10]; 1xTMT10plex [N-Term]	37	O09106	O09106 [414-431]	O09106 2xPhospho [S421; S423]	O09106 2xPhospho [S421; S423]	Histone deacetylase 1 OS=Mus musculus OX=10090 GN=Hdac1 PE=1 SV=1	O09106	3297	3061.4	2335.1	2491.2	2692.8	2178.7	2736.3	2308.5	2249.3	1859.3	O09106 2xPhospho [S421; S423]	0.825297	0.055294
High	[R].IACEEEFSDSDEEGEGGR.[K]	1xCarbamidomethyl [C3]; 1xPhospho [S]; 1xTMT10plex [N-Term]	9	O09106	O09106 [414-431]	O09106 1xPhospho [S421; S423]	O09106 1xPhospho [S]	Histone deacetylase 1 OS=Mus musculus OX=10090 GN=Hdac1 PE=1 SV=1	O09106	995.1	1024.9	987.4	994	1090.3	779.6	917.2	905.9	909.8	931.6	O09106 1xPhospho [S421; S423]	0.902611	0.00486135
High	[R].IACDEEFSDSEDEGEGGRR.[N]	1xCarbamidomethyl [C3]; 2xPhospho [S8; S10]; 1xTMT10plex [N-Term]	69	P70288	P70288 [415-433]	P70288 2xPhospho [S422; S424]	P70288 2xPhospho [S422; S424]	Histone deacetylase 2 OS=Mus musculus OX=10090 GN=Hdac2 PE=1 SV=1	P70288	8932.1	9597	7205.8	8466.2	8566.8	6850.2	9318.6	7254.9	6872.8	6015.4	P70288 2xPhospho [S422; S424]	0.813967	0.0928435
High	[R].IACDEEFSDSEDEGEGGRR.[N]	1xCarbamidomethyl [C3]; 1xPhospho [S]; 1xTMT10plex [N-Term]	12	P70288	P70288 [415-433]	P70288 1xPhospho [S422; S424]	P70288 1xPhospho [S]	Histone deacetylase 2 OS=Mus musculus OX=10090 GN=Hdac2 PE=1 SV=1	P70288	2682.1	3049.8	2788.3	3182.6	3197.9	1906.1	2058.3	1974	1915.8	1909.1	P70288 1xPhospho [S422; S424]	0.647966	1.28261e-05
High	[R].IACDEEFSDSEDEGEGGR.[R]	1xCarbamidomethyl [C3]; 2xPhospho [S8; S10]; 1xTMT10plex [N-Term]	22	P70288	P70288 [415-432]	P70288 2xPhospho [S422; S424]	P70288 2xPhospho [S422; S424]	Histone deacetylase 2 OS=Mus musculus OX=10090 GN=Hdac2 PE=1 SV=1	P70288	2143.6	1688.7	1272.5	1143.5	1155.6	1174.8	1669.3	1339.3	1185.4	1006.4	P70288 2xPhospho [S422; S424]	0.917907	0.383352
High	[R].IACDEEFSDSEDEGEGGR.[R]	1xCarbamidomethyl [C3]; 1xPhospho [S8]; 1xTMT10plex [N-Term]	2	P70288	P70288 [415-432]	P70288 1xPhospho [S422]	P70288 1xPhospho [S422]	Histone deacetylase 2 OS=Mus musculus OX=10090 GN=Hdac2 PE=1 SV=1	P70288	1462	1435.2	1267.7	1082.4	1054.7	661.8	716.2	677.4	616.7	619.4	P70288 1xPhospho [S422]	0.521379	0.000124333
High	[R].LAALKDEPQTVPDVPSFGDSPPLSPIDMDTQER.[I]	2xPhospho [S20; S24]; 1xTMT10plex [N-Term]	2	P15066	P15066 [230-262]	P15066 2xPhospho [S249; S253]	P15066 2xPhospho [S249; S253]	Transcription factor JunD OS=Mus musculus OX=10090 GN=Jund PE=1 SV=1	P15066	48	53.7	78.2	77.1	76.1	52.3	52.5	52.1	62.6	74.8	P15066 2xPhospho [S249; S253]	0.903281	0.35409
High	[R].LAALKDEPQTVPDVPSFGDSPPLSPIDMDTQER.[I]	1xPhospho [S]; 1xTMT10plex [N-Term]	2	P15066	P15066 [230-262]	P15066 1xPhospho [S245; S249]	P15066 1xPhospho [S]	Transcription factor JunD OS=Mus musculus OX=10090 GN=Jund PE=1 SV=1	P15066	45.7	49.7	41.1	46	49	48	51.4	57.2	57.7	51.8	P15066 1xPhospho [S245; S249]	1.14765	0.0202612
High	[R].LAALALASSENSSTPEECEEVNEK.[S]	1xCarbamidomethyl [C18]; 2xPhospho [S/T]; 1xTMT10plex [K24]; 1xTMT10plex [N-Term]	20	Q9D6Z1	Q9D6Z1 [454-477]	Q9D6Z1 2xPhospho [S462; S465; S466; T467]	Q9D6Z1 2xPhospho [S/T]	Nucleolar protein 56 OS=Mus musculus OX=10090 GN=Nop56 PE=1 SV=2	Q9D6Z1	1340.5	1360.3	894.6	939.8	831.4	955.4	1271.1	1033.2	825.3	667.2	Q9D6Z1 2xPhospho [S462; S465; S466; T467]	0.895556	0.444836
High	[R].LAALALASSENSSTPEECEEVNEK.[S]	1xCarbamidomethyl [C18]; 1xPhospho [S/T]; 1xTMT10plex [K24]; 1xTMT10plex [N-Term]	4	Q9D6Z1	Q9D6Z1 [454-477]	Q9D6Z1 1xPhospho [S466; T467]	Q9D6Z1 1xPhospho [T/S]	Nucleolar protein 56 OS=Mus musculus OX=10090 GN=Nop56 PE=1 SV=2	Q9D6Z1	608.5	573.1	447.4	410.1	305.2	438.9	566.4	453.1	358.6	283.1	Q9D6Z1 1xPhospho [S466; T467]	0.900958	0.522077
High	[R].LAALALASSENSSTPEECEEVNEK.[S]	1xCarbamidomethyl [C18]; 2xPhospho [S13; S/T]; 1xTMT10plex [N-Term]	14	Q9D6Z1	Q9D6Z1 [454-477]	Q9D6Z1 2xPhospho [S465; S466; T467]	Q9D6Z1 2xPhospho [S466; T/S]	Nucleolar protein 56 OS=Mus musculus OX=10090 GN=Nop56 PE=1 SV=2	Q9D6Z1	295.2	307.6	417.5	412.4	438	370.7	346.7	350.9	414.4	399.6	Q9D6Z1 2xPhospho [S465; S466; T467]	0.973682	0.945488
High	[R].LAALALASSENSSTPEECEEVNEK.[S]	1xCarbamidomethyl [C18]; 1xPhospho [S/T]; 1xTMT10plex [N-Term]	4	Q9D6Z1	Q9D6Z1 [454-477]	Q9D6Z1 1xPhospho [S465; S466; T467]	Q9D6Z1 1xPhospho [T/S]	Nucleolar protein 56 OS=Mus musculus OX=10090 GN=Nop56 PE=1 SV=2	Q9D6Z1	144.5	152.5	223.6	209.6	247.8	159.2	168.6	169.6	209.8	203.1	Q9D6Z1 1xPhospho [S465; S466; T467]	0.931112	0.566223
High	[K].HYNSFEEDELMEFSELDSDSDERPTR.[S]	1xPhospho [S18]; 1xTMT10plex [N-Term]	2	A3KFM7	A3KFM7 [1055-1080]	A3KFM7 1xPhospho [S1072]	A3KFM7 1xPhospho [S1072]	Chromodomain-helicase-DNA-binding protein 6 OS=Mus musculus OX=10090 GN=Chd6 PE=1 SV=1	A3KFM7	93.9	88.9	72	73.5	74	79	75.6	94.8	100.2	85.9	A3KFM7 1xPhospho [S1072]	1.07455	0.336574
High	[K].HSTSATDEGEDGEEPGEGGNDVVDLLPR.[I]	1xPhospho [T6]; 1xTMT10plex [N-Term]	4	A2AGT5	A2AGT5 [827-854]	A2AGT5 1xPhospho [T832]	A2AGT5 1xPhospho [T832]	Cytoskeleton-associated protein 5 OS=Mus musculus OX=10090 GN=Ckap5 PE=1 SV=1	A2AGT5	183.4	180	133.8	155.7	154.3	166.3	173.1	189.8	137.2	126.8	A2AGT5 1xPhospho [T832]	0.98192	0.854754
High	[R].HSSDINHLVTQGRESPEGSYTDDANQEVR.[G]	1xPhospho [S15]; 1xTMT10plex [N-Term]	2	Q8K012	Q8K012 [487-515]	Q8K012 1xPhospho [S501]	Q8K012 1xPhospho [S501]	Formin-binding protein 1-like OS=Mus musculus OX=10090 GN=Fnbp1l PE=1 SV=2	Q8K012	110.7	127.1	178.2	234.9	316.3	106.4	93	103.8	272	269.4	Q8K012 1xPhospho [S501]	0.840989	0.673574
High	[R].HSSYPAGTEEDEGMEEELSPFR.[G]	1xPhospho [S/Y]; 1xTMT10plex [N-Term]	2	Q61337	Q61337 [110-131]	Q61337 1xPhospho [S112; Y113]	Q61337 1xPhospho [Y/S]	Bcl2-associated agonist of cell death OS=Mus musculus OX=10090 GN=Bad PE=1 SV=1	Q61337	240.1	247.8	254.3	279	329.5	230.2	260.4	243.4	260.1	232.2	Q61337 1xPhospho [S112; Y113]	0.937697	0.192241
High	[K].HSSNSSSGPVSSSSATQSSSSDVDSDATPCK.[T]	1xCarbamidomethyl [C30]; 1xPhospho [S21]; 1xTMT10plex [K31]; 1xTMT10plex [N-Term]	2	Q68ED3	Q68ED3 [498-528]	Q68ED3 1xPhospho [S518]	Q68ED3 1xPhospho [S518]	Terminal nucleotidyltransferase 4B OS=Mus musculus OX=10090 GN=Tent4b PE=1 SV=2	Q68ED3	182.6	143.9	96.5	79.6	73.5	104.3	242.4	133.1	117.7	72.4	Q68ED3 1xPhospho [S518]	1.17699	0.612987
High	[R].HSSLPTESDEDIAPAQR.[V]	1xPhospho [S/T]; 1xTMT10plex [N-Term]	8	O54774	O54774 [753-769]	O54774 1xPhospho [T758; S760]	O54774 1xPhospho [S/T]	AP-3 complex subunit delta-1 OS=Mus musculus OX=10090 GN=Ap3d1 PE=1 SV=1	O54774	70.3	67.4	69.8	72	101.1	58.6	61.1	61.7	81.6	76.7	O54774 1xPhospho [T758; S760]	0.875092	0.326873
High	[K].HTGPNSPDTANDGFVR.[L]	1xPhospho [S/T]; 1xTMT10plex [N-Term]	37	P70333; O35737	P70333 [99-114]; O35737 [99-114]	P70333 1xPhospho [T100; S104]; O35737 1xPhospho [T100; S104]	P70333 1xPhospho [S/T]; O35737 1xPhospho [S/T]	Heterogeneous nuclear ribonucleoprotein H2 OS=Mus musculus OX=10090 GN=Hnrnph2 PE=1 SV=1 Heterogeneous nuclear ribonucleoprotein H OS=Mus musculus OX=10090 GN=Hnrnph1 PE=1 SV=3	P70333; O35737	319	324.1	485.7	461.1	688.9	233.5	303.9	283.1	415.1	437.4	P70333 1xPhospho [T100; S104]; O35737 1xPhospho [T100; S104]	0.763514	0.159702
High	[K].HTQENTRASPQEGTNR.[V]	1xPhospho [S9]; 1xTMT10plex [N-Term]	2	Q5DW34	Q5DW34 [73-88]	Q5DW34 1xPhospho [S81]	Q5DW34 1xPhospho [S81]	Histone-lysine N-methyltransferase EHMT1 OS=Mus musculus OX=10090 GN=Ehmt1 PE=1 SV=2	Q5DW34	130.7	202.9	294.6	279.7	287.6	111	120.5	84.1	175.4	186.8	Q5DW34 1xPhospho [S81]	0.594052	0.0240904
High	[K].HTPNTSDNEGSDTEVCGSNSPSK.[R]	1xCarbamidomethyl [C16]; 1xPhospho [S/T]; 1xTMT10plex [K23]; 1xTMT10plex [N-Term]	6	B9EJ80	B9EJ80 [963-985]	B9EJ80 1xPhospho [S968; S973; T975]	B9EJ80 1xPhospho [S/T]	PDZ domain-containing protein 8 OS=Mus musculus OX=10090 GN=Pdzd8 PE=1 SV=1	B9EJ80	129	131.4	112.6	112.3	121.4	100.3	120.7	101	144.8	142	B9EJ80 1xPhospho [S968; S973; T975]	0.99688	0.968689
High	[K].HTPNTSDNEGSDTEVCGSNSPSK.[R]	1xCarbamidomethyl [C16]; 2xPhospho [S6; S11]; 1xTMT10plex [N-Term]	2	B9EJ80	B9EJ80 [963-985]	B9EJ80 2xPhospho [S968; S973]	B9EJ80 2xPhospho [S968; S973]	PDZ domain-containing protein 8 OS=Mus musculus OX=10090 GN=Pdzd8 PE=1 SV=1	B9EJ80	52.6	61	109.3	104.1	124.8	81.2	93.6	82.7	134.8	118.9	B9EJ80 2xPhospho [S968; S973]	1.1647	0.520763
High	[R].KAAVVASPLLDQQR.[N]	1xPhospho [S7]; 1xTMT10plex [K1]; 1xTMT10plex [N-Term]	1	E9Q784	E9Q784 [236-249]	E9Q784 1xPhospho [S242]	E9Q784 1xPhospho [S242]	Zinc finger CCCH domain-containing protein 13 OS=Mus musculus OX=10090 GN=Zc3h13 PE=1 SV=1	E9Q784	184.6	184.7	160.4	169.8	137.7	173.1	174	169.6	163.1	149.3	E9Q784 1xPhospho [S242]	0.971697	0.873637
High	[R].KASGSENEGDYNPGR.[K]	1xPhospho [S]; 1xTMT10plex [K1]; 1xTMT10plex [N-Term]	6	Q64511	Q64511 [1535-1549]	Q64511 1xPhospho [S1537; S1539]	Q64511 1xPhospho [S]	DNA topoisomerase 2-beta OS=Mus musculus OX=10090 GN=Top2b PE=1 SV=2	Q64511	971.1	1043.7	595.5	695.3	452.2	773.8	980.1	881.9	864.5	540	Q64511 1xPhospho [S1537; S1539]	1.09386	0.685544
High	[R].KASGSENEGDYNPGR.[K]	2xPhospho [S3; S5]; 1xTMT10plex [N-Term]	12	Q64511	Q64511 [1535-1549]	Q64511 2xPhospho [S1537; S1539]	Q64511 2xPhospho [S1537; S1539]	DNA topoisomerase 2-beta OS=Mus musculus OX=10090 GN=Top2b PE=1 SV=2	Q64511	290	650.3	1819.2	1914.6	2337	803.7	364.8	548.5	1642.4	1502.5	Q64511 2xPhospho [S1537; S1539]	0.756035	0.387256
High	[R].KASGPPVSELITK.[A]	1xPhospho [S3]; 1xTMT10plex [K]; 1xTMT10plex [N-Term]	5	P15864; P43277	P15864 [34-46]; P43277 [35-47]	P15864 1xPhospho [S36]; P43277 1xPhospho [S37]	P15864 1xPhospho [S36]; P43277 1xPhospho [S37]	Histone H1.2 OS=Mus musculus OX=10090 GN=H1-2 PE=1 SV=2 Histone H1.3 OS=Mus musculus OX=10090 GN=H1-3 PE=1 SV=2	P15864; P43277	319.1	401	885.8	839.1	694.7	535.3	378.3	444.5	875.7	729.8	P15864 1xPhospho [S36]; P43277 1xPhospho [S37]	0.97681	0.816744
High	[K].KASEDESDLEDEEEKSQEDTEQK.[R]	2xPhospho [S3; S7]; 1xTMT10plex [K23]; 1xTMT10plex [N-Term]	3	P25206	P25206 [666-688]	P25206 2xPhospho [S668; S672]	P25206 2xPhospho [S668; S672]	DNA replication licensing factor MCM3 OS=Mus musculus OX=10090 GN=Mcm3 PE=1 SV=2	P25206	53.4	113.9	101	129.8	143.3	95.1	46.2	61.2	160	124.4	P25206 2xPhospho [S668; S672]	0.892375	0.684443
High	[R].KAQAVSEEEEEEEGQSSSPK.[K]	1xPhospho [S]; 1xTMT10plex [K]; 1xTMT10plex [N-Term]	10	Q9ESV0	Q9ESV0 [75-94]	Q9ESV0 1xPhospho [S80; S91; S92]	Q9ESV0 1xPhospho [S]	ATP-dependent RNA helicase DDX24 OS=Mus musculus OX=10090 GN=Ddx24 PE=1 SV=2	Q9ESV0	258.9	366.6	583.6	637.9	657.3	408.8	316.8	280.1	782.1	616.8	Q9ESV0 1xPhospho [S80; S91; S92]	0.978397	0.876389
High	[R].KAQAVSEEEEEEEGQSSSPK.[K]	1xPhospho [S]; 1xTMT10plex [N-Term]	3	Q9ESV0	Q9ESV0 [75-94]	Q9ESV0 1xPhospho [S80; S92]	Q9ESV0 1xPhospho [S]	ATP-dependent RNA helicase DDX24 OS=Mus musculus OX=10090 GN=Ddx24 PE=1 SV=2	Q9ESV0	64.1	63.9	276.1	264.9	470.1	104.1	89.9	73.9	234.8	331.6	Q9ESV0 1xPhospho [S80; S92]	0.933513	0.522666
High	[R].KASDDGGDSPEHDADIPEVDLFQLQVNTLR.[R]	2xPhospho [S3; S9]; 1xTMT10plex [N-Term]	1	Q5SQF8	Q5SQF8 [90-119]	Q5SQF8 2xPhospho [S92; S98]	Q5SQF8 2xPhospho [S92; S98]	Histone deacetylase complex subunit SAP30L OS=Mus musculus OX=10090 GN=Sap30l PE=1 SV=1	Q5SQF8	37	49.9	91.2	93.1	111.4	51.2	36.4	39.1	59.4	83.5	Q5SQF8 2xPhospho [S92; S98]	0.708111	0.206913
High	[K].KASEDESDLEDEEEKSQEDTEQK.[R]	1xPhospho [S3]; 1xTMT10plex [N-Term]	4	P25206	P25206 [666-688]	P25206 1xPhospho [S668]	P25206 1xPhospho [S668]	DNA replication licensing factor MCM3 OS=Mus musculus OX=10090 GN=Mcm3 PE=1 SV=2	P25206	36	45.1	152.5	149.2	268.1	71.7	55.5	49	148.6	166.7	P25206 1xPhospho [S668]	0.935545	0.53415
High	[K].KAYSFCGTVEYMAPEVVNR.[RQ]	1xCarbamidomethyl [C6]; 1xPhospho [S4]; 1xTMT10plex [K1]; 1xTMT10plex [N-Term]	2	P18653; P18654	P18653 [218-236]; P18654 [224-242]	P18653 1xPhospho [S221]; P18654 1xPhospho [S227]	P18653 1xPhospho [S221]; P18654 1xPhospho [S227]	Ribosomal protein S6 kinase alpha-1 OS=Mus musculus OX=10090 GN=Rps6ka1 PE=1 SV=1 Ribosomal protein S6 kinase alpha-3 OS=Mus musculus OX=10090 GN=Rps6ka3 PE=1 SV=2	Q7TPS0; P18653; P18654	218.9	205	146.1	164	110.1	175.5	202.3	213	138.9	108.1	P18653 1xPhospho [S221]; P18654 1xPhospho [S227]	0.985867	0.965005
High	[R].KAEDSDSEPEPEDNVR.[L]	2xPhospho [S5; S7]; 1xTMT10plex [N-Term]	9	Q9DBR1	Q9DBR1 [495-510]	Q9DBR1 2xPhospho [S499; S501]	Q9DBR1 2xPhospho [S499; S501]	5'-3' exoribonuclease 2 OS=Mus musculus OX=10090 GN=Xrn2 PE=1 SV=1	Q9DBR1	278.4	623.3	1088.5	1244.7	1596.7	602	295.8	405.1	1068.2	1045.1	Q9DBR1 2xPhospho [S499; S501]	0.72842	0.345343
High	[K].KAEGEPQEESPLKSK.[S]	1xPhospho [S10]; 3xTMT10plex [K1; K13; K15]; 1xTMT10plex [N-Term]	1	Q8K019	Q8K019 [168-182]	Q8K019 1xPhospho [S177]	Q8K019 1xPhospho [S177]	Bcl-2-associated transcription factor 1 OS=Mus musculus OX=10090 GN=Bclaf1 PE=1 SV=2	Q8K019	418.6	341.4	120.3	146.7	139.6	346.9	732.9	550.2	235.2	145.2	Q8K019 1xPhospho [S177]	1.71651	0.207801
High	[K].KAEGEPQEESPLK.[S]	1xPhospho [S10]; 2xTMT10plex [K1; K13]; 1xTMT10plex [N-Term]	3	Q8K019	Q8K019 [168-180]	Q8K019 1xPhospho [S177]	Q8K019 1xPhospho [S177]	Bcl-2-associated transcription factor 1 OS=Mus musculus OX=10090 GN=Bclaf1 PE=1 SV=2	Q8K019	1874	1540.5	603.3	440.7	338.9	714.5	1235.8	857.2	470.4	323.9	Q8K019 1xPhospho [S177]	0.859469	0.514539
High	[K].KAEGEPQEESPLK.[S]	1xPhospho [S10]; 1xTMT10plex [N-Term]	7	Q8K019	Q8K019 [168-180]	Q8K019 1xPhospho [S177]	Q8K019 1xPhospho [S177]	Bcl-2-associated transcription factor 1 OS=Mus musculus OX=10090 GN=Bclaf1 PE=1 SV=2	Q8K019	171.5	296.4	1152.2	733.6	1481.1	306.2	244	195.1	540.3	745.5	Q8K019 1xPhospho [S177]	0.59414	0.217061
High	[K].KAEGATLSNATGAVESTSQAGDRGSVSSYDR.[G]	1xPhospho [S25]; 1xTMT10plex [N-Term]	2	Q61644	Q61644 [319-349]	Q61644 1xPhospho [S343]	Q61644 1xPhospho [S343]	Protein kinase C and casein kinase substrate in neurons protein 1 OS=Mus musculus OX=10090 GN=Pacsin1 PE=1 SV=1	Q61644	54.2	50.9	69.8	77.7	104.6	55.7	68.6	55.8	109.2	99.8	Q61644 1xPhospho [S343]	1.05791	0.678022
High	[R].KADSDSEDKGEESKPK.[K]	1xPhospho [S]; 1xTMT10plex [N-Term]	3	P83917	P83917 [86-101]	P83917 1xPhospho [S89; S91]	P83917 1xPhospho [S]	Chromobox protein homolog 1 OS=Mus musculus OX=10090 GN=Cbx1 PE=1 SV=1	P83917	4.3	4.2	66.5	45.1	114.3	9.3	8	7.4	29.2	57	P83917 1xPhospho [S89; S91]	0.687495	0.310631
High	[R].KADNPTPQTPGTSSLSQLGAYGDSEDSDS.[-]	1xPhospho [S27]; 1xTMT10plex [K1]; 1xTMT10plex [N-Term]	4	Q9D6J3	Q9D6J3 [286-314]	Q9D6J3 1xPhospho [S312]	Q9D6J3 1xPhospho [S312]	Splicing factor YJU2 OS=Mus musculus OX=10090 GN=Yju2 PE=1 SV=1	Q9D6J3	32.3	31.5	29.9	28.7	22.1	47.7	50.1	52.7	48.6	37.8	Q9D6J3 1xPhospho [S312]	1.63724	0.000352349
High	[R].KADNPTPQTPGTSSLSQLGAYGDSEDSDS.[-]	1xPhospho [S]; 1xTMT10plex [N-Term]	3	Q9D6J3	Q9D6J3 [286-314]	Q9D6J3 1xPhospho [S312; S314]	Q9D6J3 1xPhospho [S]	Splicing factor YJU2 OS=Mus musculus OX=10090 GN=Yju2 PE=1 SV=1	Q9D6J3	93.8	74.3	114	128.2	167.8	104.1	142.3	125.8	164	165.7	Q9D6J3 1xPhospho [S312; S314]	1.25169	0.245283
High	[K].HIVNHDDVFEESEELSSDEEMK.[M]	2xPhospho [S16; S17]; 1xOxidation [M21]; 1xTMT10plex [K22]; 1xTMT10plex [N-Term]	3	Q80TH2	Q80TH2 [584-605]	Q80TH2 2xPhospho [S599; S600]	Q80TH2 2xPhospho [S599; S600]	Erbin OS=Mus musculus OX=10090 GN=Erbin PE=1 SV=3	Q80TH2	290.3	217	145.7	125.9	143.3	152.8	298.1	199.6	186.3	143.5	Q80TH2 2xPhospho [S599; S600]	1.09697	0.785354
High	[K].HIVNHDDVFEESEELSSDEEMK.[M]	2xPhospho [S16; S17]; 1xTMT10plex [K22]; 1xTMT10plex [N-Term]	6	Q80TH2	Q80TH2 [584-605]	Q80TH2 2xPhospho [S599; S600]	Q80TH2 2xPhospho [S599; S600]	Erbin OS=Mus musculus OX=10090 GN=Erbin PE=1 SV=3	Q80TH2	921.2	634.4	336.3	305.1	295	355.4	767.2	496.3	454.8	270.4	Q80TH2 2xPhospho [S599; S600]	1.03796	0.847666
High	[K].HIVNHDDVFEESEELSSDEEMK.[M]	2xPhospho [S16; S17]; 1xOxidation [M21]; 1xTMT10plex [N-Term]	4	Q80TH2	Q80TH2 [584-605]	Q80TH2 2xPhospho [S599; S600]	Q80TH2 2xPhospho [S599; S600]	Erbin OS=Mus musculus OX=10090 GN=Erbin PE=1 SV=3	Q80TH2	64.2	85.1	92.2	85.3	98.5	89.9	75.4	97.6	114.9	123.9	Q80TH2 2xPhospho [S599; S600]	1.17508	0.180787
High	[K].HIVNHDDVFEESEELSSDEEMK.[M]	2xPhospho [S16; S17]; 1xTMT10plex [N-Term]	4	Q80TH2	Q80TH2 [584-605]	Q80TH2 2xPhospho [S599; S600]	Q80TH2 2xPhospho [S599; S600]	Erbin OS=Mus musculus OX=10090 GN=Erbin PE=1 SV=3	Q80TH2	123.4	158.6	188.7	162.3	221	134.8	148	133.5	178.2	163.9	Q80TH2 2xPhospho [S599; S600]	0.880349	0.329756
High	[K].HLSPAPQLGPSSDSHTSYYSESVVR.[E]	1xPhospho [S3]; 1xTMT10plex [N-Term]	2	Q8BJS4	Q8BJS4 [53-77]	Q8BJS4 1xPhospho [S55]	Q8BJS4 1xPhospho [S55]	SUN domain-containing protein 2 OS=Mus musculus OX=10090 GN=Sun2 PE=1 SV=3	Q8BJS4	98.1	93.9	123.8	159.4	170.1	110.6	116.6	106.8	124.2	135.2	Q8BJS4 1xPhospho [S55]	0.954626	0.543056
High	[R].HLSNSSSHSGDTSQQHSSIAELQK.[A]	2xPhospho [S/T]; 1xTMT10plex [K24]; 1xTMT10plex [N-Term]	5	O35379	O35379 [910-933]	O35379 2xPhospho [S912; S914; S916; S918; T921; S927]	O35379 2xPhospho [T/S]	Multidrug resistance-associated protein 1 OS=Mus musculus OX=10090 GN=Abcc1 PE=1 SV=1	O35379	638.5	662.8	566	573.8	587	584.9	720.4	619.4	681.5	569.6	O35379 2xPhospho [S912; S914; S916; S918; T921; S927]	1.04055	0.416406
High	[K].HLSLDELEEGEIRSDDEESVAQK.[R]	1xPhospho [S14]; 1xTMT10plex [N-Term]	3	Q9WUF3	Q9WUF3 [910-932]	Q9WUF3 1xPhospho [S923]	Q9WUF3 1xPhospho [S923]	CASP8-associated protein 2 OS=Mus musculus OX=10090 GN=Casp8ap2 PE=1 SV=2	Q9WUF3	55.6	53.2	84.4	70.7	108.8	51.8	66.8	54.8	67	66.3	Q9WUF3 1xPhospho [S923]	0.876949	0.255213
High	[R].HLSHPEPEQQHVIQR.[L]	1xPhospho [S3]; 1xTMT10plex [N-Term]	1	Q9JIX8	Q9JIX8 [708-722]	Q9JIX8 1xPhospho [S710]	Q9JIX8 1xPhospho [S710]	Apoptotic chromatin condensation inducer in the nucleus OS=Mus musculus OX=10090 GN=Acin1 PE=1 SV=3	Q9JIX8	160	183	267.5	250.7	340.8	134.5	154.5	117.7	174.5	198.5	Q9JIX8 1xPhospho [S710]	0.667262	0.0431453
High	[K].HIVSNDSSDSDDEAQGPK.[G]	1xPhospho [S]; 1xTMT10plex [K18]; 1xTMT10plex [N-Term]	10	P47713	P47713 [428-445]	P47713 1xPhospho [S434; S435; S437]	P47713 1xPhospho [S]	Cytosolic phospholipase A2 OS=Mus musculus OX=10090 GN=Pla2g4a PE=1 SV=1	P47713	456.9	368.4	264.7	268.6	284.4	301.3	397.9	408.1	304.1	244.2	P47713 1xPhospho [S434; S435; S437]	1.04571	0.959919
High	[K].HNDIVDSDSDTEDR.[G]	2xPhospho [S7; S9]; 1xTMT10plex [N-Term]	4	Q8R3N1	Q8R3N1 [140-153]	Q8R3N1 2xPhospho [S146; S148]	Q8R3N1 2xPhospho [S146; S148]	Nucleolar protein 14 OS=Mus musculus OX=10090 GN=Nop14 PE=1 SV=2	Q8R3N1	239.9	227.2	150.9	125.1	129.6	99.2	173.1	123.6	127.2	96.3	Q8R3N1 2xPhospho [S146; S148]	0.752126	0.109829
High	[K].HNLFEDNMALPSESVSSLTDLK.[T]	1xPhospho [S17]; 1xTMT10plex [K22]; 1xTMT10plex [N-Term]	1	Q3UW53	Q3UW53 [565-586]	Q3UW53 1xPhospho [S581]	Q3UW53 1xPhospho [S581]	Protein Niban 1 OS=Mus musculus OX=10090 GN=Niban1 PE=1 SV=2	Q3UW53	32.6	25	15.2	22.9	8.7	25	29.6	35.7	22.3	20.2	Q3UW53 1xPhospho [S581]	1.26037	0.28561
High	[K].HNLFEDNMALPSESVSSLTDLK.[T]	1xPhospho [S17]; 1xOxidation [M8]; 1xTMT10plex [N-Term]	1	Q3UW53	Q3UW53 [565-586]	Q3UW53 1xPhospho [S581]	Q3UW53 1xPhospho [S581]	Protein Niban 1 OS=Mus musculus OX=10090 GN=Niban1 PE=1 SV=2	Q3UW53	13.6	12	24.2	16.4	20	12.3	14	16	19.5	15	Q3UW53 1xPhospho [S581]	0.923497	0.475911
High	[K].HIDDTSQMDLFHRDSDDDQVEEQLDETEAK.[W]	1xPhospho [S15]; 1xTMT10plex [K30]; 1xTMT10plex [N-Term]	2	Q80YR7	Q80YR7 [1119-1148]	Q80YR7 1xPhospho [S1133]	Q80YR7 1xPhospho [S1133]	Claspin OS=Mus musculus OX=10090 GN=Clspn PE=1 SV=2	Q80YR7	151.1	144.7	88.4	99.6	88.2	84.9	108.8	96.2	95.9	85.4	Q80YR7 1xPhospho [S1133]	0.917614	0.203107
High	[K].HIDDTSQMDLFHRDSDDDQVEEQLDETEAK.[W]	1xPhospho [S15]; 1xOxidation [M8]; 1xTMT10plex [N-Term]	1	Q80YR7	Q80YR7 [1119-1148]	Q80YR7 1xPhospho [S1133]	Q80YR7 1xPhospho [S1133]	Claspin OS=Mus musculus OX=10090 GN=Clspn PE=1 SV=2	Q80YR7	61.3	45	35.9	36.9	40	34.3	50	40.5	36.5	33.7	Q80YR7 1xPhospho [S1133]	0.918706	0.408893
High	[K].HIKEEPLSEEEPCTSTAVPSPEKK.[K]	1xCarbamidomethyl [C13]; 2xPhospho [S8; S15]; 1xTMT10plex [N-Term]	2	Q6DFW4	Q6DFW4 [502-525]	Q6DFW4 2xPhospho [S509; S516]	Q6DFW4 2xPhospho [S509; S516]	Nucleolar protein 58 OS=Mus musculus OX=10090 GN=Nop58 PE=1 SV=1	Q6DFW4	51	56.9	127.1	138.4	206.5	71.6	51.2	59.6	90.7	105.4	Q6DFW4 2xPhospho [S509; S516]	0.698586	0.222141
High	[K].HIKEEPLSEEEPCTSTAVPSPEK.[K]	1xCarbamidomethyl [C13]; 1xPhospho [S8]; 2xTMT10plex [K3; K23]; 1xTMT10plex [N-Term]	2	Q6DFW4	Q6DFW4 [502-524]	Q6DFW4 1xPhospho [S509]	Q6DFW4 1xPhospho [S509]	Nucleolar protein 58 OS=Mus musculus OX=10090 GN=Nop58 PE=1 SV=1	Q6DFW4	343.4	304.1	150	130.2	104.8	223.9	338	252.9	123.9	95.2	Q6DFW4 1xPhospho [S509]	0.953097	0.996709
High	[K].HIKEEPLSEEEPCTSTAVPSPEK.[K]	1xCarbamidomethyl [C13]; 1xPhospho [S8]; 1xTMT10plex [K3]; 1xTMT10plex [N-Term]	1	Q6DFW4	Q6DFW4 [502-524]	Q6DFW4 1xPhospho [S509]	Q6DFW4 1xPhospho [S509]	Nucleolar protein 58 OS=Mus musculus OX=10090 GN=Nop58 PE=1 SV=1	Q6DFW4	43.7	50	89.3	81.7	103.2	62.9	39.4	49.5	70.8	63.9	Q6DFW4 1xPhospho [S509]	0.769153	0.239198
High	[R].HLGSEDDETNDEESSTEIPQFSSCSHR.[F]	1xCarbamidomethyl [C24]; 1xPhospho [S4]; 1xTMT10plex [N-Term]	2	Q3U214	Q3U214 [699-725]	Q3U214 1xPhospho [S702]	Q3U214 1xPhospho [S702]	Microtubule-associated serine/threonine-protein kinase 3 OS=Mus musculus OX=10090 GN=Mast3 PE=1 SV=3	Q3U214	92.7	76.8	78.7	66.1	79.5	79.4	154.8	94.8	82.6	81.8	Q3U214 1xPhospho [S702]	1.11485	0.217949
High	[R].HQVRTPSPLALEDTVELSSPPLSPTTK.[L]	2xPhospho [T5; T14]; 1xTMT10plex [K27]; 1xTMT10plex [N-Term]	4	P19973	P19973 [162-188]	P19973 2xPhospho [T166; T175]	P19973 2xPhospho [T166; T175]	Lymphocyte-specific protein 1 OS=Mus musculus OX=10090 GN=Lsp1 PE=1 SV=2	P19973	146.6	164.6	139.7	141.5	148	144.9	172.7	166	166.7	138.3	P19973 2xPhospho [T166; T175]	1.07081	0.266682
High	[R].HQIVCINNDLSEEESDDESEEDEIK.[L]	1xCarbamidomethyl [C5]; 2xPhospho [S15; S]; 1xTMT10plex [K25]; 1xTMT10plex [N-Term]	14	Q9CPP0	Q9CPP0 [137-161]	Q9CPP0 2xPhospho [S147; S151; S155]	Q9CPP0 2xPhospho [S151; S]	Nucleoplasmin-3 OS=Mus musculus OX=10090 GN=Npm3 PE=1 SV=3	Q9CPP0	1419.6	1078.3	513.3	483.8	460.9	496.6	1071.3	677.8	558.3	393.3	Q9CPP0 2xPhospho [S147; S151; S155]	0.926968	0.523318
High	[R].HQIVCINNDLSEEESDDESEEDEIK.[L]	1xCarbamidomethyl [C5]; 2xPhospho [S15; S]; 1xTMT10plex [N-Term]	4	Q9CPP0	Q9CPP0 [137-161]	Q9CPP0 2xPhospho [S147; S151; S155]	Q9CPP0 2xPhospho [S151; S]	Nucleoplasmin-3 OS=Mus musculus OX=10090 GN=Npm3 PE=1 SV=3	Q9CPP0	261.6	355.6	319.6	328.1	323.1	346.4	333.1	368	347	319.4	Q9CPP0 2xPhospho [S147; S151; S155]	1.06028	0.185123
High	[R].HQIVCINNDLSEEESDDESEEDEIK.[L]	1xCarbamidomethyl [C5]; 3xPhospho [S11; S15; S19]; 1xTMT10plex [K25]; 1xTMT10plex [N-Term]	3	Q9CPP0	Q9CPP0 [137-161]	Q9CPP0 3xPhospho [S147; S151; S155]	Q9CPP0 3xPhospho [S147; S151; S155]	Nucleoplasmin-3 OS=Mus musculus OX=10090 GN=Npm3 PE=1 SV=3	Q9CPP0	254.7	190.5	97.9	98.5	114	110.5	241.5	166.9	111.6	83.7	Q9CPP0 3xPhospho [S147; S151; S155]	0.975705	0.848231
High	[R].HSLGQEVIGIGGSQDESEVPVR.[E]	1xPhospho [S2]; 1xTMT10plex [N-Term]	2	P58871	P58871 [795-816]	P58871 1xPhospho [S796]	P58871 1xPhospho [S796]	182 kDa tankyrase-1-binding protein OS=Mus musculus OX=10090 GN=Tnks1bp1 PE=1 SV=2	P58871	94.2	88.3	93.1	81.9	89.3	60.1	80.5	74.9	95.2	64.1	P58871 1xPhospho [S796]	0.827889	0.0609395
High	[K].HSLDSDEEDDDEEGSSK.[Y]	1xPhospho [S5]; 1xTMT10plex [K17]; 1xTMT10plex [N-Term]	18	Q9CWK3	Q9CWK3 [45-61]	Q9CWK3 1xPhospho [S49]	Q9CWK3 1xPhospho [S49]	CD2 antigen cytoplasmic tail-binding protein 2 OS=Mus musculus OX=10090 GN=Cd2bp2 PE=1 SV=1	Q9CWK3	3926.3	3552.4	1628.2	1347.1	1184	1837.1	3117.3	2311.1	1695	1155.9	Q9CWK3 1xPhospho [S49]	0.971061	0.661937
High	[K].HSLDSDEEDDDEEGSSK.[Y]	1xPhospho [S5]; 1xTMT10plex [N-Term]	16	Q9CWK3	Q9CWK3 [45-61]	Q9CWK3 1xPhospho [S49]	Q9CWK3 1xPhospho [S49]	CD2 antigen cytoplasmic tail-binding protein 2 OS=Mus musculus OX=10090 GN=Cd2bp2 PE=1 SV=1	Q9CWK3	506.6	1342.6	2371.5	1902	2853.2	1080.3	467.7	581.3	1797.1	1843.2	Q9CWK3 1xPhospho [S49]	0.671093	0.236477
High	[K].HSLDSDEEDDDEEGSSKYDILASEDVEGQEAATLPSEGGVR.[I]	1xPhospho [S5]; 1xTMT10plex [K17]; 1xTMT10plex [N-Term]	5	Q9CWK3	Q9CWK3 [45-85]	Q9CWK3 1xPhospho [S49]	Q9CWK3 1xPhospho [S49]	CD2 antigen cytoplasmic tail-binding protein 2 OS=Mus musculus OX=10090 GN=Cd2bp2 PE=1 SV=1	Q9CWK3	76.1	78.2	47	63.5	57.4	76.6	99.3	88.3	90.5	66.3	Q9CWK3 1xPhospho [S49]	1.29973	0.042392
High	[R].HSIYSSDEDDEDIEMCDHDYDGLLPK.[S]	1xCarbamidomethyl [C16]; 2xPhospho [S5; S6]; 1xTMT10plex [K26]; 1xTMT10plex [N-Term]	4	P06876	P06876 [7-32]	P06876 2xPhospho [S11; S12]	P06876 2xPhospho [S11; S12]	Transcriptional activator Myb OS=Mus musculus OX=10090 GN=Myb PE=1 SV=2	P06876	489.4	439	195.5	229.8	189.1	166.8	245.3	226.4	199.1	164.1	P06876 2xPhospho [S11; S12]	0.797017	0.14166
High	[R].HSIYSSDEDDEDIEMCDHDYDGLLPK.[S]	1xCarbamidomethyl [C16]; 2xPhospho [S5; S6]; 1xTMT10plex [N-Term]	2	P06876	P06876 [7-32]	P06876 2xPhospho [S11; S12]	P06876 2xPhospho [S11; S12]	Transcriptional activator Myb OS=Mus musculus OX=10090 GN=Myb PE=1 SV=2	P06876	62.5	115.4	138.6	185.7	227.3	154.5	110	176.1	120.1	135.5	P06876 2xPhospho [S11; S12]	0.955621	0.834231
High	[R].HSANAESILGTCSDLDEESPPPVPVK.[L]	1xCarbamidomethyl [C12]; 1xPhospho [S13]; 1xTMT10plex [K26]; 1xTMT10plex [N-Term]	1	Q3U1F9	Q3U1F9 [235-260]	Q3U1F9 1xPhospho [S247]	Q3U1F9 1xPhospho [S247]	Phosphoprotein associated with glycosphingolipid-enriched microdomains 1 OS=Mus musculus OX=10090 GN=Pag1 PE=1 SV=2	Q3U1F9	395.9	202.1	73.6	60.7	57.9	94.6	211.4	132.1	70.7	40.2	Q3U1F9 1xPhospho [S247]	0.883444	0.519551
High	[R].HRSGDALTTVVVK.[Q]	1xPhospho [S3]; 1xTMT10plex [K13]; 1xTMT10plex [N-Term]	2	Q8BIZ6	Q8BIZ6 [16-28]	Q8BIZ6 1xPhospho [S18]	Q8BIZ6 1xPhospho [S18]	Smad nuclear-interacting protein 1 OS=Mus musculus OX=10090 GN=Snip1 PE=1 SV=1	Q8BIZ6	623	750.8	529.2	522.3	457.2	499	571	557	464.3	360.9	Q8BIZ6 1xPhospho [S18]	0.874656	0.211742
High	[K].HPINDENQDGVMHSDGTGNLEEEQESEGETYEDIDSSKER.[D]	1xPhospho [S26]; 1xTMT10plex [N-Term]	2	O35601	O35601 [420-459]	O35601 1xPhospho [S445]	O35601 1xPhospho [S445]	FYN-binding protein 1 OS=Mus musculus OX=10090 GN=Fyb1 PE=1 SV=2	O35601	25	29.6	27.1	57.6	83.7	36	48.3	47.1	52.9	51.7	O35601 1xPhospho [S445]	1.43291	0.831358
High	[K].HPINDENQDGVMHSDGTGNLEEEQESEGETYEDIDSSK.[E]	1xPhospho [S26]; 1xOxidation [M12]; 1xTMT10plex [K38]; 1xTMT10plex [N-Term]	2	O35601	O35601 [420-457]	O35601 1xPhospho [S445]	O35601 1xPhospho [S445]	FYN-binding protein 1 OS=Mus musculus OX=10090 GN=Fyb1 PE=1 SV=2	O35601	18.4	15.7	8.1	9.4	9.5	16.9	21.6	25.9	23.5	13.7	O35601 1xPhospho [S445]	1.67937	0.0274004
High	[K].HPINDENQDGVMHSDGTGNLEEEQESEGETYEDIDSSK.[E]	1xPhospho [S/T/Y]; 1xTMT10plex [K38]; 1xTMT10plex [N-Term]	18	O35601	O35601 [420-457]	O35601 1xPhospho [S445; Y450]	O35601 1xPhospho [S/Y]	FYN-binding protein 1 OS=Mus musculus OX=10090 GN=Fyb1 PE=1 SV=2	O35601	1418.4	1177.5	703.1	661.3	584.6	775	1158.9	993.7	775.9	508.9	O35601 1xPhospho [S445; Y450]	0.974642	0.745575
High	[K].HPINDENQDGVMHSDGTGNLEEEQESEGETYEDIDSSK.[E]	2xPhospho [S14; S26]; 1xTMT10plex [N-Term]	2	O35601	O35601 [420-457]	O35601 2xPhospho [S433; S445]	O35601 2xPhospho [S433; S445]	FYN-binding protein 1 OS=Mus musculus OX=10090 GN=Fyb1 PE=1 SV=2	O35601	40.3	38.9	58.2	53.9	64.5	43.9	54	43	49.6	42.6	O35601 2xPhospho [S433; S445]	0.905967	0.432408
High	[K].HPINDENQDGVMHSDGTGNLEEEQESEGETYEDIDSSK.[E]	1xPhospho [S26]; 1xOxidation [M12]; 1xTMT10plex [N-Term]	2	O35601	O35601 [420-457]	O35601 1xPhospho [S445]	O35601 1xPhospho [S445]	FYN-binding protein 1 OS=Mus musculus OX=10090 GN=Fyb1 PE=1 SV=2	O35601	33.2	58.4	98.6	92.4	143.8	76.4	49.7	70.9	180.7	180.9	O35601 1xPhospho [S445]	1.30317	0.461685
High	[K].HPINDENQDGVMHSDGTGNLEEEQESEGETYEDIDSSK.[E]	1xPhospho [S26]; 1xTMT10plex [N-Term]	8	O35601	O35601 [420-457]	O35601 1xPhospho [S445]	O35601 1xPhospho [S445]	FYN-binding protein 1 OS=Mus musculus OX=10090 GN=Fyb1 PE=1 SV=2	O35601	61.2	129.2	255.2	227.5	345.8	138.5	105.4	116.7	197.2	213.9	O35601 1xPhospho [S445]	0.77705	0.38819
High	[R].HNSFDTVNTALVEDSEGLDCAGQHCSR.[L]	2xCarbamidomethyl [C20; C25]; 1xPhospho [S3]; 1xTMT10plex [N-Term]	5	Q6GQW0	Q6GQW0 [63-89]	Q6GQW0 1xPhospho [S65]	Q6GQW0 1xPhospho [S65]	Ankyrin repeat and BTB/POZ domain-containing protein 3 OS=Mus musculus OX=10090 GN=Abtb3 PE=2 SV=2	Q6GQW0	264.8	230.5	225.2	244.2	298.4	340.1	382.5	405.7	328.3	320.2	Q6GQW0 1xPhospho [S65]	1.41435	0.00129531
High	[R].KGWSESEQSEEFGGGIATMER.[K]	1xPhospho [S]; 1xTMT10plex [K1]; 1xTMT10plex [N-Term]	4	Q9ERG0	Q9ERG0 [612-632]	Q9ERG0 1xPhospho [S615; S617]	Q9ERG0 1xPhospho [S]	LIM domain and actin-binding protein 1 OS=Mus musculus OX=10090 GN=Lima1 PE=1 SV=3	Q9ERG0	188.6	181.1	155.6	156.3	145.4	196.3	209.3	227.8	199.2	158.5	Q9ERG0 1xPhospho [S615; S617]	1.22708	0.0476199
High	[R].KGSSSSVCSVASSSDISLASTK.[T]	1xCarbamidomethyl [C8]; 1xPhospho [S]; 2xTMT10plex [K1; K22]; 1xTMT10plex [N-Term]	10	Q69ZR2	Q69ZR2 [1387-1408]	Q69ZR2 1xPhospho [S1389; S1390; S1391; S1392]	Q69ZR2 1xPhospho [S]	E3 ubiquitin-protein ligase HECTD1 OS=Mus musculus OX=10090 GN=Hectd1 PE=1 SV=2	Q69ZR2	607.5	498.4	287.7	287.2	227.5	432	642.2	536.9	337.6	281.7	Q69ZR2 1xPhospho [S1389; S1390; S1391; S1392]	1.18844	0.529168
High	[R].KGSSGNASEVSVACLTER.[I]	1xCarbamidomethyl [C14]; 1xPhospho [S]; 1xTMT10plex [N-Term]	2	Q2KN98	Q2KN98 [383-400]	Q2KN98 1xPhospho [S385; S386]	Q2KN98 1xPhospho [S]	Cytospin-A OS=Mus musculus OX=10090 GN=Specc1l PE=1 SV=1	Q2KN98	224.1	142	359.3	341.5	430.6	171.6	139.3	131	227.1	254.1	Q2KN98 1xPhospho [S385; S386]	0.617975	0.0781764
High	[R].KGTGDCSDEEVDGKADGADAK.[A]	1xCarbamidomethyl [C6]; 1xPhospho [S7]; 3xTMT10plex [K1; K14; K21]; 1xTMT10plex [N-Term]	11	Q8VDD5	Q8VDD5 [1937-1957]	Q8VDD5 1xPhospho [S1943]	Q8VDD5 1xPhospho [S1943]	Myosin-9 OS=Mus musculus OX=10090 GN=Myh9 PE=1 SV=4	Q8VDD5	7177.9	4381.1	1731.4	1697.4	1618.8	4983.3	13738.7	11686.8	2840.3	1778	Q8VDD5 1xPhospho [S1943]	1.89739	0.201375
High	[R].KGTGDCSDEEVDGKADGADAK.[A]	1xCarbamidomethyl [C6]; 1xPhospho [S7]; 2xTMT10plex [K14; K]; 1xTMT10plex [N-Term]	11	Q8VDD5	Q8VDD5 [1937-1957]	Q8VDD5 1xPhospho [S1943]	Q8VDD5 1xPhospho [S1943]	Myosin-9 OS=Mus musculus OX=10090 GN=Myh9 PE=1 SV=4	Q8VDD5	722.7	4100.6	2853.6	5293.9	2806.3	6561.4	508.6	2875.8	3876.2	2802.8	Q8VDD5 1xPhospho [S1943]	0.991382	0.894677
High	[R].KGTGDCSDEEVDGKADGADAK.[A]	1xCarbamidomethyl [C6]; 1xPhospho [S7]; 1xTMT10plex [K]; 1xTMT10plex [N-Term]	14	Q8VDD5	Q8VDD5 [1937-1957]	Q8VDD5 1xPhospho [S1943]	Q8VDD5 1xPhospho [S1943]	Myosin-9 OS=Mus musculus OX=10090 GN=Myh9 PE=1 SV=4	Q8VDD5	390.6	979.3	3564.9	5650.1	5500.1	1986.2	629.9	767.9	3440.7	3608.1	Q8VDD5 1xPhospho [S1943]	0.66716	0.399459
High	[R].KGTGDCSDEEVDGKADGADAK.[A]	1xCarbamidomethyl [C6]; 2xPhospho [T3; S7]; 1xTMT10plex [N-Term]	6	Q8VDD5	Q8VDD5 [1937-1957]	Q8VDD5 2xPhospho [T1939; S1943]	Q8VDD5 2xPhospho [T1939; S1943]	Myosin-9 OS=Mus musculus OX=10090 GN=Myh9 PE=1 SV=4	Q8VDD5	57.3	82.5	424.2	659.6	1076.8	217.7	105.2	86.1	417.6	576.4	Q8VDD5 2xPhospho [T1939; S1943]	0.788225	0.42334
High	[R].KGTGDCSDEEVDGKADGADAK.[A]	1xCarbamidomethyl [C6]; 1xPhospho [S7]; 1xTMT10plex [N-Term]	74	Q8VDD5	Q8VDD5 [1937-1957]	Q8VDD5 1xPhospho [S1943]	Q8VDD5 1xPhospho [S1943]	Myosin-9 OS=Mus musculus OX=10090 GN=Myh9 PE=1 SV=4	Q8VDD5	658.1	687.2	3619.7	4638.3	8838.6	1236.8	914.2	730.2	2557.4	4265.5	Q8VDD5 1xPhospho [S1943]	0.712565	0.320349
High	[R].KGTGDCSDEEVDGK.[A]	1xCarbamidomethyl [C6]; 1xPhospho [S7]; 2xTMT10plex [K1; K14]; 1xTMT10plex [N-Term]	25	Q8VDD5	Q8VDD5 [1937-1950]	Q8VDD5 1xPhospho [S1943]	Q8VDD5 1xPhospho [S1943]	Myosin-9 OS=Mus musculus OX=10090 GN=Myh9 PE=1 SV=4	Q8VDD5	8458.6	6467.9	2765	2252.9	1888.2	4996.1	7748.6	7047.8	2402.6	1981.9	Q8VDD5 1xPhospho [S1943]	1.06006	0.796424
High	[R].KGTGDCSDEEVDGK.[A]	1xCarbamidomethyl [C6]; 1xPhospho [S7]; 1xTMT10plex [K]; 1xTMT10plex [N-Term]	15	Q8VDD5	Q8VDD5 [1937-1950]	Q8VDD5 1xPhospho [S1943]	Q8VDD5 1xPhospho [S1943]	Myosin-9 OS=Mus musculus OX=10090 GN=Myh9 PE=1 SV=4	Q8VDD5	267	1615	2634.6	2188.3	2033.3	1812.9	321.2	512.5	1482.2	1452.3	Q8VDD5 1xPhospho [S1943]	0.694055	0.24226
High	[R].KGTGDCSDEEVDGK.[A]	1xCarbamidomethyl [C6]; 2xPhospho [T3; S7]; 1xTMT10plex [N-Term]	3	Q8VDD5	Q8VDD5 [1937-1950]	Q8VDD5 2xPhospho [T1939; S1943]	Q8VDD5 2xPhospho [T1939; S1943]	Myosin-9 OS=Mus musculus OX=10090 GN=Myh9 PE=1 SV=4	Q8VDD5	22.2	62.8	245.7	204.2	282	122.2	42.1	44.6	235	294.1	Q8VDD5 2xPhospho [T1939; S1943]	0.925599	0.8323
High	[R].KGTGDCSDEEVDGK.[A]	1xCarbamidomethyl [C6]; 1xPhospho [S7]; 1xTMT10plex [N-Term]	21	Q8VDD5	Q8VDD5 [1937-1950]	Q8VDD5 1xPhospho [S1943]	Q8VDD5 1xPhospho [S1943]	Myosin-9 OS=Mus musculus OX=10090 GN=Myh9 PE=1 SV=4	Q8VDD5	327.7	443.9	2706.1	1980.1	3522.6	840.4	587.7	541.2	1482.6	2038.8	Q8VDD5 1xPhospho [S1943]	0.712934	0.340792
High	[K].KKEPAISSQNSPEAR.[E]	1xPhospho [S11]; 2xTMT10plex [K1; K2]; 1xTMT10plex [N-Term]	2	P10711	P10711 [90-104]	P10711 1xPhospho [S100]	P10711 1xPhospho [S100]	Transcription elongation factor A protein 1 OS=Mus musculus OX=10090 GN=Tcea1 PE=1 SV=2	P10711	638.5	622.9	353.8	395	262	381.1	476.1	414.1	376.2	316.3	P10711 1xPhospho [S100]	0.928374	0.460506
High	[K].KKEPAISSQNSPEAR.[E]	1xPhospho [S11]; 1xTMT10plex [N-Term]	6	P10711	P10711 [90-104]	P10711 1xPhospho [S100]	P10711 1xPhospho [S100]	Transcription elongation factor A protein 1 OS=Mus musculus OX=10090 GN=Tcea1 PE=1 SV=2	P10711	50.4	66.8	333.8	361.5	659.2	112.1	90.5	95	249	412.8	P10711 1xPhospho [S100]	0.854048	0.447149
High	[R].KKDEGSDIDDEDMEELLNDTR.[L]	1xPhospho [S6]; 1xTMT10plex [K]; 1xTMT10plex [N-Term]	2	Q6ZPL9	Q6ZPL9 [539-559]	Q6ZPL9 1xPhospho [S544]	Q6ZPL9 1xPhospho [S544]	ATP-dependent RNA helicase DDX55 OS=Mus musculus OX=10090 GN=Ddx55 PE=1 SV=2	Q6ZPL9	179.1	196	166.6	154.9	158.8	134.8	180.6	147.8	171.4	148.7	Q6ZPL9 1xPhospho [S544]	0.913432	0.235552
High	[R].KKASEDESDLEDEEEK.[S]	1xPhospho [S4]; 1xTMT10plex [N-Term]	2	P25206	P25206 [665-680]	P25206 1xPhospho [S668]	P25206 1xPhospho [S668]	DNA replication licensing factor MCM3 OS=Mus musculus OX=10090 GN=Mcm3 PE=1 SV=2	P25206	19.2	29.2	144.7	110.6	211.7	41.9	40.8	19.5	154.1	152	P25206 1xPhospho [S668]	0.90101	0.657849
High	[K].KKGDSSSGGGGGSSGGGGSSNVGGGSSGGSGSCSSSSR.[L]	1xCarbamidomethyl [C33]; 1xPhospho [S]; 2xTMT10plex [K1; K2]; 1xTMT10plex [N-Term]	17	Q64012	Q64012 [223-260]	Q64012 1xPhospho [S227; S228; S229; S235; S236; S249; S252; S254; S257]	Q64012 1xPhospho [S]	RNA-binding protein Raly OS=Mus musculus OX=10090 GN=Raly PE=1 SV=3	Q64012	413.4	432	205.6	238.3	188.8	311.3	371.8	367.6	292.5	291.3	Q64012 1xPhospho [S227; S228; S229; S235; S236; S249; S252; S254; S257]	1.31625	0.588567
High	[K].KKGDSSSGGGGGSSGGGGSSNVGGGSSGGSGSCSSSSR.[L]	1xCarbamidomethyl [C33]; 1xPhospho [S]; 1xTMT10plex [K]; 1xTMT10plex [N-Term]	5	Q64012	Q64012 [223-260]	Q64012 1xPhospho [S228; S229; S236]	Q64012 1xPhospho [S]	RNA-binding protein Raly OS=Mus musculus OX=10090 GN=Raly PE=1 SV=3	Q64012	7	21.3	34.7	47.9	40	24.8	12.6	10.4	41.3	53.9	Q64012 1xPhospho [S228; S229; S236]	0.964252	0.890016
High	[K].KKGDSSSGGGGGSSGGGGSSNVGGGSSGGSGSCSSSSR.[L]	1xCarbamidomethyl [C33]; 1xPhospho [S]; 1xTMT10plex [N-Term]	6	Q64012	Q64012 [223-260]	Q64012 1xPhospho [S227; S235; S236; S242]	Q64012 1xPhospho [S]	RNA-binding protein Raly OS=Mus musculus OX=10090 GN=Raly PE=1 SV=3	Q64012	7.7	10.3	83	71.1	147.2	17.9	9.1	3.8	35.4	82.2	Q64012 1xPhospho [S227; S235; S236; S242]	0.464357	0.280081
High	[K].KGGEFDEFVNDDTDDDLPVSK.[K]	1xPhospho [T13]; 2xTMT10plex [K1; K21]; 1xTMT10plex [N-Term]	1	Q62018	Q62018 [913-933]	Q62018 1xPhospho [T925]	Q62018 1xPhospho [T925]	RNA polymerase-associated protein CTR9 homolog OS=Mus musculus OX=10090 GN=Ctr9 PE=1 SV=2	Q62018	274.8	234.7	103.8	84.5	69.8	158	215.1	171.4	98.7	69.8	Q62018 1xPhospho [T925]	0.96592	0.831075
High	[K].KGGEFDEFVNDDTDDDLPVSK.[K]	1xPhospho [T13]; 1xTMT10plex [N-Term]	4	Q62018	Q62018 [913-933]	Q62018 1xPhospho [T925]	Q62018 1xPhospho [T925]	RNA polymerase-associated protein CTR9 homolog OS=Mus musculus OX=10090 GN=Ctr9 PE=1 SV=2	Q62018	666.9	649.1	691.3	568.4	757.1	456	550.6	460.2	547.1	530	Q62018 1xPhospho [T925]	0.774846	0.00279868
High	[K].KGELMENDQDAMEYSSEEEEVDLQTALTGYQTK.[Q]	2xPhospho [S15; S16]; 2xTMT10plex [K1; K33]; 1xTMT10plex [N-Term]	14	Q569Z5	Q569Z5 [281-313]	Q569Z5 2xPhospho [S295; S296]	Q569Z5 2xPhospho [S295; S296]	Probable ATP-dependent RNA helicase DDX46 OS=Mus musculus OX=10090 GN=Ddx46 PE=1 SV=2	Q569Z5	1130.8	872.5	318.2	290.7	237.3	345.9	789.2	537.9	336.6	235.9	Q569Z5 2xPhospho [S295; S296]	0.965517	0.574146
High	[K].KGELMENDQDAMEYSSEEEEVDLQTALTGYQTK.[Q]	2xPhospho [S15; S16]; 1xTMT10plex [N-Term]	2	Q569Z5	Q569Z5 [281-313]	Q569Z5 2xPhospho [S295; S296]	Q569Z5 2xPhospho [S295; S296]	Probable ATP-dependent RNA helicase DDX46 OS=Mus musculus OX=10090 GN=Ddx46 PE=1 SV=2	Q569Z5	40.9	55.5	56.6	50.8	67.9	51	39.4	48.4	56	52.6	Q569Z5 2xPhospho [S295; S296]	0.929769	0.377343
High	[K].KGEEEVTAVDGYETDHQDYCEVCQQGGEIILCDTCPR.[A]	4xCarbamidomethyl [C20; C23; C32; C35]; 1xPhospho [T14]; 1xTMT10plex [N-Term]	2	Q6PDQ2	Q6PDQ2 [347-383]	Q6PDQ2 1xPhospho [T360]	Q6PDQ2 1xPhospho [T360]	Chromodomain-helicase-DNA-binding protein 4 OS=Mus musculus OX=10090 GN=Chd4 PE=1 SV=1	Q6PDQ2	53	47.8	33.2	36.9	37.4	26	41.3	30.8	32.7	18.9	Q6PDQ2 1xPhospho [T360]	0.728007	0.0564843
High	[K].KGSAEGSSDEEGKLVIDEPAK.[E]	2xPhospho [S7; S8]; 1xTMT10plex [K]; 1xTMT10plex [N-Term]	5	P51859	P51859 [126-146]	P51859 2xPhospho [S132; S133]	P51859 2xPhospho [S132; S133]	Hepatoma-derived growth factor OS=Mus musculus OX=10090 GN=Hdgf PE=1 SV=2	P51859	141	275.5	502.3	466.5	514.6	297.3	214.2	211.9	471.7	424.6	P51859 2xPhospho [S132; S133]	0.853316	0.555413
High	[K].KGSAEGSSDEEGKLVIDEPAK.[E]	2xPhospho [S7; S8]; 1xTMT10plex [N-Term]	3	P51859	P51859 [126-146]	P51859 2xPhospho [S132; S133]	P51859 2xPhospho [S132; S133]	Hepatoma-derived growth factor OS=Mus musculus OX=10090 GN=Hdgf PE=1 SV=2	P51859	81.9	62.6	144	121.3	224.4	72.6	98.6	81.1	120.4	146.7	P51859 2xPhospho [S132; S133]	0.900507	0.48446
High	[R].KGSDDDGGDSPVQDIDTPEVDLYQLQVNTLR.[R]	2xPhospho [S3; S10]; 1xTMT10plex [N-Term]	8	O88574	O88574 [129-159]	O88574 2xPhospho [S131; S138]	O88574 2xPhospho [S131; S138]	Histone deacetylase complex subunit SAP30 OS=Mus musculus OX=10090 GN=Sap30 PE=1 SV=1	O88574	322.1	457.6	555.1	614.8	640.7	449.8	328.3	400	602.5	585	O88574 2xPhospho [S131; S138]	0.931118	0.583768
High	[R].KGSDDDGGDSPVQDIDTPEVDLYQLQVNTLR.[R]	2xPhospho [S3; S10]; 1xTMT10plex [K1]; 1xTMT10plex [N-Term]	3	O88574	O88574 [129-159]	O88574 2xPhospho [S131; S138]	O88574 2xPhospho [S131; S138]	Histone deacetylase complex subunit SAP30 OS=Mus musculus OX=10090 GN=Sap30 PE=1 SV=1	O88574	61.8	59.8	36.3	33.5	21.6	43	68.9	61.3	36.8	33.3	O88574 2xPhospho [S131; S138]	1.11372	0.579804
High	[R].KGSGSEQEGEEEEGGER.[K]	2xPhospho [S3; S5]; 1xTMT10plex [N-Term]	8	Q62018	Q62018 [939-955]	Q62018 2xPhospho [S941; S943]	Q62018 2xPhospho [S941; S943]	RNA polymerase-associated protein CTR9 homolog OS=Mus musculus OX=10090 GN=Ctr9 PE=1 SV=2	Q62018	283.5	416.2	703.8	719.2	934.9	386.2	136.1	275.1	605	608.3	Q62018 2xPhospho [S941; S943]	0.663376	0.196319
High	[R].KGSGSEQEGEEEEGGER.[K]	1xPhospho [S]; 1xTMT10plex [N-Term]	6	Q62018	Q62018 [939-955]	Q62018 1xPhospho [S941; S943]	Q62018 1xPhospho [S]	RNA polymerase-associated protein CTR9 homolog OS=Mus musculus OX=10090 GN=Ctr9 PE=1 SV=2	Q62018	182.7	267.1	469.6	501.4	607.8	325.2	249.4	289.5	522.7	533.9	Q62018 1xPhospho [S941; S943]	0.997351	0.832574
High	[R].KGPPMQEADQDSEEDSEEDSEEEAEEAPR.[R]	3xPhospho [S12; S16; S20]; 1xTMT10plex [K1]; 1xTMT10plex [N-Term]	4	Q3U3C9	Q3U3C9 [1088-1116]	Q3U3C9 3xPhospho [S1099; S1103; S1107]	Q3U3C9 3xPhospho [S1099; S1103; S1107]	Genetic suppressor element 1 OS=Mus musculus OX=10090 GN=Gse1 PE=1 SV=2	Q3U3C9	303.2	293.5	139.3	158.2	125.6	158.2	232.5	194.8	170.2	164.4	Q3U3C9 3xPhospho [S1099; S1103; S1107]	1.08425	0.641571
High	[K].KLEKEEEEGISQESSEEEQ.[-]	2xPhospho [S14; S]; 2xTMT10plex [K1; K4]; 1xTMT10plex [N-Term]	422	P17095	P17095 [89-107]	P17095 2xPhospho [S99; S102; S103]	P17095 2xPhospho [S102; S]	High mobility group protein HMG-I/HMG-Y OS=Mus musculus OX=10090 GN=Hmga1 PE=1 SV=4	P17095	39339	41166.4	17965.4	21920.9	17749.9	31331.4	55856.8	48448.1	31757.3	21152.5	P17095 2xPhospho [S99; S102; S103]	1.37489	0.252889
High	[K].KLEKEEEEGISQESSEEEQ.[-]	1xPhospho [S]; 2xTMT10plex [K1; K4]; 1xTMT10plex [N-Term]	50	P17095	P17095 [89-107]	P17095 1xPhospho [S102; S103]	P17095 1xPhospho [S]	High mobility group protein HMG-I/HMG-Y OS=Mus musculus OX=10090 GN=Hmga1 PE=1 SV=4	P17095	4056	4538.8	2331.3	2990.8	2209.8	4384.8	5147.9	5850.6	4303	3133.3	P17095 1xPhospho [S102; S103]	1.42122	0.0733534
High	[K].KLEKEEEEGISQESSEEEQ.[-]	3xPhospho [S11; S14; S15]; 1xTMT10plex [K]; 1xTMT10plex [N-Term]	69	P17095	P17095 [89-107]	P17095 3xPhospho [S99; S102; S103]	P17095 3xPhospho [S99; S102; S103]	High mobility group protein HMG-I/HMG-Y OS=Mus musculus OX=10090 GN=Hmga1 PE=1 SV=4	P17095	3183.2	5696.9	4899.3	7518.8	6428.4	6211.6	3479.5	4799.1	7763.9	5249.3	P17095 3xPhospho [S99; S102; S103]	0.992882	0.966289
High	[K].KLEKEEEEGISQESSEEEQ.[-]	2xPhospho [S14; S]; 1xTMT10plex [K]; 1xTMT10plex [N-Term]	439	P17095	P17095 [89-107]	P17095 2xPhospho [S99; S102; S103]	P17095 2xPhospho [S102; S]	High mobility group protein HMG-I/HMG-Y OS=Mus musculus OX=10090 GN=Hmga1 PE=1 SV=4	P17095	13494.2	27160.7	34464.5	48557.8	43336.7	34869.4	18288.7	25473.2	54141.2	40841.5	P17095 2xPhospho [S99; S102; S103]	1.03393	0.883961
High	[K].KLEKEEEEGISQESSEEEQ.[-]	1xPhospho [S]; 1xTMT10plex [K]; 1xTMT10plex [N-Term]	107	P17095	P17095 [89-107]	P17095 1xPhospho [S99; S102; S103]	P17095 1xPhospho [S]	High mobility group protein HMG-I/HMG-Y OS=Mus musculus OX=10090 GN=Hmga1 PE=1 SV=4	P17095	3182.1	7417.9	14901.9	16036.5	15146.7	8514.8	4270.2	5521.9	17409.8	14683.2	P17095 1xPhospho [S99; S102; S103]	0.932947	0.73783
High	[K].KLEKEEEEGISQESSEEEQ.[-]	3xPhospho [S11; S14; S15]; 1xTMT10plex [N-Term]	35	P17095	P17095 [89-107]	P17095 3xPhospho [S99; S102; S103]	P17095 3xPhospho [S99; S102; S103]	High mobility group protein HMG-I/HMG-Y OS=Mus musculus OX=10090 GN=Hmga1 PE=1 SV=4	P17095	628.7	815	2277.9	2946.5	4118.8	1582.4	993.8	1020.1	2512.1	2666.9	P17095 3xPhospho [S99; S102; S103]	0.929046	0.605106
High	[K].KLEKEEEEGISQESSEEEQ.[-]	2xPhospho [S14; S]; 1xTMT10plex [N-Term]	350	P17095	P17095 [89-107]	P17095 2xPhospho [S99; S102; S103]	P17095 2xPhospho [S102; S]	High mobility group protein HMG-I/HMG-Y OS=Mus musculus OX=10090 GN=Hmga1 PE=1 SV=4	P17095	10030.2	9405	26734.8	28571.8	43760.4	13734.9	13499.4	12594.7	25944.4	31668.2	P17095 2xPhospho [S99; S102; S103]	0.965094	0.591067
High	[K].KLEKEEEEGISQESSEEEQ.[-]	1xPhospho [S]; 1xTMT10plex [N-Term]	149	P17095	P17095 [89-107]	P17095 1xPhospho [S99; S102; S103]	P17095 1xPhospho [S]	High mobility group protein HMG-I/HMG-Y OS=Mus musculus OX=10090 GN=Hmga1 PE=1 SV=4	P17095	3051.6	3502.1	20083.1	18102.3	35342.4	4964.5	4779.7	4117.6	14329.9	21531.4	P17095 1xPhospho [S99; S102; S103]	0.846157	0.405903
High	[R].KKSEPDDELLFDFLNSSQK.[E]	1xPhospho [S3]; 3xTMT10plex [K1; K2; K19]; 1xTMT10plex [N-Term]	1	Q9QYE6	Q9QYE6 [114-132]	Q9QYE6 1xPhospho [S116]	Q9QYE6 1xPhospho [S116]	Golgin subfamily A member 5 OS=Mus musculus OX=10090 GN=Golga5 PE=1 SV=2	Q9QYE6	66	56.7	32.8	28.3	16.1	36.2	54	53.7	32.5	31.3	Q9QYE6 1xPhospho [S116]	1.05797	0.886283
High	[K].KLDPAQSASRENLLEEQGSIALR.[Q]	1xPhospho [S9]; 1xTMT10plex [K1]; 1xTMT10plex [N-Term]	2	P16546	P16546 [1023-1045]	P16546 1xPhospho [S1031]	P16546 1xPhospho [S1031]	Spectrin alpha chain, non-erythrocytic 1 OS=Mus musculus OX=10090 GN=Sptan1 PE=1 SV=4	P16546	137.5	155.4	101.2	95.2	79	203.1	239.5	148.8	105.4	125	P16546 1xPhospho [S1031]	1.42441	0.114806
High	[K].KEDSDEDEDEEDEDDSDEDEDDEEEDEFEPPIVK.[G]	2xPhospho [S4; S16]; 2xTMT10plex [K1; K34]; 1xTMT10plex [N-Term]	67	P09405	P09405 [142-175]	P09405 2xPhospho [S145; S157]	P09405 2xPhospho [S145; S157]	Nucleolin OS=Mus musculus OX=10090 GN=Ncl PE=1 SV=2	P09405	5306.4	2623.6	1416	1032.5	1101.1	1175.3	4855.6	2426.5	1477.8	1020.7	P09405 2xPhospho [S145; S157]	0.98857	0.924652
High	[K].KEDSDEDEDEEDEDDSDEDEDDEEEDEFEPPIVK.[G]	1xPhospho [S]; 2xTMT10plex [K1; K34]; 1xTMT10plex [N-Term]	23	P09405	P09405 [142-175]	P09405 1xPhospho [S145; S157]	P09405 1xPhospho [S]	Nucleolin OS=Mus musculus OX=10090 GN=Ncl PE=1 SV=2	P09405	2510.6	1346.7	593.3	493.2	407.4	509.8	1598.2	993	588.4	446.8	P09405 1xPhospho [S145; S157]	0.973681	0.605004
High	[K].KEDSDEDEDEEDEDDSDEDEDDEEEDEFEPPIVK.[G]	2xPhospho [S4; S16]; 1xTMT10plex [K]; 1xTMT10plex [N-Term]	51	P09405	P09405 [142-175]	P09405 2xPhospho [S145; S157]	P09405 2xPhospho [S145; S157]	Nucleolin OS=Mus musculus OX=10090 GN=Ncl PE=1 SV=2	P09405	2614.8	4155.7	1867.7	2291.2	1674.7	2232.5	1007.5	2182.6	2353.3	1553.6	P09405 2xPhospho [S145; S157]	0.815994	0.234265
High	[K].KEDSDEDEDEEDEDDSDEDEDDEEEDEFEPPIVK.[G]	1xPhospho [S]; 1xTMT10plex [K]; 1xTMT10plex [N-Term]	11	P09405	P09405 [142-175]	P09405 1xPhospho [S145; S157]	P09405 1xPhospho [S]	Nucleolin OS=Mus musculus OX=10090 GN=Ncl PE=1 SV=2	P09405	981.8	1998.9	854.5	1262.5	1027.3	806	329.2	828.6	1126.8	865.9	P09405 1xPhospho [S145; S157]	0.747807	0.110592
High	[K].KEDSDEDEDEEDEDDSDEDEDDEEEDEFEPPIVK.[G]	2xPhospho [S4; S16]; 1xTMT10plex [N-Term]	63	P09405	P09405 [142-175]	P09405 2xPhospho [S145; S157]	P09405 2xPhospho [S145; S157]	Nucleolin OS=Mus musculus OX=10090 GN=Ncl PE=1 SV=2	P09405	775.9	1137.9	1889.1	1838.3	2163.2	1238.4	972.1	1020.2	1700.8	1705.3	P09405 2xPhospho [S145; S157]	0.867296	0.465048
High	[R].KEEGEQEVAVDEGSDENKVEAEEEGAENK.[D]	1xPhospho [S14]; 2xTMT10plex [K1; K18]; 1xTMT10plex [N-Term]	2	Q9JL35	Q9JL35 [363-391]	Q9JL35 1xPhospho [S376]	Q9JL35 1xPhospho [S376]	High mobility group nucleosome-binding domain-containing protein 5 OS=Mus musculus OX=10090 GN=Hmgn5 PE=1 SV=2	Q9JL35	436.4	959.7	442.5	435	276	598.1	354.3	549.3	538.8	374.1	Q9JL35 1xPhospho [S376]	1.1473	0.836754
High	[R].KEEGEQEVAVDEGSDENKVEAEEEGAENK.[D]	1xPhospho [S14]; 1xTMT10plex [N-Term]	4	Q9JL35	Q9JL35 [363-391]	Q9JL35 1xPhospho [S376]	Q9JL35 1xPhospho [S376]	High mobility group nucleosome-binding domain-containing protein 5 OS=Mus musculus OX=10090 GN=Hmgn5 PE=1 SV=2	Q9JL35	62.5	65.3	156.8	133.8	239.7	98.3	98.1	98.5	166.9	173.9	Q9JL35 1xPhospho [S376]	1.07097	0.907248
High	[K].KEEENVDSDDEGELQDLLSQDWR.[V]	1xPhospho [S8]; 1xTMT10plex [K1]; 1xTMT10plex [N-Term]	17	Q8R1N0	Q8R1N0 [335-357]	Q8R1N0 1xPhospho [S342]	Q8R1N0 1xPhospho [S342]	Zinc finger protein 830 OS=Mus musculus OX=10090 GN=Znf830 PE=1 SV=1	Q8R1N0	2552.5	2663.4	1587.3	1611.1	1269.9	1963.9	2500.1	2266.2	1718.5	1341	Q8R1N0 1xPhospho [S342]	1.02315	0.952993
High	[K].KEEENVDSDDEGELQDLLSQDWR.[V]	1xPhospho [S8]; 1xTMT10plex [N-Term]	6	Q8R1N0	Q8R1N0 [335-357]	Q8R1N0 1xPhospho [S342]	Q8R1N0 1xPhospho [S342]	Zinc finger protein 830 OS=Mus musculus OX=10090 GN=Znf830 PE=1 SV=1	Q8R1N0	283	274.4	525.4	453.8	623.9	328.9	372	354.2	448.2	507.6	Q8R1N0 1xPhospho [S342]	0.943173	0.703319
High	[K].KEDSDEDEDEEDEDDSDEDEDDEEEDEFEPPIVK.[G]	1xPhospho [S]; 1xTMT10plex [N-Term]	9	P09405	P09405 [142-175]	P09405 1xPhospho [S145; S157]	P09405 1xPhospho [S]	Nucleolin OS=Mus musculus OX=10090 GN=Ncl PE=1 SV=2	P09405	69	89.2	151.4	154.2	210.9	79.1	65.3	60.6	122.3	169.8	P09405 1xPhospho [S145; S157]	0.761784	0.309303
High	[R].KEEGEQEVAVDEGSDENKVEAEEEGAENK.[D]	1xPhospho [S14]; 3xTMT10plex [K1; K18; K29]; 1xTMT10plex [N-Term]	2	Q9JL35	Q9JL35 [363-391]	Q9JL35 1xPhospho [S376]	Q9JL35 1xPhospho [S376]	High mobility group nucleosome-binding domain-containing protein 5 OS=Mus musculus OX=10090 GN=Hmgn5 PE=1 SV=2	Q9JL35	409.6	253.9	119	82.9	82.7	133.2	331.4	195.7	98	73.3	Q9JL35 1xPhospho [S376]	0.968927	0.773829
High	[R].KECANSCTSDYSQQGHVSSGSEVTQCCQTDLCNER.[L]	5xCarbamidomethyl [C3; C7; C26; C27; C32]; 1xPhospho [S/T]; 1xTMT10plex [K1]; 1xTMT10plex [N-Term]	2	P35459	P35459 [61-95]	P35459 1xPhospho [S79; T89]	P35459 1xPhospho [S/T]	Lymphocyte antigen 6D OS=Mus musculus OX=10090 GN=Ly6d PE=1 SV=1	P35459	34.4	45	37.1	38.2	44.2	45.1	47.2	45.1	32	34.6	P35459 1xPhospho [S79; T89]	1.0194	0.791781
High	[R].KEDESQTEDPSTSPSPGTR.[A]	1xPhospho [S13]; 1xTMT10plex [N-Term]	1	P70429	P70429 [290-308]	P70429 1xPhospho [S302]	P70429 1xPhospho [S302]	Ena/VASP-like protein OS=Mus musculus OX=10090 GN=Evl PE=1 SV=2	P70429	31.5	36.5	110.5	115.1	164.9	52.7	44.7	43.1	124.9	172.4	P70429 1xPhospho [S302]	1.13146	0.912335
High	[R].KEDEDDEEEEMVSDS.[-]	1xPhospho [S]; 1xOxidation [M11]; 1xTMT10plex [K1]; 1xTMT10plex [N-Term]	5	Q8BIZ6	Q8BIZ6 [369-383]	Q8BIZ6 1xPhospho [S381; S383]	Q8BIZ6 1xPhospho [S]	Smad nuclear-interacting protein 1 OS=Mus musculus OX=10090 GN=Snip1 PE=1 SV=1	Q8BIZ6	846	789.3	455.5	429.9	411.6	466.8	551.6	523.7	452.7	377.9	Q8BIZ6 1xPhospho [S381; S383]	0.926302	0.294374
High	[R].KEDEDDEEEEMVSDS.[-]	1xPhospho [S]; 1xTMT10plex [K1]; 1xTMT10plex [N-Term]	6	Q8BIZ6	Q8BIZ6 [369-383]	Q8BIZ6 1xPhospho [S381; S383]	Q8BIZ6 1xPhospho [S]	Smad nuclear-interacting protein 1 OS=Mus musculus OX=10090 GN=Snip1 PE=1 SV=1	Q8BIZ6	2219	2171.4	1081	824.2	692.9	1128.4	1583.1	1345.7	882.8	641.6	Q8BIZ6 1xPhospho [S381; S383]	0.851635	0.469692
High	[R].KEGGGDSSASSPTEEEQEQGEMSACSDEGTAQEGK.[A]	1xCarbamidomethyl [C25]; 1xPhospho [S26]; 2xTMT10plex [K1; K35]; 1xTMT10plex [N-Term]	3	P28667	P28667 [110-144]	P28667 1xPhospho [S135]	P28667 1xPhospho [S135]	MARCKS-related protein OS=Mus musculus OX=10090 GN=Marcksl1 PE=1 SV=2	P28667	591.7	507.9	232.2	178.4	154.1	281.3	413.5	387.9	200.6	131.7	P28667 1xPhospho [S135]	0.876124	0.648169
High	[R].KEGGGDSSASSPTEEEQEQGEMSACSDEGTAQEGK.[A]	1xCarbamidomethyl [C25]; 1xPhospho [S26]; 1xTMT10plex [N-Term]	4	P28667	P28667 [110-144]	P28667 1xPhospho [S135]	P28667 1xPhospho [S135]	MARCKS-related protein OS=Mus musculus OX=10090 GN=Marcksl1 PE=1 SV=2	P28667	92	75.6	105.3	127.9	186.7	85.9	115.2	93.3	129.8	142.6	P28667 1xPhospho [S135]	1.03227	0.855835
High	[R].KEEMHTEPDEEAEEEEDTTSSDIR.[A]	1xPhospho [T6]; 1xTMT10plex [K1]; 1xTMT10plex [N-Term]	3	Q8BZ21	Q8BZ21 [1223-1246]	Q8BZ21 1xPhospho [T1228]	Q8BZ21 1xPhospho [T1228]	Histone acetyltransferase KAT6A OS=Mus musculus OX=10090 GN=Kat6a PE=1 SV=2	Q8BZ21	193.5	235.5	120.3	148.3	116.1	231.5	213.9	217.1	230.3	168.9	Q8BZ21 1xPhospho [T1228]	1.38843	0.0878756
High	[K].KEESEESEDDMGFGLFD.[-]	2xPhospho [S4; S7]; 1xOxidation [M11]; 1xTMT10plex [K1]; 1xTMT10plex [N-Term]	148	P47955	P47955 [98-114]	P47955 2xPhospho [S101; S104]	P47955 2xPhospho [S101; S104]	Large ribosomal subunit protein P1 OS=Mus musculus OX=10090 GN=Rplp1 PE=1 SV=1	P47955	16030.3	13792	8971.6	8244.7	6692	10648.6	14624.4	15926.5	10395.1	8409.5	P47955 2xPhospho [S101; S104]	1.16174	0.594816
High	[K].KEESEESEDDMGFGLFD.[-]	1xPhospho [S]; 1xTMT10plex [K1]; 1xTMT10plex [N-Term]	62	P47955	P47955 [98-114]	P47955 1xPhospho [S101; S104]	P47955 1xPhospho [S]	Large ribosomal subunit protein P1 OS=Mus musculus OX=10090 GN=Rplp1 PE=1 SV=1	P47955	6650.5	6765.7	4341.4	5043.7	3872.9	4981.5	5287.8	6375.3	5856.9	4504.6	P47955 1xPhospho [S101; S104]	1.03397	0.924181
High	[K].KEESEESEDDMGFGLFD.[-]	2xPhospho [S4; S7]; 1xOxidation [M11]; 1xTMT10plex [N-Term]	38	P47955	P47955 [98-114]	P47955 2xPhospho [S101; S104]	P47955 2xPhospho [S101; S104]	Large ribosomal subunit protein P1 OS=Mus musculus OX=10090 GN=Rplp1 PE=1 SV=1	P47955	2010.8	2236.3	3049.4	2884.2	3739.6	2128.7	1991.5	2115.8	3238.7	3140.4	P47955 2xPhospho [S101; S104]	0.927913	0.54367
High	[K].KEESEESEDDMGFGLFD.[-]	2xPhospho [S4; S7]; 1xTMT10plex [N-Term]	62	P47955	P47955 [98-114]	P47955 2xPhospho [S101; S104]	P47955 2xPhospho [S101; S104]	Large ribosomal subunit protein P1 OS=Mus musculus OX=10090 GN=Rplp1 PE=1 SV=1	P47955	1790.1	2221.1	3420.4	3277	4159.9	2280.7	1938.1	2106.1	3238.4	3152.4	P47955 2xPhospho [S101; S104]	0.891163	0.420675
High	[K].KEESEESEDDMGFGLFD.[-]	1xPhospho [S]; 1xOxidation [M11]; 1xTMT10plex [N-Term]	36	P47955	P47955 [98-114]	P47955 1xPhospho [S101; S104]	P47955 1xPhospho [S]	Large ribosomal subunit protein P1 OS=Mus musculus OX=10090 GN=Rplp1 PE=1 SV=1	P47955	1802.8	2131.2	3873.5	4163	6169.5	2522.4	2206.9	2337.3	4401.1	4845.6	P47955 1xPhospho [S101; S104]	1.01389	0.715374
High	[K].KEESEESEDDMGFGLFD.[-]	1xPhospho [S]; 1xTMT10plex [N-Term]	40	P47955	P47955 [98-114]	P47955 1xPhospho [S101; S104]	P47955 1xPhospho [S]	Large ribosomal subunit protein P1 OS=Mus musculus OX=10090 GN=Rplp1 PE=1 SV=1	P47955	1215.5	1356.2	2575.1	2794.5	4036.1	1502.7	1422.9	1482	2803.5	3067	P47955 1xPhospho [S101; S104]	0.990116	0.605033
High	[K].KEESEESDDDMGFGLFD.[-]	2xPhospho [S4; S7]; 1xOxidation [M11]; 1xTMT10plex [K1]; 1xTMT10plex [N-Term]	93	P99027	P99027 [99-115]	P99027 2xPhospho [S102; S105]	P99027 2xPhospho [S102; S105]	Large ribosomal subunit protein P2 OS=Mus musculus OX=10090 GN=Rplp2 PE=1 SV=3	P99027	9993.5	7685	5479.4	4511.5	4078.8	6085.4	9796.1	10384.7	6686.7	5109	P99027 2xPhospho [S102; S105]	1.24376	0.430475
High	[K].KEESEESDDDMGFGLFD.[-]	2xPhospho [S4; S7]; 1xTMT10plex [K1]; 1xTMT10plex [N-Term]	73	P99027	P99027 [99-115]	P99027 2xPhospho [S102; S105]	P99027 2xPhospho [S102; S105]	Large ribosomal subunit protein P2 OS=Mus musculus OX=10090 GN=Rplp2 PE=1 SV=3	P99027	7691.3	6229.7	4035.6	3534.4	3192.4	4338.7	6651.9	5867.7	4300.2	3037.8	P99027 2xPhospho [S102; S105]	1.01857	0.930167
High	[K].KEESEESDDDMGFGLFD.[-]	1xPhospho [S]; 1xOxidation [M11]; 1xTMT10plex [K1]; 1xTMT10plex [N-Term]	34	P99027	P99027 [99-115]	P99027 1xPhospho [S102; S105]	P99027 1xPhospho [S]	Large ribosomal subunit protein P2 OS=Mus musculus OX=10090 GN=Rplp2 PE=1 SV=3	P99027	2210.5	2128.8	1421	1692.5	1590.6	1649.6	1845.5	2224.8	2471.7	1787.9	P99027 1xPhospho [S102; S105]	1.1093	0.412929
High	[K].KEESEESDDDMGFGLFD.[-]	1xPhospho [S]; 1xTMT10plex [K1]; 1xTMT10plex [N-Term]	41	P99027	P99027 [99-115]	P99027 1xPhospho [S102; S105]	P99027 1xPhospho [S]	Large ribosomal subunit protein P2 OS=Mus musculus OX=10090 GN=Rplp2 PE=1 SV=3	P99027	6572.3	6494.2	4075.1	4953.1	3865.5	4675.6	5074	6113.1	5869.6	4540.3	P99027 1xPhospho [S102; S105]	1.03077	0.926683
High	[K].KEESEESDDDMGFGLFD.[-]	2xPhospho [S4; S7]; 1xOxidation [M11]; 1xTMT10plex [N-Term]	33	P99027	P99027 [99-115]	P99027 2xPhospho [S102; S105]	P99027 2xPhospho [S102; S105]	Large ribosomal subunit protein P2 OS=Mus musculus OX=10090 GN=Rplp2 PE=1 SV=3	P99027	1273.4	1582.8	2266.7	2208.7	2675.1	1627	1301.8	1486.9	2544.4	2464.5	P99027 2xPhospho [S102; S105]	0.971418	0.755428
High	[K].KEESEESDDDMGFGLFD.[-]	2xPhospho [S4; S7]; 1xTMT10plex [N-Term]	53	P99027	P99027 [99-115]	P99027 2xPhospho [S102; S105]	P99027 2xPhospho [S102; S105]	Large ribosomal subunit protein P2 OS=Mus musculus OX=10090 GN=Rplp2 PE=1 SV=3	P99027	1057.3	1267.4	1921.4	1870.4	2372.3	1280.2	1072.7	1132.4	1813.8	1763.2	P99027 2xPhospho [S102; S105]	0.870611	0.34628
High	[K].KEESEESDDDMGFGLFD.[-]	1xPhospho [S]; 1xOxidation [M11]; 1xTMT10plex [N-Term]	21	P99027	P99027 [99-115]	P99027 1xPhospho [S102; S105]	P99027 1xPhospho [S]	Large ribosomal subunit protein P2 OS=Mus musculus OX=10090 GN=Rplp2 PE=1 SV=3	P99027	1035.1	1200	2233.2	2359.5	3593.7	1415.2	1417	1391.6	2604.4	2870.4	P99027 1xPhospho [S102; S105]	1.07055	0.804955
High	[K].KEESEESDDDMGFGLFD.[-]	1xPhospho [S]; 1xTMT10plex [N-Term]	37	P99027	P99027 [99-115]	P99027 1xPhospho [S102; S105]	P99027 1xPhospho [S]	Large ribosomal subunit protein P2 OS=Mus musculus OX=10090 GN=Rplp2 PE=1 SV=3	P99027	1374.7	1728.9	3559.9	3919.1	5820.9	1933.9	1808.2	1815.7	3785.6	4312.5	P99027 1xPhospho [S102; S105]	0.964777	0.587544
High	[K].KDIDHETVVEEQIIGENSPPDYSEYMTGK.[K]	1xPhospho [S18]; 2xTMT10plex [K1; K29]; 1xTMT10plex [N-Term]	3	Q00899	Q00899 [230-258]	Q00899 1xPhospho [S247]	Q00899 1xPhospho [S247]	Transcriptional repressor protein YY1 OS=Mus musculus OX=10090 GN=Yy1 PE=1 SV=1	Q00899	406.4	385.9	143.5	151.4	85.9	208.1	269.5	270.6	161.6	81.5	Q00899 1xPhospho [S247]	0.890023	0.644589
High	[K].KDIDHETVVEEQIIGENSPPDYSEYMTGK.[K]	1xPhospho [S18]; 1xTMT10plex [K]; 1xTMT10plex [N-Term]	12	Q00899	Q00899 [230-258]	Q00899 1xPhospho [S247]	Q00899 1xPhospho [S247]	Transcriptional repressor protein YY1 OS=Mus musculus OX=10090 GN=Yy1 PE=1 SV=1	Q00899	408.9	576.4	1031.1	1134.1	970.2	595.4	456.4	454.4	1025.4	805.1	Q00899 1xPhospho [S247]	0.817755	0.404965
High	[K].KDIDHETVVEEQIIGENSPPDYSEYMTGK.[K]	1xPhospho [S18]; 1xTMT10plex [N-Term]	6	Q00899	Q00899 [230-258]	Q00899 1xPhospho [S247]	Q00899 1xPhospho [S247]	Transcriptional repressor protein YY1 OS=Mus musculus OX=10090 GN=Yy1 PE=1 SV=1	Q00899	278	269.6	391.9	356.7	558.6	229.9	276.8	285.2	314.3	376.6	Q00899 1xPhospho [S247]	0.831906	0.232843
High	[K].KDEESIPMETEETHLEDTAESQQNGEEGTSTPEDK.[E]	1xPhospho [T31]; 2xTMT10plex [K1; K35]; 1xTMT10plex [N-Term]	2	O54941	O54941 [333-367]	O54941 1xPhospho [T363]	O54941 1xPhospho [T363]	SWI/SNF-related matrix-associated actin-dependent regulator of chromatin subfamily E member 1 OS=Mus musculus OX=10090 GN=Smarce1 PE=1 SV=1	O54941	104	61.8	31.8	26.3	27.1	33.4	55.2	44.9	31.4	23.9	O54941 1xPhospho [T363]	0.942169	0.457496
High	[K].KDDSHSAEDSEDEKDDHK.[N]	2xPhospho [S6; S10]; 1xTMT10plex [K]; 1xTMT10plex [N-Term]	4	Q80XU3	Q80XU3 [70-87]	Q80XU3 2xPhospho [S75; S79]	Q80XU3 2xPhospho [S75; S79]	Nuclear ubiquitous casein and cyclin-dependent kinase substrate 1 OS=Mus musculus OX=10090 GN=Nucks1 PE=1 SV=1	Q80XU3	85.9	423.8	292.5	517.6	378.2	372.2	44.9	148.7	532.9	264.1	Q80XU3 2xPhospho [S75; S79]	0.756726	0.566707
High	[K].KDDSHSAEDSEDEKDDHK.[N]	1xPhospho [S10]; 1xTMT10plex [N-Term]	2	Q80XU3	Q80XU3 [70-87]	Q80XU3 1xPhospho [S79]	Q80XU3 1xPhospho [S79]	Nuclear ubiquitous casein and cyclin-dependent kinase substrate 1 OS=Mus musculus OX=10090 GN=Nucks1 PE=1 SV=1	Q80XU3	4.4	7.3	134.8	93.6	195.7	19.5	7	4.9	75	103.3	Q80XU3 1xPhospho [S79]	0.655526	0.312979
High	[R].KDSLDLDVEAASSPAAAALEEDDSSGR.[E]	1xPhospho [S3]; 1xTMT10plex [K1]; 1xTMT10plex [N-Term]	1	Q3UJU9	Q3UJU9 [210-236]	Q3UJU9 1xPhospho [S212]	Q3UJU9 1xPhospho [S212]	Regulator of microtubule dynamics protein 3 OS=Mus musculus OX=10090 GN=Rmdn3 PE=1 SV=2	Q3UJU9	36.8	33.7	26.8	31.5	28.7	32.3	32.6	33.1	19.9	31.3	Q3UJU9 1xPhospho [S212]	0.985137	0.603044
High	[R].KDSLDLDVEAASSPAAAALEEDDSSGR.[E]	1xPhospho [S3]; 1xTMT10plex [N-Term]	2	Q3UJU9	Q3UJU9 [210-236]	Q3UJU9 1xPhospho [S212]	Q3UJU9 1xPhospho [S212]	Regulator of microtubule dynamics protein 3 OS=Mus musculus OX=10090 GN=Rmdn3 PE=1 SV=2	Q3UJU9	80.1	78.1	116	91.3	113.2	92.1	105.5	98.9	117	118.5	Q3UJU9 1xPhospho [S212]	1.12182	0.295127
High	[R].KDSEGYSESPDLEFEYADTDK.[W]	1xPhospho [S3]; 2xTMT10plex [K1; K21]; 1xTMT10plex [N-Term]	2	Q8C079	Q8C079 [57-77]	Q8C079 1xPhospho [S59]	Q8C079 1xPhospho [S59]	Striatin-interacting protein 1 OS=Mus musculus OX=10090 GN=Strip1 PE=1 SV=2	Q8C079	241.1	155.1	104.5	65.6	70.3	89.6	213	144	95.6	78.3	Q8C079 1xPhospho [S59]	1.07553	0.939401
High	[R].KDSEEGEESFSSVQDDLSK.[A]	1xPhospho [S3]; 1xTMT10plex [K]; 1xTMT10plex [N-Term]	3	P35601	P35601 [242-260]	P35601 1xPhospho [S244]	P35601 1xPhospho [S244]	Replication factor C subunit 1 OS=Mus musculus OX=10090 GN=Rfc1 PE=1 SV=2	P35601	284.5	756	811.2	1054.7	733.7	531	268.5	336.1	714.3	543.3	P35601 1xPhospho [S244]	0.684139	0.130486
High	[R].KDLYANNVMSGGTTMYPGIADR.[M]	1xPhospho [Y4]; 1xOxidation [M9]; 1xTMT10plex [K1]; 1xTMT10plex [N-Term]	1	P68134	P68134 [293-314]	P68134 1xPhospho [Y296]	P68134 1xPhospho [Y296]	Actin, alpha skeletal muscle OS=Mus musculus OX=10090 GN=Acta1 PE=1 SV=1	P68134	132	164.1	250	81.2	72.2	81.9	93	83.1	93	80.9	P68134 1xPhospho [Y296]	0.653109	0.172521
High	[R].KDLYANNVMSGGTTMYPGIADR.[M]	1xPhospho [Y4]; 1xOxidation [M9]; 1xTMT10plex [N-Term]	1	P68134	P68134 [293-314]	P68134 1xPhospho [Y296]	P68134 1xPhospho [Y296]	Actin, alpha skeletal muscle OS=Mus musculus OX=10090 GN=Acta1 PE=1 SV=1	P68134	9.9	8.4	43.7	12	26.6	7.2	11.7	11.3	14.5	19.6	P68134 1xPhospho [Y296]	0.841406	0.332233
High	[R].KDSEEGEESFSSVQDDLSK.[A]	1xPhospho [S3]; 1xTMT10plex [N-Term]	3	P35601	P35601 [242-260]	P35601 1xPhospho [S244]	P35601 1xPhospho [S244]	Replication factor C subunit 1 OS=Mus musculus OX=10090 GN=Rfc1 PE=1 SV=2	P35601	140.1	169.6	500.5	500.6	667.9	176.5	171.1	184.1	316.4	360	P35601 1xPhospho [S244]	0.644727	0.200976
High	[R].KDSEEEVSLLGNQDIEEGNSR.[M]	1xPhospho [S3]; 1xTMT10plex [K1]; 1xTMT10plex [N-Term]	4	P15920	P15920 [693-713]	P15920 1xPhospho [S695]	P15920 1xPhospho [S695]	V-type proton ATPase 116 kDa subunit a 2 OS=Mus musculus OX=10090 GN=Atp6v0a2 PE=1 SV=2	P15920	311	291.9	150.7	179.2	133.5	233.2	289	283.8	197	139.8	P15920 1xPhospho [S695]	1.07596	0.749263
High	[R].KDSEEEVSLLGNQDIEEGNSR.[M]	1xPhospho [S3]; 1xTMT10plex [N-Term]	3	P15920	P15920 [693-713]	P15920 1xPhospho [S695]	P15920 1xPhospho [S695]	V-type proton ATPase 116 kDa subunit a 2 OS=Mus musculus OX=10090 GN=Atp6v0a2 PE=1 SV=2	P15920	128.2	175.3	282.3	280.8	353.4	189.6	176.2	183	310.9	304.8	P15920 1xPhospho [S695]	1.01513	0.832729
High	[R].KFSEEPEVAANFTK.[S]	1xPhospho [S3]; 2xTMT10plex [K1; K14]; 1xTMT10plex [N-Term]	1	Q9D6Z1	Q9D6Z1 [552-565]	Q9D6Z1 1xPhospho [S554]	Q9D6Z1 1xPhospho [S554]	Nucleolar protein 56 OS=Mus musculus OX=10090 GN=Nop56 PE=1 SV=2	Q9D6Z1	194.5	172	106.5	91.6	79	119	153.8	137.6	100.9	81.1	Q9D6Z1 1xPhospho [S554]	0.967602	0.707471
High	[K].KGDVEGSQSQDEGEGSGESERGSGSQSSVPSVDQFTGVGIR.[V]	2xPhospho [S16; S19]; 1xTMT10plex [K1]; 1xTMT10plex [N-Term]	6	Q9CW03	Q9CW03 [1059-1099]	Q9CW03 2xPhospho [S1074; S1077]	Q9CW03 2xPhospho [S1074; S1077]	Structural maintenance of chromosomes protein 3 OS=Mus musculus OX=10090 GN=Smc3 PE=1 SV=2	Q9CW03	118.9	119.8	76.7	80.5	83	92.4	124.9	131.3	97.6	89.8	Q9CW03 2xPhospho [S1074; S1077]	1.13006	0.405331
High	[K].KGDVEGSQSQDEGEGSGESER.[G]	2xPhospho [S16; S]; 1xTMT10plex [K1]; 1xTMT10plex [N-Term]	3	Q9CW03	Q9CW03 [1059-1079]	Q9CW03 2xPhospho [S1067; S1074; S1077]	Q9CW03 2xPhospho [S1074; S]	Structural maintenance of chromosomes protein 3 OS=Mus musculus OX=10090 GN=Smc3 PE=1 SV=2	Q9CW03	426.3	410.4	234.1	250.7	241	349.3	410.1	353.6	304.1	247.8	Q9CW03 2xPhospho [S1067; S1074; S1077]	1.1073	0.699389
High	[K].KGDVEGSQSQDEGEGSGESER.[G]	1xPhospho [S]; 1xTMT10plex [K1]; 1xTMT10plex [N-Term]	31	Q9CW03	Q9CW03 [1059-1079]	Q9CW03 1xPhospho [S1065; S1067; S1074]	Q9CW03 1xPhospho [S]	Structural maintenance of chromosomes protein 3 OS=Mus musculus OX=10090 GN=Smc3 PE=1 SV=2	Q9CW03	5023.4	5647.8	3386.2	3419.1	2810.2	4312.3	5144.4	4516.5	4227.6	2906.9	Q9CW03 1xPhospho [S1065; S1067; S1074]	1.08295	0.808054
High	[K].KGDVEGSQSQDEGEGSGESER.[G]	2xPhospho [S9; S16]; 1xTMT10plex [N-Term]	3	Q9CW03	Q9CW03 [1059-1079]	Q9CW03 2xPhospho [S1067; S1074]	Q9CW03 2xPhospho [S1067; S1074]	Structural maintenance of chromosomes protein 3 OS=Mus musculus OX=10090 GN=Smc3 PE=1 SV=2	Q9CW03	59.2	75.8	195.5	211.2	305.8	119.8	75.7	89.9	253.7	320.9	Q9CW03 2xPhospho [S1067; S1074]	1.13807	0.971108
High	[K].KGDVEGSQSQDEGEGSGESER.[G]	1xPhospho [S]; 1xTMT10plex [N-Term]	52	Q9CW03	Q9CW03 [1059-1079]	Q9CW03 1xPhospho [S1065; S1067; S1074]	Q9CW03 1xPhospho [S]	Structural maintenance of chromosomes protein 3 OS=Mus musculus OX=10090 GN=Smc3 PE=1 SV=2	Q9CW03	684.6	1592	6811.7	6336.7	9222.1	2576.3	1064.8	1187	5254.6	6009.1	Q9CW03 1xPhospho [S1065; S1067; S1074]	0.73039	0.400335
High	[K].KGDSSSGGGGGSSGGGGSSNVGGGSSGGSGSCSSSSR.[L]	1xCarbamidomethyl [C32]; 1xPhospho [S]; 1xTMT10plex [K1]; 1xTMT10plex [N-Term]	8	Q64012	Q64012 [224-260]	Q64012 1xPhospho [S235; S236; S248; S249; S252; S254]	Q64012 1xPhospho [S]	RNA-binding protein Raly OS=Mus musculus OX=10090 GN=Raly PE=1 SV=3	Q64012	221	252	144.5	147.7	116.7	167.4	182.5	183.9	145.7	145.7	Q64012 1xPhospho [S235; S236; S248; S249; S252; S254]	1.02316	0.684973
High	[K].KFVEWLQNAEEESESEGEES.[-]	2xPhospho [S15; S]; 1xTMT10plex [K1]; 1xTMT10plex [N-Term]	3	Q91VK1	Q91VK1 [400-419]	Q91VK1 2xPhospho [S412; S414; S419]	Q91VK1 2xPhospho [S414; S]	eIF5-mimic protein 1 OS=Mus musculus OX=10090 GN=Bzw2 PE=1 SV=1	Q91VK1	214.5	176	95.5	104.9	94.8	131.5	236.6	172.9	127	106.3	Q91VK1 2xPhospho [S412; S414; S419]	1.20295	0.613534
High	[K].KFVEWLQNAEEESESEGEES.[-]	1xPhospho [S]; 1xTMT10plex [K1]; 1xTMT10plex [N-Term]	3	Q91VK1	Q91VK1 [400-419]	Q91VK1 1xPhospho [S412; S419]	Q91VK1 1xPhospho [S]	eIF5-mimic protein 1 OS=Mus musculus OX=10090 GN=Bzw2 PE=1 SV=1	Q91VK1	300.4	277	206.5	229.2	214.4	211.3	256	254.1	241.9	205.4	Q91VK1 1xPhospho [S412; S419]	0.95639	0.59535
High	[R].KGAEEEEEEEDDDSEEEIK.[A]	1xPhospho [S14]; 2xTMT10plex [K1; K19]; 1xTMT10plex [N-Term]	5	Q9WV69	Q9WV69 [213-231]	Q9WV69 1xPhospho [S226]	Q9WV69 1xPhospho [S226]	Dematin OS=Mus musculus OX=10090 GN=Dmtn PE=1 SV=1	Q9WV69	546.8	354.1	250.2	243.1	262.6	612.3	869.3	985.3	476.1	395.9	Q9WV69 1xPhospho [S226]	1.95266	0.0290457
High	[R].KGAEEEEEEEDDDSEEEIK.[A]	1xPhospho [S14]; 1xTMT10plex [K]; 1xTMT10plex [N-Term]	6	Q9WV69	Q9WV69 [213-231]	Q9WV69 1xPhospho [S226]	Q9WV69 1xPhospho [S226]	Dematin OS=Mus musculus OX=10090 GN=Dmtn PE=1 SV=1	Q9WV69	498.6	712.6	837.1	1129.6	1113.5	1330.9	588	832.5	1244.8	1492.5	Q9WV69 1xPhospho [S226]	1.2408	0.279372
High	[R].KGAEEEEEEEDDDSEEEIK.[A]	1xPhospho [S14]; 1xTMT10plex [N-Term]	9	Q9WV69	Q9WV69 [213-231]	Q9WV69 1xPhospho [S226]	Q9WV69 1xPhospho [S226]	Dematin OS=Mus musculus OX=10090 GN=Dmtn PE=1 SV=1	Q9WV69	145.2	236.8	690.3	843.4	1367.9	485.3	167.3	233.6	778.3	1404.5	Q9WV69 1xPhospho [S226]	0.942712	0.895195
High	[K].KGAAEEADSEDSDAEEKPVKQEDFPK.[D]	2xPhospho [S9; S12]; 1xTMT10plex [N-Term]	3	Q9ERA6	Q9ERA6 [88-113]	Q9ERA6 2xPhospho [S96; S99]	Q9ERA6 2xPhospho [S96; S99]	Tuftelin-interacting protein 11 OS=Mus musculus OX=10090 GN=Tfip11 PE=1 SV=1	Q9ERA6	215.5	211.9	337.9	298.4	466.7	148	167	148.5	294.6	304.1	Q9ERA6 2xPhospho [S96; S99]	0.685109	0.150587
High	[K].KEPDAEPAEGEEEEAQAATTDAPNGDLTPEMILSMMDR.[-]	1xPhospho [T28]; 1xTMT10plex [K1]; 1xTMT10plex [N-Term]	4	Q61164	Q61164 [699-736]	Q61164 1xPhospho [T726]	Q61164 1xPhospho [T726]	Transcriptional repressor CTCF OS=Mus musculus OX=10090 GN=Ctcf PE=1 SV=2	Q61164	61.3	74.3	53.5	45.1	27.1	49.7	44.8	52.6	52.5	34.1	Q61164 1xPhospho [T726]	0.890823	0.540769
High	[K].KEPDAEPAEGEEEEAQAATTDAPNGDLTPEMILSMMDR.[-]	1xPhospho [T28]; 1xTMT10plex [N-Term]	4	Q61164	Q61164 [699-736]	Q61164 1xPhospho [T726]	Q61164 1xPhospho [T726]	Transcriptional repressor CTCF OS=Mus musculus OX=10090 GN=Ctcf PE=1 SV=2	Q61164	59	65.4	78	61.6	54.5	40.6	39.2	39.4	43.9	35.4	Q61164 1xPhospho [T726]	0.64095	0.000459576
High	[K].KELSEESEDEELQLEEFPMLK.[T]	2xPhospho [S4; S7]; 1xTMT10plex [N-Term]	2	P54103	P54103 [57-77]	P54103 2xPhospho [S60; S63]	P54103 2xPhospho [S60; S63]	DnaJ homolog subfamily C member 2 OS=Mus musculus OX=10090 GN=Dnajc2 PE=1 SV=2	P54103	49.5	50.8	115.9	78.2	125.6	62.5	66.7	66.8	74.5	94.1	P54103 2xPhospho [S60; S63]	0.925264	0.530393
High	[K].KESGGSDDEDEDDDDDESSEDSEDEEPPPKR.[S]	3xPhospho [S6; S18; S19]; 1xTMT10plex [K30]; 1xTMT10plex [N-Term]	3	Q3TEA8	Q3TEA8 [426-456]	Q3TEA8 3xPhospho [S431; S443; S444]	Q3TEA8 3xPhospho [S431; S443; S444]	Heterochromatin protein 1-binding protein 3 OS=Mus musculus OX=10090 GN=Hp1bp3 PE=1 SV=1	Q3TEA8	68.6	139	66.6	133.3	125.9	111.6	60.2	137.9	147.6	131.3	Q3TEA8 3xPhospho [S431; S443; S444]	1.04478	0.634929
High	[R].KETESEAEDDNLDDLER.[H]	1xPhospho [S/T]; 1xTMT10plex [N-Term]	15	Q52KI8	Q52KI8 [911-927]	Q52KI8 1xPhospho [T913; S915]	Q52KI8 1xPhospho [S/T]	Serine/arginine repetitive matrix protein 1 OS=Mus musculus OX=10090 GN=Srrm1 PE=1 SV=2	Q52KI8	665.6	1011	2682.6	2426.5	3644.5	1102.7	1364.8	945.2	2270.9	2720	Q52KI8 1xPhospho [T913; S915]	0.890667	0.550899
High	[R].KETESEAEDDNLDDLER.[H]	2xPhospho [T3; S5]; 1xTMT10plex [N-Term]	18	Q52KI8	Q52KI8 [911-927]	Q52KI8 2xPhospho [T913; S915]	Q52KI8 2xPhospho [T913; S915]	Serine/arginine repetitive matrix protein 1 OS=Mus musculus OX=10090 GN=Srrm1 PE=1 SV=2	Q52KI8	974.1	1875.6	3828.8	3576.4	4791.7	2028.8	1150.9	1497.1	2980.6	3046.3	Q52KI8 2xPhospho [T913; S915]	0.721492	0.304402
High	[R].KETESEAEDDNLDDLER.[H]	1xPhospho [S/T]; 1xTMT10plex [K1]; 1xTMT10plex [N-Term]	24	Q52KI8	Q52KI8 [911-927]	Q52KI8 1xPhospho [T913; S915]	Q52KI8 1xPhospho [S/T]	Serine/arginine repetitive matrix protein 1 OS=Mus musculus OX=10090 GN=Srrm1 PE=1 SV=2	Q52KI8	7738.3	8106.9	5353.2	5004.3	3922.6	5136.6	6627.9	5124.6	5356.4	4172.2	Q52KI8 1xPhospho [T913; S915]	0.91923	0.434918
High	[R].KETESEAEDDNLDDLER.[H]	2xPhospho [T3; S5]; 1xTMT10plex [K1]; 1xTMT10plex [N-Term]	15	Q52KI8	Q52KI8 [911-927]	Q52KI8 2xPhospho [T913; S915]	Q52KI8 2xPhospho [T913; S915]	Serine/arginine repetitive matrix protein 1 OS=Mus musculus OX=10090 GN=Srrm1 PE=1 SV=2	Q52KI8	3955.9	3800	1734.2	1751	1425	1957.7	3606.1	2368.5	2000.3	1333.6	Q52KI8 2xPhospho [T913; S915]	1.00432	0.68653
High	[K].LLCQEETPEATEDERDEER.[G]	1xCarbamidomethyl [C3]; 1xPhospho [T7]; 1xTMT10plex [N-Term]	1	Q9CQG2	Q9CQG2 [453-471]	Q9CQG2 1xPhospho [T459]	Q9CQG2 1xPhospho [T459]	RNA N6-adenosine-methyltransferase METTL16 OS=Mus musculus OX=10090 GN=Mettl16 PE=1 SV=1	Q9CQG2	188.9	197	206.2	198.8	248.9	191.7	176	193.2	147.4	161.3	Q9CQG2 1xPhospho [T459]	0.844154	0.0387637
High	[R].ILDEDSWSDGDQEPITVDQTWR.[G]	2xPhospho [S6; S8]; 1xTMT10plex [N-Term]	4	Q8BQR4	Q8BQR4 [142-163]	Q8BQR4 2xPhospho [S147; S149]	Q8BQR4 2xPhospho [S147; S149]	KAT8 regulatory NSL complex subunit 2 OS=Mus musculus OX=10090 GN=Kansl2 PE=1 SV=1	Q8BQR4	144	134.4	128.5	121.6	135.4	114.9	135.7	133.3	146.7	133.3	Q8BQR4 2xPhospho [S147; S149]	1.0028	1
High	[R].ILDEDSWSDGDQEPITVDQTWR.[G]	1xPhospho [S8]; 1xTMT10plex [N-Term]	4	Q8BQR4	Q8BQR4 [142-163]	Q8BQR4 1xPhospho [S149]	Q8BQR4 1xPhospho [S149]	KAT8 regulatory NSL complex subunit 2 OS=Mus musculus OX=10090 GN=Kansl2 PE=1 SV=1	Q8BQR4	197.8	204	198.9	190.6	207	133.1	152.7	133.1	176.1	149.4	Q8BQR4 1xPhospho [S149]	0.738208	0.000308586
High	[K].LLDFGSLSNLQVTQPTVGMNFK.[T]	1xPhospho [S8]; 1xTMT10plex [K22]; 1xTMT10plex [N-Term]	1	P63276	P63276 [108-129]	P63276 1xPhospho [S115]	P63276 1xPhospho [S115]	Small ribosomal subunit protein eS17 OS=Mus musculus OX=10090 GN=Rps17 PE=1 SV=2	P63276	162.7	156.5	120.5	113.2	79.5	132.6	126.1	134.4	126.3	87.2	P63276 1xPhospho [S115]	0.973737	0.775919
High	[R].LLDDHDYGSWGNYNNPLYDDS.[-]	1xPhospho [S9]; 1xTMT10plex [N-Term]	4	Q923D3	Q923D3 [276-296]	Q923D3 1xPhospho [S284]	Q923D3 1xPhospho [S284]	Prostate androgen-regulated mucin-like protein 1 homolog OS=Mus musculus OX=10090 GN=Parm1 PE=1 SV=1	Q923D3	241.6	246.1	272.8	234.5	277.8	246.5	239.9	263.3	281.5	224.4	Q923D3 1xPhospho [S284]	0.989423	0.799924
High	[R].IKWDEQTSNTKGDDDEESDEEAVK.[K]	1xPhospho [S18]; 1xTMT10plex [N-Term]	3	Q922U1	Q922U1 [602-625]	Q922U1 1xPhospho [S619]	Q922U1 1xPhospho [S619]	U4/U6 small nuclear ribonucleoprotein Prp3 OS=Mus musculus OX=10090 GN=Prpf3 PE=1 SV=1	Q922U1	76.5	80.2	199.8	239.4	413.2	105.1	106.9	90	204.8	263.7	Q922U1 1xPhospho [S619]	0.928943	0.518613
High	[R].LLALSNESDSEENVCEAELDTDLFPRPR.[S]	1xCarbamidomethyl [C15]; 2xPhospho [S8; S10]; 1xTMT10plex [N-Term]	2	Q80T85	Q80T85 [524-551]	Q80T85 2xPhospho [S531; S533]	Q80T85 2xPhospho [S531; S533]	DDB1- and CUL4-associated factor 5 OS=Mus musculus OX=10090 GN=Dcaf5 PE=1 SV=2	Q80T85	57	42.1	41.6	35.7	59.5	42	48.2	52.7	47.5	50.7	Q80T85 2xPhospho [S531; S533]	1.08238	0.840798
High	[R].LLEGEDAHLSSSQFSSSSQFSSGSQSSR.[D]	3xPhospho [S18; S21; S22]; 1xTMT10plex [N-Term]	5	Q61781	Q61781 [424-451]	Q61781 3xPhospho [S441; S444; S445]	Q61781 3xPhospho [S441; S444; S445]	Keratin, type I cytoskeletal 14 OS=Mus musculus OX=10090 GN=Krt14 PE=1 SV=2	Q61781	122.5	124	106.4	124.7	119.8	160.9	159.6	157	168	123	Q61781 3xPhospho [S441; S444; S445]	1.30292	0.00401596
High	[R].LLEGEDAHLSSSQFSSSSQFSSGSQSSR.[D]	2xPhospho [S]; 1xTMT10plex [N-Term]	16	Q61781	Q61781 [424-451]	Q61781 2xPhospho [S439; S440; S441; S444; S445; S447]	Q61781 2xPhospho [S]	Keratin, type I cytoskeletal 14 OS=Mus musculus OX=10090 GN=Krt14 PE=1 SV=2	Q61781	397.3	366.4	448.2	548.5	589.1	561.7	645	601.8	718.1	584	Q61781 2xPhospho [S439; S440; S441; S444; S445; S447]	1.36044	0.0175302
High	[R].LLEGEDAHLSSSQFSSSSQFSSGSQSSR.[D]	1xPhospho [S]; 1xTMT10plex [N-Term]	90	Q61781	Q61781 [424-451]	Q61781 1xPhospho [S433; S434; S435; S438; S439; S440; S441; S444; S445; S447; S449; S450]	Q61781 1xPhospho [S]	Keratin, type I cytoskeletal 14 OS=Mus musculus OX=10090 GN=Krt14 PE=1 SV=2	Q61781	4302.4	3953.4	4232.8	4504.4	5358.2	5872.9	6624.9	6457.8	6689.3	4816.8	Q61781 1xPhospho [S433; S434; S435; S438; S439; S440; S441; S444; S445; S447; S449; S450]	1.42764	0.0050276
High	[K].ILEGDNGLDSDMEEEADDGCK.[V]	1xCarbamidomethyl [C20]; 1xPhospho [S10]; 1xTMT10plex [K21]; 1xTMT10plex [N-Term]	1	Q8VDY9	Q8VDY9 [174-194]	Q8VDY9 1xPhospho [S183]	Q8VDY9 1xPhospho [S183]	Caspase activity and apoptosis inhibitor 1 OS=Mus musculus OX=10090 GN=Caap1 PE=1 SV=2	Q8VDY9	435.9	395	237.6	200.8	159.6	261.7	364.3	346.6	152.9	122.4	Q8VDY9 1xPhospho [S183]	0.837667	0.63578
High	[K].ILEGDNGLDSDMEEEADDGCK.[V]	1xCarbamidomethyl [C20]; 1xPhospho [S10]; 1xTMT10plex [N-Term]	2	Q8VDY9	Q8VDY9 [174-194]	Q8VDY9 1xPhospho [S183]	Q8VDY9 1xPhospho [S183]	Caspase activity and apoptosis inhibitor 1 OS=Mus musculus OX=10090 GN=Caap1 PE=1 SV=2	Q8VDY9	44.8	52	89.6	74.6	86.6	58.8	46	57.5	55.1	55.2	Q8VDY9 1xPhospho [S183]	0.742349	0.1464
High	[R].LLEDGEDFSLNDALDSSNSMQTVQK.[T]	1xPhospho [S]; 1xTMT10plex [K25]; 1xTMT10plex [N-Term]	8	P05784	P05784 [376-400]	P05784 1xPhospho [S384; S391; S392]	P05784 1xPhospho [S]	Keratin, type I cytoskeletal 18 OS=Mus musculus OX=10090 GN=Krt18 PE=1 SV=5	P05784	356.1	343.9	302.7	262.6	260.5	230.7	262.3	271.4	349.9	231.8	P05784 1xPhospho [S384; S391; S392]	0.880604	0.257167
High	[R].LLEDGEDFSLNDALDSSNSMQTVQK.[T]	1xPhospho [S]; 1xOxidation [M20]; 1xTMT10plex [N-Term]	7	P05784	P05784 [376-400]	P05784 1xPhospho [S392; S394]	P05784 1xPhospho [S]	Keratin, type I cytoskeletal 18 OS=Mus musculus OX=10090 GN=Krt18 PE=1 SV=5	P05784	124.7	117.7	189.9	181	242.8	123.7	146.1	137.3	204.8	187	P05784 1xPhospho [S392; S394]	0.977983	0.690579
High	[R].LLEDSESEDEAPPSRPR.[A]	2xPhospho [S5; S7]; 1xTMT10plex [N-Term]	1	Q9D6J3	Q9D6J3 [207-223]	Q9D6J3 2xPhospho [S211; S213]	Q9D6J3 2xPhospho [S211; S213]	Splicing factor YJU2 OS=Mus musculus OX=10090 GN=Yju2 PE=1 SV=1	Q9D6J3	70.1	82.7	55.6	68.4	58.2	55.3	70.3	64.3	63.8	58.3	Q9D6J3 2xPhospho [S211; S213]	0.946614	0.425627
High	[R].LLEDGEDFSLNDALDSSNSMQTVQK.[T]	1xPhospho [S]; 1xTMT10plex [N-Term]	5	P05784	P05784 [376-400]	P05784 1xPhospho [S391; S392]	P05784 1xPhospho [S]	Keratin, type I cytoskeletal 18 OS=Mus musculus OX=10090 GN=Krt18 PE=1 SV=5	P05784	50.1	52	93.8	86.8	147.2	50.5	58.7	57.4	81.6	90.7	P05784 1xPhospho [S391; S392]	0.87719	0.373495
High	[R].IIEPDDFLDDLDDEDYEEDTPKRR.[G]	1xPhospho [T20]; 1xTMT10plex [N-Term]	3	Q61103	Q61103 [157-180]	Q61103 1xPhospho [T176]	Q61103 1xPhospho [T176]	Zinc finger protein ubi-d4 OS=Mus musculus OX=10090 GN=Dpf2 PE=1 SV=1	Q61103	46.9	64.1	120.9	123.4	113.8	65	46.3	56.5	81	76.1	Q61103 1xPhospho [T176]	0.666737	0.131455
High	[R].IIEPDDFLDDLDDEDYEEDTPK.[R]	1xPhospho [T20]; 1xTMT10plex [K22]; 1xTMT10plex [N-Term]	5	Q61103	Q61103 [157-178]	Q61103 1xPhospho [T176]	Q61103 1xPhospho [T176]	Zinc finger protein ubi-d4 OS=Mus musculus OX=10090 GN=Dpf2 PE=1 SV=1	Q61103	400.9	310	240	216.3	223.3	206	269.5	258.2	229	198.9	Q61103 1xPhospho [T176]	0.891725	0.257845
High	[R].IIEPDDFLDDLDDEDYEEDTPK.[R]	1xPhospho [T20]; 1xTMT10plex [N-Term]	3	Q61103	Q61103 [157-178]	Q61103 1xPhospho [T176]	Q61103 1xPhospho [T176]	Zinc finger protein ubi-d4 OS=Mus musculus OX=10090 GN=Dpf2 PE=1 SV=1	Q61103	72.9	90.3	87.7	68	83.2	74.2	80.2	78.6	77.4	78.9	Q61103 1xPhospho [T176]	0.940198	0.577989
High	[K].LLDLSDSTSVASFPSADETDGNLPESR.[I]	2xPhospho [S]; 1xTMT10plex [N-Term]	10	P70335	P70335 [1094-1120]	P70335 2xPhospho [S1098; S1100; S1102; S1105; S1108]	P70335 2xPhospho [S]	Rho-associated protein kinase 1 OS=Mus musculus OX=10090 GN=Rock1 PE=1 SV=1	P70335	343.1	312.8	313.4	351.4	360.5	301.8	356.3	357	405.2	360.7	P70335 2xPhospho [S1098; S1100; S1102; S1105; S1108]	1.05559	0.327228
High	[K].LLDLSDSTSVASFPSADETDGNLPESR.[I]	1xPhospho [S12]; 1xTMT10plex [N-Term]	8	P70335	P70335 [1094-1120]	P70335 1xPhospho [S1105]	P70335 1xPhospho [S1105]	Rho-associated protein kinase 1 OS=Mus musculus OX=10090 GN=Rock1 PE=1 SV=1	P70335	422.1	441.8	417.7	452.9	480.6	395.8	436.5	461.1	520.8	507.9	P70335 1xPhospho [S1105]	1.05251	0.428318
High	[K].LLDMSSSQQDLSSWSSADELDTSGSVSPTSGR.[S]	1xPhospho [S]; 1xTMT10plex [N-Term]	6	Q6ZWR6	Q6ZWR6 [8661-8692]	Q6ZWR6 1xPhospho [S8667; S8673; S8675]	Q6ZWR6 1xPhospho [S]	Nesprin-1 OS=Mus musculus OX=10090 GN=Syne1 PE=1 SV=2	Q6ZWR6	127.7	122.1	120	136.7	143.3	114.8	156.3	132.7	145.7	133.9	Q6ZWR6 1xPhospho [S8667; S8673; S8675]	1.06602	0.438392
High	[K].ILDPDPDPPSPESPTETFAAPAEVR.[H]	2xPhospho [S10; S13]; 1xTMT10plex [N-Term]	4	Q05AH6	Q05AH6 [240-264]	Q05AH6 2xPhospho [S249; S252]	Q05AH6 2xPhospho [S249; S252]	Spindlin interactor and repressor of chromatin-binding protein OS=Mus musculus OX=10090 GN=Spindoc PE=1 SV=1	Q05AH6	43.4	36.7	41.6	35.2	40.3	33.5	43.6	38.7	44.4	35.9	Q05AH6 2xPhospho [S249; S252]	0.996908	0.934981
High	[K].ILDPDPDPPSPESPTETFAAPAEVR.[H]	1xPhospho [S]; 1xTMT10plex [N-Term]	2	Q05AH6	Q05AH6 [240-264]	Q05AH6 1xPhospho [S249; S252]	Q05AH6 1xPhospho [S]	Spindlin interactor and repressor of chromatin-binding protein OS=Mus musculus OX=10090 GN=Spindoc PE=1 SV=1	Q05AH6	14.6	14.7	16.2	19.5	18.2	10.4	10.8	10.1	12.6	15.2	Q05AH6 1xPhospho [S249; S252]	0.698126	0.0074623
High	[K].LLDMSSSQQDLSSWSSADELDTSGSVSPTSGR.[S]	2xPhospho [S15; S]; 1xTMT10plex [N-Term]	2	Q6ZWR6	Q6ZWR6 [8661-8692]	Q6ZWR6 2xPhospho [S8673; S8675; S8676]	Q6ZWR6 2xPhospho [S8675; S]	Nesprin-1 OS=Mus musculus OX=10090 GN=Syne1 PE=1 SV=2	Q6ZWR6	36.6	40	32.8	33.2	34.2	34.9	41.2	37.6	37.8	30.6	Q6ZWR6 2xPhospho [S8673; S8675; S8676]	1.04097	0.644787
High	[K].LLDGPTGSSEEEEEFLEIPPFNK.[Q]	1xPhospho [S9]; 1xTMT10plex [K23]; 1xTMT10plex [N-Term]	1	P70399	P70399 [1748-1770]	P70399 1xPhospho [S1756]	P70399 1xPhospho [S1756]	TP53-binding protein 1 OS=Mus musculus OX=10090 GN=Tp53bp1 PE=1 SV=3	P70399	75	77.9	50.4	53.9	29	49.4	53.1	48.7	52	34.4	P70399 1xPhospho [S1756]	0.829266	0.3388
High	[K].LIDLEDSADVGEQPGEVGYSGSPAEAPPSK.[S]	1xPhospho [S22]; 1xTMT10plex [K30]; 1xTMT10plex [N-Term]	1	O54916	O54916 [371-400]	O54916 1xPhospho [S392]	O54916 1xPhospho [S392]	RalBP1-associated Eps domain-containing protein 1 OS=Mus musculus OX=10090 GN=Reps1 PE=1 SV=2	O54916	53.7	50.7	36.4	35.4	21.6	46.4	52	46.3	46.8	34.4	O54916 1xPhospho [S392]	1.15749	0.411623
High	[K].LIDLEDSADVGEQPGEVGYSGSPAEAPPSK.[S]	1xPhospho [S22]; 1xTMT10plex [N-Term]	4	O54916	O54916 [371-400]	O54916 1xPhospho [S392]	O54916 1xPhospho [S392]	RalBP1-associated Eps domain-containing protein 1 OS=Mus musculus OX=10090 GN=Reps1 PE=1 SV=2	O54916	224.7	188.3	177.3	168.2	206.7	150.5	274.6	204.7	228.3	202.4	O54916 1xPhospho [S392]	1.11209	0.422937
High	[K].LLDQEEEEESESHASEEEEEEEEEEELL.[-]	1xPhospho [S15]; 1xTMT10plex [N-Term]	7	Q8BVN4	Q8BVN4 [319-346]	Q8BVN4 1xPhospho [S333]	Q8BVN4 1xPhospho [S333]	Transcription termination factor 4, mitochondrial OS=Mus musculus OX=10090 GN=Mterf4 PE=2 SV=1	Q8BVN4	454.7	443.5	447	419.1	477.5	412.4	450.2	459.9	531.7	450.5	Q8BVN4 1xPhospho [S333]	1.01146	0.576899
High	[R].LIDSSGSASVLTHSSSGNSLK.[R]	1xPhospho [S14]; 1xTMT10plex [K21]; 1xTMT10plex [N-Term]	1	A2A8Z1	A2A8Z1 [311-331]	A2A8Z1 1xPhospho [S324]	A2A8Z1 1xPhospho [S324]	Oxysterol-binding protein-related protein 9 OS=Mus musculus OX=10090 GN=Osbpl9 PE=1 SV=1	A2A8Z1	421.9	362.1	244.3	218.1	203.6	209.3	340.5	236.9	259.4	198.5	A2A8Z1 1xPhospho [S324]	0.926401	0.435423
High	[R].LIDSSGSASVLTHSSSGNSLK.[R]	1xPhospho [S16]; 1xTMT10plex [N-Term]	1	A2A8Z1	A2A8Z1 [311-331]	A2A8Z1 1xPhospho [S326]	A2A8Z1 1xPhospho [S326]	Oxysterol-binding protein-related protein 9 OS=Mus musculus OX=10090 GN=Osbpl9 PE=1 SV=1	A2A8Z1	231.1	191.4	269	209	270.7	178.6	239.7	221.4	243.8	230.4	A2A8Z1 1xPhospho [S326]	0.938351	0.576722
High	[R].ILDTSSLTQSAPASPTNK.[G]	1xPhospho [S14]; 1xTMT10plex [K18]; 1xTMT10plex [N-Term]	3	Q8K4Q0	Q8K4Q0 [850-867]	Q8K4Q0 1xPhospho [S863]	Q8K4Q0 1xPhospho [S863]	Regulatory-associated protein of mTOR OS=Mus musculus OX=10090 GN=Rptor PE=1 SV=1	Q8K4Q0	419	381.3	303.9	327.8	310.2	360.2	420.8	386.2	345.1	376.1	Q8K4Q0 1xPhospho [S863]	1.11941	0.28853
High	[K].LHSDSGISVDSQSLHDQQTHTQTASGQALK.[G]	1xPhospho [S13]; 1xTMT10plex [K30]; 1xTMT10plex [N-Term]	1	Q9Z0W1	Q9Z0W1 [304-333]	Q9Z0W1 1xPhospho [S316]	Q9Z0W1 1xPhospho [S316]	Tumor necrosis factor receptor superfamily member 16 OS=Mus musculus OX=10090 GN=Ngfr PE=1 SV=2	Q9Z0W1	138.6	134.1	79.3	88.4	81.1	325.1	348.5	379.3	218.2	119.4	Q9Z0W1 1xPhospho [S316]	2.65687	0.00822434
High	[K].LHSDSGISVDSQSLHDQQTHTQTASGQALK.[G]	1xPhospho [S13]; 1xTMT10plex [N-Term]	1	Q9Z0W1	Q9Z0W1 [304-333]	Q9Z0W1 1xPhospho [S316]	Q9Z0W1 1xPhospho [S316]	Tumor necrosis factor receptor superfamily member 16 OS=Mus musculus OX=10090 GN=Ngfr PE=1 SV=2	Q9Z0W1	22.6	46.6	71.8	83.7	118.5	80.8	40.2	38.4	144.1	135	Q9Z0W1 1xPhospho [S316]	1.33701	0.512651
High	[R].LHSAQLSPVDETPATQSQLK.[T]	1xPhospho [S7]; 1xTMT10plex [K20]; 1xTMT10plex [N-Term]	3	Q8C4M7	Q8C4M7 [180-199]	Q8C4M7 1xPhospho [S186]	Q8C4M7 1xPhospho [S186]	Centromere protein U OS=Mus musculus OX=10090 GN=Cenpu PE=1 SV=2	Q8C4M7	148.8	158.2	142.3	138.1	97.4	137.6	147.4	156.1	163.5	125.5	Q8C4M7 1xPhospho [S186]	1.03616	0.48666
High	[R].LHSAQLSPVDETPATQSQLK.[T]	1xPhospho [S7]; 1xTMT10plex [N-Term]	1	Q8C4M7	Q8C4M7 [180-199]	Q8C4M7 1xPhospho [S186]	Q8C4M7 1xPhospho [S186]	Centromere protein U OS=Mus musculus OX=10090 GN=Cenpu PE=1 SV=2	Q8C4M7	37.3	48.1	78.4	73.8	106.1	50.7	46.3	44	76.7	83.1	Q8C4M7 1xPhospho [S186]	0.931471	0.573338
High	[K].LHNFIIPDVLEEEEEGSESEPEGQDIDELYHFVK.[Q]	1xPhospho [S17]; 1xTMT10plex [N-Term]	1	Q7TPQ3	Q7TPQ3 [243-276]	Q7TPQ3 1xPhospho [S259]	Q7TPQ3 1xPhospho [S259]	E3 ubiquitin-protein ligase SHPRH OS=Mus musculus OX=10090 GN=Shprh PE=1 SV=1	Q7TPQ3	52.8	57.2	63	59	61.1	48.5	52.6	43.3	54.4	61.3	Q7TPQ3 1xPhospho [S259]	0.884709	0.0943019
High	[K].IHTTALTGQSPPLASGHQGEGDAPSVEPGATNIQQPSSPAPSTK.[Q]	2xPhospho [S25; S37]; 1xTMT10plex [K44]; 1xTMT10plex [N-Term]	6	Q8BTI8	Q8BTI8 [286-329]	Q8BTI8 2xPhospho [S310; S322]	Q8BTI8 2xPhospho [S310; S322]	Serine/arginine repetitive matrix protein 2 OS=Mus musculus OX=10090 GN=Srrm2 PE=1 SV=3	Q8BTI8	260.3	340.1	244.5	240	242	240.5	223.1	226	230.7	192.4	Q8BTI8 2xPhospho [S310; S322]	0.902299	0.0719481
High	[K].IHTTALTGQSPPLASGHQGEGDAPSVEPGATNIQQPSSPAPSTK.[Q]	2xPhospho [S/T]; 1xTMT10plex [N-Term]	5	Q8BTI8	Q8BTI8 [286-329]	Q8BTI8 2xPhospho [T288; T292; S310; T316; S322; S327]	Q8BTI8 2xPhospho [T/S]	Serine/arginine repetitive matrix protein 2 OS=Mus musculus OX=10090 GN=Srrm2 PE=1 SV=3	Q8BTI8	125.1	137.8	270.9	254.7	343.7	144.5	155.7	136.1	240.2	222.8	Q8BTI8 2xPhospho [T288; T292; S310; T316; S322; S327]	0.840889	0.349159
High	[R].IHDLEDDLEMSSDASDASGEEGSR.[T]	2xPhospho [S15; S]; 1xTMT10plex [N-Term]	4	Q3THK3	Q3THK3 [207-230]	Q3THK3 2xPhospho [S218; S221; S224]	Q3THK3 2xPhospho [S221; S]	General transcription factor IIF subunit 1 OS=Mus musculus OX=10090 GN=Gtf2f1 PE=1 SV=2	Q3THK3	91.9	94	70.8	74.9	83.2	86.9	119	99.3	119.6	93.7	Q3THK3 2xPhospho [S218; S221; S224]	1.26212	0.0331622
High	[R].IHDLEDDLEMSSDASDASGEEGSR.[T]	2xPhospho [S15; S18]; 1xOxidation [M10]; 1xTMT10plex [N-Term]	2	Q3THK3	Q3THK3 [207-230]	Q3THK3 2xPhospho [S221; S224]	Q3THK3 2xPhospho [S221; S224]	General transcription factor IIF subunit 1 OS=Mus musculus OX=10090 GN=Gtf2f1 PE=1 SV=2	Q3THK3	200.7	195.3	131.9	133	109	149.8	211.3	173.5	170.6	135.5	Q3THK3 2xPhospho [S221; S224]	1.12615	0.546973
High	[R].IHDLEDDLEMSSDASDASGEEGSR.[T]	3xPhospho [S12; S15; S18]; 1xTMT10plex [N-Term]	4	Q3THK3	Q3THK3 [207-230]	Q3THK3 3xPhospho [S218; S221; S224]	Q3THK3 3xPhospho [S218; S221; S224]	General transcription factor IIF subunit 1 OS=Mus musculus OX=10090 GN=Gtf2f1 PE=1 SV=2	Q3THK3	36.7	38.8	38	28.4	36.9	31.7	37.3	41	33.5	35.4	Q3THK3 3xPhospho [S218; S221; S224]	0.975348	0.993741
High	[R].IGWFPSNYVEEDYSEYC.[-]	1xCarbamidomethyl [C17]; 1xPhospho [Y16]; 1xTMT10plex [N-Term]	6	P27870	P27870 [829-845]	P27870 1xPhospho [Y844]	P27870 1xPhospho [Y844]	Proto-oncogene vav OS=Mus musculus OX=10090 GN=Vav1 PE=1 SV=1	P27870	170.9	145.5	122.2	143	149.1	137.1	191.5	174.4	142	138	P27870 1xPhospho [Y844]	1.04452	0.462767
High	[R].LGVPTEVSTDIPEMDTST.[-]	1xPhospho [S/T]; 1xTMT10plex [N-Term]	2	Q9DB42	Q9DB42 [117-134]	Q9DB42 1xPhospho [T132; S133]	Q9DB42 1xPhospho [S/T]	Zinc finger protein 593 OS=Mus musculus OX=10090 GN=Znf593 PE=1 SV=2	Q9DB42	73.8	78	86.8	86.2	99.5	86.4	80	79.5	94	81.7	Q9DB42 1xPhospho [T132; S133]	0.997692	0.919495
High	[K].LHIIDVQLSDAGEYTCVLR.[L]	1xCarbamidomethyl [C16]; 1xPhospho [S9]; 1xTMT10plex [N-Term]	1	A2ASS6	A2ASS6 [12964-12982]	A2ASS6 1xPhospho [S12972]	A2ASS6 1xPhospho [S12972]	Titin OS=Mus musculus OX=10090 GN=Ttn PE=1 SV=1	A2ASS6	69.7	59.5	48.9	51.1	56.4	124.4	77.1	93.9	68.8	70.4	A2ASS6 1xPhospho [S12972]	1.41913	0.0266817
High	[K].LHESEEAFIPDDSSQYR.[T]	1xPhospho [S4]; 1xTMT10plex [N-Term]	1	Q9CPS8	Q9CPS8 [21-37]	Q9CPS8 1xPhospho [S24]	Q9CPS8 1xPhospho [S24]	Small membrane A-kinase anchor protein OS=Mus musculus OX=10090 PE=1 SV=1	Q9CPS8	75.3	57.3	64.4	63.2	91.9	68.9	70.2	66.5	95.7	94.3	Q9CPS8 1xPhospho [S24]	1.10386	0.358386
High	[R].LHGGFDSDCSEDGEALNGEPELDLTSK.[L]	1xCarbamidomethyl [C9]; 2xPhospho [S7; S10]; 1xTMT10plex [K27]; 1xTMT10plex [N-Term]	2	O08582	O08582 [38-64]	O08582 2xPhospho [S44; S47]	O08582 2xPhospho [S44; S47]	GTP-binding protein 1 OS=Mus musculus OX=10090 GN=Gtpbp1 PE=1 SV=2	O08582	75	75.7	38	34	20.3	38.4	72.2	46	22.1	14.1	O08582 2xPhospho [S44; S47]	0.760414	0.527179
High	[R].LHGGFDSDCSEDGEALNGEPELDLTSK.[L]	1xCarbamidomethyl [C9]; 2xPhospho [S7; S10]; 1xTMT10plex [N-Term]	1	O08582	O08582 [38-64]	O08582 2xPhospho [S44; S47]	O08582 2xPhospho [S44; S47]	GTP-binding protein 1 OS=Mus musculus OX=10090 GN=Gtpbp1 PE=1 SV=2	O08582	37.2	53.8	97.9	82.2	93.2	44.8	37.7	40.1	48.9	49.8	O08582 2xPhospho [S44; S47]	0.559991	0.0707175
High	[R].LKLEDDSEESDAEFDEGFK.[V]	2xPhospho [S7; S10]; 1xTMT10plex [K19]; 1xTMT10plex [N-Term]	3	F8VPZ5	F8VPZ5 [476-494]	F8VPZ5 2xPhospho [S482; S485]	F8VPZ5 2xPhospho [S482; S485]	DNA excision repair protein ERCC-6 OS=Mus musculus OX=10090 GN=Ercc6 PE=1 SV=1	F8VPZ5	170.6	347	322.9	323.9	274.9	362.1	140	254.6	361	289.1	F8VPZ5 2xPhospho [S482; S485]	0.989106	0.903146
High	[R].LKGQEDSLASAVDATTGQEACDSD.[-]	1xCarbamidomethyl [C21]; 1xPhospho [S23]; 1xTMT10plex [K2]; 1xTMT10plex [N-Term]	34	Q8R344	Q8R344 [143-166]	Q8R344 1xPhospho [S165]	Q8R344 1xPhospho [S165]	Coiled-coil domain-containing protein 12 OS=Mus musculus OX=10090 GN=Ccdc12 PE=1 SV=2	Q8R344	2045.3	2218.3	1277.2	1319.3	1095	1657	1975.2	1955.8	1315.3	1180.1	Q8R344 1xPhospho [S165]	1.00433	0.928707
High	[R].LKGQEDSLASAVDATTGQEACDSD.[-]	1xCarbamidomethyl [C21]; 1xPhospho [S23]; 1xTMT10plex [N-Term]	30	Q8R344	Q8R344 [143-166]	Q8R344 1xPhospho [S165]	Q8R344 1xPhospho [S165]	Coiled-coil domain-containing protein 12 OS=Mus musculus OX=10090 GN=Ccdc12 PE=1 SV=2	Q8R344	966.4	1062.4	2720.6	2539.4	3406.2	1205.3	1133.6	974.7	1584	1875.8	Q8R344 1xPhospho [S165]	0.633289	0.161785
High	[K].LKDLGHPVEEEDESGDQEDDDDEIDDGDKDQDI.[-]	1xPhospho [S14]; 2xTMT10plex [K2; K29]; 1xTMT10plex [N-Term]	15	Q9Z1Z0	Q9Z1Z0 [927-959]	Q9Z1Z0 1xPhospho [S940]	Q9Z1Z0 1xPhospho [S940]	General vesicular transport factor p115 OS=Mus musculus OX=10090 GN=Uso1 PE=1 SV=2	Q9Z1Z0	1601.7	993.5	538.4	524.3	533.8	802.1	1864.6	1333.9	948	607.7	Q9Z1Z0 1xPhospho [S940]	1.39867	0.399476
High	[K].LKDLGHPVEEEDESGDQEDDDDEIDDGDKDQDI.[-]	1xPhospho [S14]; 1xTMT10plex [K]; 1xTMT10plex [N-Term]	12	Q9Z1Z0	Q9Z1Z0 [927-959]	Q9Z1Z0 1xPhospho [S940]	Q9Z1Z0 1xPhospho [S940]	General vesicular transport factor p115 OS=Mus musculus OX=10090 GN=Uso1 PE=1 SV=2	Q9Z1Z0	265.3	416.1	340.3	405.6	380.5	444	287	405.6	500.6	409.6	Q9Z1Z0 1xPhospho [S940]	1.12135	0.313488
High	[K].LKDLGHPVEEEDESGDQEDDDDEIDDGDKDQDI.[-]	1xPhospho [S14]; 1xTMT10plex [N-Term]	17	Q9Z1Z0	Q9Z1Z0 [927-959]	Q9Z1Z0 1xPhospho [S940]	Q9Z1Z0 1xPhospho [S940]	General vesicular transport factor p115 OS=Mus musculus OX=10090 GN=Uso1 PE=1 SV=2	Q9Z1Z0	259.4	296.2	695.7	755	1177.2	401.9	353	327	749.2	841.8	Q9Z1Z0 1xPhospho [S940]	0.987829	0.62385
High	[K].LKELFDYSPPLHK.[S]	1xPhospho [S8]; 1xTMT10plex [K]; 1xTMT10plex [N-Term]	4	Q8K019	Q8K019 [503-515]	Q8K019 1xPhospho [S510]	Q8K019 1xPhospho [S510]	Bcl-2-associated transcription factor 1 OS=Mus musculus OX=10090 GN=Bclaf1 PE=1 SV=2	Q8K019	107.2	131.1	357.8	388.6	347.6	169.2	126.2	128.7	328.5	320.2	Q8K019 1xPhospho [S510]	0.904276	0.512875
High	[R].LIRPEYAWIVQPASGAVSDRPGASPK.[R]	1xPhospho [S24]; 1xTMT10plex [N-Term]	3	Q9Z0W3	Q9Z0W3 [1100-1125]	Q9Z0W3 1xPhospho [S1123]	Q9Z0W3 1xPhospho [S1123]	Nuclear pore complex protein Nup160 OS=Mus musculus OX=10090 GN=Nup160 PE=1 SV=2	Q9Z0W3	92.4	88.5	109.5	92.8	94	64.5	67.1	63.3	78.4	71.3	Q9Z0W3 1xPhospho [S1123]	0.718847	0.000392357
High	[R].LIRPEYAWIVQPASGAVSDRPGASPK.[R]	1xPhospho [S24]; 1xTMT10plex [K26]; 1xTMT10plex [N-Term]	1	Q9Z0W3	Q9Z0W3 [1100-1125]	Q9Z0W3 1xPhospho [S1123]	Q9Z0W3 1xPhospho [S1123]	Nuclear pore complex protein Nup160 OS=Mus musculus OX=10090 GN=Nup160 PE=1 SV=2	Q9Z0W3	147.1	125.2	87	75.1	76.1	69.5	123.9	105.9	72.2	53.5	Q9Z0W3 1xPhospho [S1123]	0.845214	0.404104
High	[R].LIRPEYAWIVQPASGAVSDRPGASPKR.[N]	1xPhospho [S24]; 1xTMT10plex [N-Term]	2	Q9Z0W3	Q9Z0W3 [1100-1126]	Q9Z0W3 1xPhospho [S1123]	Q9Z0W3 1xPhospho [S1123]	Nuclear pore complex protein Nup160 OS=Mus musculus OX=10090 GN=Nup160 PE=1 SV=2	Q9Z0W3	91.7	98.2	174.9	197.9	252	124.7	113	114.6	153.8	158.5	Q9Z0W3 1xPhospho [S1123]	0.812298	0.375343
High	[R].ILSDREEEEEEEEEAEEALEAAEQR.[S]	1xPhospho [S3]; 1xTMT10plex [N-Term]	6	Q8K2J0	Q8K2J0 [490-514]	Q8K2J0 1xPhospho [S492]	Q8K2J0 1xPhospho [S492]	1-phosphatidylinositol 4,5-bisphosphate phosphodiesterase delta-3 OS=Mus musculus OX=10090 GN=Plcd3 PE=1 SV=2	Q8K2J0	274.7	247.5	224.6	263.4	284.4	459.1	476.5	513.2	533.8	429.6	Q8K2J0 1xPhospho [S492]	1.86407	6.18688e-06
High	[R].ILSDVTHSAVFGVPASK.[S]	1xPhospho [S3]; 1xTMT10plex [K17]; 1xTMT10plex [N-Term]	1	Q3UHJ0	Q3UHJ0 [633-649]	Q3UHJ0 1xPhospho [S635]	Q3UHJ0 1xPhospho [S635]	AP2-associated protein kinase 1 OS=Mus musculus OX=10090 GN=Aak1 PE=1 SV=2	Q3UHJ0	53.4	56.5	29.9	23.2	17.1	38.7	49.3	44.7	30.4	22.8	Q3UHJ0 1xPhospho [S635]	1.09364	0.904088
High	[K].IIPTLEEGLQLPSPTATSQLPLESDAVECLNYQHYK.[G]	1xCarbamidomethyl [C29]; 1xPhospho [T15]; 1xTMT10plex [K36]; 1xTMT10plex [N-Term]	1	P61979	P61979 [104-139]	P61979 1xPhospho [T118]	P61979 1xPhospho [T118]	Heterogeneous nuclear ribonucleoprotein K OS=Mus musculus OX=10090 GN=Hnrnpk PE=1 SV=1	P61979	97.9	123.9	88.6	100.7	78.5	73.5	76.8	85.7	71	67.2	P61979 1xPhospho [T118]	0.771321	0.0226287
High	[K].LLPSSGPCVAEVSTAEEPSPPSTPTR.[R]	1xCarbamidomethyl [C8]; 1xPhospho [S19]; 1xTMT10plex [N-Term]	11	Q5SSH7	Q5SSH7 [1497-1522]	Q5SSH7 1xPhospho [S1515]	Q5SSH7 1xPhospho [S1515]	Zinc finger ZZ-type and EF-hand domain-containing protein 1 OS=Mus musculus OX=10090 GN=Zzef1 PE=1 SV=2	Q5SSH7	345.5	337.8	411.8	394.4	500.1	338.1	420	342	417.1	438.9	Q5SSH7 1xPhospho [S1515]	1.00714	0.857272
High	[R].ILPPCTNASTGAALLNPSLPSQSDVVETEGSHSNSPTNMPPAR.[L]	1xCarbamidomethyl [C5]; 1xPhospho [S/T]; 1xTMT10plex [N-Term]	12	Q03347	Q03347 [400-442]	Q03347 1xPhospho [T427; S430; S432; S434]	Q03347 1xPhospho [S/T]	Runt-related transcription factor 1 OS=Mus musculus OX=10090 GN=Runx1 PE=1 SV=1	Q03347	83.7	93.1	92.4	94.7	104.6	74.5	100.6	81.7	96.9	88.1	Q03347 1xPhospho [T427; S430; S432; S434]	0.943546	0.386919
High	[K].LIPITGGNAGSPEDQHGK.[H]	1xPhospho [S11]; 1xTMT10plex [K18]; 1xTMT10plex [N-Term]	1	Q69ZR9	Q69ZR9 [911-928]	Q69ZR9 1xPhospho [S921]	Q69ZR9 1xPhospho [S921]	Protein TASOR OS=Mus musculus OX=10090 GN=Tasor PE=1 SV=2	Q69ZR9	166.3	174.3	125	95.3	119	116.9	142.9	124.4	117.3	111.5	Q69ZR9 1xPhospho [S921]	0.936549	0.424254
High	[K].LIPLLEQPVTEDDSEEEFFDAPCSPLEECPQVSCR.[D]	3xCarbamidomethyl [C23; C29; C34]; 2xPhospho [S14; S24]; 1xTMT10plex [N-Term]	5	Q5H8C4	Q5H8C4 [822-856]	Q5H8C4 2xPhospho [S835; S845]	Q5H8C4 2xPhospho [S835; S845]	Intermembrane lipid transfer protein VPS13A OS=Mus musculus OX=10090 GN=Vps13a PE=1 SV=1	Q5H8C4	50.4	35.6	38.2	36.1	31.1	33	39.6	32.9	36.3	37	Q5H8C4 2xPhospho [S835; S845]	0.973599	0.490092
High	[K].LIPLLEQPVTEDDSEEEFFDAPCSPLEECPQVSCR.[D]	3xCarbamidomethyl [C23; C29; C34]; 1xPhospho [S/T]; 1xTMT10plex [N-Term]	13	Q5H8C4	Q5H8C4 [822-856]	Q5H8C4 1xPhospho [T831; S835]	Q5H8C4 1xPhospho [S/T]	Intermembrane lipid transfer protein VPS13A OS=Mus musculus OX=10090 GN=Vps13a PE=1 SV=1	Q5H8C4	166.8	157.7	194.9	172.2	177.8	127.5	156.8	138.6	92.6	94.1	Q5H8C4 1xPhospho [T831; S835]	0.71648	0.00599087
High	[K].LIPLDEECAMDETPYVETLEPGGSGGSPDGAGGSK.[L]	1xCarbamidomethyl [C8]; 1xPhospho [S27]; 1xTMT10plex [K35]; 1xTMT10plex [N-Term]	3	Q80W00	Q80W00 [519-553]	Q80W00 1xPhospho [S545]	Q80W00 1xPhospho [S545]	Serine/threonine-protein phosphatase 1 regulatory subunit 10 OS=Mus musculus OX=10090 GN=Ppp1r10 PE=1 SV=1	Q80W00	437.8	448.4	330.1	263.5	183.8	241.4	291.7	248.1	159.8	136.5	Q80W00 1xPhospho [S545]	0.641851	0.0797536
High	[K].LIPLDEECAMDETPYVETLEPGGSGGSPDGAGGSK.[L]	1xCarbamidomethyl [C8]; 1xPhospho [S27]; 1xTMT10plex [N-Term]	4	Q80W00	Q80W00 [519-553]	Q80W00 1xPhospho [S545]	Q80W00 1xPhospho [S545]	Serine/threonine-protein phosphatase 1 regulatory subunit 10 OS=Mus musculus OX=10090 GN=Ppp1r10 PE=1 SV=1	Q80W00	27.5	31.3	51.8	39.9	49.5	29.8	31.4	31.8	31.8	35.4	Q80W00 1xPhospho [S545]	0.801729	0.174058
High	[R].ILPPCTNASTGAALLNPSLPSQSDVVETEGSHSNSPTNMPPAR.[L]	1xCarbamidomethyl [C5]; 2xPhospho [S]; 1xTMT10plex [N-Term]	6	Q03347	Q03347 [400-442]	Q03347 2xPhospho [S420; S422; S430; S432; S434]	Q03347 2xPhospho [S]	Runt-related transcription factor 1 OS=Mus musculus OX=10090 GN=Runx1 PE=1 SV=1	Q03347	60	60.3	55.1	55.6	57.4	59.9	63.6	71.1	86.1	80.4	Q03347 2xPhospho [S420; S422; S430; S432; S434]	1.23353	0.0205513
High	[R].LLPPNSSSSSFSYQFSDLDSAAVDSDMYDLPK.[K]	1xPhospho [S/Y]; 1xTMT10plex [N-Term]	5	O08579	O08579 [48-79]	O08579 1xPhospho [S53; S54; S56; Y60]	O08579 1xPhospho [Y/S]	Emerin OS=Mus musculus OX=10090 GN=Emd PE=1 SV=1	O08579	158.6	161.8	169	144.4	149.1	154.4	152.5	164.7	199.4	153.7	O08579 1xPhospho [S53; S54; S56; Y60]	1.02909	0.424019
High	[R].LLSSSDDDANILSSPTDR.[S]	1xPhospho [S14]; 1xTMT10plex [N-Term]	1	Q99K74	Q99K74 [858-875]	Q99K74 1xPhospho [S871]	Q99K74 1xPhospho [S871]	Mediator of RNA polymerase II transcription subunit 24 OS=Mus musculus OX=10090 GN=Med24 PE=1 SV=1	Q99K74	50	74.8	48.3	71.4	45.6	58.7	42.6	90.2	48.4	64.1	Q99K74 1xPhospho [S871]	1.0246	0.794842
High	[R].LLSTITEPTSAAPAPCDPSLVEETSSSPPVSEESEVDR.[T]	1xCarbamidomethyl [C16]; 1xPhospho [S]; 1xTMT10plex [N-Term]	3	Q69ZK0	Q69ZK0 [1092-1129]	Q69ZK0 1xPhospho [S1110; S1118]	Q69ZK0 1xPhospho [S]	Phosphatidylinositol 3,4,5-trisphosphate-dependent Rac exchanger 1 protein OS=Mus musculus OX=10090 GN=Prex1 PE=1 SV=2	Q69ZK0	66.9	73.6	71.8	64.3	63.7	59.1	78.4	83.3	72.1	71.7	Q69ZK0 1xPhospho [S1110; S1118]	1.09538	0.314457
High	[K].LLSQEAADSPVDSGQGSFETLEPLSERDSDEEIFVSK.[K]	3xPhospho [S17; S25; S29]; 1xTMT10plex [K37]; 1xTMT10plex [N-Term]	2	Q80YR7	Q80YR7 [18-54]	Q80YR7 3xPhospho [S34; S42; S46]	Q80YR7 3xPhospho [S34; S42; S46]	Claspin OS=Mus musculus OX=10090 GN=Clspn PE=1 SV=2	Q80YR7	48.7	52.1	30.9	32.1	16.1	30.4	34.3	35.2	26.1	21.7	Q80YR7 3xPhospho [S34; S42; S46]	0.801665	0.385961
High	[K].LLSQEAADSPVDSGQGSFETLEPLSERDSDEEIFVSK.[K]	1xPhospho [S]; 1xTMT10plex [K37]; 1xTMT10plex [N-Term]	2	Q80YR7	Q80YR7 [18-54]	Q80YR7 1xPhospho [S42; S46]	Q80YR7 1xPhospho [S]	Claspin OS=Mus musculus OX=10090 GN=Clspn PE=1 SV=2	Q80YR7	54.3	60.9	69.8	72.6	66.1	43.4	45.2	44.1	46.8	50.2	Q80YR7 1xPhospho [S42; S46]	0.7029	0.000644556
High	[K].LLSQEAADSPVDSGQGSFETLEPLSERDSDEEIFVSK.[K]	2xPhospho [S25; S29]; 1xTMT10plex [N-Term]	2	Q80YR7	Q80YR7 [18-54]	Q80YR7 2xPhospho [S42; S46]	Q80YR7 2xPhospho [S42; S46]	Claspin OS=Mus musculus OX=10090 GN=Clspn PE=1 SV=2	Q80YR7	31	34.7	49.6	57.3	66.9	30	41.9	37.4	42.7	49.8	Q80YR7 2xPhospho [S42; S46]	0.837504	0.344203
High	[K].LLTAAELLLDYDTGSEEAEEGAESSQEPVAHTVSEPK.[V]	2xPhospho [S24; S]; 1xTMT10plex [K37]; 1xTMT10plex [N-Term]	9	Q8K352	Q8K352 [306-342]	Q8K352 2xPhospho [S320; S329; S330]	Q8K352 2xPhospho [S329; S]	SAM and SH3 domain-containing protein 3 OS=Mus musculus OX=10090 GN=Sash3 PE=1 SV=2	Q8K352	82.4	72.4	56.3	71.7	54	54	73.8	70.8	76	67.2	Q8K352 2xPhospho [S320; S329; S330]	1.00261	0.883422
High	[K].LLTAAELLLDYDTGSEEAEEGAESSQEPVAHTVSEPK.[V]	1xPhospho [T/Y]; 1xTMT10plex [N-Term]	4	Q8K352	Q8K352 [306-342]	Q8K352 1xPhospho [Y316; T318]	Q8K352 1xPhospho [Y/T]	SAM and SH3 domain-containing protein 3 OS=Mus musculus OX=10090 GN=Sash3 PE=1 SV=2	Q8K352	65.6	51.1	62.7	62.6	79.5	65.5	82.9	61.6	77.9	84.6	Q8K352 1xPhospho [Y316; T318]	1.18688	0.15501
High	[R].ILGSLGALPTEEEEEEEEEEEDKYMLVR.[Q]	1xPhospho [S4]; 1xTMT10plex [K23]; 1xTMT10plex [N-Term]	2	Q9D0M2	Q9D0M2 [194-221]	Q9D0M2 1xPhospho [S197]	Q9D0M2 1xPhospho [S197]	Cell division cycle-associated protein 7 OS=Mus musculus OX=10090 GN=Cdca7 PE=1 SV=1	Q9D0M2	98.5	98.4	80.1	75.1	64.8	79.8	81.6	88.8	103.3	63.1	Q9D0M2 1xPhospho [S197]	1.01702	0.995014
High	[R].LLKPGEEPSEYTDEEDTKDHSKQD.[-]	1xPhospho [T12]; 3xTMT10plex [K3; K18; K22]; 1xTMT10plex [N-Term]	1	Q80UU9	Q80UU9 [194-217]	Q80UU9 1xPhospho [T205]	Q80UU9 1xPhospho [T205]	Membrane-associated progesterone receptor component 2 OS=Mus musculus OX=10090 GN=Pgrmc2 PE=1 SV=2	Q80UU9	800.6	555.8	175.9	180.9	128.8	540.5	1146.4	1053.6	360.1	161.7	Q80UU9 1xPhospho [T205]	1.86916	0.259424
High	[R].LLKPGEEPSEYTDEEDTKDHSKQD.[-]	1xPhospho [T12]; 1xTMT10plex [K]; 1xTMT10plex [N-Term]	9	Q80UU9	Q80UU9 [194-217]	Q80UU9 1xPhospho [T205]	Q80UU9 1xPhospho [T205]	Membrane-associated progesterone receptor component 2 OS=Mus musculus OX=10090 GN=Pgrmc2 PE=1 SV=2	Q80UU9	183.9	322	1266.6	1650.5	1727.9	548.6	263.7	272.8	1696.2	1578.4	Q80UU9 1xPhospho [T205]	0.943239	0.737483
High	[R].LLKPGEEPSEYTDEEDTKDHSKQD.[-]	1xPhospho [T/Y]; 1xTMT10plex [N-Term]	15	Q80UU9	Q80UU9 [194-217]	Q80UU9 1xPhospho [Y204; T205]	Q80UU9 1xPhospho [T/Y]	Membrane-associated progesterone receptor component 2 OS=Mus musculus OX=10090 GN=Pgrmc2 PE=1 SV=2	Q80UU9	369	390.4	2375.6	2643.5	5552.3	714.4	597.7	508.1	1962.8	2613	Q80UU9 1xPhospho [Y204; T205]	0.793156	0.371065
High	[R].LLKPGEEPSEYTDEEDTKDHSK.[Q]	1xPhospho [T12]; 1xTMT10plex [N-Term]	10	Q80UU9	Q80UU9 [194-215]	Q80UU9 1xPhospho [T205]	Q80UU9 1xPhospho [T205]	Membrane-associated progesterone receptor component 2 OS=Mus musculus OX=10090 GN=Pgrmc2 PE=1 SV=2	Q80UU9	270.6	263.3	1414.3	974.8	2102.6	348.4	401.6	321.5	844.6	1194.6	Q80UU9 1xPhospho [T205]	0.783374	0.355741
High	[R].LLKPGEEPSEYTDEEDTK.[D]	1xPhospho [T12]; 2xTMT10plex [K3; K18]; 1xTMT10plex [N-Term]	1	Q80UU9	Q80UU9 [194-211]	Q80UU9 1xPhospho [T205]	Q80UU9 1xPhospho [T205]	Membrane-associated progesterone receptor component 2 OS=Mus musculus OX=10090 GN=Pgrmc2 PE=1 SV=2	Q80UU9	461.6	327.3	142.3	77.4	68.5	193.1	280.7	244.6	122.3	74.8	Q80UU9 1xPhospho [T205]	1.01087	0.71684
High	[K].LLKEGEEPTVYSDDEEPKDETAR.[K]	1xPhospho [S12]; 2xTMT10plex [K3; K18]; 1xTMT10plex [N-Term]	1	O55022	O55022 [170-192]	O55022 1xPhospho [S181]	O55022 1xPhospho [S181]	Membrane-associated progesterone receptor component 1 OS=Mus musculus OX=10090 GN=Pgrmc1 PE=1 SV=4	O55022	66.7	77.6	39.7	170.8	91.4	188.7	420.3	349	212.2	100.5	O55022 1xPhospho [S181]	2.73602	0.0281485
High	[K].LLKEGEEPTVYSDDEEPKDETAR.[K]	1xPhospho [S/Y]; 1xTMT10plex [K]; 1xTMT10plex [N-Term]	6	O55022	O55022 [170-192]	O55022 1xPhospho [Y180; S181]	O55022 1xPhospho [S/Y]	Membrane-associated progesterone receptor component 1 OS=Mus musculus OX=10090 GN=Pgrmc1 PE=1 SV=4	O55022	384.7	478.2	446.8	1280.7	959.9	686.1	716.1	746.1	1202.5	914.8	O55022 1xPhospho [Y180; S181]	1.52508	0.49502
High	[K].LLKEGEEPTVYSDDEEPKDETAR.[K]	1xPhospho [S/Y]; 1xTMT10plex [N-Term]	7	O55022	O55022 [170-192]	O55022 1xPhospho [Y180; S181]	O55022 1xPhospho [S/Y]	Membrane-associated progesterone receptor component 1 OS=Mus musculus OX=10090 GN=Pgrmc1 PE=1 SV=4	O55022	227.3	314.8	501.6	1192.3	1504.8	484.4	398.7	427	1048.5	1037.3	O55022 1xPhospho [Y180; S181]	1.04884	0.820686
High	[R].LLPEGEETVESDDDKDER.[A]	1xPhospho [S11]; 1xTMT10plex [N-Term]	3	Q9CWU4	Q9CWU4 [146-163]	Q9CWU4 1xPhospho [S156]	Q9CWU4 1xPhospho [S156]	UPF0690 protein C1orf52 homolog OS=Mus musculus OX=10090 PE=1 SV=1	Q9CWU4	191.3	209	124	149.1	123.5	183.8	266.5	292.4	182.1	176.7	Q9CWU4 1xPhospho [S156]	1.42304	0.0777933
High	[R].LLPELSPEPGSPHSR.[A]	1xPhospho [S11]; 1xTMT10plex [N-Term]	2	Q7TN58	Q7TN58 [653-667]	Q7TN58 1xPhospho [S663]	Q7TN58 1xPhospho [S663]	Transmembrane channel-like protein 8 OS=Mus musculus OX=10090 GN=Tmc8 PE=1 SV=2	Q7TN58	147.9	130	132.9	131.8	135.9	140.7	161.3	144.5	163.1	153	Q7TN58 1xPhospho [S663]	1.11738	0.0151909
High	[R].LLPEGEETVESDDDKDER.[A]	1xPhospho [S11]; 1xTMT10plex [K15]; 1xTMT10plex [N-Term]	2	Q9CWU4	Q9CWU4 [146-163]	Q9CWU4 1xPhospho [S156]	Q9CWU4 1xPhospho [S156]	UPF0690 protein C1orf52 homolog OS=Mus musculus OX=10090 PE=1 SV=1	Q9CWU4	345.7	269.6	159.9	165.7	149.6	175.8	309.8	227.7	176.9	131.5	Q9CWU4 1xPhospho [S156]	0.996161	0.78658
High	[K].ILLVDSPGMGDGEDEQQEEGTSK.[Q]	1xPhospho [S6]; 1xTMT10plex [K23]; 1xTMT10plex [N-Term]	1	Q8BMQ2	Q8BMQ2 [602-624]	Q8BMQ2 1xPhospho [S607]	Q8BMQ2 1xPhospho [S607]	General transcription factor 3C polypeptide 4 OS=Mus musculus OX=10090 GN=Gtf3c4 PE=1 SV=2	Q8BMQ2	154.8	160.7	132.6	101.5	75.1	95	123.3	112.1	109.7	62.6	Q8BMQ2 1xPhospho [S607]	0.788704	0.242262
High	[K].ILLVDSPGMGDGEDEQQEEGTSK.[Q]	1xPhospho [S6]; 1xTMT10plex [N-Term]	8	Q8BMQ2	Q8BMQ2 [602-624]	Q8BMQ2 1xPhospho [S607]	Q8BMQ2 1xPhospho [S607]	General transcription factor 3C polypeptide 4 OS=Mus musculus OX=10090 GN=Gtf3c4 PE=1 SV=2	Q8BMQ2	195.8	204.4	367.9	378	471.4	226.8	224.8	238.8	375.1	391.6	Q8BMQ2 1xPhospho [S607]	0.984913	0.637297
High	[K].IEDVGSDEEDDSGKDK.[K]	1xPhospho [S6]; 1xTMT10plex [K]; 1xTMT10plex [N-Term]	53	P11499	P11499 [250-265]	P11499 1xPhospho [S255]	P11499 1xPhospho [S255]	Heat shock protein HSP 90-beta OS=Mus musculus OX=10090 GN=Hsp90ab1 PE=1 SV=3	P11499	1494.4	3444.8	2578.2	2815.8	3252.9	2305.3	1367.9	1153.8	3541.6	1965.6	P11499 1xPhospho [S255]	0.721026	0.265587
High	[K].IEDVGSDEEDDSGKDK.[K]	1xPhospho [S6]; 1xTMT10plex [N-Term]	26	P11499	P11499 [250-265]	P11499 1xPhospho [S255]	P11499 1xPhospho [S255]	Heat shock protein HSP 90-beta OS=Mus musculus OX=10090 GN=Hsp90ab1 PE=1 SV=3	P11499	226.5	609	1844.9	1484	2342.5	619.9	317.5	271.1	1408.1	1491.6	P11499 1xPhospho [S255]	0.657777	0.338295
High	[K].IEDVGSDEEDDSGK.[D]	1xPhospho [S6]; 1xTMT10plex [K14]; 1xTMT10plex [N-Term]	26	P11499	P11499 [250-263]	P11499 1xPhospho [S255]	P11499 1xPhospho [S255]	Heat shock protein HSP 90-beta OS=Mus musculus OX=10090 GN=Hsp90ab1 PE=1 SV=3	P11499	2807.7	2087.4	2305.2	1683.7	1400.2	1271.2	1838.2	2210.8	1910.6	2033.6	P11499 1xPhospho [S255]	0.908562	0.503958
High	[K].IEDVGSDEEDDSGK.[D]	1xPhospho [S6]; 1xTMT10plex [N-Term]	35	P11499	P11499 [250-263]	P11499 1xPhospho [S255]	P11499 1xPhospho [S255]	Heat shock protein HSP 90-beta OS=Mus musculus OX=10090 GN=Hsp90ab1 PE=1 SV=3	P11499	632.3	1708.4	2190.7	1759.2	2765.5	1469.3	853.7	727.8	2217.3	1555.1	P11499 1xPhospho [S255]	0.771994	0.341399
High	[K].IEDVGSDEEDDSGKDK.[K]	1xPhospho [S6]; 2xTMT10plex [K14; K16]; 1xTMT10plex [N-Term]	38	P11499	P11499 [250-265]	P11499 1xPhospho [S255]	P11499 1xPhospho [S255]	Heat shock protein HSP 90-beta OS=Mus musculus OX=10090 GN=Hsp90ab1 PE=1 SV=3	P11499	7614.1	4090	3704.1	2102.5	1853.5	2067.3	4826.1	4648.7	2354.7	2824.3	P11499 1xPhospho [S255]	1.01256	0.667234
High	[K].IEDVGSDEEDDSGKDKK.[K]	1xPhospho [S6]; 1xTMT10plex [N-Term]	65	P11499	P11499 [250-266]	P11499 1xPhospho [S255]	P11499 1xPhospho [S255]	Heat shock protein HSP 90-beta OS=Mus musculus OX=10090 GN=Hsp90ab1 PE=1 SV=3	P11499	824.1	1117.5	5057.1	4343.5	7863.2	1440.9	1198.7	1181.8	3732.8	4511.4	P11499 1xPhospho [S255]	0.804608	0.366491
High	[K].IEDVGSDEEDDSGKDKK.[K]	1xPhospho [S6]; 1xTMT10plex [K]; 1xTMT10plex [N-Term]	34	P11499	P11499 [250-266]	P11499 1xPhospho [S255]	P11499 1xPhospho [S255]	Heat shock protein HSP 90-beta OS=Mus musculus OX=10090 GN=Hsp90ab1 PE=1 SV=3	P11499	184.3	864.8	1568.3	1542.2	1844.8	780.6	274	228.3	1649.9	1170.3	P11499 1xPhospho [S255]	0.695398	0.374785
High	[K].IEDVGSDEEDDSGKDKK.[K]	1xPhospho [S6]; 2xTMT10plex [K16; K]; 1xTMT10plex [N-Term]	23	P11499	P11499 [250-266]	P11499 1xPhospho [S255]	P11499 1xPhospho [S255]	Heat shock protein HSP 90-beta OS=Mus musculus OX=10090 GN=Hsp90ab1 PE=1 SV=3	P11499	294	893.8	564.9	581.9	506.2	550.8	155.9	323.4	730.8	459	P11499 1xPhospho [S255]	0.78787	0.391972
High	[K].IEDVGSDEEDDSGKDKK.[K]	1xPhospho [S6]; 3xTMT10plex [K14; K16; K17]; 1xTMT10plex [N-Term]	21	P11499	P11499 [250-266]	P11499 1xPhospho [S255]	P11499 1xPhospho [S255]	Heat shock protein HSP 90-beta OS=Mus musculus OX=10090 GN=Hsp90ab1 PE=1 SV=3	P11499	2593.6	944.1	1272.5	558.6	454.8	512.8	1784.9	1481.3	670.6	907.5	P11499 1xPhospho [S255]	1.06815	0.842828
High	[R].IEDSEPHIPLIDDTDAEDDAPTKR.[N]	1xPhospho [S4]; 1xTMT10plex [K23]; 1xTMT10plex [N-Term]	2	G5E829	G5E829 [1152-1175]	G5E829 1xPhospho [S1155]	G5E829 1xPhospho [S1155]	Plasma membrane calcium-transporting ATPase 1 OS=Mus musculus OX=10090 GN=Atp2b1 PE=1 SV=1	G5E829	352.2	245.6	131.7	146	146.7	239.9	424.1	339	200.6	122.8	G5E829 1xPhospho [S1155]	1.36601	0.394303
High	[R].IEDSEPHIPLIDDTDAEDDAPTK.[R]	1xPhospho [S4]; 1xTMT10plex [K23]; 1xTMT10plex [N-Term]	2	G5E829	G5E829 [1152-1174]	G5E829 1xPhospho [S1155]	G5E829 1xPhospho [S1155]	Plasma membrane calcium-transporting ATPase 1 OS=Mus musculus OX=10090 GN=Atp2b1 PE=1 SV=1	G5E829	121.7	105.2	56.6	55.3	31.6	90.1	132.4	105.9	80.7	45.7	G5E829 1xPhospho [S1155]	1.32734	0.467477
High	[K].LEDQMQEDREEGSFTEGLSEASLPSGLMEGSAEDAEK.[S]	1xPhospho [S/T]; 1xOxidation [M28]; 1xTMT10plex [K37]; 1xTMT10plex [N-Term]	7	Q63918	Q63918 [315-351]	Q63918 1xPhospho [S327; T329]	Q63918 1xPhospho [S/T]	Caveolae-associated protein 2 OS=Mus musculus OX=10090 GN=Cavin2 PE=1 SV=3	Q63918	170.2	175.2	114.6	122	106.1	158.7	177.7	190.1	126	116.1	Q63918 1xPhospho [S327; T329]	1.08768	0.45339
High	[K].LEDQMQEDREEGSFTEGLSEASLPSGLMEGSAEDAEK.[S]	1xPhospho [S/T]; 1xTMT10plex [K37]; 1xTMT10plex [N-Term]	6	Q63918	Q63918 [315-351]	Q63918 1xPhospho [S327; T329]	Q63918 1xPhospho [S/T]	Caveolae-associated protein 2 OS=Mus musculus OX=10090 GN=Cavin2 PE=1 SV=3	Q63918	493.3	509.5	318.4	289.6	217.3	499.9	482.2	523.8	325.2	300.4	Q63918 1xPhospho [S327; T329]	1.11942	0.439182
High	[R].LEEGVASDEEEAEGAEPGSAPGQEPEAPPPATPQ.[-]	1xPhospho [S7]; 1xTMT10plex [N-Term]	8	Q6URW6	Q6URW6 [1967-2000]	Q6URW6 1xPhospho [S1973]	Q6URW6 1xPhospho [S1973]	Myosin-14 OS=Mus musculus OX=10090 GN=Myh14 PE=1 SV=1	Q6URW6	173.4	174.2	172.5	209.8	241.2	227.6	256.5	254.6	261.1	343.3	Q6URW6 1xPhospho [S1973]	1.4278	0.0143554
High	[R].LDWPEGSSDSLSSGGSGSEEGVYK.[V]	2xPhospho [S13; S16]; 1xTMT10plex [N-Term]	3	O88667	O88667 [70-93]	O88667 2xPhospho [S82; S85]	O88667 2xPhospho [S82; S85]	GTP-binding protein RAD OS=Mus musculus OX=10090 GN=Rrad PE=1 SV=1	O88667	88.1	84.1	91.2	98.9	115.3	96.6	119.4	103.2	117.2	129.8	O88667 2xPhospho [S82; S85]	1.18758	0.060153
High	[K].LEASSVPNSDDDAESCPICLNAFR.[D]	2xCarbamidomethyl [C16; C19]; 2xPhospho [S5; S9]; 1xTMT10plex [N-Term]	1	A6H619	A6H619 [94-117]	A6H619 2xPhospho [S98; S102]	A6H619 2xPhospho [S98; S102]	PHD and RING finger domain-containing protein 1 OS=Mus musculus OX=10090 GN=Phrf1 PE=1 SV=2	A6H619	60.5	66.7	77	63	58.5	62	63	61.9	62.4	56.7	A6H619 2xPhospho [S98; S102]	0.963328	0.28769
High	[K].LENEGSDEDIETDVLYSPQMALK.[L]	1xPhospho [S6]; 1xOxidation [M20]; 1xTMT10plex [K23]; 1xTMT10plex [N-Term]	2	Q9EQQ9	Q9EQQ9 [359-381]	Q9EQQ9 1xPhospho [S364]	Q9EQQ9 1xPhospho [S364]	Protein O-GlcNAcase OS=Mus musculus OX=10090 GN=Oga PE=1 SV=2	Q9EQQ9	43.5	46.5	28.5	27.3	22.1	32.5	36.4	47.5	33.7	31.3	Q9EQQ9 1xPhospho [S364]	1.15113	0.644387
High	[K].LENEGSDEDIETDVLYSPQMALK.[L]	1xPhospho [S6]; 1xTMT10plex [K23]; 1xTMT10plex [N-Term]	2	Q9EQQ9	Q9EQQ9 [359-381]	Q9EQQ9 1xPhospho [S364]	Q9EQQ9 1xPhospho [S364]	Protein O-GlcNAcase OS=Mus musculus OX=10090 GN=Oga PE=1 SV=2	Q9EQQ9	60.7	58.4	44	35.1	30.5	48.4	52.8	54.3	45.3	43.1	Q9EQQ9 1xPhospho [S364]	1.10327	0.648375
High	[K].LENEGSDEDIETDVLYSPQMALK.[L]	1xPhospho [S6]; 1xTMT10plex [N-Term]	2	Q9EQQ9	Q9EQQ9 [359-381]	Q9EQQ9 1xPhospho [S364]	Q9EQQ9 1xPhospho [S364]	Protein O-GlcNAcase OS=Mus musculus OX=10090 GN=Oga PE=1 SV=2	Q9EQQ9	117.4	101	146.1	140.6	164.1	105.7	124.9	116.8	155.5	144.4	Q9EQQ9 1xPhospho [S364]	0.970645	0.76768
High	[K].LENDEDPDSSQDPLGESPCETEDNLER.[D]	1xCarbamidomethyl [C19]; 2xPhospho [S9; S10]; 1xTMT10plex [N-Term]	2	Q6NV66	Q6NV66 [686-712]	Q6NV66 2xPhospho [S694; S695]	Q6NV66 2xPhospho [S694; S695]	Zinc finger protein 646 OS=Mus musculus OX=10090 GN=Zfp646 PE=1 SV=1	Q6NV66	67.1	72.1	57.3	54.7	68.2	62.2	73.4	64.3	69.5	65.9	Q6NV66 2xPhospho [S694; S695]	1.04654	0.437509
High	[K].LENDEDPDSSQDPLGESPCETEDNLER.[D]	1xCarbamidomethyl [C19]; 1xPhospho [S]; 1xTMT10plex [N-Term]	3	Q6NV66	Q6NV66 [686-712]	Q6NV66 1xPhospho [S694; S695; S702]	Q6NV66 1xPhospho [S]	Zinc finger protein 646 OS=Mus musculus OX=10090 GN=Zfp646 PE=1 SV=1	Q6NV66	191.4	239.4	198.4	205.9	195.4	170	161.9	161.1	181.6	160.5	Q6NV66 1xPhospho [S694; S695; S702]	0.823206	0.00347515
High	[K].IEIIQPLLDMAAGTSNAAPVAENVTNNEGSPPPPVK.[I]	1xPhospho [S30]; 1xTMT10plex [N-Term]	2	Q7TSH6	Q7TSH6 [125-160]	Q7TSH6 1xPhospho [S154]	Q7TSH6 1xPhospho [S154]	SR-related and CTD-associated factor 4 OS=Mus musculus OX=10090 GN=Scaf4 PE=1 SV=1	Q7TSH6	117.9	116.9	92.7	100.7	116.1	80.8	94.7	84.1	65.1	60.9	Q7TSH6 1xPhospho [S154]	0.704349	0.00436459
High	[K].LEGDSDVDSELEDR.[V]	1xPhospho [S5]; 1xTMT10plex [N-Term]	4	Q9JMH9	Q9JMH9 [1962-1975]	Q9JMH9 1xPhospho [S1966]	Q9JMH9 1xPhospho [S1966]	Unconventional myosin-XVIIIa OS=Mus musculus OX=10090 GN=Myo18a PE=1 SV=2	Q9JMH9	744.9	662.5	567.7	461.4	486.9	790.6	656.3	677	557.8	714.8	Q9JMH9 1xPhospho [S1966]	1.17905	0.186377
High	[K].LEGDSDDLLEDSDSEEHSR.[S]	2xPhospho [S12; S14]; 1xTMT10plex [N-Term]	1	O88738	O88738 [472-490]	O88738 2xPhospho [S483; S485]	O88738 2xPhospho [S483; S485]	Baculoviral IAP repeat-containing protein 6 OS=Mus musculus OX=10090 GN=Birc6 PE=1 SV=2	O88738	83.3	83.2	60.3	61.5	55.6	66.8	68.4	74	70	69.6	O88738 2xPhospho [S483; S485]	1.1143	0.879751
High	[K].LEGDSDDLLEDSDSEEHSR.[S]	1xPhospho [S12]; 1xTMT10plex [N-Term]	12	O88738	O88738 [472-490]	O88738 1xPhospho [S483]	O88738 1xPhospho [S483]	Baculoviral IAP repeat-containing protein 6 OS=Mus musculus OX=10090 GN=Birc6 PE=1 SV=2	O88738	770.6	764.8	643.3	612.9	639.4	593.2	693.8	647.2	681.3	569.2	O88738 1xPhospho [S483]	0.917142	0.269717
High	[K].LEEVTAGTQLGPEEPCEQEDDNRSLRR.[H]	1xCarbamidomethyl [C16]; 1xPhospho [S24]; 1xTMT10plex [N-Term]	1	P13864	P13864 [217-243]	P13864 1xPhospho [S240]	P13864 1xPhospho [S240]	DNA (cytosine-5)-methyltransferase 1 OS=Mus musculus OX=10090 GN=Dnmt1 PE=1 SV=5	P13864	63.9	66.3	70.3	61.8	62.4	53.8	66.9	69.2	62.6	54.6	P13864 1xPhospho [S240]	0.949456	0.343535
High	[K].LEKEEEEGISQESSEEEQ.[-]	2xPhospho [S13; S14]; 1xTMT10plex [K3]; 1xTMT10plex [N-Term]	7	P17095	P17095 [90-107]	P17095 2xPhospho [S102; S103]	P17095 2xPhospho [S102; S103]	High mobility group protein HMG-I/HMG-Y OS=Mus musculus OX=10090 GN=Hmga1 PE=1 SV=4	P17095	930	657.4	402	375.5	380.3	465.9	792.5	660	657.8	411.1	P17095 2xPhospho [S102; S103]	1.15163	0.717918
High	[K].LEKEEEEGISQESSEEEQ.[-]	1xPhospho [S13]; 1xTMT10plex [K3]; 1xTMT10plex [N-Term]	1	P17095	P17095 [90-107]	P17095 1xPhospho [S102]	P17095 1xPhospho [S102]	High mobility group protein HMG-I/HMG-Y OS=Mus musculus OX=10090 GN=Hmga1 PE=1 SV=4	P17095	423	385.6	238.4	210.2	156.4	318.9	394.5	371.9	429.2	262.2	P17095 1xPhospho [S102]	1.34463	0.256728
High	[K].LEKEEEEGISQESSEEEQ.[-]	2xPhospho [S13; S14]; 1xTMT10plex [N-Term]	3	P17095	P17095 [90-107]	P17095 2xPhospho [S102; S103]	P17095 2xPhospho [S102; S103]	High mobility group protein HMG-I/HMG-Y OS=Mus musculus OX=10090 GN=Hmga1 PE=1 SV=4	P17095	163.9	160.3	215.7	198.3	253.9	192.4	163.6	155.8	330.2	264.4	P17095 2xPhospho [S102; S103]	1.03892	0.559502
High	[K].IEKEDDSEGEESEEEEEGEEEGSESESR.[S]	3xPhospho [S7; S12; S23]; 1xTMT10plex [K3]; 1xTMT10plex [N-Term]	3	Q3TKT4	Q3TKT4 [1530-1557]	Q3TKT4 3xPhospho [S1536; S1541; S1552]	Q3TKT4 3xPhospho [S1536; S1541; S1552]	Transcription activator BRG1 OS=Mus musculus OX=10090 GN=Smarca4 PE=1 SV=1	Q3TKT4	135.9	77.7	34	26.9	18.7	31.7	85	56.9	34.4	16.3	Q3TKT4 3xPhospho [S1536; S1541; S1552]	0.919897	0.595052
High	[K].IEKEDDSEGEESEEEEEGEEEGSESESR.[S]	3xPhospho [S7; S12; S23]; 1xTMT10plex [N-Term]	6	Q3TKT4	Q3TKT4 [1530-1557]	Q3TKT4 3xPhospho [S1536; S1541; S1552]	Q3TKT4 3xPhospho [S1536; S1541; S1552]	Transcription activator BRG1 OS=Mus musculus OX=10090 GN=Smarca4 PE=1 SV=1	Q3TKT4	157.1	259.8	383.7	354.3	440.3	240.9	174.7	222.9	410.7	327.4	Q3TKT4 3xPhospho [S1536; S1541; S1552]	0.858536	0.521243
High	[K].IEKEDDSEGEESEEEEEGEEEGSESESR.[S]	2xPhospho [S7; S12]; 1xTMT10plex [N-Term]	4	Q3TKT4	Q3TKT4 [1530-1557]	Q3TKT4 2xPhospho [S1536; S1541]	Q3TKT4 2xPhospho [S1536; S1541]	Transcription activator BRG1 OS=Mus musculus OX=10090 GN=Smarca4 PE=1 SV=1	Q3TKT4	67.6	106.2	120.2	115.5	154.3	98.5	81.6	90	151	122.2	Q3TKT4 2xPhospho [S1536; S1541]	0.922173	0.832377
High	[R].LEGLKPLSPENLPVPEVSR.[A]	1xPhospho [S8]; 1xTMT10plex [N-Term]	1	Q9JJ89	Q9JJ89 [11-29]	Q9JJ89 1xPhospho [S18]	Q9JJ89 1xPhospho [S18]	Coiled-coil domain-containing protein 86 OS=Mus musculus OX=10090 GN=Ccdc86 PE=1 SV=2	Q9JJ89	53.2	54.2	66.6	61.2	76.4	58.2	69.7	61.2	72.9	60.4	Q9JJ89 1xPhospho [S18]	1.06118	0.686353
High	[K].IDDIPGLSDTSPDLSSR.[S]	1xPhospho [S11]; 1xTMT10plex [N-Term]	1	Q924N4	Q924N4 [22-38]	Q924N4 1xPhospho [S32]	Q924N4 1xPhospho [S32]	Solute carrier family 12 member 6 OS=Mus musculus OX=10090 GN=Slc12a6 PE=1 SV=2	Q924N4	64	64.4	55.3	55.9	47.9	58.8	70.4	63	55.3	51.5	Q924N4 1xPhospho [S32]	1.03533	0.621872
High	[K].LDDDSEEDEESRECQESTSSVANPSPAAAPPSVAVEEK.[K]	1xCarbamidomethyl [C14]; 1xPhospho [S5]; 1xTMT10plex [K38]; 1xTMT10plex [N-Term]	5	Q3USH5	Q3USH5 [597-634]	Q3USH5 1xPhospho [S601]	Q3USH5 1xPhospho [S601]	Splicing factor, suppressor of white-apricot homolog OS=Mus musculus OX=10090 GN=Sfswap PE=1 SV=2	Q3USH5	1252.9	1524.4	727.4	644.3	458.8	806.1	1185.5	947.9	504.6	388.7	Q3USH5 1xPhospho [S601]	0.819402	0.548296
High	[K].LDDDSEEDEESR.[E]	1xPhospho [S5]; 1xTMT10plex [N-Term]	7	Q3USH5	Q3USH5 [597-608]	Q3USH5 1xPhospho [S601]	Q3USH5 1xPhospho [S601]	Splicing factor, suppressor of white-apricot homolog OS=Mus musculus OX=10090 GN=Sfswap PE=1 SV=2	Q3USH5	1470	807	656.5	424.3	528.8	513.4	676.3	555.4	629.7	560.7	Q3USH5 1xPhospho [S601]	0.891742	0.363789
High	[K].LDGETASDSESRAETAPLPTSVDDTPEVLNR.[A]	2xPhospho [S9; S]; 1xTMT10plex [N-Term]	5	Q99L43	Q99L43 [26-56]	Q99L43 2xPhospho [S32; S34; S36]	Q99L43 2xPhospho [S34; S]	Phosphatidate cytidylyltransferase 2 OS=Mus musculus OX=10090 GN=Cds2 PE=1 SV=1	Q99L43	161.5	181.3	169.4	161.1	166.4	178.6	209.8	194.8	224.8	168.3	Q99L43 2xPhospho [S32; S34; S36]	1.1581	0.0360847
High	[K].LDGETASDSESRAETAPLPTSVDDTPEVLNR.[A]	1xPhospho [S]; 1xTMT10plex [N-Term]	8	Q99L43	Q99L43 [26-56]	Q99L43 1xPhospho [S32; S36]	Q99L43 1xPhospho [S]	Phosphatidate cytidylyltransferase 2 OS=Mus musculus OX=10090 GN=Cds2 PE=1 SV=1	Q99L43	295.6	365.4	316.5	513.6	534.3	494.5	542.5	615	682.2	512.7	Q99L43 1xPhospho [S32; S36]	1.48143	0.0272071
High	[K].IDFDSVSSIMASSQ.[-]	1xPhospho [S13]; 1xTMT10plex [N-Term]	3	Q9DBZ5	Q9DBZ5 [205-218]	Q9DBZ5 1xPhospho [S217]	Q9DBZ5 1xPhospho [S217]	Eukaryotic translation initiation factor 3 subunit K OS=Mus musculus OX=10090 GN=Eif3k PE=1 SV=1	Q9DBZ5	193	185.2	170.4	190.6	182	142.6	171.3	165.4	194.7	176.1	Q9DBZ5 1xPhospho [S217]	0.922191	0.165405
High	[K].IDEPNTPYHNMIGDDEDAYSDSEGNEVMTPDILAK.[K]	1xPhospho [S/Y]; 1xTMT10plex [K35]; 1xTMT10plex [N-Term]	6	Q9DCL8	Q9DCL8 [69-103]	Q9DCL8 1xPhospho [Y87; S88; S90]	Q9DCL8 1xPhospho [S/Y]	Protein phosphatase inhibitor 2 OS=Mus musculus OX=10090 GN=Ppp1r2 PE=1 SV=3	Q9DCL8	378.9	400.5	172.7	213.8	144.6	265.6	199.9	321.1	194.4	141.1	Q9DCL8 1xPhospho [Y87; S88; S90]	0.895036	0.559048
High	[K].IDEPNTPYHNMIGDDEDAYSDSEGNEVMTPDILAK.[K]	1xPhospho [S]; 1xOxidation [M28]; 1xTMT10plex [K35]; 1xTMT10plex [N-Term]	2	Q9DCL8	Q9DCL8 [69-103]	Q9DCL8 1xPhospho [S88; S90]	Q9DCL8 1xPhospho [S]	Protein phosphatase inhibitor 2 OS=Mus musculus OX=10090 GN=Ppp1r2 PE=1 SV=3	Q9DCL8	133.1	141.1	99.3	108.3	88.5	125.6	92.9	116.8	107.3	98.5	Q9DCL8 1xPhospho [S88; S90]	0.953737	0.629002
High	[R].LDERPSSPIPLLPPPK.[K]	1xPhospho [S7]; 1xTMT10plex [K16]; 1xTMT10plex [N-Term]	1	E9PYH6	E9PYH6 [1154-1169]	E9PYH6 1xPhospho [S1160]	E9PYH6 1xPhospho [S1160]	Histone-lysine N-methyltransferase SETD1A OS=Mus musculus OX=10090 GN=Setd1a PE=1 SV=1	E9PYH6	161.3	178.7	203.4	164.4	167	145.7	162	149.3	166.6	168.7	E9PYH6 1xPhospho [S1160]	0.915103	0.103622
High	[K].LCYVALDFEQEMATAASSSSLEK.[S]	1xCarbamidomethyl [C2]; 1xPhospho [S20]; 1xOxidation [M12]; 1xTMT10plex [N-Term]	2	P60710	P60710 [216-238]	P60710 1xPhospho [S235]	P60710 1xPhospho [S235]	Actin, cytoplasmic 1 OS=Mus musculus OX=10090 GN=Actb PE=1 SV=1	P60710; P63260	67.7	68	98.8	81.6	114.3	74	75.6	87.6	96.8	90.2	P60710 1xPhospho [S235]	1.02997	0.904968
High	[K].IDASKNEEDEGHSNSSPR.[H]	1xPhospho [S]; 1xTMT10plex [K5]; 1xTMT10plex [N-Term]	4	Q60668	Q60668 [68-85]	Q60668 1xPhospho [S82; S83]	Q60668 1xPhospho [S]	Heterogeneous nuclear ribonucleoprotein D0 OS=Mus musculus OX=10090 GN=Hnrnpd PE=1 SV=2	Q60668	1632.7	1699.8	765.9	1126.8	749.8	1167.7	1674.9	1516.2	1104.2	943.8	Q60668 1xPhospho [S82; S83]	1.10195	0.7337
High	[K].IDASKNEEDEGHSNSSPR.[H]	1xPhospho [S]; 1xTMT10plex [N-Term]	43	Q60668	Q60668 [68-85]	Q60668 1xPhospho [S80; S82; S83]	Q60668 1xPhospho [S]	Heterogeneous nuclear ribonucleoprotein D0 OS=Mus musculus OX=10090 GN=Hnrnpd PE=1 SV=2	Q60668	283.9	658.3	1988.4	2623.3	3793.3	828.3	466.1	430.4	2064.1	3028.2	Q60668 1xPhospho [S80; S82; S83]	0.786966	0.554912
High	[R].LDQIPAANLDADDPLTDEEDEDFEEESDDDDTAALLAELEK.[I]	2xPhospho [T16; S/T]; 1xTMT10plex [N-Term]	42	Q9JHS9	Q9JHS9 [95-135]	Q9JHS9 2xPhospho [T110; S121; T126]	Q9JHS9 2xPhospho [T110; S/T]	Spliceosome-associated protein CWC15 homolog OS=Mus musculus OX=10090 GN=Cwc15 PE=1 SV=1	Q9JHS9	79.9	177.9	314.1	304.1	391.6	169.9	86.8	110.9	240.7	243.1	Q9JHS9 2xPhospho [T110; S121; T126]	0.675914	0.229583
High	[K].LDSAVYKSDDSSDEGSLHIDTDTKPGR.[N]	3xPhospho [S8; S11; S12]; 1xTMT10plex [N-Term]	1	Q9WTU0	Q9WTU0 [719-745]	Q9WTU0 3xPhospho [S726; S729; S730]	Q9WTU0 3xPhospho [S726; S729; S730]	Lysine-specific demethylase PHF2 OS=Mus musculus OX=10090 GN=Phf2 PE=1 SV=2	Q9WTU0	93.7	93.2	97	118.2	133.3	81.4	112.1	82.4	132.4	89.6	Q9WTU0 3xPhospho [S726; S729; S730]	0.901335	0.572159
High	[K].LDTFCGSPPYAAPELFQGK.[K]	1xCarbamidomethyl [C5]; 1xPhospho [T3]; 1xTMT10plex [K19]; 1xTMT10plex [N-Term]	1	Q03141; Q8CIP4; Q05512	Q03141 [209-227]; Q8CIP4 [212-230]; Q05512 [206-224]	Q03141 1xPhospho [T211]; Q8CIP4 1xPhospho [T214]; Q05512 1xPhospho [T208]	Q03141 1xPhospho [T211]; Q8CIP4 1xPhospho [T214]; Q05512 1xPhospho [T208]	MAP/microtubule affinity-regulating kinase 3 OS=Mus musculus OX=10090 GN=Mark3 PE=1 SV=2 MAP/microtubule affinity-regulating kinase 4 OS=Mus musculus OX=10090 GN=Mark4 PE=1 SV=1 Serine/threonine-protein kinase MARK2 OS=Mus musculus OX=10090 GN=Mark2 PE=1 SV=3	Q03141; Q8VHJ5; Q8CIP4; Q05512	123.8	112.3	59.1	59.2	36.1	91.5	114.1	103.4	62.7	50.4	Q03141 1xPhospho [T211]; Q8CIP4 1xPhospho [T214]; Q05512 1xPhospho [T208]	1.07995	0.7691
High	[K].IDSDDDEEKEGDEEK.[V]	1xPhospho [S3]; 1xTMT10plex [K]; 1xTMT10plex [N-Term]	2	Q8C1D8	Q8C1D8 [319-333]	Q8C1D8 1xPhospho [S321]	Q8C1D8 1xPhospho [S321]	Protein IWS1 homolog OS=Mus musculus OX=10090 GN=Iws1 PE=1 SV=1	Q8C1D8	388.7	1586.2	714.5	888.6	553.3	973.8	167.8	670.2	826.8	614.2	Q8C1D8 1xPhospho [S321]	0.908852	0.498789
High	[K].IDSDDDEEKEGDEEK.[V]	1xPhospho [S3]; 1xTMT10plex [N-Term]	1	Q8C1D8	Q8C1D8 [319-333]	Q8C1D8 1xPhospho [S321]	Q8C1D8 1xPhospho [S321]	Protein IWS1 homolog OS=Mus musculus OX=10090 GN=Iws1 PE=1 SV=1	Q8C1D8	25.2	195.9	429.9	363	470.3	165.5	38.2	67.2	303.4	341.1	Q8C1D8 1xPhospho [S321]	0.653793	0.299438
High	[R].LDSSEMDHSENEDYTMSSPLPGKK.[S]	1xPhospho [S9]; 2xTMT10plex [K23; K24]; 1xTMT10plex [N-Term]	1	Q4VA53	Q4VA53 [1174-1197]	Q4VA53 1xPhospho [S1182]	Q4VA53 1xPhospho [S1182]	Sister chromatid cohesion protein PDS5 homolog B OS=Mus musculus OX=10090 GN=Pds5b PE=1 SV=1	Q4VA53	176.5	202.5	82.5	102.9	49.8	142.1	142.7	171.3	100.7	70.9	Q4VA53 1xPhospho [S1182]	1.0659	0.938295
High	[R].LDSSEMDHSENEDYTMSSPLPGK.[K]	2xPhospho [S]; 1xTMT10plex [K23]; 1xTMT10plex [N-Term]	8	Q4VA53	Q4VA53 [1174-1196]	Q4VA53 2xPhospho [S1176; S1177; S1182; S1190]	Q4VA53 2xPhospho [S]	Sister chromatid cohesion protein PDS5 homolog B OS=Mus musculus OX=10090 GN=Pds5b PE=1 SV=1	Q4VA53	813.4	716.6	398.8	368.7	248.6	475.3	559.4	589.4	417	280.7	Q4VA53 2xPhospho [S1176; S1177; S1182; S1190]	0.96969	0.721953
High	[R].LDSSEMDHSENEDYTMSSPLPGK.[K]	1xPhospho [S9]; 1xOxidation [M6]; 1xTMT10plex [K23]; 1xTMT10plex [N-Term]	1	Q4VA53	Q4VA53 [1174-1196]	Q4VA53 1xPhospho [S1182]	Q4VA53 1xPhospho [S1182]	Sister chromatid cohesion protein PDS5 homolog B OS=Mus musculus OX=10090 GN=Pds5b PE=1 SV=1	Q4VA53	126.1	122.4	78.7	95.3	80.1	90.5	95.7	99.9	83.8	79.4	Q4VA53 1xPhospho [S1182]	0.929155	0.352734
High	[R].LDSSEMDHSENEDYTMSSPLPGK.[K]	1xPhospho [S9]; 1xTMT10plex [K23]; 1xTMT10plex [N-Term]	4	Q4VA53	Q4VA53 [1174-1196]	Q4VA53 1xPhospho [S1182]	Q4VA53 1xPhospho [S1182]	Sister chromatid cohesion protein PDS5 homolog B OS=Mus musculus OX=10090 GN=Pds5b PE=1 SV=1	Q4VA53	599.4	640.3	390.9	300.4	207.3	344	328.7	356.8	263.5	204.4	Q4VA53 1xPhospho [S1182]	0.725778	0.186333
High	[R].LDSSEMDHSENEDYTMSSPLPGK.[K]	1xPhospho [S9]; 1xTMT10plex [N-Term]	3	Q4VA53	Q4VA53 [1174-1196]	Q4VA53 1xPhospho [S1182]	Q4VA53 1xPhospho [S1182]	Sister chromatid cohesion protein PDS5 homolog B OS=Mus musculus OX=10090 GN=Pds5b PE=1 SV=1	Q4VA53	117.6	162.6	859.3	603.3	854.3	200.6	144.3	125	415.4	450.5	Q4VA53 1xPhospho [S1182]	0.586026	0.189444
High	[R].LDSPEVNIIPEQDECMAHPR.[A]	1xCarbamidomethyl [C15]; 1xPhospho [S3]; 1xTMT10plex [N-Term]	1	P30415	P30415 [1146-1165]	P30415 1xPhospho [S1148]	P30415 1xPhospho [S1148]	NK-tumor recognition protein OS=Mus musculus OX=10090 GN=Nktr PE=1 SV=4	P30415	30.1	19.9	22.8	26.6	17.1	25.9	29.7	28.9	24.2	20	P30415 1xPhospho [S1148]	1.11336	0.424823
High	[R].LDSMSSVEEDDYDTLTDIDSDKNVIR.[T]	2xPhospho [S5; S6]; 1xTMT10plex [K22]; 1xTMT10plex [N-Term]	2	Q8CIF6	Q8CIF6 [399-424]	Q8CIF6 2xPhospho [S403; S404]	Q8CIF6 2xPhospho [S403; S404]	SID1 transmembrane family member 2 OS=Mus musculus OX=10090 GN=Sidt2 PE=1 SV=1	Q8CIF6	174.6	146	89.8	94.4	84.8	119.8	200.3	195.6	135.3	98.3	Q8CIF6 2xPhospho [S403; S404]	1.29251	0.27489
High	[K].LGGQDSFESVESYDSCDR.[L]	1xCarbamidomethyl [C16]; 1xPhospho [S6]; 1xTMT10plex [N-Term]	2	P27577	P27577 [246-263]	P27577 1xPhospho [S251]	P27577 1xPhospho [S251]	Protein C-ets-1 OS=Mus musculus OX=10090 GN=Ets1 PE=1 SV=2	P27577	856.1	946	720.5	563.7	468.5	448.6	560.4	435.7	285.8	243.7	P27577 1xPhospho [S251]	0.548606	0.0173369
High	[K].LGGLLPAGGENGPEATDVSDEDEAAEMEDEAVR.[S]	2xPhospho [T16; S19]; 1xTMT10plex [N-Term]	2	Q8R3B1	Q8R3B1 [442-474]	Q8R3B1 2xPhospho [T457; S460]	Q8R3B1 2xPhospho [T457; S460]	1-phosphatidylinositol 4,5-bisphosphate phosphodiesterase delta-1 OS=Mus musculus OX=10090 GN=Plcd1 PE=1 SV=2	Q8R3B1	26.5	28.3	23.8	20.4	16.3	22.7	26.8	25.1	25.4	22.2	Q8R3B1 2xPhospho [T457; S460]	1.03493	0.568284
High	[K].LGGLLPAGGENGPEATDVSDEDEAAEMEDEAVR.[S]	1xPhospho [S/T]; 1xOxidation [M27]; 1xTMT10plex [N-Term]	5	Q8R3B1	Q8R3B1 [442-474]	Q8R3B1 1xPhospho [T457; S460]	Q8R3B1 1xPhospho [S/T]	1-phosphatidylinositol 4,5-bisphosphate phosphodiesterase delta-1 OS=Mus musculus OX=10090 GN=Plcd1 PE=1 SV=2	Q8R3B1	148.5	142.6	147.8	141.8	142.5	143.5	162.5	150.2	160.4	137.6	Q8R3B1 1xPhospho [T457; S460]	1.03876	0.249513
High	[K].LGGLLPAGGENGPEATDVSDEDEAAEMEDEAVR.[S]	1xPhospho [S19]; 1xTMT10plex [N-Term]	10	Q8R3B1	Q8R3B1 [442-474]	Q8R3B1 1xPhospho [S460]	Q8R3B1 1xPhospho [S460]	1-phosphatidylinositol 4,5-bisphosphate phosphodiesterase delta-1 OS=Mus musculus OX=10090 GN=Plcd1 PE=1 SV=2	Q8R3B1	362.8	373.5	279.7	271.4	253.9	321.3	365.3	422.3	363.4	281.1	Q8R3B1 1xPhospho [S460]	1.14657	0.251628
High	[R].LGGSVLEQIPFLQNCEDEDSDEDDELDSVQHK.[K]	1xCarbamidomethyl [C15]; 1xPhospho [S20]; 1xTMT10plex [K32]; 1xTMT10plex [N-Term]	10	P58404	P58404 [257-288]	P58404 1xPhospho [S276]	P58404 1xPhospho [S276]	Striatin-4 OS=Mus musculus OX=10090 GN=Strn4 PE=1 SV=2	P58404	582.4	545.6	400.6	392.7	345	442.8	576.5	498.2	403.1	322.2	P58404 1xPhospho [S276]	1.00178	0.94268
High	[R].LGGSVLEQIPFLQNCEDEDSDEDDELDSVQHK.[K]	1xCarbamidomethyl [C15]; 1xPhospho [S20]; 1xTMT10plex [N-Term]	4	P58404	P58404 [257-288]	P58404 1xPhospho [S276]	P58404 1xPhospho [S276]	Striatin-4 OS=Mus musculus OX=10090 GN=Strn4 PE=1 SV=2	P58404	63.7	90.5	208.4	166.8	207	103.8	74.6	78.3	116.3	143.7	P58404 1xPhospho [S276]	0.702594	0.213528
High	[K].IGFPETAEEELEEIASENSDSIYSSTPEVK.[A]	2xPhospho [S19; S]; 1xTMT10plex [K30]; 1xTMT10plex [N-Term]	4	Q9Z1Z2	Q9Z1Z2 [320-349]	Q9Z1Z2 2xPhospho [S335; S338; S340]	Q9Z1Z2 2xPhospho [S338; S]	Serine-threonine kinase receptor-associated protein OS=Mus musculus OX=10090 GN=Strap PE=1 SV=2	Q9Z1Z2	192.9	168.9	94.3	97.3	71.1	110.8	131.3	138.9	102.6	106.8	Q9Z1Z2 2xPhospho [S335; S338; S340]	1.10185	0.789282
High	[K].IGFPETAEEELEEIASENSDSIYSSTPEVK.[A]	2xPhospho [S16; S19]; 1xTMT10plex [N-Term]	3	Q9Z1Z2	Q9Z1Z2 [320-349]	Q9Z1Z2 2xPhospho [S335; S338]	Q9Z1Z2 2xPhospho [S335; S338]	Serine-threonine kinase receptor-associated protein OS=Mus musculus OX=10090 GN=Strap PE=1 SV=2	Q9Z1Z2	15.5	21.7	15	12.5	22.1	14.6	20.1	19	21.1	20.4	Q9Z1Z2 2xPhospho [S335; S338]	1.1141	0.47586
High	[R].LGIAVIHGEAQDAESDLVDGRHSPPMVR.[S]	1xPhospho [S23]; 1xTMT10plex [N-Term]	3	Q8R574	Q8R574 [205-232]	Q8R574 1xPhospho [S227]	Q8R574 1xPhospho [S227]	Phosphoribosyl pyrophosphate synthase-associated protein 2 OS=Mus musculus OX=10090 GN=Prpsap2 PE=1 SV=1	Q8R574	194.5	205.8	236.9	239.9	251.5	220.9	214.1	213	212	219.4	Q8R574 1xPhospho [S227]	0.919486	0.419709
High	[R].LGLAVIHGEAQCTELDMDDGRHSPPMVK.[N]	1xCarbamidomethyl [C12]; 1xPhospho [S23]; 1xTMT10plex [K28]; 1xTMT10plex [N-Term]	1	Q9D0M1	Q9D0M1 [193-220]	Q9D0M1 1xPhospho [S215]	Q9D0M1 1xPhospho [S215]	Phosphoribosyl pyrophosphate synthase-associated protein 1 OS=Mus musculus OX=10090 GN=Prpsap1 PE=1 SV=1	Q9D0M1	86.4	71.3	69.4	50.7	63.7	73.6	67.8	93.6	79.5	69.1	Q9D0M1 1xPhospho [S215]	1.09823	0.290876
High	[K].LGDSGEAFFVQELDSDEEDVPPR.[L]	1xPhospho [S15]; 1xTMT10plex [N-Term]	2	Q99PI4	Q99PI4 [80-102]	Q99PI4 1xPhospho [S94]	Q99PI4 1xPhospho [S94]	Phosphatidate phosphatase LPIN3 OS=Mus musculus OX=10090 GN=Lpin3 PE=1 SV=1	Q99PI4	36	30	28.5	31.8	29	41.5	48.3	42.5	46.7	37.4	Q99PI4 1xPhospho [S94]	1.4052	0.000862465
High	[K].LGASNSPGQPNSVK.[R]	1xPhospho [S6]; 1xTMT10plex [N-Term]	5	B2RY56	B2RY56 [667-680]	B2RY56 1xPhospho [S672]	B2RY56 1xPhospho [S672]	RNA-binding protein 25 OS=Mus musculus OX=10090 GN=Rbm25 PE=1 SV=2	B2RY56	34	46.7	228.9	152.8	194.6	63.7	44.2	41.4	127	145	B2RY56 1xPhospho [S672]	0.743352	0.322636
High	[R].LGAPENSGISTLER.[G]	1xPhospho [T11]; 1xTMT10plex [N-Term]	1	F8VPU2	F8VPU2 [14-27]	F8VPU2 1xPhospho [T24]	F8VPU2 1xPhospho [T24]	FERM, ARHGEF and pleckstrin domain-containing protein 1 OS=Mus musculus OX=10090 GN=Farp1 PE=1 SV=1	F8VPU2	55.7	52.3	59.9	51.4	59.5	82.7	98.3	80.2	79.3	85.6	F8VPU2 1xPhospho [T24]	1.52267	6.26199e-05
High	[R].IGELGAPEVWGLSPK.[IN]	1xPhospho [S13]; 1xTMT10plex [K15]; 1xTMT10plex [N-Term]	1	Q9D0F4	Q9D0F4 [135-149]	Q9D0F4 1xPhospho [S147]	Q9D0F4 1xPhospho [S147]	NF-kappa-B-activating protein OS=Mus musculus OX=10090 GN=Nkap PE=2 SV=1	Q5SZT7; Q9D0F4	187.6	136.2	65.1	50.8	43.7	81.1	146	118.1	59.6	43.3	Q9D0F4 1xPhospho [S147]	0.997839	0.839758
High	[R].LGSPVDGLQDMDRDDLTDDSVFTR.[S]	1xPhospho [S3]; 1xTMT10plex [N-Term]	1	Q99PP2	Q99PP2 [203-226]	Q99PP2 1xPhospho [S205]	Q99PP2 1xPhospho [S205]	Zinc finger protein 318 OS=Mus musculus OX=10090 GN=Znf318 PE=1 SV=3	Q99PP2	38.6	36.3	27.8	25.3	25.8	29.4	37.7	34.1	31.1	22.4	Q99PP2 1xPhospho [S205]	1.02426	0.963224
High	[R].LGSSESLPCTAEELSR.[S]	1xCarbamidomethyl [C9]; 1xPhospho [S3]; 1xTMT10plex [N-Term]	1	Q8BZ03	Q8BZ03 [209-224]	Q8BZ03 1xPhospho [S211]	Q8BZ03 1xPhospho [S211]	Serine/threonine-protein kinase D2 OS=Mus musculus OX=10090 GN=Prkd2 PE=1 SV=1	Q8BZ03	77.3	70.6	47.7	45.3	46.3	58.5	89.8	69.9	54.1	40	Q8BZ03 1xPhospho [S211]	1.12728	0.654043
High	[R].LGSASGLGSALGSNSYSSCYSFGTGSGYGGNFGGVDGLLAGGEK.[A]	1xCarbamidomethyl [C19]; 1xPhospho [S5]; 1xTMT10plex [K44]; 1xTMT10plex [N-Term]	5	Q9QWL7	Q9QWL7 [42-85]	Q9QWL7 1xPhospho [S46]	Q9QWL7 1xPhospho [S46]	Keratin, type I cytoskeletal 17 OS=Mus musculus OX=10090 GN=Krt17 PE=1 SV=3	Q9QWL7	555.5	491.3	271.9	286.5	176.7	398.8	588.7	649.1	238.5	142.6	Q9QWL7 1xPhospho [S46]	1.11451	0.706546
High	[R].LGTHEGLSPTPFMNSNLIGK.[T]	1xPhospho [S8]; 1xTMT10plex [K20]; 1xTMT10plex [N-Term]	1	Q61286	Q61286 [91-110]	Q61286 1xPhospho [S98]	Q61286 1xPhospho [S98]	Transcription factor 12 OS=Mus musculus OX=10090 GN=Tcf12 PE=1 SV=2	Q61286	52.3	66.1	47.7	47.4	48.5	44	48.6	38.6	36.1	37.2	Q61286 1xPhospho [S98]	0.777737	0.0267772
High	[K].IGPPSPGDDDEEAAVAAAAGVPAAAAGATGDLASAQLGGAPNR.[W]	1xPhospho [S5]; 1xTMT10plex [N-Term]	15	O70494	O70494 [68-110]	O70494 1xPhospho [S72]	O70494 1xPhospho [S72]	Transcription factor Sp3 OS=Mus musculus OX=10090 GN=Sp3 PE=1 SV=2	O70494	422.1	301	254.8	227.5	252	241.1	353.2	301.7	281.8	255.4	O70494 1xPhospho [S72]	1.036	0.906501
High	[R].LGPGLPQDGSDEEDEEWPTLEK.[A]	1xPhospho [S10]; 1xTMT10plex [K22]; 1xTMT10plex [N-Term]	4	O54825	O54825 [88-109]	O54825 1xPhospho [S97]	O54825 1xPhospho [S97]	Bystin OS=Mus musculus OX=10090 GN=Bysl PE=1 SV=3	O54825	685.5	625.7	347.6	332.4	242.3	413.5	552.2	467.7	335.4	234.2	O54825 1xPhospho [S97]	0.922758	0.667163
High	[R].LGPGLPQDGSDEEDEEWPTLEK.[A]	1xPhospho [S10]; 1xTMT10plex [N-Term]	6	O54825	O54825 [88-109]	O54825 1xPhospho [S97]	O54825 1xPhospho [S97]	Bystin OS=Mus musculus OX=10090 GN=Bysl PE=1 SV=3	O54825	215.6	317.6	763.7	695.9	784.8	360.7	240.5	252.6	518.2	525.3	O54825 1xPhospho [S97]	0.706161	0.228185
High	[K].LEVASGQGGQHATEGSEENLDDWGLEGR.[S]	1xPhospho [S16]; 1xTMT10plex [N-Term]	2	Q6NV66	Q6NV66 [1360-1387]	Q6NV66 1xPhospho [S1375]	Q6NV66 1xPhospho [S1375]	Zinc finger protein 646 OS=Mus musculus OX=10090 GN=Zfp646 PE=1 SV=1	Q6NV66	120.4	121.9	107.6	101	89	116	122.5	147.3	112.5	100.5	Q6NV66 1xPhospho [S1375]	1.10048	0.268275
High	[R].LEREDSSEEEEEEIDDEEIER.[R]	1xPhospho [S]; 1xTMT10plex [N-Term]	11	C0HKD9	C0HKD9 [127-147]	C0HKD9 1xPhospho [S132; S133]	C0HKD9 1xPhospho [S]	Microfibrillar-associated protein 1B OS=Mus musculus OX=10090 GN=Mfap1b PE=1 SV=1	C0HKD9	927.2	2495.8	2036.7	2562.1	2609.8	1855.4	1712.4	2084	2221.5	1826.2	C0HKD9 1xPhospho [S132; S133]	0.841301	0.587621
High	[R].LEREDSSEEEEEEIDDEEIER.[R]	2xPhospho [S6; S7]; 1xTMT10plex [N-Term]	78	C0HKD9	C0HKD9 [127-147]	C0HKD9 2xPhospho [S132; S133]	C0HKD9 2xPhospho [S132; S133]	Microfibrillar-associated protein 1B OS=Mus musculus OX=10090 GN=Mfap1b PE=1 SV=1	C0HKD9	3759.9	4893.9	3556.8	4064.6	4868.1	4243	5768.1	4998.8	4919.7	3841.6	C0HKD9 2xPhospho [S132; S133]	1.12184	0.259966
High	[R].LEREDSSEEEEEEIDDEEIERR.[R]	2xPhospho [S6; S7]; 1xTMT10plex [N-Term]	4	C0HKD9	C0HKD9 [127-148]	C0HKD9 2xPhospho [S132; S133]	C0HKD9 2xPhospho [S132; S133]	Microfibrillar-associated protein 1B OS=Mus musculus OX=10090 GN=Mfap1b PE=1 SV=1	C0HKD9	289.6	492.9	338.1	531.1	583.9	434.5	562.8	509	580.4	423.5	C0HKD9 2xPhospho [S132; S133]	1.09964	0.424446
High	[R].LEREDSSEEEEEEIDDEEIERR.[R]	1xPhospho [S]; 1xTMT10plex [N-Term]	3	C0HKD9	C0HKD9 [127-148]	C0HKD9 1xPhospho [S132; S133]	C0HKD9 1xPhospho [S]	Microfibrillar-associated protein 1B OS=Mus musculus OX=10090 GN=Mfap1b PE=1 SV=1	C0HKD9	42.2	60.5	62.2	78.3	86.4	82	83.6	95.1	110.4	109.4	C0HKD9 1xPhospho [S132; S133]	1.41342	0.0150379
High	[R].LETSDGDEEGSAEVNK.[G]	1xPhospho [S4]; 1xTMT10plex [N-Term]	2	Q9WTR1	Q9WTR1 [12-27]	Q9WTR1 1xPhospho [S15]	Q9WTR1 1xPhospho [S15]	Transient receptor potential cation channel subfamily V member 2 OS=Mus musculus OX=10090 GN=Trpv2 PE=1 SV=2	Q9WTR1	114.4	161.1	109.3	133.8	141.7	115.8	140.9	137.8	144.3	124.4	Q9WTR1 1xPhospho [S15]	1.02139	0.958653
High	[R].LESLYSDEEEESVAGADK.[I]	1xPhospho [S6]; 1xTMT10plex [K18]; 1xTMT10plex [N-Term]	2	Q9JIS8	Q9JIS8 [962-979]	Q9JIS8 1xPhospho [S967]	Q9JIS8 1xPhospho [S967]	Solute carrier family 12 member 4 OS=Mus musculus OX=10090 GN=Slc12a4 PE=1 SV=2	Q9JIS8	482.8	432.9	302.5	280	247	419.3	580.5	505.4	426.5	277.4	Q9JIS8 1xPhospho [S967]	1.29759	0.211442
High	[K].VDGPDVALKDSDQVAQSDGEESPAAEEQLLGER.[I]	1xPhospho [S17]; 1xTMT10plex [N-Term]	1	Q3UPL0	Q3UPL0 [510-542]	Q3UPL0 1xPhospho [S526]	Q3UPL0 1xPhospho [S526]	Protein transport protein Sec31A OS=Mus musculus OX=10090 GN=Sec31a PE=1 SV=2	Q3UPL0	44.6	43.1	51.3	85.3	104.8	56.2	52.8	55.1	79.8	98.1	Q3UPL0 1xPhospho [S526]	1.14437	0.869939
High	[K].VDENENCSSLGSPSEPPQTLDLVR.[A]	1xCarbamidomethyl [C7]; 1xPhospho [S12]; 1xTMT10plex [N-Term]	2	Q8VDS4	Q8VDS4 [145-168]	Q8VDS4 1xPhospho [S156]	Q8VDS4 1xPhospho [S156]	Regulation of nuclear pre-mRNA domain-containing protein 1A OS=Mus musculus OX=10090 GN=Rprd1a PE=1 SV=1	Q8VDS4	72.3	69.9	64.6	55.9	65	52.7	62.5	64.2	67.6	71.8	Q8VDS4 1xPhospho [S156]	0.9753	0.686791
High	[R].VDIITEEMPENALPSDEDDKDPNDPYR.[A]	1xPhospho [S15]; 1xOxidation [M8]; 1xTMT10plex [K20]; 1xTMT10plex [N-Term]	5	O54774	O54774 [770-796]	O54774 1xPhospho [S784]	O54774 1xPhospho [S784]	AP-3 complex subunit delta-1 OS=Mus musculus OX=10090 GN=Ap3d1 PE=1 SV=1	O54774	461.5	426.6	301.8	324.5	239.9	293.9	372.5	341.4	326.4	252.2	O54774 1xPhospho [S784]	0.916698	0.484044
High	[R].VDIITEEMPENALPSDEDDKDPNDPYR.[A]	1xPhospho [S15]; 1xTMT10plex [K20]; 1xTMT10plex [N-Term]	9	O54774	O54774 [770-796]	O54774 1xPhospho [S784]	O54774 1xPhospho [S784]	AP-3 complex subunit delta-1 OS=Mus musculus OX=10090 GN=Ap3d1 PE=1 SV=1	O54774	581.6	427.8	311	301.7	293.6	326.9	525.7	424.6	360.3	285.5	O54774 1xPhospho [S784]	1.04123	0.983744
High	[R].VDIITEEMPENALPSDEDDKDPNDPYR.[A]	1xPhospho [S15]; 1xOxidation [M8]; 1xTMT10plex [N-Term]	5	O54774	O54774 [770-796]	O54774 1xPhospho [S784]	O54774 1xPhospho [S784]	AP-3 complex subunit delta-1 OS=Mus musculus OX=10090 GN=Ap3d1 PE=1 SV=1	O54774	94.6	126.4	136.1	167.8	190.4	118	81.9	112.9	154.3	166.7	O54774 1xPhospho [S784]	0.883978	0.490211
High	[R].VDIITEEMPENALPSDEDDKDPNDPYR.[A]	1xPhospho [S15]; 1xTMT10plex [N-Term]	13	O54774	O54774 [770-796]	O54774 1xPhospho [S784]	O54774 1xPhospho [S784]	AP-3 complex subunit delta-1 OS=Mus musculus OX=10090 GN=Ap3d1 PE=1 SV=1	O54774	506	746.8	884.2	936.1	1101.6	756.5	561.9	645.4	985.1	886.4	O54774 1xPhospho [S784]	0.911056	0.605296
High	[R].VDLHTSGEHSELVQEENLSPGTQTPSNDK.[T]	1xPhospho [S19]; 1xTMT10plex [K29]; 1xTMT10plex [N-Term]	6	Q99LI5	Q99LI5 [630-658]	Q99LI5 1xPhospho [S648]	Q99LI5 1xPhospho [S648]	Zinc finger protein 281 OS=Mus musculus OX=10090 GN=Znf281 PE=1 SV=1	Q99LI5	868.9	1012.3	483.5	483.3	296.3	537.4	580.8	596.4	432.9	343.9	Q99LI5 1xPhospho [S648]	0.852831	0.384881
High	[R].VDLHTSGEHSELVQEENLSPGTQTPSNDK.[T]	1xPhospho [S19]; 1xTMT10plex [N-Term]	1	Q99LI5	Q99LI5 [630-658]	Q99LI5 1xPhospho [S648]	Q99LI5 1xPhospho [S648]	Zinc finger protein 281 OS=Mus musculus OX=10090 GN=Znf281 PE=1 SV=1	Q99LI5	41.8	79.8	146.1	119.9	149.6	68.7	60.4	52	110.2	110.9	Q99LI5 1xPhospho [S648]	0.749582	0.295953
High	[K].VEFDEEFSGTPAEGTGEETLTPSAPVNK.[G]	1xPhospho [T]; 1xTMT10plex [K28]; 1xTMT10plex [N-Term]	4	Q64511	Q64511 [1260-1287]	Q64511 1xPhospho [T1269; T1280]	Q64511 1xPhospho [T]	DNA topoisomerase 2-beta OS=Mus musculus OX=10090 GN=Top2b PE=1 SV=2	Q64511	277.4	248.4	195.8	185.7	144.6	194.2	231.5	219.3	195.4	147.6	Q64511 1xPhospho [T1269; T1280]	0.963719	0.655535
High	[R].VEEQVEDSDDEEDDDSHDDEEERESTIASPVSVHK.[R]	2xPhospho [S8; S16]; 1xTMT10plex [K35]; 1xTMT10plex [N-Term]	8	Q8CGC6	Q8CGC6 [224-258]	Q8CGC6 2xPhospho [S231; S239]	Q8CGC6 2xPhospho [S231; S239]	RNA-binding protein 28 OS=Mus musculus OX=10090 GN=Rbm28 PE=1 SV=4	Q8CGC6	211.8	479.7	170.8	252.4	202.8	306.7	510.3	468.6	300.5	207	Q8CGC6 2xPhospho [S231; S239]	1.41108	0.265022
High	[R].VEEQVEDSDDEEDDDSHDDEEERESTIASPVSVHK.[R]	1xPhospho [S]; 1xTMT10plex [K35]; 1xTMT10plex [N-Term]	6	Q8CGC6	Q8CGC6 [224-258]	Q8CGC6 1xPhospho [S231; S239]	Q8CGC6 1xPhospho [S]	RNA-binding protein 28 OS=Mus musculus OX=10090 GN=Rbm28 PE=1 SV=4	Q8CGC6	180.5	371.7	164.4	267.8	250.2	248.5	332	373.5	305.5	236.8	Q8CGC6 1xPhospho [S231; S239]	1.29399	0.27741
High	[R].VEEQVEDSDDEEDDDSHDDEEERESTIASPVSVHK.[R]	2xPhospho [S8; S16]; 1xTMT10plex [N-Term]	4	Q8CGC6	Q8CGC6 [224-258]	Q8CGC6 2xPhospho [S231; S239]	Q8CGC6 2xPhospho [S231; S239]	RNA-binding protein 28 OS=Mus musculus OX=10090 GN=Rbm28 PE=1 SV=4	Q8CGC6	28.6	45.7	95.7	169.1	147.2	88.9	44.7	58.8	98.5	167.2	Q8CGC6 2xPhospho [S231; S239]	1.00987	0.874899
High	[R].VEEQVEDSDDEEDDDSHDDEEERESTIASPVSVHK.[R]	1xPhospho [S16]; 1xTMT10plex [N-Term]	2	Q8CGC6	Q8CGC6 [224-258]	Q8CGC6 1xPhospho [S239]	Q8CGC6 1xPhospho [S239]	RNA-binding protein 28 OS=Mus musculus OX=10090 GN=Rbm28 PE=1 SV=4	Q8CGC6	27.3	30.9	49.4	57.3	76.6	41.1	31.5	40.4	63.8	70.9	Q8CGC6 1xPhospho [S239]	1.08446	0.918631
High	[R].VEEQVEDSDDEEDDDSHDDEEER.[E]	2xPhospho [S8; S16]; 1xTMT10plex [N-Term]	6	Q8CGC6	Q8CGC6 [224-246]	Q8CGC6 2xPhospho [S231; S239]	Q8CGC6 2xPhospho [S231; S239]	RNA-binding protein 28 OS=Mus musculus OX=10090 GN=Rbm28 PE=1 SV=4	Q8CGC6	785.6	332	317.4	289.9	277	237.1	280.3	229.9	515.5	430.3	Q8CGC6 2xPhospho [S231; S239]	0.845939	0.597634
High	[K].VEEEPISPGSTLPEVK.[L]	1xPhospho [S7]; 1xTMT10plex [K16]; 1xTMT10plex [N-Term]	2	Q8C3J5	Q8C3J5 [1677-1692]	Q8C3J5 1xPhospho [S1683]	Q8C3J5 1xPhospho [S1683]	Dedicator of cytokinesis protein 2 OS=Mus musculus OX=10090 GN=Dock2 PE=1 SV=3	Q8C3J5	155.4	129.2	118.6	119.6	109.3	124	173.3	138.5	152.1	119.4	Q8C3J5 1xPhospho [S1683]	1.11401	0.266834
High	[K].VEEEERDPQSPEFEIEEEEEMLSSVIPDSR.[R]	1xPhospho [S10]; 1xTMT10plex [N-Term]	9	Q91YU3	Q91YU3 [143-172]	Q91YU3 1xPhospho [S152]	Q91YU3 1xPhospho [S152]	Myb/SANT-like DNA-binding domain-containing protein 4 OS=Mus musculus OX=10090 GN=Msantd4 PE=2 SV=1	Q91YU3	374.3	431.4	419.4	332.6	332.6	283.8	320.5	279.9	334.4	289.8	Q91YU3 1xPhospho [S152]	0.805402	0.0117399
High	[K].VEEEDTGDPFGFDSDDESLPVSSK.[N]	1xPhospho [S14]; 1xTMT10plex [K24]; 1xTMT10plex [N-Term]	13	Q65Z40	Q65Z40 [64-87]	Q65Z40 1xPhospho [S77]	Q65Z40 1xPhospho [S77]	Wings apart-like protein homolog OS=Mus musculus OX=10090 GN=Wapl PE=1 SV=2	Q65Z40	1875.5	1868.8	1002	1009	734.8	1052.3	1471.6	1164.4	1001	769.6	Q65Z40 1xPhospho [S77]	0.914222	0.459778
High	[K].VEEEDTGDPFGFDSDDESLPVSSK.[N]	1xPhospho [S/T]; 1xTMT10plex [N-Term]	8	Q65Z40	Q65Z40 [64-87]	Q65Z40 1xPhospho [S77; S81]	Q65Z40 1xPhospho [S]	Wings apart-like protein homolog OS=Mus musculus OX=10090 GN=Wapl PE=1 SV=2	Q65Z40	144.2	192.5	395.7	404.9	527.2	266.6	233.3	252.8	352.7	391.3	Q65Z40 1xPhospho [S77; S81]	0.887539	0.677651
High	[K].VEEEQEADEEDVSEEEAEDR.[E]	1xPhospho [S13]; 1xTMT10plex [N-Term]	53	Q8VBT0	Q8VBT0 [233-252]	Q8VBT0 1xPhospho [S245]	Q8VBT0 1xPhospho [S245]	Thioredoxin-related transmembrane protein 1 OS=Mus musculus OX=10090 GN=Tmx1 PE=1 SV=1	Q8VBT0	7354	5384.8	5094.7	3536.7	3997.7	3981.5	4991.4	4287.8	4704	3415.5	Q8VBT0 1xPhospho [S245]	0.883267	0.299562
High	[R].VEEDSDSETYGEENDEQGNFSR.[R]	1xPhospho [S5]; 1xTMT10plex [N-Term]	5	Q9D9K3	Q9D9K3 [78-99]	Q9D9K3 1xPhospho [S82]	Q9D9K3 1xPhospho [S82]	Cell death regulator Aven OS=Mus musculus OX=10090 GN=Aven PE=1 SV=2	Q9D9K3	50.6	55.5	49.4	68.6	63.7	60.6	48.3	49.2	66	73.9	Q9D9K3 1xPhospho [S82]	1.01111	0.74938
High	[K].VEEASPPAVQQPTDPASPTVATTPEPVGGDAGDK.[N]	1xPhospho [S/T]; 1xTMT10plex [K34]; 1xTMT10plex [N-Term]	2	O88508	O88508 [235-268]	O88508 1xPhospho [S251; T253]	O88508 1xPhospho [T/S]	DNA (cytosine-5)-methyltransferase 3A OS=Mus musculus OX=10090 GN=Dnmt3a PE=1 SV=2	O88508	29.8	28.1	12.8	12.4	6.6	11.5	16.2	17.9	15.9	11.3	O88508 1xPhospho [S251; T253]	0.964041	0.503291
High	[K].VEEEQEADEEDVSEEEAEDREGASK.[A]	1xPhospho [S13]; 1xTMT10plex [N-Term]	23	Q8VBT0	Q8VBT0 [233-257]	Q8VBT0 1xPhospho [S245]	Q8VBT0 1xPhospho [S245]	Thioredoxin-related transmembrane protein 1 OS=Mus musculus OX=10090 GN=Tmx1 PE=1 SV=1	Q8VBT0	707.4	1066.5	2185.7	2527.5	3265.8	1412.9	1056.6	989.6	2638.3	2391	Q8VBT0 1xPhospho [S245]	0.939855	0.676038
High	[K].VEEEQEADEEDVSEEEAEDREGASK.[A]	1xPhospho [S13]; 1xTMT10plex [K25]; 1xTMT10plex [N-Term]	32	Q8VBT0	Q8VBT0 [233-257]	Q8VBT0 1xPhospho [S245]	Q8VBT0 1xPhospho [S245]	Thioredoxin-related transmembrane protein 1 OS=Mus musculus OX=10090 GN=Tmx1 PE=1 SV=1	Q8VBT0	2570.2	4568	2377.2	3328.6	2537.1	4610.4	6998	6329.9	4768.7	2788	Q8VBT0 1xPhospho [S245]	1.77086	0.042763
High	[R].VEEQVEDSDDEEDDDSHDDEEER.[E]	1xPhospho [S]; 1xTMT10plex [N-Term]	2	Q8CGC6	Q8CGC6 [224-246]	Q8CGC6 1xPhospho [S231; S239]	Q8CGC6 1xPhospho [S]	RNA-binding protein 28 OS=Mus musculus OX=10090 GN=Rbm28 PE=1 SV=4	Q8CGC6	503	233.6	162.6	123.6	141.9	120.5	131.4	132.1	215	116.5	Q8CGC6 1xPhospho [S231; S239]	0.805553	0.249666
High	[K].VEMGTSSQNDVDMSWIPQETLNQINKASPR.[R]	1xPhospho [S28]; 1xTMT10plex [K26]; 1xTMT10plex [N-Term]	14	Q9CY50	Q9CY50 [241-270]	Q9CY50 1xPhospho [S268]	Q9CY50 1xPhospho [S268]	Translocon-associated protein subunit alpha OS=Mus musculus OX=10090 GN=Ssr1 PE=1 SV=1	Q9CY50	795.3	822.9	476.7	583.3	366.3	834	866.3	990.9	549.1	425.5	Q9CY50 1xPhospho [S268]	1.16939	0.393893
High	[K].VEMGTSSQNDVDMSWIPQETLNQINKASPR.[R]	1xPhospho [S28]; 1xOxidation [M13]; 1xTMT10plex [N-Term]	4	Q9CY50	Q9CY50 [241-270]	Q9CY50 1xPhospho [S268]	Q9CY50 1xPhospho [S268]	Translocon-associated protein subunit alpha OS=Mus musculus OX=10090 GN=Ssr1 PE=1 SV=1	Q9CY50	72.3	86.8	108.6	108	132.5	87.2	89.3	102.9	117.5	118.1	Q9CY50 1xPhospho [S268]	1.02989	0.914287
High	[K].VEKEEEKRPDGEEEDEEDIDLFEDIDSDESEGGLFGR.[Q]	2xPhospho [S27; S30]; 1xTMT10plex [K3]; 1xTMT10plex [N-Term]	2	Q810V0	Q810V0 [218-254]	Q810V0 2xPhospho [S244; S247]	Q810V0 2xPhospho [S244; S247]	U3 small nucleolar ribonucleoprotein protein MPP10 OS=Mus musculus OX=10090 GN=Mphosph10 PE=1 SV=2	Q810V0	100.8	203.9	92	155.4	102.2	161.3	79.5	185	191.3	103.3	Q810V0 2xPhospho [S244; S247]	1.07523	0.680917
High	[K].VEKEEEKRPDGEEEDEEDIDLFEDIDSDESEGGLFGR.[Q]	2xPhospho [S27; S30]; 1xTMT10plex [N-Term]	2	Q810V0	Q810V0 [218-254]	Q810V0 2xPhospho [S244; S247]	Q810V0 2xPhospho [S244; S247]	U3 small nucleolar ribonucleoprotein protein MPP10 OS=Mus musculus OX=10090 GN=Mphosph10 PE=1 SV=2	Q810V0	25	26.6	48.2	47.6	50.6	32.6	28.9	32.4	40.4	45.6	Q810V0 2xPhospho [S244; S247]	0.897098	0.589018
High	[R].VDSTTCLFPVEEK.[A]	1xCarbamidomethyl [C6]; 1xPhospho [S3]; 1xTMT10plex [K13]; 1xTMT10plex [N-Term]	3	P47856	P47856 [257-269]	P47856 1xPhospho [S259]	P47856 1xPhospho [S259]	Glutamine--fructose-6-phosphate aminotransferase [isomerizing] 1 OS=Mus musculus OX=10090 GN=Gfpt1 PE=1 SV=3	P47856	215.5	175.4	79.6	83.1	72.2	130.7	181.9	179.2	95	83.9	P47856 1xPhospho [S259]	1.11625	0.808558
High	[R].VDSTEEINEQTSEMK.[Q]	1xPhospho [S/T]; 1xTMT10plex [K15]; 1xTMT10plex [N-Term]	5	Q640N3	Q640N3 [873-887]	Q640N3 1xPhospho [S875; T876]	Q640N3 1xPhospho [S/T]	Rho GTPase-activating protein 30 OS=Mus musculus OX=10090 GN=Arhgap30 PE=1 SV=3	Q640N3	1203.6	991.3	542	563	468.2	765.1	1017.5	1142.2	706.6	467.9	Q640N3 1xPhospho [S875; T876]	1.141	0.733206
High	[K].VDSSTNSSPSPQQSESLSPAHTSDFR.[T]	2xPhospho [S10; S14]; 1xTMT10plex [N-Term]	1	Q921K9	Q921K9 [105-130]	Q921K9 2xPhospho [S114; S118]	Q921K9 2xPhospho [S114; S118]	B-cell CLL/lymphoma 7 protein family member B OS=Mus musculus OX=10090 GN=Bcl7b PE=1 SV=1	Q921K9	267.9	282.8	116.5	132.4	102.4	186.9	366.8	304.4	193.9	91.5	Q921K9 2xPhospho [S114; S118]	1.33063	0.459276
High	[R].VDSPSHELVTSSLCSPSPSLLLQTPQAQSLR.[Q]	1xCarbamidomethyl [C14]; 1xPhospho [S3]; 1xTMT10plex [N-Term]	1	O35613	O35613 [685-715]	O35613 1xPhospho [S687]	O35613 1xPhospho [S687]	Death domain-associated protein 6 OS=Mus musculus OX=10090 GN=Daxx PE=1 SV=1	O35613	32.2	32.9	33.2	26.3	22.4	25.9	32.5	32.1	31.3	23.5	O35613 1xPhospho [S687]	0.979839	0.90732
High	[K].VDSSTNSSPSPQQSESLSPAHTSDFR.[T]	1xPhospho [S]; 1xTMT10plex [N-Term]	2	Q921K9	Q921K9 [105-130]	Q921K9 1xPhospho [S120; S122]	Q921K9 1xPhospho [S]	B-cell CLL/lymphoma 7 protein family member B OS=Mus musculus OX=10090 GN=Bcl7b PE=1 SV=1	Q921K9	72.5	82.8	69.8	84.3	72.2	89.4	92.7	89.2	105.1	94.4	Q921K9 1xPhospho [S120; S122]	1.25342	0.00271896
High	[K].VDPTYGLESSCIAGTGPDEPEKLEGSEEEKMETDPDGQQPEK.[A]	1xCarbamidomethyl [C11]; 1xPhospho [S26]; 1xTMT10plex [N-Term]	2	P97496	P97496 [750-791]	P97496 1xPhospho [S775]	P97496 1xPhospho [S775]	SWI/SNF complex subunit SMARCC1 OS=Mus musculus OX=10090 GN=Smarcc1 PE=1 SV=2	P97496	61.5	64.9	149.4	124.5	174.9	73.6	91.3	80.7	101.6	101.8	P97496 1xPhospho [S775]	0.743205	0.3104
High	[K].VDPTYGLESSCIAGTGPDEPEKLEGSEEEK.[M]	1xCarbamidomethyl [C11]; 1xPhospho [S26]; 1xTMT10plex [N-Term]	2	P97496	P97496 [750-779]	P97496 1xPhospho [S775]	P97496 1xPhospho [S775]	SWI/SNF complex subunit SMARCC1 OS=Mus musculus OX=10090 GN=Smarcc1 PE=1 SV=2	P97496	54.9	48.9	44.9	41.7	52.7	57.1	65.3	51.2	60	59.1	P97496 1xPhospho [S775]	1.20388	0.0176644
High	[K].VDPSLMEDSDDGPSLPTK.[Q]	1xPhospho [S9]; 1xTMT10plex [K18]; 1xTMT10plex [N-Term]	1	Q9CQU3	Q9CQU3 [87-104]	Q9CQU3 1xPhospho [S95]	Q9CQU3 1xPhospho [S95]	Protein RER1 OS=Mus musculus OX=10090 GN=Rer1 PE=1 SV=1	Q9CQU3	44.5	43.6	30.9	19.5	23.7	34	41.1	41.1	26.8	26.7	Q9CQU3 1xPhospho [S95]	1.0449	0.809162
High	[R].VDQQSVEEDQSTGETDPDDASVVQPK.[G]	1xPhospho [S11]; 1xTMT10plex [K26]; 1xTMT10plex [N-Term]	2	Q9DAU9	Q9DAU9 [490-515]	Q9DAU9 1xPhospho [S500]	Q9DAU9 1xPhospho [S500]	Zinc finger protein 654 OS=Mus musculus OX=10090 GN=Znf654 PE=1 SV=3	Q9DAU9	80	67.1	39.4	52.5	41.3	52.7	82.8	67.8	57.9	63.9	Q9DAU9 1xPhospho [S500]	1.22242	0.363656
High	[R].VDYQESSSGQLVLEIISPSSVPTK.[I]	2xPhospho [S8; S17]; 1xTMT10plex [K24]; 1xTMT10plex [N-Term]	3	P49452	P49452 [721-744]	P49452 2xPhospho [S728; S737]	P49452 2xPhospho [S728; S737]	Centromere protein C OS=Mus musculus OX=10090 GN=Cenpc PE=1 SV=2	P49452	192.7	189.7	114.3	114.8	85.9	120.1	153.5	141.6	127.9	104.8	P49452 2xPhospho [S728; S737]	1.00497	0.682576
High	[K].VEAPDSEACSGEEVAMETK.[E]	1xCarbamidomethyl [C9]; 1xPhospho [S10]; 1xTMT10plex [K19]; 1xTMT10plex [N-Term]	1	Q8BHZ4	Q8BHZ4 [1193-1211]	Q8BHZ4 1xPhospho [S1202]	Q8BHZ4 1xPhospho [S1202]	Zinc finger protein 592 OS=Mus musculus OX=10090 GN=Znf592 PE=1 SV=3	Q8BHZ4	103.4	112.4	88.6	89.6	75.8	77.6	80	66.5	62.6	69.8	Q8BHZ4 1xPhospho [S1202]	0.759053	0.0132279
High	[K].VEAKEEEENSSNDTASQSTSPSQPR.[K]	1xPhospho [S]; 1xTMT10plex [K4]; 1xTMT10plex [N-Term]	3	P45481	P45481 [1058-1082]	P45481 1xPhospho [S1075; S1077]	P45481 1xPhospho [S]	Histone lysine acetyltransferase CREBBP OS=Mus musculus OX=10090 GN=Crebbp PE=1 SV=3	P45481	295.2	377	233.6	333.3	269.9	278.9	354.2	310	349.6	250.4	P45481 1xPhospho [S1075; S1077]	1.02706	0.836211
High	[K].VEAKEEEENSSNDTASQSTSPSQPR.[K]	1xPhospho [S/T]; 1xTMT10plex [N-Term]	5	P45481	P45481 [1058-1082]	P45481 1xPhospho [T1076; S1077]	P45481 1xPhospho [S/T]	Histone lysine acetyltransferase CREBBP OS=Mus musculus OX=10090 GN=Crebbp PE=1 SV=3	P45481	123.2	144.4	248.5	360.2	403.5	214.2	192.5	191.9	347	370	P45481 1xPhospho [T1076; S1077]	1.0996	0.919251
High	[K].VEAEVLSTDIQPSPER.[G]	1xPhospho [S13]; 1xTMT10plex [N-Term]	1	Q3UXZ9	Q3UXZ9 [192-207]	Q3UXZ9 1xPhospho [S204]	Q3UXZ9 1xPhospho [S204]	Lysine-specific demethylase 5A OS=Mus musculus OX=10090 GN=Kdm5a PE=1 SV=2	Q3UXZ9	85.7	74.1	63.2	69.5	64.3	80	98.3	95.7	93	73.7	Q3UXZ9 1xPhospho [S204]	1.2438	0.0285012
High	[K].VAAVDDESDYQTEYEEELPAIPK.[E]	2xPhospho [S8; T12]; 1xTMT10plex [K23]; 1xTMT10plex [N-Term]	2	A2AJ88	A2AJ88 [1273-1295]	A2AJ88 2xPhospho [S1280; T1284]	A2AJ88 2xPhospho [S1280; T1284]	Patatin-like phospholipase domain-containing protein 7 OS=Mus musculus OX=10090 GN=Pnpla7 PE=1 SV=1	A2AJ88	77.9	75	46.6	49.4	54.3	75	84.1	92.8	70.3	48.7	A2AJ88 2xPhospho [S1280; T1284]	1.24202	0.21044
High	[K].VAAVDDESDYQTEYEEELPAIPK.[E]	1xPhospho [S8]; 1xTMT10plex [K23]; 1xTMT10plex [N-Term]	7	A2AJ88	A2AJ88 [1273-1295]	A2AJ88 1xPhospho [S1280]	A2AJ88 1xPhospho [S1280]	Patatin-like phospholipase domain-containing protein 7 OS=Mus musculus OX=10090 GN=Pnpla7 PE=1 SV=1	A2AJ88	624.7	576.4	407.5	377.8	386.1	586.5	640.8	677.1	594.2	423.7	A2AJ88 1xPhospho [S1280]	1.2518	0.144181
High	[K].VAAVDDESDYQTEYEEELPAIPK.[E]	1xPhospho [S8]; 1xTMT10plex [N-Term]	1	A2AJ88	A2AJ88 [1273-1295]	A2AJ88 1xPhospho [S1280]	A2AJ88 1xPhospho [S1280]	Patatin-like phospholipase domain-containing protein 7 OS=Mus musculus OX=10090 GN=Pnpla7 PE=1 SV=1	A2AJ88	80.8	84	113.4	111.1	126.7	86.6	61	87.7	116.6	123.7	A2AJ88 1xPhospho [S1280]	0.94455	0.590612
High	[K].TVTSEEVNDDPDESVNSNISDPER.[S]	3xPhospho [S14; S17; S20]; 1xTMT10plex [N-Term]	2	Q571C7	Q571C7 [408-431]	Q571C7 3xPhospho [S421; S424; S427]	Q571C7 3xPhospho [S421; S424; S427]	Transcription factor TFIIIB component B'' homolog OS=Mus musculus OX=10090 GN=Bdp1 PE=2 SV=2	Q571C7	108.6	95.6	84.6	83.6	96.9	112.1	130.7	123.1	121.5	99.1	Q571C7 3xPhospho [S421; S424; S427]	1.25693	0.010875
High	[K].TVTSEEVNDDPDESVNSNISDPER.[S]	1xPhospho [S20]; 1xTMT10plex [N-Term]	1	Q571C7	Q571C7 [408-431]	Q571C7 1xPhospho [S427]	Q571C7 1xPhospho [S427]	Transcription factor TFIIIB component B'' homolog OS=Mus musculus OX=10090 GN=Bdp1 PE=2 SV=2	Q571C7	27.5	32.6	33	28.4	35	23.5	25.5	25.8	34.6	26.1	Q571C7 1xPhospho [S427]	0.833501	0.118752
High	[K].TYEDMTLEELEENEDEFSEEDER.[A]	1xPhospho [S18]; 1xTMT10plex [N-Term]	11	Q8BVF2	Q8BVF2 [48-70]	Q8BVF2 1xPhospho [S65]	Q8BVF2 1xPhospho [S65]	Phosducin-like protein 3 OS=Mus musculus OX=10090 GN=Pdcl3 PE=1 SV=1	Q8BVF2	536.6	471.8	417	400.1	405	402.1	582.3	518.4	489.5	424.8	Q8BVF2 1xPhospho [S65]	1.06618	0.395712
High	[K].TYDTDASEAVSEIQGPCSENHSPAEDPGLSECK.[D]	2xCarbamidomethyl [C17; C32]; 1xPhospho [S22]; 1xTMT10plex [N-Term]	2	Q6PR54	Q6PR54 [1807-1839]	Q6PR54 1xPhospho [S1828]	Q6PR54 1xPhospho [S1828]	Telomere-associated protein RIF1 OS=Mus musculus OX=10090 GN=Rif1 PE=1 SV=2	Q6PR54	26.2	33	76.5	62.3	66.1	32.4	33.3	31.9	40.1	36.5	Q6PR54 1xPhospho [S1828]	0.583298	0.141358
High	[K].TYEDMTLEELEENEDEFSEEDER.[A]	1xPhospho [S18]; 1xOxidation [M5]; 1xTMT10plex [N-Term]	4	Q8BVF2	Q8BVF2 [48-70]	Q8BVF2 1xPhospho [S65]	Q8BVF2 1xPhospho [S65]	Phosducin-like protein 3 OS=Mus musculus OX=10090 GN=Pdcl3 PE=1 SV=1	Q8BVF2	187.9	187.2	156.9	142.6	139.6	166.4	193.7	193.4	178.5	137.8	Q8BVF2 1xPhospho [S65]	1.05863	0.472912
High	[R].TWTLCGTPEYLAPEIILSK.[G]	1xCarbamidomethyl [C5]; 1xPhospho [T3]; 1xTMT10plex [K19]; 1xTMT10plex [N-Term]	1	P05132; P68181	P05132 [196-214]; P68181 [196-214]	P05132 1xPhospho [T198]; P68181 1xPhospho [T198]	P05132 1xPhospho [T198]; P68181 1xPhospho [T198]	cAMP-dependent protein kinase catalytic subunit alpha OS=Mus musculus OX=10090 GN=Prkaca PE=1 SV=3 cAMP-dependent protein kinase catalytic subunit beta OS=Mus musculus OX=10090 GN=Prkacb PE=1 SV=2	P05132; P68181	200.4	216.3	120.3	114.9	71.4	168.3	172.1	165.3	69.1	62.2	P05132 1xPhospho [T198]; P68181 1xPhospho [T198]	0.83763	0.655977
High	[R].TWTLCGTPEYLAPEIILSK.[G]	1xCarbamidomethyl [C5]; 1xPhospho [T3]; 1xTMT10plex [N-Term]	1	P05132; P68181	P05132 [196-214]; P68181 [196-214]	P05132 1xPhospho [T198]; P68181 1xPhospho [T198]	P05132 1xPhospho [T198]; P68181 1xPhospho [T198]	cAMP-dependent protein kinase catalytic subunit alpha OS=Mus musculus OX=10090 GN=Prkaca PE=1 SV=3 cAMP-dependent protein kinase catalytic subunit beta OS=Mus musculus OX=10090 GN=Prkacb PE=1 SV=2	P05132; P68181	55.8	53.6	85.8	84.5	96.4	56	59.3	53.6	68.1	72.8	P05132 1xPhospho [T198]; P68181 1xPhospho [T198]	0.812054	0.195087
High	[K].VAPPPPALTPDSQTVDSSCKTPEVSFLPEEASEDTGVR.[V]	1xCarbamidomethyl [C19]; 2xPhospho [T9; T14]; 1xTMT10plex [N-Term]	2	Q5U4C3	Q5U4C3 [928-965]	Q5U4C3 2xPhospho [T936; T941]	Q5U4C3 2xPhospho [T936; T941]	Splicing factor, arginine/serine-rich 19 OS=Mus musculus OX=10090 GN=Scaf1 PE=1 SV=1	Q5U4C3	50.9	45.2	50.1	45.3	51.6	36.1	57.3	43.1	47.3	38.3	Q5U4C3 2xPhospho [T936; T941]	0.879352	0.325529
High	[K].VAPQHASADEVVVSEAESHVSGVSMVVPSTER.[S]	3xPhospho [S14; S18; S21]; 1xTMT10plex [N-Term]	1	Q8R2M2	Q8R2M2 [120-151]	Q8R2M2 3xPhospho [S133; S137; S140]	Q8R2M2 3xPhospho [S133; S137; S140]	Deoxynucleotidyltransferase terminal-interacting protein 2 OS=Mus musculus OX=10090 GN=Dnttip2 PE=1 SV=1	Q8R2M2	84.7	77.5	38.5	43.6	47.1	49.5	69.5	52.3	45.1	28	Q8R2M2 3xPhospho [S133; S137; S140]	0.880776	0.440811
High	[K].VAQVLSCEGEDEDEAPGTPK.[V]	1xCarbamidomethyl [C7]; 1xPhospho [T18]; 1xTMT10plex [N-Term]	1	P37913	P37913 [60-79]	P37913 1xPhospho [T77]	P37913 1xPhospho [T77]	DNA ligase 1 OS=Mus musculus OX=10090 GN=Lig1 PE=1 SV=2	P37913	93	95.5	98.4	95.8	104	103.3	105.6	101.5	107	126.7	P37913 1xPhospho [T77]	1.09367	0.0485202
High	[K].VAQTQAGEAAGGWTGQESLSDSDPEMWELLQR.[E]	1xPhospho [T14]; 1xOxidation [M26]; 1xTMT10plex [N-Term]	2	Q9CZN7	Q9CZN7 [31-62]	Q9CZN7 1xPhospho [T44]	Q9CZN7 1xPhospho [T44]	Serine hydroxymethyltransferase, mitochondrial OS=Mus musculus OX=10090 GN=Shmt2 PE=1 SV=1	Q9CZN7	48.7	36.9	39.7	32.9	44	37.6	51.7	43.9	35.4	35.4	Q9CZN7 1xPhospho [T44]	0.99866	0.933328
High	[R].VAEPEESEAEEPAAEGR.[Q]	1xPhospho [S7]; 1xTMT10plex [N-Term]	7	Q9CZH7	Q9CZH7 [73-89]	Q9CZH7 1xPhospho [S79]	Q9CZH7 1xPhospho [S79]	Matrix-remodeling-associated protein 7 OS=Mus musculus OX=10090 GN=Mxra7 PE=1 SV=2	Q9CZH7	564.9	460.7	524.4	471.1	553.6	586.4	559.9	614	610.7	545.9	Q9CZH7 1xPhospho [S79]	1.13047	0.0259477
High	[R].VAGEAAETDSEPEPEPTVVPVDLPPLVVQR.[D]	2xPhospho [T8; S10]; 1xTMT10plex [N-Term]	4	Q5U5M8	Q5U5M8 [52-81]	Q5U5M8 2xPhospho [T59; S61]	Q5U5M8 2xPhospho [T59; S61]	Biogenesis of lysosome-related organelles complex 1 subunit 3 OS=Mus musculus OX=10090 GN=Bloc1s3 PE=1 SV=1	Q5U5M8	96.5	88.5	84.3	80	88.5	88.5	122.8	114.6	110.8	108.3	Q5U5M8 2xPhospho [T59; S61]	1.2711	0.00935955
High	[R].VALGDGVQLPPGDYSTTPGGTLFSTTPGGTR.[I]	2xPhospho [S24; S/T]; 1xTMT10plex [N-Term]	4	Q60876	Q60876 [20-50]	Q60876 2xPhospho [S34; T35; S43]	Q60876 2xPhospho [S43; S/T]	Eukaryotic translation initiation factor 4E-binding protein 1 OS=Mus musculus OX=10090 GN=Eif4ebp1 PE=1 SV=3	Q60876	78.1	75.1	64.1	58.4	47.1	54.1	74.9	68.7	61	58.5	Q60876 2xPhospho [S34; T35; S43]	0.966795	0.872524
High	[K].VAGSEGSSSTLVDYTSTSSTGGSPVR.[K]	1xPhospho [S/T]; 1xTMT10plex [N-Term]	12	P97868	P97868 [1256-1281]	P97868 1xPhospho [S1273; S1274; T1275; S1278]	P97868 1xPhospho [S/T]	E3 ubiquitin-protein ligase RBBP6 OS=Mus musculus OX=10090 GN=Rbbp6 PE=1 SV=5	P97868	830.4	894.5	748.5	739.6	794	714.6	893.1	789.9	851.9	718.3	P97868 1xPhospho [S1273; S1274; T1275; S1278]	0.97794	0.867475
High	[K].VAGSEGSSSTLVDYTSTSSTGGSPVR.[K]	2xPhospho [S19; S23]; 1xTMT10plex [N-Term]	4	P97868	P97868 [1256-1281]	P97868 2xPhospho [S1274; S1278]	P97868 2xPhospho [S1274; S1278]	E3 ubiquitin-protein ligase RBBP6 OS=Mus musculus OX=10090 GN=Rbbp6 PE=1 SV=5	P97868	259.8	262.9	208.2	211.5	209.4	265.6	315.6	294.6	318.3	253.1	P97868 2xPhospho [S1274; S1278]	1.23576	0.0118537
High	[K].VAGSEGSSSTLVDYTSTSSTGGSPVRK.[S]	1xPhospho [S/T]; 1xTMT10plex [K27]; 1xTMT10plex [N-Term]	13	P97868	P97868 [1256-1282]	P97868 1xPhospho [T1272; S1273; S1274; T1275; S1278]	P97868 1xPhospho [S/T]	E3 ubiquitin-protein ligase RBBP6 OS=Mus musculus OX=10090 GN=Rbbp6 PE=1 SV=5	P97868	807.4	825.7	416.5	429.7	316	604.5	735.3	632.7	470.4	336.8	P97868 1xPhospho [T1272; S1273; S1274; T1275; S1278]	1.01338	0.981063
High	[K].VIAGSSPEGVETMELNVR.[N]	1xPhospho [S6]; 1xTMT10plex [N-Term]	1	Q6PR54	Q6PR54 [1863-1880]	Q6PR54 1xPhospho [S1868]	Q6PR54 1xPhospho [S1868]	Telomere-associated protein RIF1 OS=Mus musculus OX=10090 GN=Rif1 PE=1 SV=2	Q6PR54	72.6	72.5	87.2	79.9	71.6	66.8	84.6	73.7	79.8	89.8	Q6PR54 1xPhospho [S1868]	1.02982	0.676312
High	[R].VKLDDDSEEDEESRECQESTSSVANPSPAAAPPSVAVEEK.[K]	1xCarbamidomethyl [C16]; 1xPhospho [S7]; 1xTMT10plex [K]; 1xTMT10plex [N-Term]	5	Q3USH5	Q3USH5 [595-634]	Q3USH5 1xPhospho [S601]	Q3USH5 1xPhospho [S601]	Splicing factor, suppressor of white-apricot homolog OS=Mus musculus OX=10090 GN=Sfswap PE=1 SV=2	Q3USH5	80.1	217.4	430.8	458.6	432.4	223.8	101.7	119.1	275.1	267.4	Q3USH5 1xPhospho [S601]	0.593362	0.167887
High	[R].VLDEEGSEREFEEDSDEKEEEGDDDEEEVVYER.[V]	2xPhospho [S7; S15]; 1xTMT10plex [K18]; 1xTMT10plex [N-Term]	3	Q8BGC0	Q8BGC0 [607-639]	Q8BGC0 2xPhospho [S613; S621]	Q8BGC0 2xPhospho [S613; S621]	HIV Tat-specific factor 1 homolog OS=Mus musculus OX=10090 GN=Htatsf1 PE=1 SV=1	Q8BGC0	331.9	565	154.7	197.4	150.1	277	732.5	440.6	279.8	164.1	Q8BGC0 2xPhospho [S613; S621]	1.43709	0.455431
High	[R].VLDEEGSEREFEEDSDEKEEEGDDDEEEVVYER.[V]	1xPhospho [S15]; 1xTMT10plex [K18]; 1xTMT10plex [N-Term]	2	Q8BGC0	Q8BGC0 [607-639]	Q8BGC0 1xPhospho [S621]	Q8BGC0 1xPhospho [S621]	HIV Tat-specific factor 1 homolog OS=Mus musculus OX=10090 GN=Htatsf1 PE=1 SV=1	Q8BGC0	99.2	191.1	74.2	109.8	104.3	117	276.2	203.6	156.6	99.1	Q8BGC0 1xPhospho [S621]	1.45486	0.183177
High	[R].VLDEEGSEREFEEDSDEKEEEGDDDEEEVVYER.[V]	2xPhospho [S7; S15]; 1xTMT10plex [N-Term]	5	Q8BGC0	Q8BGC0 [607-639]	Q8BGC0 2xPhospho [S613; S621]	Q8BGC0 2xPhospho [S613; S621]	HIV Tat-specific factor 1 homolog OS=Mus musculus OX=10090 GN=Htatsf1 PE=1 SV=1	Q8BGC0	197.6	378.1	317.5	303.4	348.9	289.5	196	248.5	310.3	270.5	Q8BGC0 2xPhospho [S613; S621]	0.841759	0.241214
High	[R].VKLDDDSEEDEESRECQESTSSVANPSPAAAPPSVAVEEK.[K]	1xCarbamidomethyl [C16]; 1xPhospho [S7]; 1xTMT10plex [N-Term]	1	Q3USH5	Q3USH5 [595-634]	Q3USH5 1xPhospho [S601]	Q3USH5 1xPhospho [S601]	Splicing factor, suppressor of white-apricot homolog OS=Mus musculus OX=10090 GN=Sfswap PE=1 SV=2	Q3USH5	13.5	18.9	82.9	82.9	128.3	28	21	16.7	37.5	48.9	Q3USH5 1xPhospho [S601]	0.486081	0.159215
High	[K].VHNDAQNFDYDHDAFLGAEEAK.[S]	1xPhospho [Y10]; 1xTMT10plex [K22]; 1xTMT10plex [N-Term]	8	O35887	O35887 [38-59]	O35887 1xPhospho [Y47]	O35887 1xPhospho [Y47]	Calumenin OS=Mus musculus OX=10090 GN=Calu PE=1 SV=1	O35887	1410.9	1115.4	984.5	904.1	892.5	1146.1	1526.5	1468.4	1274.9	965.3	O35887 1xPhospho [Y47]	1.2291	0.166139
High	[K].VHLEESNLSYREPDPEDAVGGSGEAEEHLIR.[H]	1xPhospho [S22]; 1xTMT10plex [N-Term]	2	P19973	P19973 [131-161]	P19973 1xPhospho [S152]	P19973 1xPhospho [S152]	Lymphocyte-specific protein 1 OS=Mus musculus OX=10090 GN=Lsp1 PE=1 SV=2	P19973	94.3	93.4	75.8	88	102.2	78.3	106.9	90.8	119.7	95.2	P19973 1xPhospho [S152]	1.06456	0.396496
High	[K].VHNDAQNFDYDHDAFLGAEEAK.[S]	1xPhospho [Y10]; 1xTMT10plex [N-Term]	3	O35887	O35887 [38-59]	O35887 1xPhospho [Y47]	O35887 1xPhospho [Y47]	Calumenin OS=Mus musculus OX=10090 GN=Calu PE=1 SV=1	O35887	210.6	384.6	1063.1	968.4	1353.1	449.4	267	284	980.1	1125.9	O35887 1xPhospho [Y47]	0.838815	0.55103
High	[R].VKESSIIAPVPTEDVDTPPR.[K]	1xPhospho [T17]; 1xTMT10plex [K2]; 1xTMT10plex [N-Term]	1	Q61188	Q61188 [471-490]	Q61188 1xPhospho [T487]	Q61188 1xPhospho [T487]	Histone-lysine N-methyltransferase EZH2 OS=Mus musculus OX=10090 GN=Ezh2 PE=1 SV=2	Q61188	34.7	32.7	35.4	47	30.5	31.1	35.5	52	30.4	32.2	Q61188 1xPhospho [T487]	0.972588	0.97188
High	[R].VKESSIIAPVPTEDVDTPPR.[K]	1xPhospho [T17]; 1xTMT10plex [N-Term]	1	Q61188	Q61188 [471-490]	Q61188 1xPhospho [T487]	Q61188 1xPhospho [T487]	Histone-lysine N-methyltransferase EZH2 OS=Mus musculus OX=10090 GN=Ezh2 PE=1 SV=2	Q61188	61.4	62.9	54.9	49.3	83.2	49.8	55.8	49	64.8	48.3	Q61188 1xPhospho [T487]	0.874863	0.215393
High	[K].VKASPITNDGEDEFVPSDGLDKDEYAFSSGK.[S]	1xPhospho [S4]; 3xTMT10plex [K2; K22; K31]; 1xTMT10plex [N-Term]	2	Q64511	Q64511 [1384-1414]	Q64511 1xPhospho [S1387]	Q64511 1xPhospho [S1387]	DNA topoisomerase 2-beta OS=Mus musculus OX=10090 GN=Top2b PE=1 SV=2	Q64511	788.8	619.9	203.7	194	89.8	378.5	687.1	622.5	243.3	113.5	Q64511 1xPhospho [S1387]	1.16077	0.869347
High	[K].VKASPITNDGEDEFVPSDGLDKDEYAFSSGK.[S]	2xPhospho [S4; S17]; 2xTMT10plex [K22; K]; 1xTMT10plex [N-Term]	4	Q64511	Q64511 [1384-1414]	Q64511 2xPhospho [S1387; S1400]	Q64511 2xPhospho [S1387; S1400]	DNA topoisomerase 2-beta OS=Mus musculus OX=10090 GN=Top2b PE=1 SV=2	Q64511	269.9	1033.6	576.5	770.2	363.2	807.6	191.4	387.5	739.9	409.2	Q64511 2xPhospho [S1387; S1400]	0.832516	0.610612
High	[K].VKASPITNDGEDEFVPSDGLDKDEYAFSSGK.[S]	1xPhospho [S4]; 2xTMT10plex [K2; K22]; 1xTMT10plex [N-Term]	2	Q64511	Q64511 [1384-1414]	Q64511 1xPhospho [S1387]	Q64511 1xPhospho [S1387]	DNA topoisomerase 2-beta OS=Mus musculus OX=10090 GN=Top2b PE=1 SV=2	Q64511	38.6	162	146.4	182.9	93.2	145	33.6	66.9	189.2	124.4	Q64511 1xPhospho [S1387]	0.87735	0.745568
High	[K].VKASPITNDGEDEFVPSDGLDKDEYAFSSGK.[S]	2xPhospho [S4; S17]; 1xTMT10plex [K]; 1xTMT10plex [N-Term]	12	Q64511	Q64511 [1384-1414]	Q64511 2xPhospho [S1387; S1400]	Q64511 2xPhospho [S1387; S1400]	DNA topoisomerase 2-beta OS=Mus musculus OX=10090 GN=Top2b PE=1 SV=2	Q64511	383.7	641.2	2223.2	2253.2	2035.2	808	512.4	469	2002.9	1701.8	Q64511 2xPhospho [S1387; S1400]	0.807538	0.453085
High	[K].VKASPITNDGEDEFVPSDGLDKDEYAFSSGK.[S]	1xPhospho [S4]; 1xTMT10plex [K]; 1xTMT10plex [N-Term]	9	Q64511	Q64511 [1384-1414]	Q64511 1xPhospho [S1387]	Q64511 1xPhospho [S1387]	DNA topoisomerase 2-beta OS=Mus musculus OX=10090 GN=Top2b PE=1 SV=2	Q64511	204.1	288.8	1231.6	1211.6	1212.2	388.8	257.2	251.1	1063.6	959.2	Q64511 1xPhospho [S1387]	0.837779	0.432096
High	[K].VKASPITNDGEDEFVPSDGLDKDEYAFSSGK.[S]	2xPhospho [S4; S17]; 1xTMT10plex [N-Term]	22	Q64511	Q64511 [1384-1414]	Q64511 2xPhospho [S1387; S1400]	Q64511 2xPhospho [S1387; S1400]	DNA topoisomerase 2-beta OS=Mus musculus OX=10090 GN=Top2b PE=1 SV=2	Q64511	475.3	374.8	1031.5	878.8	1526.9	401	491.2	422	687.7	902.4	Q64511 2xPhospho [S1387; S1400]	0.74375	0.259386
High	[K].VKASPITNDGEDEFVPSDGLDKDEYAFSSGK.[S]	1xPhospho [S4]; 1xTMT10plex [N-Term]	13	Q64511	Q64511 [1384-1414]	Q64511 1xPhospho [S1387]	Q64511 1xPhospho [S1387]	DNA topoisomerase 2-beta OS=Mus musculus OX=10090 GN=Top2b PE=1 SV=2	Q64511	352.3	311.4	665.4	630.2	1007.6	388.5	487	430.1	562.8	668.9	Q64511 1xPhospho [S1387]	0.909645	0.542767
High	[R].VHGLPTTSPSGVNMAELAQQVVK.[Q]	1xPhospho [S8]; 1xTMT10plex [K23]; 1xTMT10plex [N-Term]	1	Q9R210	Q9R210 [324-346]	Q9R210 1xPhospho [S331]	Q9R210 1xPhospho [S331]	Transcription factor EB OS=Mus musculus OX=10090 GN=Tfeb PE=1 SV=2	Q9R210	23.8	23.7	22.8	25.3	11.1	31.9	27.2	35.6	24.4	32.4	Q9R210 1xPhospho [S331]	1.36262	0.0254252
High	[R].VLLAADSEEEGDFPSGR.[C]	1xPhospho [S7]; 1xTMT10plex [N-Term]	5	Q5PSV9	Q5PSV9 [162-178]	Q5PSV9 1xPhospho [S168]	Q5PSV9 1xPhospho [S168]	Mediator of DNA damage checkpoint protein 1 OS=Mus musculus OX=10090 GN=Mdc1 PE=1 SV=1	Q5PSV9	231.9	256.6	253.8	217.8	234.9	201.1	209.9	193.6	252.8	216.3	Q5PSV9 1xPhospho [S168]	0.881994	0.0894145
High	[R].VIHFVSGETMEEYSTDEDEVDGLDKK.[D]	2xPhospho [Y13; T15]; 2xTMT10plex [K25; K26]; 1xTMT10plex [N-Term]	1	Q8BR63	Q8BR63 [52-77]	Q8BR63 2xPhospho [Y64; T66]	Q8BR63 2xPhospho [Y64; T66]	Protein FAM177A1 OS=Mus musculus OX=10090 GN=Fam177a1 PE=1 SV=1	Q8BR63	704.9	390.3	132.1	107.4	83	165.5	610.6	416.9	168.3	79.3	Q8BR63 2xPhospho [Y64; T66]	1.2021	0.97706
High	[R].VIHFVSGETMEEYSTDEDEVDGLDKK.[D]	2xPhospho [Y13; T15]; 1xTMT10plex [K26]; 1xTMT10plex [N-Term]	1	Q8BR63	Q8BR63 [52-77]	Q8BR63 2xPhospho [Y64; T66]	Q8BR63 2xPhospho [Y64; T66]	Protein FAM177A1 OS=Mus musculus OX=10090 GN=Fam177a1 PE=1 SV=1	Q8BR63	77.3	137	67	80.6	66.6	85.1	34.7	89.3	112.7	60.6	Q8BR63 2xPhospho [Y64; T66]	0.953211	0.635161
High	[K].VLHSSNPVPLYAPNLSPPADSR.[I]	1xPhospho [S16]; 1xTMT10plex [N-Term]	2	Q8BHZ4	Q8BHZ4 [558-579]	Q8BHZ4 1xPhospho [S573]	Q8BHZ4 1xPhospho [S573]	Zinc finger protein 592 OS=Mus musculus OX=10090 GN=Znf592 PE=1 SV=3	Q8BHZ4	117.2	72.1	67.2	62.3	70.1	79.4	100.7	117	83.3	64.3	Q8BHZ4 1xPhospho [S573]	1.17894	0.432835
High	[R].VIHSSDEGEDQTGEDEEDDEWDD.[-]	2xPhospho [S4; S5]; 1xTMT10plex [N-Term]	22	P70315	P70315 [498-520]	P70315 2xPhospho [S501; S502]	P70315 2xPhospho [S501; S502]	Actin nucleation-promoting factor WAS OS=Mus musculus OX=10090 GN=Was PE=1 SV=1	P70315	901.5	927.9	780.9	893.3	1014.2	834.5	1011.5	1004.3	1037.5	871.6	P70315 2xPhospho [S501; S502]	1.07519	0.41019
High	[R].VIHSSDEGEDQTGEDEEDDEWDD.[-]	1xPhospho [S]; 1xTMT10plex [N-Term]	6	P70315	P70315 [498-520]	P70315 1xPhospho [S501; S502]	P70315 1xPhospho [S]	Actin nucleation-promoting factor WAS OS=Mus musculus OX=10090 GN=Was PE=1 SV=1	P70315	223.2	204	174.4	205	224.9	180.5	273.4	254.6	486.4	302.9	P70315 1xPhospho [S501; S502]	1.32456	0.141265
High	[R].VIEDEDGAAAAATVSNSEETPIIENHNSPQPISDVSAVPCPR.[I]	1xCarbamidomethyl [C40]; 1xPhospho [S]; 1xTMT10plex [N-Term]	5	Q9R0L6	Q9R0L6 [1544-1585]	Q9R0L6 1xPhospho [S1558; S1571]	Q9R0L6 1xPhospho [S]	Pericentriolar material 1 protein OS=Mus musculus OX=10090 GN=Pcm1 PE=1 SV=2	Q9R0L6	80.6	74.2	99.6	92.7	103.5	63.5	70.9	68.7	72.1	69.4	Q9R0L6 1xPhospho [S1558; S1571]	0.751019	0.00620832
High	[K].VLDNYLTSPLPEEVDETSAEDEGISQR.[K]	1xPhospho [S18]; 1xTMT10plex [N-Term]	2	Q9Z1Q5	Q9Z1Q5 [139-165]	Q9Z1Q5 1xPhospho [S156]	Q9Z1Q5 1xPhospho [S156]	Chloride intracellular channel protein 1 OS=Mus musculus OX=10090 GN=Clic1 PE=1 SV=3	Q9Z1Q5	35.1	31.4	28.7	28.7	51.4	50.4	33	38.4	45.8	55.4	Q9Z1Q5 1xPhospho [S156]	1.32616	0.141981
High	[R].VIENTDGSEEEMDAR.[D]	1xPhospho [S/T]; 1xTMT10plex [N-Term]	41	O08638	O08638 [1947-1961]	O08638 1xPhospho [T1951; S1954]	O08638 1xPhospho [S/T]	Myosin-11 OS=Mus musculus OX=10090 GN=Myh11 PE=1 SV=1	O08638	1696.6	1800.8	2542.1	2778.1	2980.4	3448.9	2437.4	4345.4	3147	3187	O08638 1xPhospho [T1951; S1954]	1.36977	0.0453132
High	[R].VFFYNPLTGETAWEDETEELEEDHQEQLEMQPSLSPR.[S]	1xPhospho [S35]; 1xTMT10plex [N-Term]	2	A2AB59	A2AB59 [316-352]	A2AB59 1xPhospho [S350]	A2AB59 1xPhospho [S350]	Rho GTPase-activating protein 27 OS=Mus musculus OX=10090 GN=Arhgap27 PE=1 SV=1	A2AB59	15.8	15.3	10.9	15.9	13.4	16.5	14.6	21.4	15	17.6	A2AB59 1xPhospho [S350]	1.14349	0.112361
High	[R].VFDDDSDDIEEEEEADEKECEDADDKEEDNDIDEK.[L]	1xCarbamidomethyl [C20]; 1xPhospho [S6]; 1xTMT10plex [K]; 1xTMT10plex [N-Term]	4	Q8BGC0	Q8BGC0 [640-674]	Q8BGC0 1xPhospho [S645]	Q8BGC0 1xPhospho [S645]	HIV Tat-specific factor 1 homolog OS=Mus musculus OX=10090 GN=Htatsf1 PE=1 SV=1	Q8BGC0	40.4	176.7	112.6	152.5	134.6	131.1	31.9	88.6	85.4	74.3	Q8BGC0 1xPhospho [S645]	0.653065	0.18247
High	[R].VFDDDSDDIEEEEEADEKECEDADDKEEDNDIDEK.[L]	1xCarbamidomethyl [C20]; 1xPhospho [S6]; 1xTMT10plex [N-Term]	2	Q8BGC0	Q8BGC0 [640-674]	Q8BGC0 1xPhospho [S645]	Q8BGC0 1xPhospho [S645]	HIV Tat-specific factor 1 homolog OS=Mus musculus OX=10090 GN=Htatsf1 PE=1 SV=1	Q8BGC0	56.8	100.8	298	251.3	396.1	133.2	82.5	88.6	129.8	178.3	Q8BGC0 1xPhospho [S645]	0.554277	0.170597
High	[K].VEQESSSDDNLEDFDVEEEDEEALIEQR.[R]	2xPhospho [S6; S]; 1xTMT10plex [N-Term]	5	Q61136	Q61136 [514-541]	Q61136 2xPhospho [S518; S519; S520]	Q61136 2xPhospho [S519; S]	Serine/threonine-protein kinase PRP4 homolog OS=Mus musculus OX=10090 GN=Prpf4b PE=1 SV=3	Q61136	152.5	156	105.7	109.2	101.7	136.5	152.2	151.7	132	107	Q61136 2xPhospho [S518; S519; S520]	1.09919	0.477509
High	[R].VEQALSEVASSLQSSAPK.[Q]	2xPhospho [S11; S14]; 1xTMT10plex [N-Term]	1	E9Q6P5	E9Q6P5 [668-685]	E9Q6P5 2xPhospho [S678; S681]	E9Q6P5 2xPhospho [S678; S681]	Tetratricopeptide repeat protein 7B OS=Mus musculus OX=10090 GN=Ttc7b PE=1 SV=1	E9Q6P5	49.8	45.7	50.2	47.3	57.4	54.9	51.4	61.9	59.3	58.9	E9Q6P5 2xPhospho [S678; S681]	1.16434	0.0297607
High	[K].VESSENVPSPTHPPVVINAADDDEDDDDQFSEEGDESK.[T]	2xPhospho [S9; S31]; 1xTMT10plex [N-Term]	2	Q6NZF1	Q6NZF1 [141-178]	Q6NZF1 2xPhospho [S149; S171]	Q6NZF1 2xPhospho [S149; S171]	Zinc finger CCCH domain-containing protein 11A OS=Mus musculus OX=10090 GN=Zc3h11a PE=1 SV=1	Q6NZF1	73.8	95.8	74.8	83.3	75.1	79.2	89.7	86.1	107.1	104.6	Q6NZF1 2xPhospho [S149; S171]	1.15504	0.0978091
High	[K].VESSENVPSPTHPPVVINAADDDEDDDDQFSEEGDESK.[T]	1xPhospho [S31]; 1xTMT10plex [N-Term]	9	Q6NZF1	Q6NZF1 [141-178]	Q6NZF1 1xPhospho [S171]	Q6NZF1 1xPhospho [S171]	Zinc finger CCCH domain-containing protein 11A OS=Mus musculus OX=10090 GN=Zc3h11a PE=1 SV=1	Q6NZF1	185	199.3	173	158.8	175.7	172.7	236.1	218.8	216.5	215.9	Q6NZF1 1xPhospho [S171]	1.21445	0.0271344
High	[K].VESSENVPSPTHPPVVINAADDDEDDDDQFSEEGDESK.[T]	1xPhospho [S]; 1xTMT10plex [K38]; 1xTMT10plex [N-Term]	8	Q6NZF1	Q6NZF1 [141-178]	Q6NZF1 1xPhospho [S149; S171]	Q6NZF1 1xPhospho [S]	Zinc finger CCCH domain-containing protein 11A OS=Mus musculus OX=10090 GN=Zc3h11a PE=1 SV=1	Q6NZF1	701.5	603.8	356	266.9	252.6	337.5	494.1	419.3	312.8	233.5	Q6NZF1 1xPhospho [S149; S171]	0.887709	0.472918
High	[K].VENMSSNQDGNDSDEFM.[-]	1xPhospho [S]; 2xOxidation [M4; M17]; 1xTMT10plex [N-Term]	9	Q78PG9	Q78PG9 [192-208]	Q78PG9 1xPhospho [S197; S204]	Q78PG9 1xPhospho [S]	Coiled-coil domain-containing protein 25 OS=Mus musculus OX=10090 GN=Ccdc25 PE=1 SV=1	Q78PG9	225.8	244.5	202	192.2	200.1	197.9	208.7	217.3	208.7	162.2	Q78PG9 1xPhospho [S197; S204]	0.955532	0.338086
High	[K].VENMSSNQDGNDSDEFM.[-]	1xPhospho [S13]; 1xOxidation [M]; 1xTMT10plex [N-Term]	7	Q78PG9	Q78PG9 [192-208]	Q78PG9 1xPhospho [S204]	Q78PG9 1xPhospho [S204]	Coiled-coil domain-containing protein 25 OS=Mus musculus OX=10090 GN=Ccdc25 PE=1 SV=1	Q78PG9	264.7	267.1	237.9	217	234.1	248.2	220.8	294.4	241.1	216.3	Q78PG9 1xPhospho [S204]	0.981108	1
High	[K].VENMSSNQDGNDSDEFM.[-]	1xPhospho [S13]; 1xTMT10plex [N-Term]	11	Q78PG9	Q78PG9 [192-208]	Q78PG9 1xPhospho [S204]	Q78PG9 1xPhospho [S204]	Coiled-coil domain-containing protein 25 OS=Mus musculus OX=10090 GN=Ccdc25 PE=1 SV=1	Q78PG9	511.9	520.1	448.7	456.9	459.3	396	423.2	446.4	415.6	373.3	Q78PG9 1xPhospho [S204]	0.858124	0.00802111
High	[R].VENMDISDEEDGGALPPGSPEGLEEDEAELELQK.[Q]	2xPhospho [S7; S19]; 1xOxidation [M4]; 1xTMT10plex [K34]; 1xTMT10plex [N-Term]	20	Q9Z315	Q9Z315 [474-507]	Q9Z315 2xPhospho [S480; S492]	Q9Z315 2xPhospho [S480; S492]	U4/U6.U5 tri-snRNP-associated protein 1 OS=Mus musculus OX=10090 GN=Sart1 PE=1 SV=1	Q9Z315	1418.6	1159.8	746.8	574.6	497.7	729.9	996.6	928.6	656.8	570.9	Q9Z315 2xPhospho [S480; S492]	0.965467	0.61083
High	[R].VENMDISDEEDGGALPPGSPEGLEEDEAELELQK.[Q]	2xPhospho [S7; S19]; 1xTMT10plex [K34]; 1xTMT10plex [N-Term]	17	Q9Z315	Q9Z315 [474-507]	Q9Z315 2xPhospho [S480; S492]	Q9Z315 2xPhospho [S480; S492]	U4/U6.U5 tri-snRNP-associated protein 1 OS=Mus musculus OX=10090 GN=Sart1 PE=1 SV=1	Q9Z315	2777.6	2387	1386	986.1	785.6	1174.3	1640.9	1311.3	871.9	604.2	Q9Z315 2xPhospho [S480; S492]	0.703781	0.242164
High	[R].VENMDISDEEDGGALPPGSPEGLEEDEAELELQK.[Q]	1xPhospho [S]; 1xTMT10plex [K34]; 1xTMT10plex [N-Term]	4	Q9Z315	Q9Z315 [474-507]	Q9Z315 1xPhospho [S480; S492]	Q9Z315 1xPhospho [S]	U4/U6.U5 tri-snRNP-associated protein 1 OS=Mus musculus OX=10090 GN=Sart1 PE=1 SV=1	Q9Z315	335.3	307.2	180.6	138.6	109	166.5	196.5	224.8	146.5	113.3	Q9Z315 1xPhospho [S480; S492]	0.85801	0.39233
High	[R].VENMDISDEEDGGALPPGSPEGLEEDEAELELQK.[Q]	2xPhospho [S7; S19]; 1xOxidation [M4]; 1xTMT10plex [N-Term]	14	Q9Z315	Q9Z315 [474-507]	Q9Z315 2xPhospho [S480; S492]	Q9Z315 2xPhospho [S480; S492]	U4/U6.U5 tri-snRNP-associated protein 1 OS=Mus musculus OX=10090 GN=Sart1 PE=1 SV=1	Q9Z315	290.9	312.4	429.6	346.5	424.3	300.7	296.5	301.1	388.8	431.5	Q9Z315 2xPhospho [S480; S492]	0.958829	0.680909
High	[R].VENMDISDEEDGGALPPGSPEGLEEDEAELELQK.[Q]	2xPhospho [S7; S19]; 1xTMT10plex [N-Term]	8	Q9Z315	Q9Z315 [474-507]	Q9Z315 2xPhospho [S480; S492]	Q9Z315 2xPhospho [S480; S492]	U4/U6.U5 tri-snRNP-associated protein 1 OS=Mus musculus OX=10090 GN=Sart1 PE=1 SV=1	Q9Z315	262.8	247	874	501.2	826.7	220.6	175.4	177.9	387.6	462	Q9Z315 2xPhospho [S480; S492]	0.574491	0.116019
High	[R].VENMDISDEEDGGALPPGSPEGLEEDEAELELQK.[Q]	1xPhospho [S]; 1xTMT10plex [N-Term]	4	Q9Z315	Q9Z315 [474-507]	Q9Z315 1xPhospho [S480; S492]	Q9Z315 1xPhospho [S]	U4/U6.U5 tri-snRNP-associated protein 1 OS=Mus musculus OX=10090 GN=Sart1 PE=1 SV=1	Q9Z315	100.2	108	106.9	99.3	108.5	101.8	134	125	122.5	115	Q9Z315 1xPhospho [S480; S492]	1.15223	0.0306366
High	[K].VEPISEGESEEVEVTDISDEDEEDGEVFK.[T]	2xPhospho [S9; S18]; 1xTMT10plex [N-Term]	4	P70459	P70459 [429-457]	P70459 2xPhospho [S437; S446]	P70459 2xPhospho [S437; S446]	ETS domain-containing transcription factor ERF OS=Mus musculus OX=10090 GN=Erf PE=1 SV=1	P70459	60.6	58.6	67.3	57.8	61.4	54	65.3	69.2	65.7	52.4	P70459 2xPhospho [S437; S446]	1.02079	0.963214
High	[K].VESSENVPSPTHPPVVINAADDDEDDDDQFSEEGDESK.[T]	2xPhospho [S9; S31]; 1xTMT10plex [K38]; 1xTMT10plex [N-Term]	4	Q6NZF1	Q6NZF1 [141-178]	Q6NZF1 2xPhospho [S149; S171]	Q6NZF1 2xPhospho [S149; S171]	Zinc finger CCCH domain-containing protein 11A OS=Mus musculus OX=10090 GN=Zc3h11a PE=1 SV=1	Q6NZF1	265	218.7	112.1	89.7	75.8	120.7	188.8	149.7	85.2	63.1	Q6NZF1 2xPhospho [S149; S171]	0.819502	0.503402
High	[K].VEYTPYEEGVHSVDVTYDGSPVPSSPFQVPVTEGCDPSR.[V]	1xCarbamidomethyl [C35]; 1xPhospho [S20]; 1xTMT10plex [N-Term]	3	Q8BTM8	Q8BTM8 [1319-1357]	Q8BTM8 1xPhospho [S1338]	Q8BTM8 1xPhospho [S1338]	Filamin-A OS=Mus musculus OX=10090 GN=Flna PE=1 SV=5	Q8BTM8	124.7	127.4	117.2	130.8	143	236.7	128.3	241.1	132.7	126.8	Q8BTM8 1xPhospho [S1338]	1.0825	0.17396
High	[R].VETPDVNLDQEEEIQMETDEGQGGVNGHADSPAPVNR.[F]	1xPhospho [S31]; 1xOxidation [M16]; 1xTMT10plex [N-Term]	3	P97311	P97311 [659-695]	P97311 1xPhospho [S689]	P97311 1xPhospho [S689]	DNA replication licensing factor MCM6 OS=Mus musculus OX=10090 GN=Mcm6 PE=1 SV=1	P97311	115.1	121.7	102.4	117.9	136.7	109.3	130.1	137.3	159.3	141.5	P97311 1xPhospho [S689]	1.15009	0.127067
High	[R].VETPDVNLDQEEEIQMETDEGQGGVNGHADSPAPVNR.[F]	1xPhospho [S31]; 1xTMT10plex [N-Term]	2	P97311	P97311 [659-695]	P97311 1xPhospho [S689]	P97311 1xPhospho [S689]	DNA replication licensing factor MCM6 OS=Mus musculus OX=10090 GN=Mcm6 PE=1 SV=1	P97311	71.3	66.9	67	61	51.6	61.5	61.8	67.8	62	56.1	P97311 1xPhospho [S689]	0.946468	0.669301
High	[R].VETPVSYVGEDDDDDDDFNENDEED.[-]	1xPhospho [T3]; 1xTMT10plex [N-Term]	2	Q08639	Q08639 [386-410]	Q08639 1xPhospho [T388]	Q08639 1xPhospho [T388]	Transcription factor Dp-1 OS=Mus musculus OX=10090 GN=Tfdp1 PE=1 SV=1	Q08639	94.5	82.1	67	51.3	54.8	70.9	82.5	85.5	74.3	52.6	Q08639 1xPhospho [T388]	1.04717	0.755999
High	[K].VETPPLSASPPQQRPPGPGTGDSAQTLPSLR.[V]	1xPhospho [S9]; 1xTMT10plex [N-Term]	1	Q9EQN3	Q9EQN3 [181-211]	Q9EQN3 1xPhospho [S189]	Q9EQN3 1xPhospho [S189]	TSC22 domain family protein 4 OS=Mus musculus OX=10090 GN=Tsc22d4 PE=1 SV=2	Q9EQN3	78.3	68.2	86.5	57.3	53.5	53.8	51.2	50.6	63.6	51.3	Q9EQN3 1xPhospho [S189]	0.795979	0.0591068
High	[K].VHAYFAPVTPPPSVGGSR.[Q]	2xPhospho [T9; S17]; 1xTMT10plex [N-Term]	2	Q9CZV8	Q9CZV8 [409-426]	Q9CZV8 2xPhospho [T417; S425]	Q9CZV8 2xPhospho [T417; S425]	F-box/LRR-repeat protein 20 OS=Mus musculus OX=10090 GN=Fbxl20 PE=1 SV=3	Q9CZV8	89.7	91.4	77	83.3	88	75.1	83.1	132.9	81.2	86.5	Q9CZV8 2xPhospho [T417; S425]	0.968674	0.599939
High	[R].VGVDPDQDPPPNNDSFQVLQGDGMDSVGGSR.[T]	1xPhospho [S15]; 1xTMT10plex [N-Term]	4	Q8BLV3	Q8BLV3 [560-590]	Q8BLV3 1xPhospho [S574]	Q8BLV3 1xPhospho [S574]	Sodium/hydrogen exchanger 7 OS=Mus musculus OX=10090 GN=Slc9a7 PE=1 SV=1	Q8BLV3	71.8	70.6	57.7	50.8	49.8	48.1	62.8	64	56.9	50.4	Q8BLV3 1xPhospho [S574]	0.93867	0.534301
High	[K].VGCDESPSPSEQQVAQDTEEVFR.[S]	1xCarbamidomethyl [C3]; 1xPhospho [S8]; 1xTMT10plex [N-Term]	4	O08734	O08734 [12-34]	O08734 1xPhospho [S19]	O08734 1xPhospho [S19]	Bcl-2 homologous antagonist/killer OS=Mus musculus OX=10090 GN=Bak1 PE=1 SV=3	O08734	295.2	300	264	251	235.7	265.7	313.5	317.7	283.4	207.2	O08734 1xPhospho [S19]	1.05957	0.733472
High	[K].VGGSEVTELSGSGHDSSYYDDRSDHER.[E]	1xPhospho [S/Y]; 1xTMT10plex [N-Term]	13	Q3UQU0	Q3UQU0 [34-60]	Q3UQU0 1xPhospho [Y52; S56]	Q3UQU0 1xPhospho [S/Y]	Bromodomain-containing protein 9 OS=Mus musculus OX=10090 GN=Brd9 PE=1 SV=1	Q3UQU0	894.9	928.5	820	742.5	777.9	809.3	749.8	806.3	1022.1	757.5	Q3UQU0 1xPhospho [Y52; S56]	0.983426	0.952202
High	[K].TLSVAAAFNEDEDSEPEEMPPEAK.[M]	1xPhospho [S14]; 1xOxidation [M19]; 1xTMT10plex [K24]; 1xTMT10plex [N-Term]	5	Q6P8I4	Q6P8I4 [106-129]	Q6P8I4 1xPhospho [S119]	Q6P8I4 1xPhospho [S119]	PEST proteolytic signal-containing nuclear protein OS=Mus musculus OX=10090 GN=Pcnp PE=1 SV=1	Q6P8I4	311.5	315.7	216.5	203.7	215.2	227.6	288.9	269.9	249.3	195.5	Q6P8I4 1xPhospho [S119]	0.980376	0.83878
High	[K].TLSVAAAFNEDEDSEPEEMPPEAK.[M]	1xPhospho [S14]; 1xTMT10plex [K24]; 1xTMT10plex [N-Term]	22	Q6P8I4	Q6P8I4 [106-129]	Q6P8I4 1xPhospho [S119]	Q6P8I4 1xPhospho [S119]	PEST proteolytic signal-containing nuclear protein OS=Mus musculus OX=10090 GN=Pcnp PE=1 SV=1	Q6P8I4	1752.2	1707.1	1054.8	1074.3	810.6	1210.4	1476.1	1379.6	1157	850.9	Q6P8I4 1xPhospho [S119]	0.979865	0.773116
High	[K].TLSVAAAFNEDEDSEPEEMPPEAK.[M]	1xPhospho [S14]; 1xOxidation [M19]; 1xTMT10plex [N-Term]	1	Q6P8I4	Q6P8I4 [106-129]	Q6P8I4 1xPhospho [S119]	Q6P8I4 1xPhospho [S119]	PEST proteolytic signal-containing nuclear protein OS=Mus musculus OX=10090 GN=Pcnp PE=1 SV=1	Q6P8I4	94.7	104.5	158.5	137	164.6	101.6	107.8	103.3	173.5	150.2	Q6P8I4 1xPhospho [S119]	0.998056	0.826861
High	[K].TLSVAAAFNEDEDSEPEEMPPEAK.[M]	1xPhospho [S14]; 1xTMT10plex [N-Term]	11	Q6P8I4	Q6P8I4 [106-129]	Q6P8I4 1xPhospho [S119]	Q6P8I4 1xPhospho [S119]	PEST proteolytic signal-containing nuclear protein OS=Mus musculus OX=10090 GN=Pcnp PE=1 SV=1	Q6P8I4	406.6	475.3	686.2	625.7	818.2	492.7	408.4	437.4	572.6	632	Q6P8I4 1xPhospho [S119]	0.861839	0.300118
High	[K].TISIDENMEPSPTGDFYPSPNSPAAGSR.[T]	2xPhospho [S11; S19]; 1xTMT10plex [N-Term]	6	P97863	P97863 [274-301]	P97863 2xPhospho [S284; S292]	P97863 2xPhospho [S284; S292]	Nuclear factor 1 B-type OS=Mus musculus OX=10090 GN=Nfib PE=1 SV=2	P97863	146.4	136	141.8	142.9	138.5	189.5	203.3	187.1	212.2	194.4	P97863 2xPhospho [S284; S292]	1.38642	3.42481e-06
High	[R].TLSPTPSAEGYQDVR.[D]	1xPhospho [S3]; 1xTMT10plex [N-Term]	5	Q8K4G5	Q8K4G5 [473-487]	Q8K4G5 1xPhospho [S475]	Q8K4G5 1xPhospho [S475]	Actin-binding LIM protein 1 OS=Mus musculus OX=10090 GN=Ablim1 PE=1 SV=1	Q8K4G5	187.2	198.6	194.2	172.5	205.9	155	188.8	155.5	200.3	192	Q8K4G5 1xPhospho [S475]	0.947584	0.265357
High	[R].TLSNAEDYLDDEDSD.[-]	2xPhospho [S3; S14]; 1xTMT10plex [N-Term]	15	Q62422	Q62422 [201-215]	Q62422 2xPhospho [S203; S214]	Q62422 2xPhospho [S203; S214]	Osteoclast-stimulating factor 1 OS=Mus musculus OX=10090 GN=Ostf1 PE=1 SV=2	Q62422	978.3	954.2	713.4	738.5	722.1	820.1	1077.1	990.3	868.3	682.9	Q62422 2xPhospho [S203; S214]	1.10221	0.483993
High	[R].TLSNAEDYLDDEDSD.[-]	1xPhospho [S14]; 1xTMT10plex [N-Term]	74	Q62422	Q62422 [201-215]	Q62422 1xPhospho [S214]	Q62422 1xPhospho [S214]	Osteoclast-stimulating factor 1 OS=Mus musculus OX=10090 GN=Ostf1 PE=1 SV=2	Q62422	7446.2	6596.2	5717.5	6357.1	6714.9	6579.9	8181.5	7452.7	7529.8	6492.6	Q62422 1xPhospho [S214]	1.119	0.145755
High	[R].TNTNVNCPIECFMPLDVQADRDDSRE.[-]	2xCarbamidomethyl [C7; C11]; 1xPhospho [S24]; 1xTMT10plex [N-Term]	5	P11276	P11276 [2452-2477]	P11276 1xPhospho [S2475]	P11276 1xPhospho [S2475]	Fibronectin OS=Mus musculus OX=10090 GN=Fn1 PE=1 SV=4	P11276	310	313.2	260	340.9	277.3	579.6	404.7	912.2	310	334.6	P11276 1xPhospho [S2475]	1.37593	0.135624
High	[R].TNNLQLHPHDAFNDEDADRLSEISAR.[S]	2xPhospho [S21; S24]; 1xTMT10plex [N-Term]	2	Q9D067	Q9D067 [657-682]	Q9D067 2xPhospho [S677; S680]	Q9D067 2xPhospho [S677; S680]	Nuclear protein MDM1 OS=Mus musculus OX=10090 GN=Mdm1 PE=1 SV=2	Q9D067	227.4	191.4	193.6	159.7	174.9	155.4	202.5	151.4	184.2	152.2	Q9D067 2xPhospho [S677; S680]	0.892104	0.222307
High	[K].TNTFCGTPDYIAPEILLGQK.[Y]	1xCarbamidomethyl [C5]; 1xPhospho [T3]; 1xTMT10plex [K20]; 1xTMT10plex [N-Term]	1	Q02111	Q02111 [536-555]	Q02111 1xPhospho [T538]	Q02111 1xPhospho [T538]	Protein kinase C theta type OS=Mus musculus OX=10090 GN=Prkcq PE=1 SV=1	Q02111	60	53.4	28.1	33.2	31.3	46.5	61	50.6	47.5	32.2	Q02111 1xPhospho [T538]	1.21962	0.446602
High	[K].TNSQDKIEFHNEVDGGK.[Q]	1xPhospho [S/T]; 1xTMT10plex [K]; 1xTMT10plex [N-Term]	6	P06800	P06800 [1227-1243]	P06800 1xPhospho [T1227; S1229]	P06800 1xPhospho [S/T]	Receptor-type tyrosine-protein phosphatase C OS=Mus musculus OX=10090 GN=Ptprc PE=1 SV=4	P06800	289.8	1718	2203.7	1801.7	1617.8	1424.9	298.6	487.2	2132	1664	P06800 1xPhospho [T1227; S1229]	0.876124	0.515662
High	[K].TNSQDKIEFHNEVDGGK.[Q]	1xPhospho [S/T]; 1xTMT10plex [N-Term]	7	P06800	P06800 [1227-1243]	P06800 1xPhospho [T1227; S1229]	P06800 1xPhospho [S/T]	Receptor-type tyrosine-protein phosphatase C OS=Mus musculus OX=10090 GN=Ptprc PE=1 SV=4	P06800	161.4	239.8	1217.3	831.2	1405	293.2	199.4	197.6	781.2	934	P06800 1xPhospho [T1227; S1229]	0.741583	0.355672
High	[R].TNQNEDSEIIELSSGDSDNGENFSEATTTVPSQPAPAYSR.[K]	1xPhospho [S/Y]; 1xTMT10plex [N-Term]	6	O35892	O35892 [261-300]	O35892 1xPhospho [S274; S277]	O35892 1xPhospho [S]	Nuclear autoantigen Sp-100 OS=Mus musculus OX=10090 GN=Sp100 PE=1 SV=2	O35892	30.5	39.5	25.2	34.3	35.8	29.7	34.9	35.8	47	33.9	O35892 1xPhospho [S274; S277]	1.06196	0.421135
High	[K].TPGDFNYAYQKPENAAGSPDEEDYDYESQEK.[T]	1xPhospho [S18]; 1xTMT10plex [K]; 1xTMT10plex [N-Term]	6	P14873	P14873 [1860-1890]	P14873 1xPhospho [S1877]	P14873 1xPhospho [S1877]	Microtubule-associated protein 1B OS=Mus musculus OX=10090 GN=Map1b PE=1 SV=2	P14873	78	131.6	150	153.7	130.9	192.8	96.6	131.2	184.2	189.8	P14873 1xPhospho [S1877]	1.25554	0.236606
High	[R].TPLATIADQQQLQLSPLKR.[L]	1xPhospho [S15]; 1xTMT10plex [K18]; 1xTMT10plex [N-Term]	1	P11157	P11157 [6-24]	P11157 1xPhospho [S20]	P11157 1xPhospho [S20]	Ribonucleoside-diphosphate reductase subunit M2 OS=Mus musculus OX=10090 GN=Rrm2 PE=1 SV=1	P11157	130.3	123.6	63	66.4	37.4	65.9	76	75.1	57.4	43.9	P11157 1xPhospho [S20]	0.81525	0.316608
High	[K].TPDLSNQNSSDQANEEWETASESSDFNER.[R]	2xPhospho [S23; S24]; 1xTMT10plex [N-Term]	2	Q3TLH4	Q3TLH4 [1452-1480]	Q3TLH4 2xPhospho [S1474; S1475]	Q3TLH4 2xPhospho [S1474; S1475]	Protein PRRC2C OS=Mus musculus OX=10090 GN=Prrc2c PE=1 SV=3	Q3TLH4	138.8	121.7	89.4	80.3	70.6	77.9	136.9	108	95.6	66.7	Q3TLH4 2xPhospho [S1474; S1475]	0.9698	0.864382
High	[K].TPDLSNQNSSDQANEEWETASESSDFNER.[R]	1xPhospho [S/T]; 1xTMT10plex [N-Term]	8	Q3TLH4	Q3TLH4 [1452-1480]	Q3TLH4 1xPhospho [S1472; S1474; S1475]	Q3TLH4 1xPhospho [S]	Protein PRRC2C OS=Mus musculus OX=10090 GN=Prrc2c PE=1 SV=3	Q3TLH4	255.4	244.7	218.1	216.4	213.3	248	289.6	294.9	337.3	330.9	Q3TLH4 1xPhospho [S1472; S1474; S1475]	1.33817	0.00474423
High	[R].TPEELEDDSDFEQEDYDVR.[S]	1xPhospho [S9]; 1xTMT10plex [N-Term]	8	Q61301	Q61301 [632-650]	Q61301 1xPhospho [S640]	Q61301 1xPhospho [S640]	Catenin alpha-2 OS=Mus musculus OX=10090 GN=Ctnna2 PE=1 SV=3	Q61301	713.7	647	771.4	645.5	865.4	324	329.5	345.7	484.2	427.2	Q61301 1xPhospho [S640]	0.51121	0.000160451
High	[R].TPEELDDSDFETEDFDVRSRTSVQTEDDQLIAGQSAR.[A]	3xPhospho [S8; S19; S22]; 1xTMT10plex [N-Term]	2	P26231	P26231 [634-670]	P26231 3xPhospho [S641; S652; S655]	P26231 3xPhospho [S641; S652; S655]	Catenin alpha-1 OS=Mus musculus OX=10090 GN=Ctnna1 PE=1 SV=1	P26231	15	22.1	20.5	29	25	31.6	32.5	32.7	35.3	23.3	P26231 3xPhospho [S641; S652; S655]	1.41865	0.0222422
High	[R].TPEELDDSDFETEDFDVR.[S]	1xPhospho [S8]; 1xTMT10plex [N-Term]	35	P26231	P26231 [634-651]	P26231 1xPhospho [S641]	P26231 1xPhospho [S641]	Catenin alpha-1 OS=Mus musculus OX=10090 GN=Ctnna1 PE=1 SV=1	P26231	2751	2644.8	2612.5	2808.8	3070.2	2700.3	3098.2	2976.6	3794.3	3013	P26231 1xPhospho [S641]	1.10625	0.127563
High	[K].TLAGMGLQPGNISPTSK.[L]	1xPhospho [S13]; 1xTMT10plex [K17]; 1xTMT10plex [N-Term]	1	P23298	P23298 [305-321]	P23298 1xPhospho [S317]	P23298 1xPhospho [S317]	Protein kinase C eta type OS=Mus musculus OX=10090 GN=Prkch PE=1 SV=2	P23298	46	45.4	26.8	32.9	32.9	273.2	62.8	135.4	32.8	91.8	P23298 1xPhospho [S317]	2.5536	0.121631
High	[K].TKPPRPDSPTTTPNISVK.[K]	1xPhospho [S8]; 1xTMT10plex [N-Term]	1	Q60775	Q60775 [180-197]	Q60775 1xPhospho [S187]	Q60775 1xPhospho [S187]	ETS-related transcription factor Elf-1 OS=Mus musculus OX=10090 GN=Elf1 PE=1 SV=1	Q60775	24.8	21.6	85.8	76.2	135.4	25.8	27.7	24.2	49.6	75.7	Q60775 1xPhospho [S187]	0.710549	0.262396
High	[K].TKPPPTYESEEEDKCKPMSYEEK.[R]	1xCarbamidomethyl [C15]; 1xPhospho [S9]; 1xTMT10plex [N-Term]	1	Q9ESU6	Q9ESU6 [594-616]	Q9ESU6 1xPhospho [S602]	Q9ESU6 1xPhospho [S602]	Bromodomain-containing protein 4 OS=Mus musculus OX=10090 GN=Brd4 PE=1 SV=2	Q9ESU6	39.3	36.3	133.6	107.8	212.5	50.9	61.1	52.3	99.4	148	Q9ESU6 1xPhospho [S602]	0.92727	0.548957
High	[K].TIEAAEALLHMESPTCLR.[D]	1xCarbamidomethyl [C16]; 1xPhospho [S13]; 1xTMT10plex [N-Term]	1	Q9JHC9	Q9JHC9 [95-112]	Q9JHC9 1xPhospho [S107]	Q9JHC9 1xPhospho [S107]	ETS-related transcription factor Elf-2 OS=Mus musculus OX=10090 GN=Elf2 PE=1 SV=1	Q9JHC9	40.4	44.3	54.6	96.9	70.8	36.6	35.5	39.7	63.2	67.8	Q9JHC9 1xPhospho [S107]	0.823012	0.33291
High	[R].THSTSSSIGSGESPFSR.[S]	1xPhospho [S]; 1xTMT10plex [N-Term]	4	Q9QYF9	Q9QYF9 [329-345]	Q9QYF9 1xPhospho [S331; S334; S335]	Q9QYF9 1xPhospho [S]	Protein NDRG3 OS=Mus musculus OX=10090 GN=Ndrg3 PE=1 SV=1	Q9QYF9	86.7	86.7	78.6	88.2	75.3	84.8	92.7	93.6	86.6	674.4	Q9QYF9 1xPhospho [S331; S334; S335]	1.09304	0.351409
High	[K].THIVFASDNESETEETSTQEQSCPEK.[E]	1xCarbamidomethyl [C23]; 2xPhospho [S7; S11]; 1xTMT10plex [K26]; 1xTMT10plex [N-Term]	4	Q3UHX0	Q3UHX0 [777-802]	Q3UHX0 2xPhospho [S783; S787]	Q3UHX0 2xPhospho [S783; S787]	Nucleolar protein 8 OS=Mus musculus OX=10090 GN=Nol8 PE=1 SV=2	Q3UHX0	449.9	435	199.3	183.7	147.7	235.6	357.6	302.2	214.1	170.5	Q3UHX0 2xPhospho [S783; S787]	1.02792	0.721749
High	[K].THIVFASDNESETEETSTQEQSCPEK.[E]	1xCarbamidomethyl [C23]; 2xPhospho [S7; S11]; 1xTMT10plex [N-Term]	2	Q3UHX0	Q3UHX0 [777-802]	Q3UHX0 2xPhospho [S783; S787]	Q3UHX0 2xPhospho [S783; S787]	Nucleolar protein 8 OS=Mus musculus OX=10090 GN=Nol8 PE=1 SV=2	Q3UHX0	38.6	60.1	74.4	69.4	88	67.6	51.6	59.4	66.7	54.1	Q3UHX0 2xPhospho [S783; S787]	0.88367	0.501237
High	[R].TKEYVSNDATQSDDEEKLQSQQTDTDGGR.[L]	1xPhospho [S12]; 1xTMT10plex [K2]; 1xTMT10plex [N-Term]	2	Q6NVE8	Q6NVE8 [394-422]	Q6NVE8 1xPhospho [S405]	Q6NVE8 1xPhospho [S405]	WD repeat-containing protein 44 OS=Mus musculus OX=10090 GN=Wdr44 PE=1 SV=1	Q6NVE8	47.9	113.5	90.3	186.4	129.6	138.6	71.8	107.6	203.6	162	Q6NVE8 1xPhospho [S405]	1.23177	0.490636
High	[R].TLEPVDTEEDSDASDEDSLHLLR.[A]	3xPhospho [S11; S14; S18]; 1xTMT10plex [N-Term]	3	Q8BU03	Q8BU03 [885-907]	Q8BU03 3xPhospho [S895; S898; S902]	Q8BU03 3xPhospho [S895; S898; S902]	Periodic tryptophan protein 2 homolog OS=Mus musculus OX=10090 GN=Pwp2 PE=1 SV=1	Q8BU03	177.7	181.4	177	180	175.7	167	179.1	176.2	186.3	146.8	Q8BU03 3xPhospho [S895; S898; S902]	0.984783	0.347893
High	[R].TLEPVDTEEDSDASDEDSLHLLR.[A]	2xPhospho [S11; S14]; 1xTMT10plex [N-Term]	19	Q8BU03	Q8BU03 [885-907]	Q8BU03 2xPhospho [S895; S898]	Q8BU03 2xPhospho [S895; S898]	Periodic tryptophan protein 2 homolog OS=Mus musculus OX=10090 GN=Pwp2 PE=1 SV=1	Q8BU03	643.2	597.3	524.7	545.3	532.8	523.4	736.4	671.3	600.1	526.6	Q8BU03 2xPhospho [S895; S898]	1.05414	0.38925
High	[K].TLESLPATNSQQFILGPDQDSTGSR.[S]	2xPhospho [S21; S24]; 1xTMT10plex [N-Term]	4	Q9CPU9	Q9CPU9 [54-78]	Q9CPU9 2xPhospho [S74; S77]	Q9CPU9 2xPhospho [S74; S77]	Protein SLC31A2 OS=Mus musculus OX=10090 GN=Slc31a2 PE=1 SV=1	Q9CPU9	196.8	177.6	136.9	139.5	130.9	178.4	220.9	229.1	182.6	188.5	Q9CPU9 2xPhospho [S74; S77]	1.31725	0.0312657
High	[R].TLEDEEEMWFNTDEDDMEDGEAVVSPSDK.[T]	1xPhospho [S25]; 1xTMT10plex [K29]; 1xTMT10plex [N-Term]	3	Q6P2K6	Q6P2K6 [661-689]	Q6P2K6 1xPhospho [S685]	Q6P2K6 1xPhospho [S685]	Serine/threonine-protein phosphatase 4 regulatory subunit 3A OS=Mus musculus OX=10090 GN=Ppp4r3a PE=1 SV=1	Q6P2K6	216.7	191.7	139.3	117.7	111.9	114.2	165.6	162.9	136	118.1	Q6P2K6 1xPhospho [S685]	0.930545	0.511556
High	[K].TIGGGDDSFNTFFSETGAGK.[H]	1xPhospho [S8]; 1xTMT10plex [K20]; 1xTMT10plex [N-Term]	3	P68369; P68373	P68369 [41-60]; P68373 [41-60]	P68369 1xPhospho [S48]; P68373 1xPhospho [S48]	P68369 1xPhospho [S48]; P68373 1xPhospho [S48]	Tubulin alpha-1A chain OS=Mus musculus OX=10090 GN=Tuba1a PE=1 SV=1 Tubulin alpha-1C chain OS=Mus musculus OX=10090 GN=Tuba1c PE=1 SV=1	P05214; P68369; P05213; P68373	314.7	312.8	194.2	208.5	157.5	181.2	215.4	218.1	194.7	176.5	P68369 1xPhospho [S48]; P68373 1xPhospho [S48]	0.897576	0.260351
High	[K].TIGGGDDSFNTFFSETGAGK.[H]	1xPhospho [S8]; 1xTMT10plex [N-Term]	1	P68369; P68373	P68369 [41-60]; P68373 [41-60]	P68369 1xPhospho [S48]; P68373 1xPhospho [S48]	P68369 1xPhospho [S48]; P68373 1xPhospho [S48]	Tubulin alpha-1A chain OS=Mus musculus OX=10090 GN=Tuba1a PE=1 SV=1 Tubulin alpha-1C chain OS=Mus musculus OX=10090 GN=Tuba1c PE=1 SV=1	P05214; P68369; P05213; P68373	17.9	12	11.7	17.5	25	27.6	19.6	29.4	24.4	24.4	P68369 1xPhospho [S48]; P68373 1xPhospho [S48]	1.55514	0.0231708
High	[R].TIGENDEVPVEPESDSGDEEEEGPIVLGR.[K]	2xPhospho [S14; S16]; 1xTMT10plex [N-Term]	28	Q921N6	Q921N6 [10-38]	Q921N6 2xPhospho [S23; S25]	Q921N6 2xPhospho [S23; S25]	Probable ATP-dependent RNA helicase DDX27 OS=Mus musculus OX=10090 GN=Ddx27 PE=1 SV=3	Q921N6	1412.2	1380.8	1213.8	1281.5	1293.1	1275.4	1539.5	1506.3	1450.8	1213.1	Q921N6 2xPhospho [S23; S25]	1.06967	0.306686
High	[R].TIGENDEVPVEPESDSGDEEEEGPIVLGR.[K]	1xPhospho [S16]; 1xTMT10plex [N-Term]	5	Q921N6	Q921N6 [10-38]	Q921N6 1xPhospho [S25]	Q921N6 1xPhospho [S25]	Probable ATP-dependent RNA helicase DDX27 OS=Mus musculus OX=10090 GN=Ddx27 PE=1 SV=3	Q921N6	333.6	317.8	272.5	281.6	322.6	260	352.1	332.2	391.2	324.4	Q921N6 1xPhospho [S25]	1.08976	0.31407
High	[K].TTIPEEEEEEEEEPIGVAVEEER.[F]	1xPhospho [T2]; 1xTMT10plex [N-Term]	2	P14733	P14733 [549-571]	P14733 1xPhospho [T550]	P14733 1xPhospho [T550]	Lamin-B1 OS=Mus musculus OX=10090 GN=Lmnb1 PE=1 SV=3	P14733	92.5	85.7	70.6	75.4	75.1	97.5	129.5	140.9	125.1	98.1	P14733 1xPhospho [T550]	1.45568	0.00398521
High	[R].TTGIVMDSGDGVTHTVPIYEGYALPHAILR.[L]	1xPhospho [Y19]; 1xTMT10plex [N-Term]	1	Q8BFZ3; P60710	Q8BFZ3 [149-178]; P60710 [148-177]	Q8BFZ3 1xPhospho [Y167]; P60710 1xPhospho [Y166]	Q8BFZ3 1xPhospho [Y167]; P60710 1xPhospho [Y166]	Beta-actin-like protein 2 OS=Mus musculus OX=10090 GN=Actbl2 PE=1 SV=1 Actin, cytoplasmic 1 OS=Mus musculus OX=10090 GN=Actb PE=1 SV=1	Q8BFZ3; P60710; P63260	20.1	24.1	44.4	38	52.7	35.3	33.5	41.1	56.3	54.4	Q8BFZ3 1xPhospho [Y167]; P60710 1xPhospho [Y166]	1.27306	0.317665
High	[R].TTGPAEIIVLISDDEASETESHTSGVTSVLEDQEPIVR.[V]	2xPhospho [S12; S17]; 1xTMT10plex [N-Term]	2	Q8R2M2	Q8R2M2 [60-97]	Q8R2M2 2xPhospho [S71; S76]	Q8R2M2 2xPhospho [S71; S76]	Deoxynucleotidyltransferase terminal-interacting protein 2 OS=Mus musculus OX=10090 GN=Dnttip2 PE=1 SV=1	Q8R2M2	54.5	49	48.5	48.7	48.5	50.6	54.8	59.7	68.8	58.9	Q8R2M2 2xPhospho [S71; S76]	1.1765	0.0277478
High	[K].TTQEGSSADDTGDTEGR.[Q]	2xPhospho [S6; S7]; 1xTMT10plex [N-Term]	11	Q61687	Q61687 [849-865]	Q61687 2xPhospho [S854; S855]	Q61687 2xPhospho [S854; S855]	Transcriptional regulator ATRX OS=Mus musculus OX=10090 GN=Atrx PE=1 SV=3	Q61687	815.5	876.8	815.1	852.5	915.1	740.3	749.8	691.1	973.2	823.3	Q61687 2xPhospho [S854; S855]	0.902835	0.292245
High	[K].TTQEGSSADDTGDTEGR.[Q]	1xPhospho [S/T]; 1xTMT10plex [N-Term]	6	Q61687	Q61687 [849-865]	Q61687 1xPhospho [T850; S854; S855]	Q61687 1xPhospho [S/T]	Transcriptional regulator ATRX OS=Mus musculus OX=10090 GN=Atrx PE=1 SV=3	Q61687	772.2	886.7	788.4	814.7	795.3	648.9	709.2	578.3	749.6	742.4	Q61687 1xPhospho [T850; S854; S855]	0.85679	0.0105754
High	[K].TTSGYSGGLSSSYGGLTSPGFSYGMSSFQPGFGSAGGSNTFSR.[T]	2xPhospho [S18; S22]; 1xTMT10plex [N-Term]	2	P11679	P11679 [421-463]	P11679 2xPhospho [S438; S442]	P11679 2xPhospho [S438; S442]	Keratin, type II cytoskeletal 8 OS=Mus musculus OX=10090 GN=Krt8 PE=1 SV=4	P11679	49.4	50.3	61.6	93.1	69.5	57.3	49.8	59.3	66.9	58.3	P11679 2xPhospho [S438; S442]	0.958181	0.466639
High	[K].TTSGYSGGLSSSYGGLTSPGFSYGMSSFQPGFGSAGGSNTFSR.[T]	1xPhospho [S/T/Y]; 1xOxidation [M25]; 1xTMT10plex [N-Term]	63	P11679	P11679 [421-463]	P11679 1xPhospho [S431; S432; Y433; T437; S438; S442; S446; S447]	P11679 1xPhospho [S/T/Y]	Keratin, type II cytoskeletal 8 OS=Mus musculus OX=10090 GN=Krt8 PE=1 SV=4	P11679	432.8	470.6	498	800.9	682.9	558.4	527.4	614.5	791.1	697.4	P11679 1xPhospho [S431; S432; Y433; T437; S438; S442; S446; S447]	1.1605	0.497178
High	[K].TTSGYSGGLSSSYGGLTSPGFSYGMSSFQPGFGSAGGSNTFSR.[T]	1xPhospho [S/T/Y]; 1xTMT10plex [N-Term]	58	P11679	P11679 [421-463]	P11679 1xPhospho [S426; S430; Y433; T437; S438; S442; S446; S447; S458; S462]	P11679 1xPhospho [S/T/Y]	Keratin, type II cytoskeletal 8 OS=Mus musculus OX=10090 GN=Krt8 PE=1 SV=4	P11679	910.1	969.4	1114.7	1840.2	1447.9	1044.3	1029.9	1153.8	1377	1173.8	P11679 1xPhospho [S426; S430; Y433; T437; S438; S442; S446; S447; S458; S462]	1.00627	0.599191
High	[R].TTQSLQDFPVADSEEEAEEEFQK.[E]	1xPhospho [S13]; 1xTMT10plex [K23]; 1xTMT10plex [N-Term]	13	Q9ERA6	Q9ERA6 [199-221]	Q9ERA6 1xPhospho [S211]	Q9ERA6 1xPhospho [S211]	Tuftelin-interacting protein 11 OS=Mus musculus OX=10090 GN=Tfip11 PE=1 SV=1	Q9ERA6	1373	1455.8	837.1	876.8	651.5	1123.3	1380.1	1312.3	933.6	638.7	Q9ERA6 1xPhospho [S211]	1.02265	0.856753
High	[R].TTQSLQDFPVADSEEEAEEEFQK.[E]	1xPhospho [S13]; 1xTMT10plex [N-Term]	14	Q9ERA6	Q9ERA6 [199-221]	Q9ERA6 1xPhospho [S211]	Q9ERA6 1xPhospho [S211]	Tuftelin-interacting protein 11 OS=Mus musculus OX=10090 GN=Tfip11 PE=1 SV=1	Q9ERA6	349.2	485.1	1061.3	915.8	1209.3	581	439.8	491.4	919.3	866.6	Q9ERA6 1xPhospho [S211]	0.856629	0.475297
High	[K].TSVATQCDPEEIIVLSDSD.[-]	1xCarbamidomethyl [C7]; 1xPhospho [S18]; 1xTMT10plex [N-Term]	3	O35613	O35613 [721-739]	O35613 1xPhospho [S738]	O35613 1xPhospho [S738]	Death domain-associated protein 6 OS=Mus musculus OX=10090 GN=Daxx PE=1 SV=1	O35613	127.2	115.9	96.5	103.6	116.7	94	107.8	112.7	100.2	97.4	O35613 1xPhospho [S738]	0.917271	0.172567
High	[R].TSTFCGTPEFLAPEVLTETSYTR.[A]	1xCarbamidomethyl [C5]; 1xPhospho [T3]; 1xTMT10plex [N-Term]	1	Q8BWW9	Q8BWW9 [813-835]	Q8BWW9 1xPhospho [T815]	Q8BWW9 1xPhospho [T815]	Serine/threonine-protein kinase N2 OS=Mus musculus OX=10090 GN=Pkn2 PE=1 SV=3	Q8BWW9	24	22.5	26.1	21.6	30.3	18.9	25.8	28.9	25.9	31.1	Q8BWW9 1xPhospho [T815]	1.08618	0.648624
High	[R].TSTFCGTPEFLAPEVLTDTSYTR.[A]	1xCarbamidomethyl [C5]; 1xPhospho [T3]; 1xTMT10plex [N-Term]	3	P70268	P70268 [776-798]	P70268 1xPhospho [T778]	P70268 1xPhospho [T778]	Serine/threonine-protein kinase N1 OS=Mus musculus OX=10090 GN=Pkn1 PE=1 SV=3	P70268	86.5	84.6	74.8	84.5	88.5	80.7	95.3	90.8	90.7	93.1	P70268 1xPhospho [T778]	1.07487	0.10262
High	[R].TSSVSSLASACTGGIPSSSR.[N]	1xCarbamidomethyl [C11]; 2xPhospho [S/T]; 1xTMT10plex [N-Term]	4	Q8K3Z9	Q8K3Z9 [365-384]	Q8K3Z9 2xPhospho [S367; S369; S370]	Q8K3Z9 2xPhospho [S369; S]	Nuclear envelope pore membrane protein POM 121 OS=Mus musculus OX=10090 GN=Pom121 PE=1 SV=2	Q8K3Z9	333.7	288.4	254.7	265.7	247.6	286.5	340.8	307.1	319.7	312.4	Q8K3Z9 2xPhospho [S367; S369; S370]	1.15887	0.0837287
High	[R].TSSVSSLASACTGGIPSSSR.[N]	1xCarbamidomethyl [C11]; 1xPhospho [S]; 1xTMT10plex [N-Term]	4	Q8K3Z9	Q8K3Z9 [365-384]	Q8K3Z9 1xPhospho [S366; S367]	Q8K3Z9 1xPhospho [S]	Nuclear envelope pore membrane protein POM 121 OS=Mus musculus OX=10090 GN=Pom121 PE=1 SV=2	Q8K3Z9	226.6	237.4	220.1	227.8	198.8	230.5	229.8	208.5	256.1	227.8	Q8K3Z9 1xPhospho [S366; S367]	1.02437	0.42316
High	[K].TSSSSCSTHSSFSSTGQPR.[G]	1xCarbamidomethyl [C6]; 1xPhospho [S/T]; 1xTMT10plex [N-Term]	7	Q8K4I3	Q8K4I3 [558-576]	Q8K4I3 1xPhospho [T558; S562; S564; S567; S568]	Q8K4I3 1xPhospho [S/T]	Rho guanine nucleotide exchange factor 6 OS=Mus musculus OX=10090 GN=Arhgef6 PE=1 SV=1	Q8K4I3	498.7	514.3	726.7	633.8	919.6	604.2	624.6	487	585.8	589.4	Q8K4I3 1xPhospho [T558; S562; S564; S567; S568]	0.922165	0.349646
High	[R].TTATLDPTSPAPGEGPSGR.[K]	1xPhospho [S/T]; 1xTMT10plex [N-Term]	6	Q3U1J1	Q3U1J1 [172-190]	Q3U1J1 1xPhospho [T179; S180]	Q3U1J1 1xPhospho [S/T]	TCF3 fusion partner homolog OS=Mus musculus OX=10090 GN=Tfpt PE=1 SV=1	Q3U1J1	186.3	162.5	172.8	180.4	181.7	152.4	179.1	166	195.6	189.8	Q3U1J1 1xPhospho [T179; S180]	1.01088	0.98611
High	[R].TVLYNDDSDNDNFVSTEDPLNLGTSR.[S]	1xPhospho [S8]; 1xTMT10plex [N-Term]	6	A2AHJ4	A2AHJ4 [1753-1778]	A2AHJ4 1xPhospho [S1760]	A2AHJ4 1xPhospho [S1760]	Bromodomain and WD repeat-containing protein 3 OS=Mus musculus OX=10090 GN=Brwd3 PE=1 SV=1	A2AHJ4	359.3	424.3	414.4	384.8	440.6	341.3	377.1	365.3	408.8	362.4	A2AHJ4 1xPhospho [S1760]	0.910811	0.102392
High	[R].TVSPGSVSPIHGQGQAVENLK.[A]	1xPhospho [S8]; 1xTMT10plex [K21]; 1xTMT10plex [N-Term]	1	Q9Z0R6	Q9Z0R6 [836-856]	Q9Z0R6 1xPhospho [S843]	Q9Z0R6 1xPhospho [S843]	Intersectin-2 OS=Mus musculus OX=10090 GN=Itsn2 PE=1 SV=2	Q9Z0R6	172.1	176.2	100.1	113.7	86.9	147.9	181	148.5	133.4	93.1	Q9Z0R6 1xPhospho [S843]	1.12052	0.651845
High	[R].TVSTQHSTESQDNDQPDYDSVASDEDTDVETR.[A]	2xPhospho [S20; S]; 1xTMT10plex [N-Term]	7	Q9JLQ2	Q9JLQ2 [374-405]	Q9JLQ2 2xPhospho [S383; S393; S396]	Q9JLQ2 2xPhospho [S393; S]	ARF GTPase-activating protein GIT2 OS=Mus musculus OX=10090 GN=Git2 PE=1 SV=2	Q9JLQ2	243.5	268.7	241.7	312.3	355.8	274.4	287.3	287.9	383.4	282.9	Q9JLQ2 2xPhospho [S383; S393; S396]	1.09571	0.546343
High	[R].TVSTQHSTESQDNDQPDYDSVASDEDTDVETR.[A]	1xPhospho [S]; 1xTMT10plex [N-Term]	10	Q9JLQ2	Q9JLQ2 [374-405]	Q9JLQ2 1xPhospho [S393; S396]	Q9JLQ2 1xPhospho [S]	ARF GTPase-activating protein GIT2 OS=Mus musculus OX=10090 GN=Git2 PE=1 SV=2	Q9JLQ2	250.1	281.3	303	366.1	407.9	266.2	281.9	287.5	406.4	383.9	Q9JLQ2 1xPhospho [S393; S396]	1.00305	0.933779
High	[K].TVRPEVNAAASSDEVCDGDREKEEPPSPVETTPPR.[S]	1xCarbamidomethyl [C16]; 2xPhospho [S/T]; 1xTMT10plex [K22]; 1xTMT10plex [N-Term]	7	Q9WTU0	Q9WTU0 [448-482]	Q9WTU0 2xPhospho [S459; S474; T478; T479]	Q9WTU0 2xPhospho [T/S]	Lysine-specific demethylase PHF2 OS=Mus musculus OX=10090 GN=Phf2 PE=1 SV=2	Q9WTU0	324.5	390.5	268.3	320.4	257.3	337.3	493.5	415.1	308.8	258.3	Q9WTU0 2xPhospho [S459; S474; T478; T479]	1.14211	0.321996
High	[K].TVRPEVNAAASSDEVCDGDREKEEPPSPVETTPPR.[S]	1xCarbamidomethyl [C16]; 1xPhospho [S/T]; 1xTMT10plex [K22]; 1xTMT10plex [N-Term]	4	Q9WTU0	Q9WTU0 [448-482]	Q9WTU0 1xPhospho [S474; T479]	Q9WTU0 1xPhospho [S/T]	Lysine-specific demethylase PHF2 OS=Mus musculus OX=10090 GN=Phf2 PE=1 SV=2	Q9WTU0	494.2	575.5	376.2	479.6	349.2	547.7	700.2	698	389.5	278.1	Q9WTU0 1xPhospho [S474; T479]	1.1581	0.488865
High	[K].TVRPEVNAAASSDEVCDGDREKEEPPSPVETTPPR.[S]	1xCarbamidomethyl [C16]; 2xPhospho [S/T]; 1xTMT10plex [N-Term]	3	Q9WTU0	Q9WTU0 [448-482]	Q9WTU0 2xPhospho [S459; S474; T478; T479]	Q9WTU0 2xPhospho [T/S]	Lysine-specific demethylase PHF2 OS=Mus musculus OX=10090 GN=Phf2 PE=1 SV=2	Q9WTU0	137.3	166.4	267.8	324.2	392.9	200	239.7	180.4	230.7	249.4	Q9WTU0 2xPhospho [S459; S474; T478; T479]	0.837716	0.46822
High	[K].TVRPEVNAAASSDEVCDGDREKEEPPSPVETTPPR.[S]	1xCarbamidomethyl [C16]; 1xPhospho [S27]; 1xTMT10plex [N-Term]	3	Q9WTU0	Q9WTU0 [448-482]	Q9WTU0 1xPhospho [S474]	Q9WTU0 1xPhospho [S474]	Lysine-specific demethylase PHF2 OS=Mus musculus OX=10090 GN=Phf2 PE=1 SV=2	Q9WTU0	73.3	135.6	438.2	433.1	605.2	151.6	91.5	95.3	241.1	263.7	Q9WTU0 1xPhospho [S474]	0.546841	0.152849
[truncated: 4,969 more rows]
